# Supplementary material for: Inhibitors supercharge kinase turnover through native proteolytic circuits
Source: Nature. 2025 Nov 26;649(8098):1032–41. doi: 10.1038/s41586-025-09763-9 (PMC12823440; doi:10.1038/s41586-025-09763-9)
Supplement: Supplementary file 4 — Concatenated data associated with drug screen. [file 41586_2025_9763_MOESM4_ESM.xlsx]

## Sheet: Legend
Legend								Sheet name
Kinases	Canonical kinases screened, including HSP90 and Kinase family status							Header names
Kinase	Kinase name
Ensembl ID	Associated Ensembl ID
HSP90 client class (from Taipale et al.)	Client status as defined by Taipale et al, unknown if data not available
Family	Kinase family
MutatedKinases	Data associated with mutated kinases
Kinase	Kinase name
Mutation	Point mutation
JD to canonical	Caclulated Jaccard distance to matched canonical kinase
Comment	Comment
Cpds	Screened compound library and associated information/annotation
Catalog Number	MedChemExpress catalogue number
CompoundName	Name of compound
CAS Number	CAS number
M. Wt	Molecular weight
Formula	Formula
Solvent	Solvent of stock concentration
Concentration in mM	Stock concentration in mM
Screening concentration in µM	Final chosen screening concentration, empty if not screened
Excluded	excluded from analysis (see Methods)
Scores	Monovalent kinase destabilization scores from presented scheme
Kinase	Kinase name
CompoundName	Name of compound
DMSO_norm	Score for DMSO normalised data
CHX_norm	Score for CHX normalised data
CPD_norm	Score compared to average kinase response per compound
CHX_norm2h	Score for CHX normalised data with respect to the 2h timepoint
missing_tp2h	Correction factor in case of missing timepoints
TOT	Total score: sum of subscores
score	Binary classifier if kinase compound pair is considered a hit
unique_responder	Only single kinase hit for this compound
PROTAC	Binary classifier if the small molecule is a heterobifunctional degrader (PROTAC) by design
Cpd binding	Data associated with Fig 1d and Extended Data Fig 1f, available, processed compound binding profiles from ChEMBL
CompoundName	Name of compound
B4_target	Uniprot ID of bound protein
B4_target_names	Name of bound protein
Hit annotations	Manually curated binding mode and selectivity profiling data for hit compounds
CompoundName	Name of compound
Unique_Hit	Binary score if unique hit (single kinase downregulated)
Binding mode	Binding mode
Type	Type I or II for orthosteric inhibitors
PDB	PDB
SMILES	SMILES
Main Targets	Main reported target
MOA	Mechanism of action
Selectivity_platform	Associated selectivity data, name of platform
Selectivity-platform_number-of-targets	Number of targets from selectivity data
Selectivity-number-of-off-targets	Number of off-targets from selectivity data
Selectivity_off-targets-name	Name(s) of off-targets
Selectivity-remarks	Additional remarks to selectivity profiling data
Selectivity_SourceKnowledge	Source of selectivity profiling data
Stabilizers
Kinase	Kinase name
Compound	Name of compound

## Sheet: Kinases
Kinase	Ensembl ID	HSP90 client class (from Taipale et al.)	Family
ABL1	ENSG00000097007	Strong	TK
AKT1	ENSG00000142208	Non	AGC
ALK	ENSG00000171094	Weak	TK
ARAF	ENSG00000078061	Strong	TKL
AURKA	ENSG00000087586	Non	Other
AURKB	ENSG00000178999	Weak	Other
AURKC	ENSG00000105146	Strong	Other
BLK	ENSG00000136573	Weak	TK
BMX	ENSG00000102010	Weak	TK
BRAF	ENSG00000157764	Weak	TKL
BTK	ENSG00000010671	Strong	TK
CAMK2A	ENSG00000070808	Weak	CAMK
CAMK2G	ENSG00000148660	Weak	CAMK
CDK10	ENSG00000185324	Non	CMGC
CDK2	ENSG00000123374	Non	CMGC
CDK3	ENSG00000250506	Weak	CMGC
CDK4	ENSG00000135446	Strong	CMGC
CDK5	ENSG00000164885	Non	CMGC
CDK6	ENSG00000105810	Weak	CMGC
CDK7	ENSG00000134058	Strong	CMGC
CDK9	ENSG00000136807	Strong	CMGC
CHEK2	ENSG00000183765	Non	CAMK
CSF1R	ENSG00000182578	Strong	TK
CSK	ENSG00000103653	Non	TK
CSNK1A1	ENSG00000113712	Strong	CK1
CSNK1D	ENSG00000141551	Non	CK1
DDR1	ENSG00000229767	Weak	TK
DYRK1B	ENSG00000105204	Weak	CMGC
DYRK2	ENSG00000127334	Weak	CMGC
EGFR	ENSG00000146648	Non	TK
EPHA2	ENSG00000142627	Weak	TK
ERBB3	ENSG00000065361	Strong	TK
ERN1	ENSG00000178607	Non	Other
FGFR1	ENSG00000077782	Strong	TK
FGFR2	ENSG00000066468	unknown	TK
FGFR3	ENSG00000068078	Strong	TK
FGR	ENSG00000000938	Weak	TK
FLT3	ENSG00000122025	unknown	TK
FYN	ENSG00000010810	Strong	TK
GSK3A	ENSG00000105723	Strong	CMGC
HER2	ENSG00000141736	Strong	TK
INSRR	ENSG00000027644	Strong	TK
IRAK3	ENSG00000090376	Weak	TKL
JAK1	ENSG00000162434	Strong	TK
LCK	ENSG00000182866	Strong	TK
LIMK1	ENSG00000106683	Weak	TKL
LIMK2	ENSG00000182541	Strong	TKL
LMTK2	ENSG00000164715	Non	TK
LYN	ENSG00000147507	Strong	TK
MAP2K1	ENSG00000169032	unknown	STE
MAP2K2	ENSG00000126934	Non	STE
MAP4K2	ENSG00000168067	Weak	STE
MAPK1	ENSG00000100030	Non	CMGC
MAPK4	ENSG00000141639	Weak	CMGC
MAPKAPK2	ENSG00000162889	Non	CAMK
MKNK1	ENSG00000079277	Non	CAMK
NTRK2	ENSG00000148053	Strong	TK
NTRK3	ENSG00000140538	Strong	TK
PAK4	ENSG00000130669	Non	STE
PBK	ENSG00000168078	Non	Other
PDGFRB	ENSG00000113721	Weak	TK
PDK1	ENSG00000152256	unknown	AGC
PDPK1	ENSG00000140992	Non	AGC
PIK4CA	ENSG00000241973	unknown	Other
PIK4CB	ENSG00000143393	unknown	Other
PLK1	ENSG00000166851	Non	Other
PRKAA1	ENSG00000132356	Strong	CAMK
PRKCA	ENSG00000154229	Weak	AGC
PTK2	ENSG00000169398	Weak	TK
PTK2B	ENSG00000120899	Weak	TK
RAF1	ENSG00000132155	Strong	TKL
RET	ENSG00000165731	Weak	TK
RIOK1	ENSG00000124784	Non	Atypical
RIPK1	ENSG00000137275	Strong	TKL
RIPK2	ENSG00000104312	Non	TKL
ROR2	ENSG00000169071	Weak	TK
RPS6KA1	ENSG00000117676	Weak	AGC
SPHK1	ENSG00000176170	unknown	Other
SRC	ENSG00000197122	Non	TK
STK24	ENSG00000102572	Non	STE
STK38	ENSG00000112079	Weak	AGC
SYK	ENSG00000165025	Non	TK
TEC	ENSG00000135605	unknown	TK
TYK2	ENSG00000105397	Strong	TK
ULK3	ENSG00000140474	unknown	Other
YES1	ENSG00000176105	Weak	TK
ZAK	ENSG00000091436	Non	TKL
ZAP70	ENSG00000115085	Non	TK

## Sheet: MutatedKinases
Kinase	Mutation	JD to canonical	Comment
BRAF	V600E	1
EGFR	G719S	1
EGFR	G719S & T790M	n.a.	no hit
EGFR	L718V	n.a.	no hit
EGFR	L858R	1
EGFR	L861Q	1
EGFR	T790M	1
ERBB4	R711C	n.a.	no matched canonical kinase screened
RAF1	S257L	0.96
RET	M918T	0.8

## Sheet: Cpds
Catalog Number	CompoundName	CAS Number	M. Wt	Formula	Solvent	Stock concentration in mM	Screening concentration in µM	Excluded
HY-100946	CEP-40783	1437321-24-8	588.56	C31H26F2N4O6	DMSO	2	0.5
HY-13737	R1530	882531-87-5	356.78	C18H14ClFN4O	DMSO	2	0.5
HY-126216	TAM-IN-2	2135642-56-5	583.59	C31H27F2N7O3	DMSO	2	0.5
HY-10186	TG 100801	867331-82-6	580.08	C33H30ClN5O3	DMSO	2	0.5
HY-16297A	Abemaciclib	1231929-97-7	506.59	C27H32F2N8	DMSO	2	2
HY-129336	Abemaciclib metabolite M20	2138499-06-4	522.59	C27H32F2N8O	DMSO	2	2
HY-13011A	Alectinib (Hydrochloride)	1256589-74-8	519.08	C30H35ClN4O2	DMSO	2	2
HY-12035	AMG-208	1002304-34-8	383.4	C22H17N5O2	DMSO	2	2
HY-100016	AZD0156	1821428-35-6	461.56	C26H31N5O3	DMSO	2	2
HY-107779	BI-882370	1392429-79-6	569.67	C28H33F2N7O2S	DMSO	2	2
HY-12857	Brigatinib	1197953-54-0	584.09	C29H39ClN7O2P	DMSO	2	2
HY-12049	CCT129202	942947-93-5	497.02	C23H25ClN8OS	DMSO	2	2
HY-102039	CDK9-IN-8	2105956-51-0	569.63	C31H32FN7O3	DMSO	2	2
HY-13595	Chrysophanol	481-74-3	254.24	C15H10O4	DMSO	2	2
HY-N0590	Corynoxeine	630-94-4	382.45	C22H26N2O4	DMSO	2	2
HY-112097	E260	1241537-79-0	438.63	C24H34N6S	DMSO	2	2
HY-12432	Gilteritinib	1254053-43-4	552.71	C29H44N8O3	DMSO	2	2
HY-12432A	Gilteritinib hemifumarate	1254053-84-3	610.75	C29H44N8O3 0.5C4H4O4	DMSO	2	2
HY-100343	GNE-495	1449277-10-4	405.42	C22H20FN5O2	DMSO	2	2
HY-129492	GNF4877	2041073-22-5	494.52	C25H27FN6O4	DMSO	2	2
HY-112038	GSK2983559 (free acid)	1579965-12-0	538.53	C21H23N4O7PS2	DMSO	2	2
HY-100602	HJC0152 hydrochloride	1420290-99-8	406.65	C15H14Cl3N3O4	DMSO	2	2
HY-P0035	Insulin (human)	11061-68-0	5807.57	C257H383N65O77S6	DMSO	2	2
HY-13329	IRAK-1-4 Inhibitor I	509093-47-4	395.41	C20H21N5O4	DMSO	2	2
HY-13912	IWP-2	686770-61-6	466.6	C22H18N4O2S3	DMSO	2	2
HY-111471A	JAK-IN-5 (hydrochloride)		511.03	C27H32ClFN6O	DMSO	2	2
HY-112272A	Lerociclib (dihydrochloride)	2097938-59-3	547.52	C26H36Cl2N8O	DMSO	2	2
HY-N0498	Nitidine (chloride)	13063-04-2	383.82	C21H18ClNO4	DMSO	2	2
HY-12382	NMS-P715	1202055-32-0	676.73	C35H39F3N8O3	DMSO	2	2
HY-15719	NU 7026	154447-35-5	281.31	C17H15NO3	DMSO	2	2
HY-12030	PIK-90	677338-12-4	351.36	C18H17N5O3	DMSO	2	2
HY-131064	RIPK3-IN-1	2361139-70-8	512.53	C29H25FN4O4	DMSO	2	2
HY-16902	RO9021	1446790-62-0	355.44	C18H25N7O	DMSO	2	2
HY-18980	Rottlerin	82-08-6	516.54	C30H28O8	DMSO	2	2
HY-128588	STAT3-IN-3	2361304-26-7	600.48	C27H26BrN3O6S	DMSO	2	2
HY-122727	STL127705	1326852-06-5	437.42	C22H20FN5O4	DMSO	2	2
HY-100867A	TAK-659 (hydrochloride)	1952251-28-3	380.85	C17H22ClFN6O	DMSO	2	2
HY-10330	Toceranib	356068-94-5	396.46	C22H25FN4O2	DMSO	2	2
HY-10330A	Toceranib (phosphate)	874819-74-6	494.45	C22H28FN4O6P	DMSO	2	2
HY-N2149	Tomatidine	77-59-8	415.65	C27H45NO2	DMSO	2	2
HY-13003	Torin 1	1222998-36-8	607.62	C35H28F3N5O2	DMSO	2	2
HY-50847	ZSTK474	475110-96-4	417.41	C19H21F2N7O2	DMSO	2	2
HY-N6012	(-)-Alkannin	517-88-4	288.3	C16H16O5	DMSO	10	2.5
HY-12422B	(2S,3R)-Voruciclib (hydrochloride)		506.3	C22H20Cl2F3NO5	DMSO	10	2.5
HY-124729A	(Rac)-BL-918	2435589-07-2	533.44	C23H15F8N3OS	DMSO	10	2.5
HY-13036	(Rac)-IBT6A	1412418-47-3	386.45	C22H22N6O	DMSO	10	2.5
HY-16666	3CAI	28755-03-5	193.63	C10H8ClNO	DMSO	10	2.5
HY-10045	AEE788	497839-62-0	440.58	C27H32N6	DMSO	10	2.5
HY-10261A	Afatinib (dimaleate)	850140-73-7	718.08	C32H33ClFN5O11	DMSO	10	2.5
HY-10253	AG1024	65678-07-1	305.17	C14H13BrN2O	DMSO	10	2.5
HY-12806	AG1557	189290-58-2	407.21	C16H14IN3O2	DMSO	10	2.5
HY-15290	AIM-100	873305-35-2	371.43	C23H21N3O2	DMSO	10	2.5
HY-123159	AKI603	1432515-73-5	409.45	C19H23N9O2	DMSO	10	2.5
HY-10355	AKT inhibitor VIII	612847-09-3	551.64	C34H29N7O	DMSO	10	2.5
HY-10971	Alisertib	1028486-01-2	518.92	C27H20ClFN4O4	DMSO	10	2.5
HY-13464	ALK-IN-1	1197958-12-5	529.01	C26H34ClN6O2P	DMSO	10	2.5
HY-112815	ALK2-IN-2	2254409-25-9	497.61	C28H27N5O2S	DMSO	10	2.5
HY-13427	Allitinib tosylate	1050500-29-2	621.08	C31H26ClFN4O5S	DMSO	10	2.5	1
HY-112823	Almonertinib	1899921-05-1	525.64	C30H35N7O2	DMSO	10	2.5
HY-112823B	Almonertinib (hydrochloride)	2134096-03-8	562.11	C30H36ClN7O2	DMSO	10	2.5
HY-15244	Alpelisib	1217486-61-7	441.47	C19H22F3N5O2S	DMSO	10	2.5
HY-100221	AM-2394	1442684-77-6	423.47	C22H25N5O4	DMSO	10	2.5
HY-13253	AMG 900	945595-80-2	503.58	C28H21N7OS	DMSO	10	2.5
HY-12661A	AMG PERK 44	1883548-84-2	561.07	C34H29ClN4O2	DMSO	10	2.5
HY-B0527A	Amitriptyline (hydrochloride)	549-18-8	313.86	C20H24ClN	DMSO	10	2.5
HY-10206	Amuvatinib	850879-09-3	447.51	C23H21N5O3S	DMSO	10	2.5
HY-117102	ANI-7	931417-26-4	263.12	C13H8Cl2N2	DMSO	10	2.5
HY-14644	Apilimod	541550-19-0	418.49	C23H26N6O2	DMSO	10	2.5
HY-10512	AR-A014418	487021-52-3	308.31	C12H12N4O4S	DMSO	10	2.5
HY-10531	ARRY-380 (analog )	937265-83-3	569.63	C29H27N7O4S	DMSO	10	2.5
HY-U00416	ARS-1323	1698024-73-5	430.84	C21H17ClF2N4O2	DMSO	10	2.5
HY-128522	ARS-1323-alkyne	2436544-27-1	569	C28H27ClF2N6O3	DMSO	10	2.5
HY-U00418	ARS-1620	1698055-85-4	462.9	C21H17ClF2N4O2S	DMSO	10	2.5
HY-N0193	Artesunate	88495-63-0	384.42	C19H28O8	DMSO	10	2.5
HY-131969	ASK1-IN-2	2541792-70-3	364.38	C19H17FN6O	DMSO	10	2.5
HY-136447	ASP4132	1640294-30-9	937.06	C46H51F3N6O8S2	DMSO	10	2.5
HY-19983	ASP5878	1453208-66-6	407.37	C18H19F2N5O4	DMSO	10	2.5
HY-138627A	AST5902 (trimesylate)		842.88	C30H41F3N8O11S3	DMSO	10	2.5
HY-12059A	AT7867 (dihydrochloride)	1431697-86-7	410.77	C20H22Cl3N3	DMSO	10	2.5
HY-12871B	Atuveciclib		387.43	C18H18FN5O2S	DMSO	10	2.5
HY-112355	Aurora kinase inhibitor-2	331770-21-9	400.43	C23H20N4O3	DMSO	10	2.5
HY-112373	Aurora kinase inhibitor-3	879127-16-9	413.4	C21H18F3N5O	DMSO	10	2.5
HY-101920	Autophinib	1644443-47-9	346.73	C14H11ClN6O3	DMSO	10	2.5
HY-10346	AV-412	451493-31-5	851.41	C41H44ClFN6O7S2	DMSO	10	2.5
HY-10346A	AV-412 (free base)	451492-95-8	507	C27H28ClFN6O	DMSO	10	2.5
HY-101561	Avapritinib	1703793-34-3	498.56	C26H27FN10	DMSO	10	2.5
HY-19816A	Avitinib (maleate)	1557268-88-8	603.6	C30H30FN7O6	DMSO	10	2.5
HY-136895	AZ12672857	945396-55-4	486.57	C26H30N8O2	DMSO	10	2.5
HY-15557	AZ20	1233339-22-4	412.51	C21H24N4O3S	DMSO	10	2.5
HY-B0794B	AZ7550 Mesylate		773.9	C30H43N7O11S3	DMSO	10	2.5
HY-136383	AZA1	1071098-42-4	368.43	C22H20N6	DMSO	10	2.5
HY-15609	AZD-3463	1356962-20-3	448.95	C24H25ClN6O	DMSO	10	2.5
HY-10012	AZD-5438	602306-29-6	371.46	C18H21N5O2S	DMSO	10	2.5
HY-10422	AZD-8055	1009298-09-2	465.54	C25H31N5O4	DMSO	10	2.5
HY-112443	AZD3458	2132961-46-5	433.54	C20H23N3O4S2	DMSO	10	2.5
HY-117244	AZD7507	1041852-85-0	454.5	C23H27FN6O3	DMSO	10	2.5
HY-18227	B-Raf IN 1	950736-05-7	515.53	C29H24F3N5O	DMSO	10	2.5
HY-120501	B022	1202764-53-1	397.88	C19H16ClN5OS	DMSO	10	2.5
HY-14985	BAY 61-3606 (dihydrochloride)	648903-57-5	463.32	C20H20Cl2N6O3	DMSO	10	2.5
HY-114398	BAY-293	2244904-70-7	448.58	C25H28N4O2S	DMSO	10	2.5
HY-133117	BAY-985	2409479-29-2	553.58	C27H30F3N9O	DMSO	10	2.5
HY-12859	BAY1217389	1554458-53-5	561.5	C27H24F5N5O3	DMSO	10	2.5
HY-134656	BC1618	2222094-18-8	415.45	C24H24F3NO2	DMSO	10	2.5
HY-15307	Belumosudil	911417-87-3	452.51	C26H24N6O2	DMSO	10	2.5	1
HY-15150	Bemcentinib	1037624-75-1	506.64	C30H34N8	DMSO	10	2.5
HY-14761	Bentamapimod	848344-36-5	457.55	C25H23N5O2S	DMSO	10	2.5
HY-10366	BI-78D3	883065-90-5	379.37	C13H9N5O5S2	DMSO	10	2.5
HY-18955	BI-847325	1207293-36-4	464.56	C29H28N4O2	DMSO	10	2.5
HY-10510	BI-D1870	501437-28-1	391.42	C19H23F2N5O2	DMSO	10	2.5
HY-13783	BIBF0775	334951-90-5	494.63	C31H34N4O2	DMSO	10	2.5
HY-N2118	Bilobetin	521-32-4	552.48	C31H20O10	DMSO	10	2.5
HY-128867	bio-THZ1	1604811-14-4	1053.67	C52H65ClN12O8S	DMSO	10	2.5
HY-13867	Bisindolylmaleimide I	133052-90-1	412.48	C25H24N4O2	DMSO	10	2.5
HY-108136A	Bisindolylmaleimide X (hydrochloride)	145317-11-9	460.96	C26H25ClN4O2	DMSO	10	2.5
HY-124729	BL-918	2101517-69-3	533.44	C23H15F8N3OS	DMSO	10	2.5
HY-12823	BLU9931	1538604-68-0	509.38	C26H22Cl2N4O3	DMSO	10	2.5
HY-10519	BMS-345541	445430-58-0	255.32	C14H17N5	DMSO	10	2.5
HY-10518	BMS-345541 (hydrochloride)	547757-23-3	291.78	C14H18ClN5	DMSO	10	2.5
HY-11092	BMS-509744	439575-02-7	623.83	C32H41N5O4S2	DMSO	10	2.5
HY-10333	BMS-690514	859853-30-8	368.43	C19H24N6O2	DMSO	10	2.5
HY-101793	BMS-935177	1231889-53-4	502.56	C31H26N4O3	DMSO	10	2.5
HY-101856	BMS-986142	1643368-58-4	572.6	C32H30F2N4O4	DMSO	10	2.5
HY-10158	Bosutinib	380843-75-4	530.45	C26H29Cl2N5O3	DMSO	10	2.5
HY-100493	BP-1-102	1334493-07-0	626.59	C29H27F5N2O6S	DMSO	10	2.5
HY-13537A	BPR1J-097 Hydrochloride		553.08	C27H29ClN6O3S	DMSO	10	2.5
HY-N2959	Brevilin A	16503-32-5	346.42	C20H26O5	DMSO	10	2.5
HY-B2099A	Buformin (hydrochloride)	1190-53-0	193.68	C6H16ClN5	DMSO	10	2.5
HY-15180	Buparlisib (Hydrochloride)	1312445-63-8	446.85	C18H22ClF3N6O2	DMSO	10	2.5
HY-10514	BX795	702675-74-9	591.47	C23H26IN7O2S	DMSO	10	2.5
HY-15240	c-Kit-IN-1	1225278-16-9	489.47	C26H21F2N5O3	DMSO	10	2.5
HY-41076	Ca2+ channel agonist 1	1402821-24-2	354.45	C19H26N6O	DMSO	10	2.5
HY-13016	Cabozantinib	849217-68-1	501.51	C28H24FN3O5	DMSO	10	2.5
HY-103319	Calmidazolium chloride	57265-65-3	687.7	C31H23Cl7N2O	DMSO	10	2.5
HY-18271	CaMKII-IN-1	1208123-85-6	548.1	C29H30ClN5O2S	DMSO	10	2.5
HY-10367A	Canertinib (dihydrochloride)	289499-45-2	558.86	C24H27Cl3FN5O3	DMSO	10	2.5
HY-N0643	Carnosol	5957-80-2	330.42	C20H26O4	DMSO	10	2.5
HY-12874	CASIN	425399-05-9	306.4	C20H22N2O	DMSO	10	2.5
HY-16962A	CC-115 (hydrochloride)	1300118-55-1	372.81	C16H17ClN8O	DMSO	10	2.5
HY-16956	CC-223	1228013-30-6	397.47	C21H27N5O3	DMSO	10	2.5
HY-100941	CCCP	555-60-2	204.62	C9H5ClN4	DMSO	10	2.5
HY-13991	CCG-1423	285986-88-1	454.75	C18H13ClF6N2O3	DMSO	10	2.5
HY-108361	CCG-203971	1443437-74-8	408.88	C23H21ClN2O3	DMSO	10	2.5
HY-121750	CCG-222740	1922098-69-8	444.86	C23H19ClF2N2O3	DMSO	10	2.5
HY-10804	CCT 137690	1095382-05-0	551.48	C26H31BrN8O	DMSO	10	2.5
HY-119240	CCT020312	324759-76-4	650.4	C31H30Br2N4O2	DMSO	10	2.5
HY-14715B	CCT241533 (hydrochloride)	1431697-96-9	478.94	C23H28ClFN4O4	DMSO	10	2.5
HY-10205	Cediranib	288383-20-0	450.51	C25H27FN4O3	DMSO	10	2.5
HY-13049	Cediranib (maleate)	857036-77-2	566.58	C29H31FN4O7	DMSO	10	2.5
HY-18683	Centrinone-B	1798871-31-4	631.67	C27H27F2N7O5S2	DMSO	10	2.5
HY-19323	Ceralasertib	1352226-88-0	412.51	C20H24N6O2S	DMSO	10	2.5
HY-15656	Ceritinib	1032900-25-6	558.14	C28H36ClN5O3S	DMSO	10	2.5
HY-15656A	Ceritinib dihydrochloride	1380575-43-8	631.06	C28H38Cl3N5O3S	DMSO	10	2.5
HY-13076	CHIR-98014	252935-94-7	486.31	C20H17Cl2N9O2	DMSO	10	2.5
HY-13897	CNX-2006	1375465-09-0	545.53	C26H27F4N7O2	DMSO	10	2.5
HY-13943	CNX-774	1202759-32-7	499.5	C26H22FN7O3	DMSO	10	2.5
HY-32018	Cot inhibitor-2	915363-56-3	539.43	C26H25Cl2FN8	DMSO	10	2.5
HY-13302B	CP-547632 (hydrochloride)	252003-71-7	568.86	C20H25BrClF2N5O3S	DMSO	10	2.5
HY-13223	Crenolanib	670220-88-9	443.54	C26H29N5O2	DMSO	10	2.5
HY-15698A	CRT0066101 dihydrochloride	1883545-60-5	411.33	C18H24Cl2N6O	DMSO	10	2.5
HY-N0417	Cucurbitacin E	18444-66-1	556.69	C32H44O8	DMSO	10	2.5
HY-10223	CUDC-101	1012054-59-9	434.49	C24H26N4O4	DMSO	10	2.5
HY-15339	CVT-313	199986-75-9	400.47	C20H28N6O3	DMSO	10	2.5
HY-18095	CX-6258	1202916-90-2	461.94	C26H24ClN3O3	DMSO	10	2.5
HY-18095A	CX-6258 (hydrochloride hydrate)	1353858-99-7	516.42	C26H27Cl2N3O4	DMSO	10	2.5
HY-18095B	CX-6258 (hydrochloride)	1353859-00-3	498.4	C26H25Cl2N3O3	DMSO	10	2.5
HY-B0792	CZC-54252	1191911-27-9	504.99	C22H25ClN6O4S	DMSO	10	2.5
HY-101047	D-erythro-Sphingosine	123-78-4	299.49	C18H37NO2	DMSO	10	2.5
HY-14660	Dabrafenib	1195765-45-7	519.56	C23H20F3N5O2S2	DMSO	10	2.5
HY-10181	Dasatinib	302962-49-8	488.01	C22H26ClN7O2S	DMSO	10	2.5
HY-136256	DCC-3014	1628606-05-2	431.49	C23H25N7O2	DMSO	10	2.5
HY-13979	DDR1-IN-1	1449685-96-4	552.59	C30H31F3N4O3	DMSO	10	2.5
HY-18932	DEL-22379	181223-80-3	444.53	C26H28N4O3	DMSO	10	2.5
HY-15747	Deltarasin	1440898-61-2	603.75	C40H37N5O	DMSO	10	2.5
HY-19981	Derazantinib	1234356-69-4	468.57	C29H29FN4O	DMSO	10	2.5
HY-B1919	Dihydroisotanshinone I	20958-18-3	278.3	C18H14O3	DMSO	10	2.5
HY-114331	DLK-IN-1	1620574-24-4	423.43	C20H24F3N5O2	DMSO	10	2.5
HY-137977	DMU-212	134029-62-2	300.35	C18H20O4	DMSO	10	2.5
HY-13418A	Dorsomorphin	866405-64-3	399.49	C24H25N5O	DMSO	10	2.5
HY-13418	Dorsomorphin (dihydrochloride)	1219168-18-9	472.41	C24H27Cl2N5O	DMSO	10	2.5
HY-50905	Dovitinib	405169-16-6	392.43	C21H21FN6O	DMSO	10	2.5
HY-10207	Dovitinib (lactate)	692737-80-7	482.51	C24H27FN6O4	DMSO	10	2.5
HY-109086	Edicotinib	1142363-52-7	461.6	C27H35N5O2	DMSO	10	2.5
HY-130616	EGFR-IN-11	2463200-44-2	573.71	C29H35N9O2S	DMSO	10	2.5
HY-126320	EGFR-IN-8	2407957-87-1	662.02	C32H23ClF3N7O4	DMSO	10	2.5
HY-12810	EHop-016	1380432-32-5	430.55	C25H30N6O	DMSO	10	2.5
HY-131067	EMI56	2414374-41-5	348.4	C21H20N2O3	DMSO	10	2.5
HY-111752	EML4-ALK kinase inhibitor 1	1373409-08-5	580.76	C31H48N8O3	DMSO	10	2.5
HY-10987A	ENMD-2076	934353-76-1	375.47	C21H25N7	DMSO	10	2.5
HY-10987	ENMD-2076 (Tartrate)	1291074-87-7	525.56	C25H31N7O6	DMSO	10	2.5
HY-12678	Entrectinib	1108743-60-7	560.64	C31H34F2N6O2	DMSO	10	2.5
HY-16025	EOC317	939805-30-8	591.53	C27H26F5N7O3	DMSO	10	2.5
HY-107367A	Epertinib (hydrochloride)	2071195-74-7	596.48	C30H28Cl2FN5O3	DMSO	10	2.5	1
HY-18708	Erdafitinib	1346242-81-6	446.54	C25H30N6O2	DMSO	10	2.5
HY-14403	ERK5-IN-1	1234479-76-5	459.54	C25H29N7O2	DMSO	10	2.5
HY-15521	ETP-46464	1345675-02-6	470.52	C30H22N4O2	DMSO	10	2.5
HY-N1372A	Fangchinoline	436-77-1	608.72	C37H40N2O6	DMSO	10	2.5
HY-10409	Fedratinib	936091-26-8	524.68	C27H36N6O3S	DMSO	10	2.5
HY-10409A	Fedratinib (hydrochloride hydrate)	1374744-69-0	615.62	C27H40Cl2N6O4S	DMSO	10	2.5
HY-18602	FIIN-2	1633044-56-0	634.73	C35H38N8O4	DMSO	10	2.5
HY-18300	Filgotinib	1206161-97-8	425.5	C21H23N5O3S	DMSO	10	2.5
HY-11063	Fingolimod	162359-55-9	307.47	C19H33NO2	DMSO	10	2.5
HY-12005	Fingolimod (hydrochloride)	162359-56-0	343.93	C19H34ClNO2	DMSO	10	2.5
HY-100544	FLLL32	1226895-15-3	464.55	C28H32O6	DMSO	10	2.5
HY-15542A	FRAX597	1286739-19-2	558.1	C29H28ClN7OS	DMSO	10	2.5
HY-12333	G-749	1457983-28-6	521.41	C25H25BrN6O2	DMSO	10	2.5
HY-115452	G5-7	939681-36-4	383.39	C22H19F2NO3	DMSO	10	2.5
HY-13034	Gandotinib	1229236-86-5	469.94	C23H25ClFN7O	DMSO	10	2.5
HY-N6953	Garcinone D	107390-08-9	428.47	C24H28O7	DMSO	10	2.5
HY-112654	GCN2iB	2183470-12-2	451.83	C18H12ClF2N5O3S	DMSO	10	2.5
HY-15248	GDC-0349	1207360-89-1	452.55	C24H32N6O3	DMSO	10	2.5
HY-N2112	Glaucocalyxin A	79498-31-0	332.43	C20H28O4	DMSO	10	2.5
HY-13529	Globalagliatin	1234703-40-2	559.81	C28H37N3O3S3	DMSO	10	2.5
HY-125834	GMB-475	2490599-18-1	861.93	C43H46F3N7O7S	DMSO	10	2.5
HY-12763	GNE-317	1394076-92-6	414.48	C19H22N6O3S	DMSO	10	2.5
HY-12947	GNE-3511	1496581-76-0	440.49	C23H26F2N6O	DMSO	10	2.5
HY-11042	GNE-477	1032754-81-6	504.63	C21H28N8O3S2	DMSO	10	2.5
HY-10811	GNE-493	1033735-94-2	372.44	C17H20N6O2S	DMSO	10	2.5
HY-13491	GNF-5837	1033769-28-6	535.49	C28H21F4N5O2	DMSO	10	2.5
HY-126750	GNF362	1003019-41-7	426.44	C22H21F3N6	DMSO	10	2.5
HY-13068	Golvatinib	928037-13-2	633.69	C33H37F2N7O4	DMSO	10	2.5
HY-10580	GSK 3 Inhibitor IX	667463-62-9	356.17	C16H10BrN3O2	DMSO	10	2.5
HY-15192	GSK 650394	890842-28-1	382.45	C25H22N2O2	DMSO	10	2.5
HY-70044	GSK-1070916	942918-07-2	507.63	C30H33N7O	DMSO	10	2.5
HY-13973A	GSK-3 inhibitor 1	603272-51-1	437.85	C22H17ClFN5O2	DMSO	10	2.5
HY-105309	GSK-626616	1025821-33-3	401.27	C18H10Cl2N4OS	DMSO	10	2.5
HY-10524	GSK1904529A	1089283-49-7	851.96	C44H47F2N9O5S	DMSO	10	2.5
HY-18072	GSK2606414	1337531-36-8	451.44	C24H20F3N5O	DMSO	10	2.5
HY-19764	GSK2983559 active metabolite	1423186-80-4	458.55	C21H22N4O4S2	DMSO	10	2.5
HY-100548	GSK621	1346607-05-3	489.91	C26H20ClN3O5	DMSO	10	2.5
HY-114189	GW284543	790186-68-4	372.42	C23H20N2O3	DMSO	10	2.5
HY-115570	GW406108X	1644443-92-4	400.21	C20H11Cl2NO4	DMSO	10	2.5
HY-112292	GW806742X	579515-63-2	573.55	C25H22F3N7O4S	DMSO	10	2.5
HY-125028	Hck-IN-1	1473404-51-1	402.81	C16H11ClN6O3S	DMSO	10	2.5
HY-12054	Hesperadin	422513-13-1	516.65	C29H32N4O3S	DMSO	10	2.5
HY-13488	HG-10-102-01	1351758-81-0	377.83	C17H20ClN5O3	DMSO	10	2.5
HY-15801	HG-14-10-04	1356962-34-9	532.08	C29H34ClN7O	DMSO	10	2.5
HY-138568	HPK1-IN-3		490.45	C23H22F4N6O2	DMSO	10	2.5
HY-124760	hSMG-1 inhibitor 11e	1402452-10-1	517.6	C26H27N7O3S	DMSO	10	2.5
HY-12334	HTH-01-015	1613724-42-7	468.55	C26H28N8O	DMSO	10	2.5
HY-101931	hVEGF-IN-1	1637443-98-1	581.75	C34H43N7O2	DMSO	10	2.5
HY-137092	IACS-13909	2160546-07-4	377.27	C17H18Cl2N6	DMSO	10	2.5
HY-10997	Ibrutinib	936563-96-1	440.5	C25H24N6O2	DMSO	10	2.5
HY-10997A	Ibrutinib (Racemate)	936563-87-0	440.5	C25H24N6O2	DMSO	10	2.5
HY-13036A	IBT6A	1022150-12-4	386.45	C22H22N6O	DMSO	10	2.5
HY-13036B	IBT6A (hydrochloride)	1553977-42-6	422.91	C22H23ClN6O	DMSO	10	2.5
HY-138779	ICCB-19 (hydrochloride)	1803605-68-6	291.84	C12H22ClN3OS	DMSO	10	2.5
HY-13687	IKK 16	873225-46-8	483.63	C28H29N5OS	DMSO	10	2.5
HY-19631A	Ilginatinib	1239358-86-1	389.43	C21H20FN7	DMSO	10	2.5
HY-19631B	Ilginatinib hydrochloride	1239358-85-0	425.89	C21H21ClFN7	DMSO	10	2.5
HY-19807	Indirubin-3'-monoxime	160807-49-8	277.28	C16H11N3O2	DMSO	10	2.5
HY-103128	inS3-54A18	328998-53-4	373.83	C23H16ClNO2	DMSO	10	2.5
HY-13434A	Ionomycin (calcium)	56092-82-1	747.07	C41H70CaO9	DMSO	10	2.5
HY-100233	IQ-1S (free acid)	23146-22-7	247.25	C15H9N3O	DMSO	10	2.5
HY-107600	IQ-3	312538-03-7	341.32	C20H11N3O3	DMSO	10	2.5
HY-13276	IRAK inhibitor 2	928333-30-6	306.32	C17H14N4O2	DMSO	10	2.5
HY-19900	ITX5061	1252679-52-9	620.16	C30H38ClN3O7S	DMSO	10	2.5
HY-126141	JAK/HDAC-IN-1	2284621-75-4	450.32	C19H21Cl2N7O2	DMSO	10	2.5
HY-136430	JCN037	2305154-31-6	376.18	C16H11BrFN3O2	DMSO	10	2.5
HY-16936	JH-II-127	1700693-08-8	416.86	C19H21ClN6O3	DMSO	10	2.5
HY-112140	JH-VIII-157-02	1639422-97-1	465.55	C28H27N5O2	DMSO	10	2.5
HY-16265	JI-101	900573-88-8	466.33	C22H20BrN5O2	DMSO	10	2.5
HY-10329	JNJ-7706621	443797-96-4	394.36	C15H12F2N6O3S	DMSO	10	2.5
HY-108886	JWG-071	2250323-50-1	612.76	C34H44N8O3	DMSO	10	2.5
HY-12278	K02288	1431985-92-0	352.38	C20H20N2O4	DMSO	10	2.5
HY-15779A	K145 (hydrochloride)	1449240-68-9	384.92	C18H25ClN2O3S	DMSO	10	2.5
HY-15528	kb NB 142-70	1233533-04-4	251.32	C11H9NO2S2	DMSO	10	2.5
HY-12912	KDU691	1513879-19-0	419.86	C22H18ClN5O2	DMSO	10	2.5
HY-B0105	Ketoconazole	65277-42-1	531.43	C26H28Cl2N4O4	DMSO	10	2.5
HY-10996A	KHS101 hydrochloride	1784282-12-7	375.92	C18H22ClN5S	DMSO	10	2.5
HY-10408	Ki20227	623142-96-1	480.54	C24H24N4O5S	DMSO	10	2.5
HY-114368	Kira8	1630086-20-2	601.12	C31H29ClN6O3S	DMSO	10	2.5
HY-15517B	KN-92 (hydrochloride)	1431698-47-3	493.45	C24H26Cl2N2O3S	DMSO	10	2.5
HY-15517A	KN-92 (phosphate)	1135280-28-2	554.98	C24H28ClN2O7PS	DMSO	10	2.5
HY-15465	KN-93	139298-40-1	501.04	C26H29ClN2O4S	DMSO	10	2.5
HY-15465A	KN-93 (hydrochloride)	1956426-56-4	537.5	C26H30Cl2N2O4S	DMSO	10	2.5
HY-15465B	KN-93 (phosphate)	1913269-12-1	599.03	C26H32ClN2O8PS	DMSO	10	2.5
HY-12060	KRN-633	286370-15-8	416.86	C20H21ClN4O4	DMSO	10	2.5
HY-50710	KU-0063794	938440-64-3	465.54	C25H31N5O4	DMSO	10	2.5
HY-12061	KU-60019	925701-46-8	547.67	C30H33N3O5S	DMSO	10	2.5
HY-10339	KW-2449	1000669-72-6	332.4	C20H20N4O	DMSO	10	2.5
HY-125035	LCH-7749944	796888-12-5	350.41	C20H22N4O2	DMSO	10	2.5
HY-12653	LDC4297	1453834-21-3	432.52	C23H28N8O	DMSO	10	2.5
HY-15897	LDN-212854	1432597-26-6	406.48	C25H22N6	DMSO	10	2.5
HY-50751	Linifanib	796967-16-3	375.4	C21H18FN5O	DMSO	10	2.5
HY-10191	Linsitinib	867160-71-2	421.49	C26H23N5O	DMSO	10	2.5
HY-15136	Lonafarnib	193275-84-2	638.82	C27H31Br2ClN4O2	DMSO	10	2.5
HY-111493	LRRK2 inhibitor 1	1802525-61-6	397.43	C20H23N5O4	DMSO	10	2.5
HY-111383	LX2343	333745-53-2	474.91	C22H19ClN2O6S	DMSO	10	2.5
HY-16294	LY2090314	603288-22-8	512.53	C28H25FN6O3	DMSO	10	2.5
HY-101923B	LYN-1604 (dihydrochloride)	2310109-38-5	657.54	C33H45Cl4N3O2	DMSO	10	2.5
HY-12830	M-110	1395048-49-3	445.94	C22H28ClN5O3	DMSO	10	2.5
HY-10209	Masitinib	790299-79-5	498.64	C28H30N6OS	DMSO	10	2.5
HY-10209A	Masitinib (mesylate)	1048007-93-7	594.75	C29H34N6O4S2	DMSO	10	2.5
HY-15514	Merestinib	1206799-15-6	552.53	C30H22F2N6O3	DMSO	10	2.5
HY-15514A	Merestinib dihydrochloride	1206801-37-7	625.45	C30H24Cl2F2N6O3	DMSO	10	2.5
HY-10230	Midostaurin	120685-11-2	570.64	C35H30N4O4	DMSO	10	2.5
HY-12838	Mirk-IN-1	1386979-55-0	498.32	C23H17Cl2N5O4	DMSO	10	2.5
HY-50703	MK-2461	917879-39-1	495.55	C24H25N5O5S	DMSO	10	2.5
HY-13252	MK-5108	1010085-13-8	461.94	C22H21ClFN3O3S	DMSO	10	2.5
HY-111407	MK-8353	1184173-73-6	691.84	C37H41N9O3S	DMSO	10	2.5
HY-13819	MK-8745	885325-71-3	431.91	C20H19ClFN5OS	DMSO	10	2.5
HY-19710	MKC3946	1093119-54-0	380.46	C21H20N2O3S	DMSO	10	2.5
HY-78263	MNS	1485-00-3	193.16	C9H7NO4	DMSO	10	2.5
HY-N0622	Morusin	62596-29-6	420.45	C25H24O6	DMSO	10	2.5
HY-10228	Motesanib	453562-69-1	373.45	C22H23N5O	DMSO	10	2.5
HY-10229	Motesanib (Diphosphate)	857876-30-3	569.44	C22H29N5O9P2	DMSO	10	2.5
HY-14440	MP7	1001409-50-2	516.5	C28H22F2N4O4	DMSO	10	2.5
HY-13994	Mps1-IN-2	1228817-38-6	480.6	C26H36N6O3	DMSO	10	2.5
HY-120877	MRT199665	1456858-57-3	469.58	C28H31N5O2	DMSO	10	2.5
HY-114436	MRTX-1257	2206736-04-9	565.71	C33H39N7O2	DMSO	10	2.5
HY-130149	MRTX849	2326521-71-3	604.12	C32H35ClFN7O2	DMSO	10	2.5
HY-101549	MRX-2843	1429882-07-4	488.67	C29H40N6O	DMSO	10	2.5
HY-100685	MS-444	150045-18-4	230.22	C13H10O4	DMSO	10	2.5
HY-112914	mTOR inhibitor-1	468747-17-3	363.21	C16H15BrN2O3	DMSO	10	2.5
HY-107364	MTX-211	1952236-05-3	478.33	C20H14Cl2FN5O2S	DMSO	10	2.5
HY-13984	Mutant EGFR inhibitor	1421373-62-7	520.03	C27H30ClN7O2	DMSO	10	2.5
HY-129099A	N-Desmethyltamoxifen (hydrochloride)	15917-65-4	393.95	C25H28ClNO	DMSO	10	2.5
HY-N2232	N-Feruloyloctopamine	66648-44-0	329.35	C18H19NO5	DMSO	10	2.5
HY-19803	Naquotinib (mesylate)	1448237-05-5	658.81	C31H46N8O6S	DMSO	10	2.5
HY-19535A	Nemiralisib	1254036-71-9	440.54	C26H28N6O	DMSO	10	2.5
HY-10159	Nilotinib	641571-10-0	529.52	C28H22F3N7O	DMSO	10	2.5
HY-50904	Nintedanib	656247-17-5	539.62	C31H33N5O4	DMSO	10	2.5
HY-N0198	Nordihydroguaiaretic acid	500-38-9	302.36	C18H22O4	DMSO	10	2.5
HY-101084	NSC 228155	113104-25-9	290.25	C11H6N4O4S	DMSO	10	2.5
HY-108543	NSC 95397	93718-83-3	310.39	C14H14O4S2	DMSO	10	2.5	1
HY-18930	NU6300	2070015-09-5	413.49	C20H23N5O3S	DMSO	10	2.5
HY-10252	NVP-ADW742	475488-23-4	453.58	C28H31N5O	DMSO	10	2.5
HY-50866	NVP-AEW541	475489-16-8	439.55	C27H29N5O	DMSO	10	2.5
HY-14722A	NVP-BSK805 (dihydrochloride)	1942919-79-0	563.47	C27H30Cl2F2N6O	DMSO	10	2.5
HY-13203	NVP-TAE 226	761437-28-9	468.94	C23H25ClN6O3	DMSO	10	2.5
HY-10192	NVP-TAE 684	761439-42-3	614.2	C30H40ClN7O3S	DMSO	10	2.5
HY-19815	Olafertinib	1660963-42-7	530.57	C29H28F2N6O2	DMSO	10	2.5
HY-19730	Olmutinib	1353550-13-6	486.59	C26H26N6O2S	DMSO	10	2.5
HY-129390	Orelabrutinib	1655504-04-3	427.5	C26H25N3O3	DMSO	10	2.5
HY-10423	OSI-027	936890-98-1	406.44	C21H22N6O3	DMSO	10	2.5
HY-15772	Osimertinib	1421373-65-0	499.61	C28H33N7O2	DMSO	10	2.5
HY-15772A	Osimertinib mesylate	1421373-66-1	595.71	C29H37N7O5S	DMSO	10	2.5
HY-16379	Pacritinib	937272-79-2	472.58	C28H32N4O3	DMSO	10	2.5
HY-14581	Palomid 529	914913-88-5	406.43	C24H22O6	DMSO	10	2.5
HY-101295	Pan-RAS-IN-1	1835283-94-7	717.65	C36H41Cl2F3N6O2	DMSO	10	2.5
HY-18010	PCI 29732	330786-25-9	371.44	C22H21N5O	DMSO	10	2.5
HY-100335	PCI-33380	1022899-36-0	855.78	C46H52BF2N11O3	DMSO	10	2.5
HY-18961	PD 407824	622864-54-4	328.32	C20H12N2O3	DMSO	10	2.5
HY-100434	PD-161570	192705-80-9	532.51	C26H35Cl2N7O	DMSO	10	2.5
HY-10254	PD0325901	391210-10-9	482.19	C16H14F3IN2O4	DMSO	10	2.5
HY-12062	PD318088	391210-00-7	561.09	C16H13BrF3IN2O4	DMSO	10	2.5
HY-32718	Pelitinib	257933-82-7	467.92	C24H23ClFN5O2	DMSO	10	2.5
HY-136477	Pentagamavunon-1	27060-70-4	348.43	C23H24O3	DMSO	10	2.5
HY-14574	PF-03814735	942487-16-3	474.48	C23H25F3N6O2	DMSO	10	2.5
HY-19985	PF-06459988	1428774-45-1	431.88	C19H22ClN7O3	DMSO	10	2.5
HY-114177	PF-06873600	2185857-97-8	471.52	C20H27F2N5O4S	DMSO	10	2.5
HY-136244	PF-06952229	1801333-55-0	458.91	C23H24ClFN4O3	DMSO	10	2.5
HY-10459	PF-562271	717907-75-0	507.49	C21H20F3N7O3S	DMSO	10	2.5
HY-11107	PHA-665752	477575-56-7	641.61	C32H34Cl2N4O4S	DMSO	10	2.5
HY-10178	PHA-680632	398493-79-3	501.62	C28H35N7O2	DMSO	10	2.5
HY-13461A	PHA-767491 (hydrochloride)	942425-68-5	249.7	C12H12ClN3O	DMSO	10	2.5
HY-11001	PHA-793887	718630-59-2	361.48	C19H31N5O2	DMSO	10	2.5
HY-10115A	PI-103 (Hydrochloride)	371935-79-4	384.82	C19H17ClN4O3	DMSO	10	2.5
HY-12987	Pimozide	2062-78-4	461.55	C28H29F2N3O	DMSO	10	2.5
HY-N2329	Piperlongumine	20069-09-4	317.34	C17H19NO5	DMSO	10	2.5
HY-117155	PKI-166	187724-61-4	330.38	C20H18N4O	DMSO	10	2.5
HY-11080A	PKI-179 (hydrochloride)	1463510-35-1	525	C25H29ClN8O3	DMSO	10	2.5
HY-12134	Poloxin	321688-88-4	297.35	C18H19NO3	DMSO	10	2.5
HY-15730	Poziotinib	1092364-38-9	491.34	C23H21Cl2FN4O3	DMSO	10	2.5
HY-10372	PP121	1092788-83-4	319.36	C17H17N7	DMSO	10	2.5
HY-13686	PQ401	196868-63-0	341.79	C18H16ClN3O2	DMSO	10	2.5
HY-100026	PQR620	1927857-56-4	445.47	C21H25F2N7O2	DMSO	10	2.5
HY-136660	PQR626	1927857-98-4	435.47	C20H27F2N7O2	DMSO	10	2.5
HY-112166	PRN1008	1575596-29-0	665.76	C36H40FN9O3	DMSO	10	2.5
HY-15323	PRT062607 (Hydrochloride)	1370261-97-4	429.91	C19H24ClN9O	DMSO	10	2.5
HY-124593	PTC299	1256565-36-2	467.34	C25H20Cl2N2O3	DMSO	10	2.5
HY-D1106	Py-BODIPY-NHS ester	201998-61-0	426.18	C20H17BF2N4O4	DMSO	10	2.5
HY-10014	R547	741713-40-6	441.45	C18H21F2N5O4S	DMSO	10	2.5
HY-14177	Raf inhibitor 1	1093100-40-3	478.94	C26H19ClN8	DMSO	10	2.5
HY-13241	Ralimetinib dimesylate	862507-23-1	612.74	C26H37FN6O6S2	DMSO	10	2.5
HY-13024	Rebastinib	1020172-07-9	553.59	C30H28FN7O3	DMSO	10	2.5
HY-10331	Regorafenib	755037-03-7	482.82	C21H15ClF4N4O3	DMSO	10	2.5
HY-10331A	Regorafenib (monohydrate)	1019206-88-2	500.83	C21H17ClF4N4O4	DMSO	10	2.5
HY-103022	Repotrectinib	1802220-02-5	355.37	C18H18FN5O2	DMSO	10	2.5
HY-136534	RET V804M-IN-1	2414909-94-5	344.37	C19H16N6O	DMSO	10	2.5
HY-109189	Rezivertinib	1835667-12-3	486.57	C27H30N6O3	DMSO	10	2.5
HY-15777A	Ribociclib hydrochloride	1211443-80-9	471	C23H31ClN8O	DMSO	10	2.5
HY-15777C	Ribociclib succinate hydrate	1374639-79-8	570.64	C27H38N8O6	DMSO	10	2.5
HY-19761	RIP2 kinase inhibitor 2	1581270-11-2	432.54	C21H28N4O4S	DMSO	10	2.5
HY-18901	RIPK1-IN-4	1481641-08-0	401.46	C23H23N5O2	DMSO	10	2.5
HY-108318	RK-24466	213743-31-8	370.45	C23H22N4O	DMSO	10	2.5
HY-18018	RN486	1242156-23-5	606.69	C35H35FN6O3	DMSO	10	2.5
HY-13866	Ro 31-8220 (mesylate)	138489-18-6	553.65	C26H27N5O5S2	DMSO	10	2.5
HY-123952	RTC-5	1423077-49-9	510.96	C24H22ClF3N2O3S	DMSO	10	2.5
HY-15505	RWJ-67657	215303-72-3	425.5	C27H24FN3O	DMSO	10	2.5
HY-N0250	Saikosaponin D	20874-52-6	780.98	C42H68O13	DMSO	10	2.5
HY-15837	SAR-260301	1260612-13-2	354.4	C19H22N4O3	DMSO	10	2.5
HY-10295	SB 202190	152121-30-7	331.34	C20H14FN3O	DMSO	10	2.5
HY-13521	SB-505124	694433-59-5	335.4	C20H21N3O2	DMSO	10	2.5
HY-16966	SBI-0206965	1884220-36-3	489.32	C21H21BrN4O5	DMSO	10	2.5
HY-50846	SCH772984	942183-80-4	587.67	C33H33N9O2	DMSO	10	2.5
HY-15532	SCH900776	891494-63-6	376.25	C15H18BrN7	DMSO	10	2.5
HY-111388A	SEL120-34A (monohydrochloride)		450.6	C15H19Br2ClN4	DMSO	10	2.5
HY-N0366	Sennoside B	128-57-4	862.74	C42H38O20	DMSO	10	2.5
HY-101146	SF2523	1174428-47-7	371.41	C19H17NO5S	DMSO	10	2.5
HY-122186	SGC-GAK-1	2226517-76-4	389.24	C18H17BrN2O3	DMSO	10	2.5
HY-13287	SGI-1776	1025065-69-3	405.42	C20H22F3N5O	DMSO	10	2.5
HY-16975	SH-4-54	1456632-40-8	610.59	C29H27F5N2O5S	DMSO	10	2.5
HY-100494	SH5-07	1456632-41-9	625.61	C29H28F5N3O5S	DMSO	10	2.5
HY-128756	SIAIS178	2376047-73-1	1012.68	C50H62ClN11O6S2	DMSO	10	2.5
HY-100888	Simurosertib	1330782-76-7	341.43	C17H19N5OS	DMSO	10	2.5
HY-133137	SJF620	2376187-16-3	760.84	C41H44N8O7	DMSO	10	2.5
HY-15300	Skepinone-L	1221485-83-1	425.42	C24H21F2NO4	DMSO	10	2.5
HY-12895	SKI V	24418-86-8	254.24	C15H10O4	DMSO	10	2.5
HY-N6775	Sonolisib	502632-66-8	525.59	C29H35NO8	DMSO	10	2.5
HY-N0103A	Sophocarpine (monohydrate)	145572-44-7	264.36	C15H24N2O2	DMSO	10	2.5
HY-10201	Sorafenib	284461-73-0	464.83	C21H16ClF3N4O3	DMSO	10	2.5
HY-10343	Sotrastaurin	425637-18-9	438.48	C25H22N6O2	DMSO	10	2.5
HY-135674	SR-318	2413286-32-3	459.58	C27H33N5O2	DMSO	10	2.5
HY-130254	Src Inhibitor 3	2380027-49-4	671.12	C34H32ClFN8O4	DMSO	10	2.5
HY-123600	SRI-29329	2086809-58-5	399.92	C20H26ClN7	DMSO	10	2.5
HY-120675	SSTC3	1242422-09-8	518.53	C23H17F3N4O3S2	DMSO	10	2.5
HY-136568	Stafia-1-dipivaloyloxymethyl ester	2582755-72-2	750.74	C37H48FO13P	DMSO	10	2.5
HY-100753	STAT3-IN-1	2059952-75-7	475.53	C28H29NO6	DMSO	10	2.5
HY-13818	Stattic	19983-44-9	211.19	C8H5NO4S	DMSO	10	2.5
HY-12014	SU11274	658084-23-2	568.09	C28H30ClN5O4S	DMSO	10	2.5	1
HY-10501A	SU14813 (maleate)	849643-15-8	558.56	C27H31FN4O8	DMSO	10	2.5
HY-B0789	SU6656	330161-87-0	371.45	C19H21N3O3S	DMSO	10	2.5
HY-18629	SU9516	377090-84-1	241.25	C13H11N3O2	DMSO	10	2.5
HY-10255A	Sunitinib	557795-19-4	398.47	C22H27FN4O2	DMSO	10	2.5
HY-131341	Syk-IN-4		419.48	C21H25N9O	DMSO	10	2.5
HY-18307	SYN1143	913376-84-8	556.58	C31H29FN4O5	DMSO	10	2.5
HY-120356A	T-1101 (tosylate)	2250404-95-4	665.8	C31H31N5O6S3	DMSO	10	2.5
HY-100115	TA-02	1784751-19-4	333.33	C20H13F2N3	DMSO	10	2.5
HY-15196	TAK-285	871026-44-7	547.96	C26H25ClF3N5O3	DMSO	10	2.5
HY-15246	TAK-580	1096708-71-2	506.29	C17H12Cl2F3N7O2S	DMSO	10	2.5
HY-131003	Taletrectinib	1505515-69-4	551.61	C29H34FN5O5	DMSO	10	2.5
HY-129478	TC11	100823-03-8	322.4	C20H22N2O2	DMSO	10	2.5
HY-101524	TC13172	2093393-05-4	388.4	C17H16N4O5S	DMSO	10	2.5
HY-126323B	TCMDC-135051 (hydrochloride)		508.05	C29H34ClN3O3	DMSO	10	2.5
HY-16576	TCS-PIM-1-4a	327033-36-3	273.23	C11H6F3NO2S	DMSO	10	2.5
HY-70061	TCS7010	1158838-45-9	588.08	C31H31ClFN7O2	DMSO	10	2.5
HY-50910	Temsirolimus	162635-04-3	1030.29	C56H87NO16	DMSO	10	2.5
HY-18657	TEPP-46	1221186-53-3	372.46	C17H16N4O2S2	DMSO	10	2.5
HY-10410	TG101209	936091-14-4	509.67	C26H35N7O2S	DMSO	10	2.5
HY-100556	Tie2 kinase inhibitor 1	948557-43-5	439.53	C26H21N3O2S	DMSO	10	2.5
HY-N2166	Tomatine	17406-45-0	1034.19	C50H83NO21	DMSO	10	2.5
HY-10474	Torkinib	1092351-67-1	308.34	C16H16N6O	DMSO	10	2.5
HY-112301A	trans-Pralsetinib	2097132-93-7	533.6	C27H32FN9O2	DMSO	10	2.5
HY-16069	Tucatinib	937263-43-9	480.52	C26H24N8O2	DMSO	10	2.5
HY-16069A	Tucatinib (hemiethanolate)	1429755-56-5	503.57	C26H24N8O2.1/2C2H6O	DMSO	10	2.5
HY-111745	Tyk2-IN-5	1797432-62-2	434.43	C21H19FN8O2	DMSO	10	2.5
HY-120395	UC-514321	299420-83-0	441.56	C26H35NO5	DMSO	10	2.5
HY-12279	Umbralisib	1532533-67-7	571.55	C31H24F3N5O3	DMSO	10	2.5
HY-12279C	Umbralisib (hydrochloride)	1532533-78-0	608.01	C31H25ClF3N5O3	DMSO	10	2.5
HY-12344A	UNC2025 (hydrochloride)	2070015-17-5	513.12	C28H41ClN6O	DMSO	10	2.5
HY-117596	UNC569	1350547-65-7	396.5	C22H29FN6	DMSO	10	2.5
HY-12599	URMC-099	1229582-33-5	421.54	C27H27N5	DMSO	10	2.5
HY-19928	Vactosertib	1352608-82-2	399.42	C22H18FN7	DMSO	10	2.5
HY-19928A	Vactosertib (Hydrochloride)	1352610-25-3	435.88	C22H19ClFN7	DMSO	10	2.5
HY-10260	Vandetanib	443913-73-3	475.35	C22H24BrFN4O2	DMSO	10	2.5
HY-15247	Vistusertib	1009298-59-2	462.54	C25H30N6O3	DMSO	10	2.5
HY-12137	Volasertib	755038-65-4	618.81	C34H50N8O3	DMSO	10	2.5
HY-12795	Vps34-IN-1	1383716-33-3	425.91	C21H24ClN7O	DMSO	10	2.5
HY-16585	VS-5584	1246560-33-7	354.41	C17H22N8O	DMSO	10	2.5
HY-18937	WEHI-345	1354825-58-3	401.46	C22H23N7O	DMSO	10	2.5
HY-12299	WH-4-023	837422-57-8	568.67	C32H36N6O4	DMSO	10	2.5
HY-11067	WHI-P97	211555-05-4	455.1	C16H13Br2N3O3	DMSO	10	2.5
HY-10197	Wortmannin	19545-26-7	428.43	C23H24O8	DMSO	10	2.5
HY-15312	WP1066	857064-38-1	356.22	C17H14BrN3O	DMSO	10	2.5
HY-12001	WZ-3146	1214265-56-1	464.95	C24H25ClN6O2	DMSO	10	2.5
HY-N3032	Xanthatin	26791-73-1	246.3	C15H18O3	DMSO	10	2.5
HY-138696	XL092	2367004-54-2	528.53	C29H25FN4O5	DMSO	10	2.5
HY-137506	XST-14	2607143-50-8	291.34	C16H21NO4	DMSO	10	2.5
HY-129180	XY028-133	2229974-73-4	1002.23	C53H67N11O7S	DMSO	10	2.5
HY-120056	YKL-06-061	2172617-15-9	527.66	C30H37N7O2	DMSO	10	2.5
HY-15840	YLF-466D	1273323-67-3	465.93	C29H20ClNO3	DMSO	10	2.5
HY-136179	ZAP-180013	873080-25-2	454.33	C19H17Cl2N3O4S	DMSO	10	2.5
HY-13963	ZCL278	587841-73-4	584.89	C21H19BrClN5O4S2	DMSO	10	2.5
HY-N4201	β-Hydroxyisovalerylshikonin	7415-78-3	388.41	C21H24O7	DMSO	10	2.5
HY-N7394A	(-)-Zuonin A	84709-25-1	340.37	C20H20O5	DMSO	10	10
HY-N0656A	(+)-Usnic acid	7562-61-0	344.32	C18H16O7	DMSO	10	10
HY-101474	(±)-Zanubrutinib	1633350-06-7	471.55	C27H29N5O3	DMSO	10	10
HY-100754B	(2R,5S)-Ritlecitinib	1792180-79-0	285.34	C15H19N5O	DMSO	10	10
HY-100962	(E)-AG 99	122520-85-8	204.18	C10H8N2O3	DMSO	10	10
HY-107459	(E/Z)-AG490	134036-52-5	294.3	C17H14N2O3	DMSO	10	10
HY-126144A	(E/Z)-GSK-3β inhibitor 1	3367-88-2	222.24	C14H10N2O	DMSO	10	10
HY-124607	(R)-BRD3731	2056262-08-7	377.52	C24H31N3O	DMSO	10	10
HY-100888A	(R)-Simurosertib	1330782-69-8	341.43	C17H19N5OS	DMSO	10	10
HY-135805A	(Rac)-JBJ-04-125-02	2140807-05-0	543.61	C29H26FN5O3S	DMSO	10	10
HY-120006A	(rel)-AR234960	1408311-94-3	555.62	C27H30FN5O5S	DMSO	10	10
HY-19323A	(S)-Ceralasertib	1352226-87-9	412.51	C20H24N6O2S	DMSO	10	10
HY-114177A	(S)-PF-06873600	2185859-59-8	471.52	C20H27F2N5O4S	DMSO	10	10
HY-110066	(Z)-Guggulsterone	39025-23-5	312.45	C21H28O2	DMSO	10	10
HY-10517A	(Z)-Orantinib	210644-62-5	310.35	C18H18N2O3	DMSO	10	10
HY-14615	[6]-Gingerol	23513-14-6	294.39	C17H26O4	DMSO	10	10
HY-59090	1-Azakenpaullone	676596-65-9	328.16	C15H10BrN3O	DMSO	10	10
HY-13941	1-Naphthyl PP1	221243-82-9	317.39	C19H19N5	DMSO	10	10
HY-13941B	1-Naphthyl PP1 (hydrochloride)	956025-47-1	353.85	C19H20ClN5	DMSO	10	10
HY-13942	1-NM-PP1	221244-14-0	331.41	C20H21N5	DMSO	10	10
HY-N1412	1,3-Dicaffeoylquinic acid	19870-46-3	516.45	C25H24O12	DMSO	10	10
HY-104064	1A-116	1430208-73-3	307.31	C16H16F3N3	DMSO	10	10
HY-114166	2-D08	144707-18-6	270.24	C15H10O5	DMSO	10	10
HY-W001174	2,5-Dihydroxyacetophenone	490-78-8	152.15	C8H8O3	DMSO	10	10
HY-W001179	2,5-Dihydroxybenzoic acid	490-79-9	154.12	C7H6O4	DMSO	10	10
HY-120469	2,6-Dichloro-N-(2-(cyclopropanecarboxamido)pyridin-4-yl)benzamide	1258292-64-6	350.2	C16H13Cl2N3O2	DMSO	10	10
HY-23789	2′-O-(2-Methoxyethyl)guanosine	473278-54-5	341.32	C13H19N5O6	DMSO	10	10
HY-102081	2OH-BNPP1	833481-73-5	297.35	C16H19N5O	DMSO	10	10
HY-U00434	3BDO	890405-51-3	327.33	C18H17NO5	DMSO	10	10
HY-N6856	4-Hydroxycoumarin	1076-38-6	162.14	C9H6O3	DMSO	10	10
HY-N2208	4-Hydroxylonchocarpin	56083-03-5	322.35	C20H18O4	DMSO	10	10
HY-19707	4μ8C	14003-96-4	204.18	C11H8O4	DMSO	10	10
HY-15027	5-Aminosalicylic Acid	89-57-6	153.14	C7H7NO3	DMSO	10	10
HY-111930	5-Iodo-indirubin-3'-monoxime	331467-03-9	403.17	C16H10IN3O2	DMSO	10	10
HY-103464	5'-Fluoroindirubinoxime	861214-33-7	295.27	C16H10FN3O2	DMSO	10	10
HY-W010128	6-(Dimethylamino)purine	938-55-6	163.18	C7H9N5	DMSO	10	10
HY-107371	6-Bromo-2-hydroxy-3-methoxybenzaldehyde	20035-41-0	231.04	C8H7BrO3	DMSO	10	10
HY-N4126	6-Demethoxytangeretin	6601-66-7	342.34	C19H18O6	DMSO	10	10
HY-12408A	6H05 (TFA)	2061344-88-3	590.14	C22H31ClF3N3O4S3	DMSO	10	10
HY-N6596	7-Hydroxy-4H-chromen-4-one	59887-89-7	162.14	C9H6O3	DMSO	10	10
HY-N6631	7-Methoxyisoflavone	1621-56-3	252.26	C16H12O3	DMSO	10	10
HY-W013372	7,8-Dihydroxyflavone	38183-03-8	254.24	C15H10O4	DMSO	10	10
HY-12306	8-Bromo-cAMP sodium salt	76939-46-3	430.08	C10H10BrN5NaO6P	DMSO	10	10
HY-101379A	8-Bromo-cGMP (sodium)	51116-01-9	446.08	C10H10BrN5NaO7P	DMSO	10	10
HY-107531	A 1070722	1384424-80-9	362.31	C17H13F3N4O2	DMSO	10	10
HY-78349	A 77-01	607737-87-1	286.33	C18H14N4	DMSO	10	10
HY-125957	A-3 (hydrochloride)	78957-85-4	321.22	C12H14Cl2N2O2S	DMSO	10	10
HY-110096	A-484954	142557-61-7	289.29	C13H15N5O3	DMSO	10	10
HY-50662	A-769662	844499-71-4	360.39	C20H12N2O3S	DMSO	10	10
HY-13261	A66	1166227-08-2	393.53	C17H23N5O2S2	DMSO	10	10
HY-134829	AAK1-IN-1	1815613-42-3	385.4	C19H23F4N3O	DMSO	10	10	1
HY-16297	Abemaciclib (methanesulfonate)	1231930-82-7	602.7	C28H36F2N8O3S	DMSO	10	10
HY-107429	Abrocitinib	1622902-68-4	323.41	C14H21N5O2S	DMSO	10	10
HY-103161	ABT-702 dihydrochloride	1188890-28-9	536.25	C22H21BrCl2N6O	DMSO	10	10
HY-122051	AC1903	831234-13-0	303.36	C19H17N3O	DMSO	10	10	1
HY-13493	AC710	1351522-04-7	562.7	C31H42N6O4	DMSO	10	10
HY-17600	Acalabrutinib	1420477-60-6	465.51	C26H23N7O2	DMSO	10	10
HY-12644	Acalisib	870281-34-8	401.4	C21H16FN7O	DMSO	10	10
HY-W009884	Acetosyringone	2478-38-8	196.2	C10H12O4	DMSO	10	10
HY-13060	ACHP (Hydrochloride)	406209-26-5	400.9	C21H25ClN4O2	DMSO	10	10
HY-109020	Acrizanib	1229453-99-9	445.4	C20H18F3N7O2	DMSO	10	10
HY-16715	Acumapimod	836683-15-9	385.42	C22H19N5O2	DMSO	10	10
HY-17422	Acyclovir	59277-89-3	225.2	C8H11N5O3	DMSO	10	10
HY-10261	Afatinib	850140-72-6	485.94	C24H25ClFN5O3	DMSO	10	10
HY-15727	Afuresertib	1047644-62-1	427.32	C18H17Cl2FN4OS	DMSO	10	10
HY-15727A	Afuresertib (hydrochloride)	1047645-82-8	463.78	C18H18Cl3FN4OS	DMSO	10	10
HY-101957	AG 1295	71897-07-9	234.3	C16H14N2	DMSO	10	10
HY-15336	AG 555	133550-34-2	322.36	C19H18N2O3	DMSO	10	10
HY-13524	AG-1478	153436-53-4	315.75	C16H14ClN3O2	DMSO	10	10
HY-101042	AG-494	133550-35-3	280.28	C16H12N2O3	DMSO	10	10	1
HY-15844	AG-825	149092-50-2	397.47	C19H15N3O3S2	DMSO	10	10
HY-108330	AG126	118409-62-4	215.17	C10H5N3O3	DMSO	10	10
HY-12000	AG490	133550-30-8	294.3	C17H14N2O3	DMSO	10	10
HY-112720	AGL-2263	638213-98-6	322.27	C17H10N2O5	DMSO	10	10
HY-10249A	AKT Kinase Inhibitor	842148-40-7	357.37	C16H19N7O3	DMSO	10	10
HY-18296	AKT-IN-1	1357158-81-6	343.42	C22H21N3O	DMSO	10	10
HY-50862	Akt1 and Akt2-IN-1	893422-47-4	539.63	C33H29N7O	DMSO	10	10
HY-N0038	Alantolactone	546-43-0	232.32	C15H20O2	DMSO	10	10
HY-13011	Alectinib	1256580-46-7	482.62	C30H34N4O2	DMSO	10	10
HY-136773	ALK2-IN-4	2248154-85-8	475.56	C26H30FN7O	DMSO	10	10
HY-136773A	ALK2-IN-4 (succinate)	2416307-25-8	593.65	C30H36FN7O5	DMSO	10	10
HY-17601	Alofanib	1612888-66-0	413.4	C19H15N3O6S	DMSO	10	10
HY-B0791	Altiratinib	1345847-93-9	510.46	C26H21F3N4O4	DMSO	10	10
HY-N2447	Amarogentin	21018-84-8	586.54	C29H30O13	DMSO	10	10
HY-13440	AMG 511	1253573-53-3	517.58	C22H28FN9O3S	DMSO	10	10
HY-18696	AMG-337	1173699-31-4	463.46	C23H22FN7O3	DMSO	10	10
HY-12948	AMG319	1608125-21-8	385.4	C21H16FN7	DMSO	10	10
HY-B0285A	Amiloride (hydrochloride)	2016-88-8	266.09	C6H9Cl2N7O	DMSO	10	10
HY-B0285B	Amiloride hydrochloride dihydrate	17440-83-4	302.12	C6H13Cl2N7O3	DMSO	10	10
HY-B0713	Amlexanox	68302-57-8	298.29	C16H14N2O4	DMSO	10	10
HY-131334	AMPK activator 4	2493239-46-4	420.89	C24H21ClN2O3	DMSO	10	10
HY-12831	Ampkinone	1233082-79-5	505.52	C31H23NO6	DMSO	10	10
HY-12497	ANA-12	219766-25-3	407.49	C22H21N3O3S	DMSO	10	10
HY-N7674	Angoline	21080-31-9	379.41	C22H21NO5	DMSO	10	10
HY-P2230	Angstrom6	220334-14-5	910.97	C39H62N10O15	DMSO	10	10
HY-128553	Antineoplaston A10	91531-30-5	246.26	C13H14N2O3	DMSO	10	10
HY-14644A	Apilimod (mesylate)	870087-36-8	610.7	C25H34N6O8S2	DMSO	10	10
HY-13246	Apitolisib	1032754-93-0	498.6	C23H30N8O3S	DMSO	10	10
HY-100627	APS-2-79	2002381-25-9	387.43	C23H21N3O3	DMSO	10	10	1
HY-15982	APY0201	1232221-74-7	413.48	C23H23N7O	DMSO	10	10
HY-133127	AR453588	1065609-00-8	519.64	C25H25N7O2S2	DMSO	10	10	1
HY-120856	ARN-3236	1613710-01-2	336.41	C19H16N2O2S	DMSO	10	10
HY-136362	ARRY-382	1313407-95-2	564.68	C32H36N8O2	DMSO	10	10
HY-U00417	ARS-1630	1698055-86-5	430.84	C21H17ClF2N4O2	DMSO	10	10
HY-B0094	Artemisinin	63968-64-9	282.33	C15H22O5	DMSO	10	10
HY-118521	AS-041164	6318-41-8	249.24	C11H7NO4S	DMSO	10	10
HY-13532	AS-252424	900515-16-4	305.28	C14H8FNO4S	DMSO	10	10
HY-13531	AS-604850	648449-76-7	285.22	C11H5F2NO4S	DMSO	10	10
HY-10109	AS-605240	648450-29-7	257.27	C12H7N3O2S	DMSO	10	10
HY-126675A	AS2863619	2241300-51-4	405.24	C16H14Cl2N8O	DMSO	10	10
HY-126675	AS2863619 (free base)	2241300-50-3	332.32	C16H12N8O	DMSO	10	10
HY-11010	AS601245	345987-15-7	372.45	C20H16N6S	DMSO	10	10
HY-133554	ASK1-IN-1	2411382-24-4	405.41	C19H19N9O2	DMSO	10	10
HY-13326	ASP3026	1097917-15-1	580.74	C29H40N8O3S	DMSO	10	10
HY-N0431	Astragaloside IV	84687-43-4	784.97	C41H68O14	DMSO	10	10
HY-N6577	Astragaloside VI	84687-45-6	947.11	C47H78O19	DMSO	10	10
HY-16071	AT13148	1056901-62-2	313.78	C17H16ClN3O	DMSO	10	10
HY-12059	AT7867	857531-00-1	337.85	C20H20ClN3	DMSO	10	10
HY-N0201	Atractylenolide I	73069-13-3	230.3	C15H18O2	DMSO	10	10
HY-107390	AX-024	1370544-73-2	339.4	C21H22FNO2	DMSO	10	10
HY-107390A	AX-024 hydrochloride	1704801-24-0	375.86	C21H23ClFNO2	DMSO	10	10
HY-101846	AX-15836	2035509-96-5	648.78	C32H40N8O5S	DMSO	10	10
HY-14987	AX20017	329221-38-7	264.34	C13H16N2O2S	DMSO	10	10
HY-101971	AZ PFKFB3 26	1704740-52-2	402.49	C24H26N4O2	DMSO	10	10
HY-15590	AZ-23	915720-21-7	391.83	C17H19ClFN7O	DMSO	10	10
HY-122856	AZ12601011		313.36	C19H15N5	DMSO	10	10
HY-111101	AZ1495	2196204-23-4	385.5	C21H31N5O2	DMSO	10	10
HY-12277	AZ191	1594092-37-1	429.52	C24H27N7O	DMSO	10	10
HY-111570	AZ2	2231760-33-9	369.48	C20H23N3O2S	DMSO	10	10
HY-14710	AZ3146	1124329-14-1	452.55	C24H32N6O3	DMSO	10	10
HY-112305	AZ32	2288709-96-4	328.37	C20H16N4O	DMSO	10	10
HY-10411	AZ960	905586-69-8	354.36	C18H16F2N6	DMSO	10	10
HY-10344	AZD 6482	1173900-33-8	408.45	C22H24N4O4	DMSO	10	10
HY-111483	AZD-0364	2097416-76-5	494.5	C24H24F2N8O2	DMSO	10	10
HY-10193	AZD-1480	935666-88-9	348.77	C14H14ClFN8	DMSO	10	10
HY-111783	AZD-7648	2230820-11-6	380.4	C18H20N8O2	DMSO	10	10
HY-12869	AZD-8835	1620576-64-8	469.54	C22H31N9O3	DMSO	10	10
HY-13862	AZD1080	612487-72-6	334.37	C19H18N4O2	DMSO	10	10
HY-15604	AZD1208	1204144-28-4	379.48	C21H21N3O2S	DMSO	10	10
HY-109566	AZD1390	2089288-03-7	477.57	C27H32FN5O2	DMSO	10	10
HY-15761	AZD2858	486424-20-8	453.52	C21H23N7O3S	DMSO	10	10
HY-18179	AZD2932	883986-34-3	447.49	C24H25N5O4	DMSO	10	10
HY-112802	AZD3229	2248003-60-1	479.51	C24H26FN7O3	DMSO	10	10
HY-112802A	AZD3229 Tosylate	2248003-71-4	651.71	C31H34FN7O6S	DMSO	10	10
HY-19362	AZD3264	1609281-86-8	441.5	C21H23N5O4S	DMSO	10	10
HY-107361	AZD4205	2091134-68-6	489.57	C25H31N9O2	DMSO	10	10
HY-13330	AZD4547	1035270-39-3	463.57	C26H33N5O3	DMSO	10	10	1
HY-16082	AZD7545	252017-04-2	478.87	C19H18ClF3N2O5S	DMSO	10	10
HY-103672	AZD7624	1095004-78-6	491.56	C27H30FN5O3	DMSO	10	10
HY-12330	AZD8186	1627494-13-6	457.47	C24H25F2N3O4	DMSO	10	10
HY-12058	AZD8330	869357-68-6	461.23	C16H17FIN3O4	DMSO	10	10
HY-107400	B I09	1607803-67-7	303.31	C16H17NO5	DMSO	10	10
HY-N0235	Bakuchiol	10309-37-2	256.38	C18H24O	DMSO	10	10
HY-B0667	Balsalazide	80573-04-2	357.32	C17H15N3O6	DMSO	10	10
HY-10127	Barasertib	722543-31-9	587.54	C26H31FN7O6P	DMSO	10	10
HY-10126	Barasertib-HQPA	722544-51-6	507.56	C26H30FN7O3	DMSO	10	10
HY-15315	Baricitinib	1187594-09-7	371.42	C16H17N7O2S	DMSO	10	10
HY-15315A	Baricitinib (phosphate)	1187595-84-1	469.41	C16H20N7O6PS	DMSO	10	10
HY-13453	BAY 11-7082	19542-67-7	207.25	C10H9NO2S	DMSO	10	10
HY-50948	Bay 65-1942 (hydrochloride)	600734-06-3	431.91	C22H26ClN3O4	DMSO	10	10
HY-103020	BAY-1816032	1891087-61-8	534.51	C27H24F2N6O4	DMSO	10	10
HY-133083	BAY-474	1033767-86-0	289.33	C17H15N5	DMSO	10	10
HY-100018	BAY1125976	1402608-02-9	383.45	C23H21N5O	DMSO	10	10
HY-112082	BAY885	2307249-33-6	515.53	C25H28F3N7O2	DMSO	10	10
HY-131140	BD750	892686-59-8	271.34	C14H13N3OS	DMSO	10	10
HY-12437	BDP5290	1817698-21-7	371.82	C17H18ClN7O	DMSO	10	10
HY-111424	BDP9066	2226507-04-4	348.44	C20H24N6	DMSO	10	10
HY-136789	BDTX-189	2414572-47-5	561.03	C29H29ClN6O4	DMSO	10	10
HY-109080	Belvarafenib	1446113-23-0	478.93	C23H16ClFN6OS	DMSO	10	10
HY-12357	Bempedoic acid	738606-46-7	344.49	C19H36O5	DMSO	10	10
HY-U00426	BF738735	1436383-95-7	426.46	C21H19FN4O3S	DMSO	10	10
HY-100419	BFH772	890128-81-1	439.39	C23H16F3N3O3	DMSO	10	10
HY-50698	BI 2536	755038-02-9	521.65	C28H39N7O3	DMSO	10	10
HY-120350	BI-1347	2163056-91-3	356.42	C22H20N4O	DMSO	10	10
HY-126247	BI-2852	2375482-51-0	516.59	C31H28N6O2	DMSO	10	10
HY-125817	BI-3406	2230836-55-0	462.46	C23H25F3N4O3	DMSO	10	10
HY-13019	BI605906	960293-88-3	432.51	C17H22F2N4O3S2	DMSO	10	10
HY-131342	BIIB068	1798787-27-5	435.52	C23H29N7O2	DMSO	10	10
HY-12524	Bikinin	188011-69-0	273.08	C9H9BrN2O3	DMSO	10	10
HY-12868	Bimiralisib	1225037-39-7	411.38	C17H20F3N7O2	DMSO	10	10
HY-15202	Binimetinib	606143-89-9	441.23	C17H15BrF2N4O3	DMSO	10	10
HY-106377A	BIO-11006 (acetate)		1110.22	C48H79N13O17	DMSO	10	10
HY-15356	BIO-acetoxime	667463-85-6	398.21	C18H12BrN3O3	DMSO	10	10
HY-129571	BioE-1115	1268863-35-9	339.36	C19H18FN3O2	DMSO	10	10
HY-N4233	Bisabolangelone	30557-81-4	248.32	C15H20O3	DMSO	10	10
HY-16104	BIX 02565	1311367-27-7	458.56	C26H30N6O2	DMSO	10	10
HY-12055	BIX02188	334949-59-6	412.48	C25H24N4O2	DMSO	10	10
HY-12056	BIX02189	1265916-41-3	440.54	C27H28N4O2	DMSO	10	10
HY-121495	BKI-1369	1951431-22-3	417.51	C23H27N7O	DMSO	10	10
HY-12768	BLZ945	953769-46-5	398.48	C20H22N4O3S	DMSO	10	10
HY-13946	BML-277	516480-79-8	363.8	C20H14ClN3O2	DMSO	10	10
HY-124697	BMP signaling agonist sb4	100874-08-6	320.2	C14H10BrNOS	DMSO	10	10
HY-12076	BMS 777607	1025720-94-8	512.89	C25H19ClF2N4O4	DMSO	10	10
HY-15275	BMS-265246	582315-72-8	345.34	C18H17F2N3O2	DMSO	10	10
HY-18305	BMS-5	1338247-35-0	431.29	C17H14Cl2F2N4OS	DMSO	10	10
HY-10262	BMS-536924	468740-43-4	479.96	C25H26ClN5O3	DMSO	10	10
HY-14305A	BMS-582949 (hydrochloride)	912806-16-7	442.94	C22H27ClN6O2	DMSO	10	10
HY-12010	BMS-599626 (Hydrochloride)	873837-23-1	567.01	C27H28ClFN8O3	DMSO	10	10
HY-10200	BMS-754807	1001350-96-4	461.49	C23H24FN9O	DMSO	10	10
HY-10497	BMS-794833	1174046-72-0	468.84	C23H15ClF2N4O3	DMSO	10	10
HY-15270	BMS-911543	1271022-90-2	432.52	C23H28N8O	DMSO	10	10
HY-80002	BMX-IN-1	1431525-23-3	524.59	C29H24N4O4S	DMSO	10	10
HY-122913	Borussertib	1800070-77-2	596.68	C36H32N6O3	DMSO	10	10
HY-125017	Bozitinib	1440964-89-5	424.38	C20H15F3N8	DMSO	10	10
HY-18748	BQR-695	1513879-21-4	352.39	C19H20N4O3	DMSO	10	10
HY-12875	BQU57	1637739-82-2	334.3	C16H13F3N4O	DMSO	10	10
HY-10247	BRAF inhibitor	918505-61-0	456.47	C22H18F2N4O3S	DMSO	10	10	1
HY-112161	Branebrutinib	1912445-55-6	370.42	C20H23FN4O2	DMSO	10	10
HY-116830	BRD0705	2056261-41-5	321.42	C20H23N3O	DMSO	10	10
HY-124607B	BRD3731	2056262-07-6	377.52	C24H31N3O	DMSO	10	10	1
HY-116830B	BRD5648	2056261-42-6	321.42	C20H23N3O	DMSO	10	10	1
HY-122586	BRD6989	642008-81-9	264.33	C16H16N4	DMSO	10	10
HY-100385	Brevianamide F	38136-70-8	283.33	C16H17N3O2	DMSO	10	10
HY-10337	Brivanib	649735-46-6	370.38	C19H19FN4O3	DMSO	10	10
HY-10336	Brivanib (alaninate)	649735-63-7	441.46	C22H24FN5O4	DMSO	10	10
HY-13266A	BS-181 (hydrochloride)	1397219-81-6	416.99	C22H33ClN6	DMSO	10	10
HY-136250	BSJ-03-204	2349356-09-6	832.9	C43H48N10O8	DMSO	10	10
HY-136252	BSJ-04-132	2349356-39-2	819.91	C42H49N11O7	DMSO	10	10
HY-124401	BT-13	924537-98-4	517.54	C23H27F4N3O4S	DMSO	10	10
HY-111969	BT18	924811-53-0	637.64	C30H31F4N3O6S	DMSO	10	10
HY-114855	BT2	34576-94-8	247.1	C9H4Cl2O2S	DMSO	10	10
HY-118266	BTdCPU	1257423-87-2	339.2	C13H8Cl2N4OS	DMSO	10	10
HY-101941	BTK IN-1	1270014-40-8	384.86	C19H21ClN6O	DMSO	10	10
HY-131705	BTK inhibitor 17	1858206-76-4	456.5	C25H24N6O3	DMSO	10	10
HY-101766	Btk inhibitor 2	1558036-85-3	431.49	C24H25N5O3	DMSO	10	10
HY-B0764A	Bucladesine (calcium)	938448-87-4	488.42	C18H23Ca0.5N5O8P	DMSO	10	10
HY-B0764	Bucladesine (sodium)	16980-89-5	491.37	C18H23N5NaO8P	DMSO	10	10
HY-16558	Butein	487-52-5	272.25	C15H12O5	DMSO	10	10
HY-11005	BX-912	702674-56-4	471.35	C20H23BrN8O	DMSO	10	10
HY-13842	BX517	850717-64-5	282.3	C15H14N4O2	DMSO	10	10
HY-18791	c-Fms-IN-1	885703-64-0	393.48	C22H27N5O2	DMSO	10	10
HY-126297	c-Fms-IN-10	1527517-50-5	429.5	C22H19N7OS	DMSO	10	10
HY-15735	c-Met inhibitor 1	1357072-61-7	362.41	C17H14N8S	DMSO	10	10
HY-108635	C16-PAF	74389-68-7	523.68	C26H54NO7P	DMSO	10	10
HY-112288	C188-9	432001-19-9	471.52	C27H21NO5S	DMSO	10	10
HY-12044	Cabozantinib (S-malate)	1140909-48-3	635.59	C32H30FN3O10	DMSO	10	10
HY-N6257	Cafestol	469-83-0	316.43	C20H28O3	DMSO	10	10
HY-16122B	CAL-130 (Hydrochloride)	1431697-78-7	462.93	C23H23ClN8O	DMSO	10	10
HY-100429	CAN508	140651-18-9	218.22	C9H10N6O	DMSO	10	10
HY-10367	Canertinib	267243-28-7	485.94	C24H25ClFN5O3	DMSO	10	10
HY-15431	Capivasertib	1143532-39-1	428.92	C21H25ClN6O2	DMSO	10	10
HY-13404	Capmatinib	1029712-80-8	412.42	C23H17FN6O	DMSO	10	10
HY-121537	CAY10404	340267-36-9	367.34	C17H12F3NO3S	DMSO	10	10
HY-13530	CAY10505	1218777-13-9	289.28	C14H8FNO3S	DMSO	10	10
HY-134205A	CBR-470-1	2416095-06-0	365.9	C14H20ClNO4S2	DMSO	10	10
HY-13022	CC-401 (hydrochloride)	1438391-30-0	424.93	C22H25ClN6O	DMSO	10	10
HY-138304	CC-90001	1403859-14-2	321.42	C16H27N5O2	DMSO	10	10
HY-112570	CC-90003	1621999-82-3	458.44	C22H21F3N6O2	DMSO	10	10
HY-120855	CCG-100602	1207113-88-9	478.82	C21H17ClF6N2O2	DMSO	10	10
HY-18991	CCG215022	1813527-81-9	499.5	C26H22FN7O3	DMSO	10	10
HY-19984	CCT-251921	1607837-31-9	410.9	C21H23ClN6O	DMSO	10	10
HY-13260	CCT128930	885499-61-6	341.84	C18H20ClN5	DMSO	10	10
HY-18161	CCT241736	1402709-93-6	456.37	C22H23Cl2N7	DMSO	10	10
HY-18958	CCT245737	1489389-18-5	379.34	C16H16F3N7O	DMSO	10	10
HY-101523	Cdc7-IN-1	1402055-25-7	409.82	C21H16ClN3O4	DMSO	10	10
HY-130517	Cdc7-IN-5	1402057-86-6	445.47	C25H23N3O5	DMSO	10	10
HY-117535	CDK2-IN-4	2079895-42-2	442.49	C23H18N6O2S	DMSO	10	10
HY-114339	CDK4/6-IN-2	1800506-48-2	506.59	C27H32F2N8	DMSO	10	10
HY-13231	CDK9-IN-1	1415559-43-1	499.54	C26H21N5O4S	DMSO	10	10
HY-108539	CE3F4	143703-25-7	351.01	C11H10Br2FNO	DMSO	10	10
HY-112423	CE-245677	717899-97-3	513.38	C24H22Cl2N6O3	DMSO	10	10
HY-18030A	CEP-28122 (mesylate salt)		635.17	C29H39ClN6O6S	DMSO	10	10
HY-15343	CEP-33779	1257704-57-6	462.57	C24H26N6O2S	DMSO	10	10
HY-15841	CEP-37440	1391712-60-9	580.12	C30H38ClN7O3	DMSO	10	10
HY-B1156	Cephradine	38821-53-3	349.4	C16H19N3O4S	DMSO	10	10
HY-15999	Cerdulatinib	1198300-79-6	445.54	C20H27N7O3S	DMSO	10	10
HY-15999A	Cerdulatinib (hydrochloride)	1369761-01-2	482	C20H28ClN7O3S	DMSO	10	10
HY-112451	cFMS Receptor Inhibitor II	959860-85-6	368.43	C23H20N4O	DMSO	10	10
HY-112646	CG-806	1370466-81-1	509.45	C26H19F4N5O2	DMSO	10	10
HY-15520	CGK733	905973-89-9	555.84	C23H18Cl3FN4O3S	DMSO	10	10
HY-10520	CGP 57380	522629-08-9	244.23	C11H9FN6	DMSO	10	10
HY-100678	CGS 15943	104615-18-1	285.69	C13H8ClN5O	DMSO	10	10
HY-15466	CH5132799	1007207-67-1	377.42	C15H19N7O3S	DMSO	10	10
HY-107362	CH7057288	2095616-82-1	569.67	C32H31N3O5S	DMSO	10	10
HY-12048	Chelerythrine (chloride)	3895-92-9	383.82	C21H18ClNO4	DMSO	10	10
HY-124526	Chiauranib	1256349-48-0	435.47	C27H21N3O3	DMSO	10	10
HY-B1305	Chloropyramine hydrochloride	6170-42-9	326.26	C16H21Cl2N3	DMSO	10	10
HY-15392	Chroman 1	1273579-40-0	436.5	C24H28N4O4	DMSO	10	10
HY-13454	CID 2011756	638156-11-3	396.87	C22H21ClN2O3	DMSO	10	10
HY-13452	CID-1067700	314042-01-8	390.48	C18H18N2O4S2	DMSO	10	10
HY-136379	CID44216842	1222513-26-9	486.38	C22H20BrN3O3S	DMSO	10	10
HY-12239	CID755673	521937-07-5	217.22	C12H11NO3	DMSO	10	10
HY-N6971	Cimiracemoside C	256925-92-5	620.81	C35H56O9	DMSO	10	10
HY-111820	CK1-IN-1	1784751-20-7	383.39	C24H15F2N3	DMSO	10	10
HY-132175	CK2 inhibitor 2		392.84	C21H17ClN4O2	DMSO	10	10
HY-135906	CK2/ERK8-IN-1	1085822-09-8	534.82	C11H9Br4N3O2	DMSO	10	10
HY-133028	CKI-7 (free base)	120615-25-0	285.75	C11H12ClN3O2S	DMSO	10	10
HY-10325	CL-387785	194423-06-8	381.23	C18H13BrN4O	DMSO	10	10
HY-103082	CLK1-IN-1	2123491-32-5	409.42	C24H16FN5O	DMSO	10	10
HY-52101	CMK	821794-90-5	358.82	C18H19ClN4O2	DMSO	10	10
HY-103045	CMPD101	865608-11-3	466.46	C24H21F3N6O	DMSO	10	10
HY-16596	CNX-1351	1276105-89-5	573.71	C30H35N7O3S	DMSO	10	10
HY-13064	Cobimetinib	934660-93-2	531.31	C21H21F3IN3O2	DMSO	10	10
HY-13064A	Cobimetinib (hemifumarate)	1369665-02-0	589.25	C21H21F3IN3O2.1/2C4H4O4	DMSO	10	10
HY-13078	Cobimetinib (racemate)	934662-91-6	531.31	C21H21F3IN3O2	DMSO	10	10
HY-124822	COH-SR4	73439-19-7	350.03	C13H8Cl4N2O	DMSO	10	10
HY-19341	Compound 401	168425-64-7	281.31	C16H15N3O2	DMSO	10	10
HY-109084	Conteltinib	1384860-29-0	635.82	C32H45N9O3S	DMSO	10	10
HY-N0262	Cordycepin	73-03-0	251.24	C10H13N5O3	DMSO	10	10
HY-N0631	Cornuside	131189-57-6	542.49	C24H30O14	DMSO	10	10
HY-N0897	Corylifol A	775351-88-7	390.47	C25H26O4	DMSO	10	10	1
HY-32015	Cot inhibitor-1	915365-57-0	553.46	C27H27Cl2FN8	DMSO	10	10
HY-11002	CP-466722	1080622-86-1	349.35	C17H15N7O2	DMSO	10	10
HY-12050	CP-673451	343787-29-1	417.5	C24H27N5O2	DMSO	10	10
HY-14674	CP-724714	383432-38-0	469.53	C27H27N5O3	DMSO	10	10	1
HY-100207	CP21R7	125314-13-8	317.34	C19H15N3O2	DMSO	10	10
HY-131908	CPL304110	1627826-19-0	446.54	C25H30N6O2	DMSO	10	10
HY-P1595	CREBtide	149155-45-3	1716.99	C73H129N29O19	DMSO	10	10
HY-W011890	Cridanimod	38609-97-1	253.26	C15H11NO3	DMSO	10	10
HY-B0320A	Cromolyn (sodium)	15826-37-6	512.33	C23H14Na2O11	DMSO	10	10
HY-N0071	Crotonoside	1818-71-9	283.24	C10H13N5O5	DMSO	10	10
HY-N0705	Curculigoside	85643-19-2	466.44	C22H26O11	DMSO	10	10
HY-N0211	Cyasterone	17086-76-9	520.65	C29H44O8	DMSO	10	10
HY-10558	CYC-116	693228-63-6	368.46	C18H20N6OS	DMSO	10	10
HY-15159	Cyclapolin 9	40533-25-3	307.21	C9H4F3N3O4S	DMSO	10	10
HY-W017540	Cyclocreatine	35404-50-3	143.15	C5H9N3O2	DMSO	10	10
HY-15800A	CZC-25146	1191911-26-8	488.54	C22H25FN6O4S	DMSO	10	10
HY-111138	CZC-8004	916603-07-1	309.34	C17H16FN5	DMSO	10	10
HY-15294	CZC24832	1159824-67-5	364.4	C15H17FN6O2S	DMSO	10	10
HY-10324	D4476	301836-43-1	398.41	C23H18N4O3	DMSO	10	10
HY-14660A	Dabrafenib (Mesylate)	1195768-06-9	615.67	C24H24F3N5O5S3	DMSO	10	10	1
HY-13272	Dacomitinib	1110813-31-4	469.94	C24H25ClFN5O2	DMSO	10	10
HY-15174	Dactolisib (Tosylate)	1028385-32-1	641.74	C37H31N5O4S	DMSO	10	10
HY-B0923	Danthron	117-10-2	240.21	C14H8O4	DMSO	10	10
HY-N0281	Daphnetin	486-35-1	178.14	C9H6O4	DMSO	10	10
HY-N0699	Daphnoretin	2034-69-7	352.29	C19H12O7	DMSO	10	10
HY-101569	Darovasertib	1874276-76-2	472.47	C22H23F3N8O	DMSO	10	10
HY-19330	DASA-58	1203494-49-8	453.53	C19H23N3O6S2	DMSO	10	10
HY-15737	DB07268	929007-72-7	321.33	C17H15N5O2	DMSO	10	10
HY-135985	DCLK1-IN-1	2222635-15-4	527.54	C26H28F3N7O2	DMSO	10	10	1
HY-108599	DCP-LA	28399-31-7	308.5	C20H36O2	DMSO	10	10
HY-108599A	DCPLA-ME	56687-67-3	322.53	C21H38O2	DMSO	10	10
HY-117684A	DDD107498 (succinate)	2444781-71-7	580.65	C31H37FN4O6	DMSO	10	10
HY-12469	Decernotinib	944842-54-0	392.38	C18H19F3N6O	DMSO	10	10
HY-18981	Decursin	5928-25-6	328.36	C19H20O5	DMSO	10	10
HY-N4322	Decursinol angelate	130848-06-5	328.36	C19H20O5	DMSO	10	10
HY-12289	Defactinib	1073154-85-4	510.49	C20H21F3N8O3S	DMSO	10	10
HY-12289A	Defactinib (hydrochloride)	1073160-26-5	546.95	C20H22ClF3N8O3S	DMSO	10	10
HY-13425	Deguelin	522-17-8	394.42	C23H22O6	DMSO	10	10
HY-N0674	Dehydrocorydaline	30045-16-0	366.43	C22H24NO4+	DMSO	10	10
HY-N0674A	Dehydrocorydaline (chloride)	10605-03-5	401.88	C22H24ClNO4	DMSO	10	10
HY-N2409	Delphinidin (chloride)	528-53-0	338.7	C15H11ClO7	DMSO	10	10
HY-108052	Delphinidin 3-glucoside (chloride)	6906-38-3	500.84	C21H21ClO12	DMSO	10	10
HY-N0592	Demethyleneberberine	25459-91-0	324.35	C19H18NO4+	DMSO	10	10
HY-13256A	Desmethyl Erlotinib	183321-86-0	379.41	C21H21N3O4	DMSO	10	10
HY-13256	Desmethyl Erlotinib (hydrochloride)	183320-51-6	415.87	C21H22ClN3O4	DMSO	10	10
HY-117287	Deucravacitinib	1609392-27-9	425.46	C20H19D3N8O3	DMSO	10	10
HY-130354	Dibutyryl-cGMP (sodium)	51116-00-8	507.37	C18H23N5NaO9P	DMSO	10	10
HY-N0645	Dicoumarol	66-76-2	336.29	C19H12O6	DMSO	10	10
HY-N2406	Dihydrocaffeic acid	1078-61-1	182.17	C9H10O4	DMSO	10	10
HY-N0112	Dihydromyricetin	27200-12-0	320.25	C15H12O8	DMSO	10	10
HY-P0118A	Disitertide (TFA)		1694.84	C70H110N17O24S2F3	DMSO	10	10	1
HY-15535	DMAT	749234-11-5	476.79	C9H7Br4N3	DMSO	10	10
HY-12273	DMH-1	1206711-16-1	380.44	C24H20N4O	DMSO	10	10
HY-111754	DMX-5804	2306178-56-1	361.39	C21H19N3O3	DMSO	10	10
HY-10320	Doramapimod	285983-48-4	527.66	C31H37N5O3	DMSO	10	10
HY-109030	Dorzagliatin	1191995-00-2	462.93	C22H27ClN4O5	DMSO	10	10
HY-12070	DPH	484049-04-9	336.32	C18H13FN4O2	DMSO	10	10
HY-114357A	DS-1205b (free base)	1855860-24-0	735.8	C41H42FN5O7	DMSO	10	10
HY-100538	DTP3	1809784-29-9	525.6	C26H35N7O5	DMSO	10	10
HY-100538A	DTP3 (TFA)		639.62	C28H36F3N7O7	DMSO	10	10
HY-17044	Duvelisib	1201438-56-3	416.86	C22H17ClN6O	DMSO	10	10
HY-17044A	Duvelisib (R enantiomer)	1261590-48-0	416.86	C22H17ClN6O	DMSO	10	10
HY-100213	EAI045	1942114-09-1	383.4	C19H14FN3O3S	DMSO	10	10
HY-115463	EB-3D	1839150-63-8	644.44	C30H36Br2N4O2	DMSO	10	10
HY-100716	Eganelisib	1693758-51-8	528.56	C30H24N8O2	DMSO	10	10	1
HY-19617B	EGFR-IN-1 (TFA)		628.6	C30H31F3N6O6	DMSO	10	10
HY-16659	EHT 1864	754240-09-0	581.48	C25H29Cl2F3N2O4S	DMSO	10	10
HY-B0183	Ellagic acid	476-66-4	302.19	C14H6O8	DMSO	10	10
HY-15193	EMD638683	1181770-72-8	364.34	C18H18F2N2O4	DMSO	10	10
HY-15193A	EMD638683 (R-Form)	1184940-47-3	364.34	C18H18F2N2O4	DMSO	10	10
HY-131066	EMI48	34564-13-1	348.4	C21H20N2O3	DMSO	10	10
HY-14393	Emodin	518-82-1	270.24	C15H10O5	DMSO	10	10
HY-12858	Empesertib	1443763-60-7	559.61	C29H26FN5O4S	DMSO	10	10
HY-15605	Encorafenib	1269440-17-6	540.01	C22H27ClFN7O4S	DMSO	10	10
HY-15968	Entospletinib	1229208-44-9	411.46	C23H21N7O	DMSO	10	10
HY-10342	Enzastaurin	170364-57-5	515.61	C32H29N5O2	DMSO	10	10
HY-136579	ERK-IN-3	2055597-12-9	473.93	C22H25ClFN7O2	DMSO	10	10
HY-112287	ERK1/2 inhibitor 1	2095719-90-5	550.05	C29H32ClN5O4	DMSO	10	10
HY-126288	ERK1/2 inhibitor 2	2095719-92-7	584.04	C29H31ClFN5O5	DMSO	10	10
HY-128341	ERK5-IN-2	1888305-96-1	388.19	C17H11BrFN3O2	DMSO	10	10
HY-50896	Erlotinib	183321-74-6	393.44	C22H23N3O4	DMSO	10	10
HY-12008	Erlotinib (Hydrochloride)	183319-69-9	429.9	C22H24ClN3O4	DMSO	10	10
HY-N7109	Erucic acid	112-86-7	338.57	C22H42O2	DMSO	10	10
HY-N0632	Esculentoside A	65497-07-6	826.96	C42H66O16	DMSO	10	10
HY-N2205	Esculentoside H	66656-92-6	989.1	C48H76O21	DMSO	10	10
HY-N0284	Esculetin	305-01-1	178.14	C9H6O4	DMSO	10	10
HY-N0188	Esculin	531-75-9	340.28	C15H16O9	DMSO	10	10
HY-112424	ETC-206	1464151-33-4	408.45	C25H20N4O2	DMSO	10	10
HY-12340	ETP-46321	1252594-99-2	473.55	C20H27N9O3S	DMSO	10	10
HY-N2357	Eudesmin	526-06-7	386.44	C22H26O6	DMSO	10	10	1
HY-N2032	Euphorbiasteroid	28649-59-4	552.66	C32H40O8	DMSO	10	10
HY-10218	Everolimus	159351-69-6	958.22	C53H83NO14	DMSO	10	10
HY-112769	EX229	1219739-36-2	431.87	C24H18ClN3O3	DMSO	10	10
HY-10322	Falnidamol	196612-93-8	387.84	C18H19ClFN7	DMSO	10	10
HY-10341	Fasudil (Hydrochloride)	105628-07-7	327.83	C14H18ClN3O2S	DMSO	10	10
HY-19834	Fenebrutinib	1434048-34-6	664.8	C37H44N8O4	DMSO	10	10
HY-N0060	Ferulic acid	1135-24-6	194.18	C10H10O4	DMSO	10	10
HY-N0060A	Ferulic acid (sodium)	24276-84-4	216.17	C10H9NaO4	DMSO	10	10
HY-W018643	Ferulic acid methyl ester	2309-07-01	208.21	C11H12O4	DMSO	10	10
HY-100631	FGFR4-IN-1	1708971-72-5	493.52	C24H27N7O5	DMSO	10	10
HY-131704	FGFR4-IN-5	1628793-01-0	520.37	C23H23Cl2N5O5	DMSO	10	10
HY-18603	FIIN-3	1637735-84-2	691.61	C34H36Cl2N8O4	DMSO	10	10
HY-100492	Fisogatinib	1707289-21-1	503.38	C24H24Cl2N4O4	DMSO	10	10
HY-18744	FLT3-IN-2	923562-23-6	416.83	C21H16ClF3N4	DMSO	10	10
HY-128572	FLT3-IN-6	2377141-31-4	419.48	C23H25N5O3	DMSO	10	10
HY-B0069	Fludarabine	21679-14-1	285.23	C10H12FN5O4	DMSO	10	10
HY-B1221	Flufenamic acid	530-78-9	281.23	C14H10F3NO2	DMSO	10	10
HY-102046	FM-381	2226521-65-7	428.49	C24H24N6O2	DMSO	10	10
HY-52101A	FMK	821794-92-7	342.37	C18H19FN4O2	DMSO	10	10
HY-N0183	Formononetin	485-72-3	268.26	C16H12O4	DMSO	10	10
HY-13038A	Fostamatinib	901119-35-5	580.46	C23H26FN6O9P	DMSO	10	10	1
HY-13038B	Fostamatinib (disodium hexahydrate)	914295-16-2	732.51	C23H36FN6Na2O15P	DMSO	10	10
HY-13038	Fostamatinib Disodium	1025687-58-4	624.42	C23H24FN6Na2O9P	DMSO	10	10
HY-12275	FR 180204	865362-74-9	327.34	C18H13N7	DMSO	10	10
HY-19538	FRAX1036	1432908-05-8	518.05	C28H32ClN7O	DMSO	10	10
HY-N0242	Fraxinellone	28808-62-0	232.28	C14H16O3	DMSO	10	10
HY-19912	Fruquintinib	1194506-26-7	393.39	C21H19N3O5	DMSO	10	10
HY-15872A	FTI-277 (hydrochloride)	180977-34-8	484.07	C22H30ClN3O3S2	DMSO	10	10
HY-100818	Futibatinib	1448169-71-8	418.45	C22H22N6O3	DMSO	10	10
HY-19635	G-5555	1648863-90-4	492.96	C25H25ClN6O3	DMSO	10	10
HY-19635A	G-5555 (hydrochloride)		529.42	C25H26Cl2N6O3	DMSO	10	10
HY-124793	GAK inhibitor 49	319492-82-5	370.4	C20H22N2O5	DMSO	10	10
HY-124793A	GAK inhibitor 49 (hydrochloride)		406.86	C20H23ClN2O5	DMSO	10	10
HY-13226	Galunisertib	700874-72-2	369.42	C22H19N5O	DMSO	10	10
HY-100877	GCN2-IN-1	1448693-69-3	402.41	C19H18N10O	DMSO	10	10
HY-101562	GDC-0077	2060571-02-8	407.37	C18H19F2N5O4	DMSO	10	10
HY-101272	GDC-0326	1282514-88-8	382.42	C19H22N6O3	DMSO	10	10
HY-16976	GDC-0339	1428569-85-0	465.5	C20H22F3N7OS	DMSO	10	10
HY-15610	GDC-0623	1168091-68-6	456.21	C16H14FIN4O3	DMSO	10	10
HY-15427	GDC-0834	1133432-49-1	596.74	C33H36N6O3S	DMSO	10	10
HY-15427A	GDC-0834 (Racemate)	1133432-46-8	596.74	C33H36N6O3S	DMSO	10	10
HY-15427B	GDC-0834 (S-enantiomer)	1133432-50-4	596.74	C33H36N6O3S	DMSO	10	10
HY-50864	GDC-0879	905281-76-7	334.37	C19H18N4O2	DMSO	10	10
HY-50895	Gefitinib	184475-35-2	446.9	C22H24ClFN4O3	DMSO	10	10
HY-14596	Genistein	446-72-0	270.24	C15H10O5	DMSO	10	10
HY-16231	GGTI-2418	501010-06-6	441.52	C23H31N5O4	DMSO	10	10
HY-100876	GGTI298	180977-44-0	479.63	C27H33N3O3S	DMSO	10	10
HY-15871	GGTI298 (Trifluoroacetate)	1217457-86-7	593.66	C29H34F3N3O5S	DMSO	10	10
HY-N0785	Ginkgolide C	15291-76-6	440.4	C20H24O11	DMSO	10	10
HY-N0039	Ginsenoside Rb1	41753-43-9	1109.29	C54H92O23	DMSO	10	10
HY-N0044	Ginsenoside Re	52286-59-6	947.15	C48H82O18	DMSO	10	10
HY-N0908	Ginsenoside Rg5	186763-78-0	767	C42H70O12	DMSO	10	10
HY-N2515	Ginsenoside Rk1	494753-69-4	767	C42H70O12	DMSO	10	10
HY-100521	GKI-1	2444764-03-6	269.73	C15H12ClN3	DMSO	10	10
HY-13961	GLPG0634 analog	1206101-20-3	410.43	C23H18N6O2	DMSO	10	10
HY-116000	Glumetinib	1642581-63-2	459.48	C21H17N9O2S	DMSO	10	10
HY-N4113	Glycycoumarin	94805-82-0	368.38	C21H20O6	DMSO	10	10
HY-U00428A	GNE 220 (hydrochloride)	2448286-21-1	474.99	C25H27ClN8	DMSO	10	10
HY-12632	GNE 2861	1394121-05-1	406.48	C22H26N6O2	DMSO	10	10
HY-18163A	GNE-7915 (tosylate)	2070015-00-6	615.6	C26H29F4N5O6S	DMSO	10	10
HY-12282	GNE-9605	1536200-31-3	449.83	C17H20ClF4N7O	DMSO	10	10
HY-15796	GNE0877	1374828-69-9	339.32	C14H16F3N7	DMSO	10	10
HY-13689	Go 6983	133053-19-7	442.51	C26H26N4O3	DMSO	10	10
HY-N0385	Gomisin J	66280-25-9	388.45	C22H28O6	DMSO	10	10
HY-109562A	GRK2-IN-1 (hydrochloride)		488.94	C24H26ClFN4O4	DMSO	10	10
HY-100844	GS-444217	1262041-49-5	411.46	C23H21N7O	DMSO	10	10
HY-110261	GS143	916232-21-8	466.46	C28H19FN2O4	DMSO	10	10
HY-134622	GSK-3/CDK5/CDK2-IN-1	395074-72-3	362.42	C21H22N4O2	DMSO	10	10
HY-126144	GSK-3β inhibitor 1	187325-53-7	222.24	C14H10N2O	DMSO	10	10
HY-130795	GSK-3β inhibitor 2	1702428-31-6	318.35	C14H14N4O3S	DMSO	10	10
HY-141480	GSK-3β inhibitor 3	1448990-73-5	327.37	C18H14FNO2S	DMSO	10	10
HY-10249	GSK-690693	937174-76-0	425.48	C21H27N7O3	DMSO	10	10
HY-101872	GSK-872	1346546-69-7	383.49	C19H17N3O2S2	DMSO	10	10
HY-12036	GSK1059615	958852-01-2	333.36	C18H11N3O2S	DMSO	10	10
HY-18990	GSK180736A	817194-38-0	365.36	C19H16FN5O2	DMSO	10	10
HY-13020	GSK1838705A	1116235-97-2	532.57	C27H29FN8O3	DMSO	10	10
HY-15966A	GSK2110183 analog 1 (hydrochloride)	2070009-64-0	481.77	C18H17Cl3F2N4OS	DMSO	10	10
HY-118250	GSK2245035	1207629-49-9	390.52	C20H34N6O2	DMSO	10	10
HY-100498	GSK2256098	1224887-10-8	414.89	C20H23ClN6O2	DMSO	10	10	1
HY-14981	GSK2334470	1227911-45-6	462.59	C25H34N8O	DMSO	10	10
HY-13237	GSK2578215A	1285515-21-0	399.42	C24H18FN3O2	DMSO	10	10
HY-15245	GSK2636771	1372540-25-4	433.42	C22H22F3N3O3	DMSO	10	10
HY-13820	GSK2656157	1337532-29-2	416.45	C23H21FN6O	DMSO	10	10
HY-15556	GSK269962A	850664-21-0	570.6	C29H30N8O5	DMSO	10	10
HY-U00459	GSK2850163	2121989-91-9	446.41	C24H29Cl2N3O	DMSO	10	10
HY-101760	GSK2982772	1622848-92-3	377.4	C20H19N5O3	DMSO	10	10
HY-111946	GSK3145095	1622849-43-7	397.38	C20H17F2N5O2	DMSO	10	10
HY-100459	GSK3179106	1627856-64-7	467.41	C22H21F4N3O4	DMSO	10	10
HY-14682	GSK319347A	862812-98-4	469.53	C22H19N3O5S2	DMSO	10	10
HY-11000	GSK429286A	864082-47-3	432.37	C21H16F4N4O2	DMSO	10	10
HY-100131	GSK481	1622849-58-4	377.39	C21H19N3O4	DMSO	10	10
HY-114492	GSK547	2226735-55-1	396.39	C20H18F2N6O	DMSO	10	10
HY-100339	GSK583	1346547-00-9	398.45	C20H19FN4O2S	DMSO	10	10
HY-104021	GSK840	2361146-30-5	365.43	C21H23N3O3	DMSO	10	10
HY-111941	GSK8612	2361659-62-1	520.33	C17H17BrF3N7O2S	DMSO	10	10
HY-103028A	GSK963	2049868-46-2	230.31	C14H18N2O	DMSO	10	10
HY-107738	Guggulsterone	95975-55-6	312.45	C21H28O2	DMSO	10	10
HY-103018	Gusacitinib	1425381-60-7	460.53	C24H28N8O2	DMSO	10	10
HY-18314	GW 441756	504433-23-2	275.3	C17H13N3O	DMSO	10	10
HY-10542	GW 5074	220904-83-6	520.94	C15H8Br2INO2	DMSO	10	10
HY-10917	GW2580	870483-87-7	366.41	C20H22N4O3	DMSO	10	10
HY-10326	GW788388	452342-67-5	425.48	C25H23N5O2	DMSO	10	10
HY-11003	GW843682X	660868-91-7	477.46	C22H18F3N3O4S	DMSO	10	10
HY-15589	GW9508	885101-89-3	347.41	C22H21NO3	DMSO	10	10
HY-15720A	H-1152 (dihydrochloride)	871543-07-6	392.34	C16H23Cl2N3O2S	DMSO	10	10
HY-15979A	H-89 (dihydrochloride)	130964-39-5	519.28	C20H22BrCl2N3O2S	DMSO	10	10
HY-100984	HA-100	84468-24-6	277.34	C13H15N3O2S	DMSO	10	10
HY-N0737A	Harmine	442-51-3	212.25	C13H12N2O	DMSO	10	10
HY-114414	HDACs/mTOR Inhibitor 1	2271413-06-8	566.65	C28H38N8O5	DMSO	10	10
HY-119751	Hematein	475-25-2	300.26	C16H12O6	DMSO	10	10
HY-N0168	Hesperetin	520-33-2	302.28	C16H14O6	DMSO	10	10
HY-N1476	Heterophyllin B	145459-19-4	778.94	C40H58N8O8	DMSO	10	10
HY-101550	HI-TOPK-032	487020-03-1	369.4	C20H11N5OS	DMSO	10	10
HY-100618	Hispidin	555-55-5	246.22	C13H10O5	DMSO	10	10
HY-N1950	Hispidulin	1447-88-7	300.26	C16H12O6	DMSO	10	10
HY-122881	HOIPIN-1		304.27	C17H13NaO4	DMSO	10	10
HY-N0003	Honokiol	35354-74-6	266.33	C18H18O2	DMSO	10	10
HY-131903	HS271	2410393-15-4	435.44	C21H24F3N5O2	DMSO	10	10
HY-15847	HS38	1030203-81-6	349.8	C14H12ClN5O2S	DMSO	10	10
HY-13911	Hydroxyfasudil	105628-72-6	307.37	C14H17N3O3S	DMSO	10	10
HY-13911A	Hydroxyfasudil (hydrochloride)	155558-32-0	343.83	C14H18ClN3O3S	DMSO	10	10
HY-78727	Ibrutinib deacryloylpiperidine	330786-24-8	303.32	C17H13N5O	DMSO	10	10
HY-43521	Ibrutinib-MPEA	1710768-30-1	581.71	C32H39N9O2	DMSO	10	10
HY-10110	IC-87114	371242-69-2	397.43	C22H19N7O	DMSO	10	10
HY-15164A	Icotinib	610798-31-7	391.42	C22H21N3O4	DMSO	10	10
HY-15164	Icotinib (Hydrochloride)	1204313-51-8	427.88	C22H22ClN3O4	DMSO	10	10
HY-15838	ID-8	147591-46-6	298.29	C16H14N2O4	DMSO	10	10
HY-13026	Idelalisib	870281-82-6	415.42	C22H18FN7O	DMSO	10	10
HY-12836A	IFN alpha-IFNAR-IN-1 (hydrochloride)	2070014-98-9	315.86	C18H18ClNS	DMSO	10	10
HY-101664	Ilaprazole	172152-36-2	366.44	C19H18N4O2S	DMSO	10	10
HY-B2145	Ilaprazole (sodium)	172152-50-0	388.42	C19H17N4NaO2S	DMSO	10	10
HY-115677	ILK-IN-3	6975-75-3	232.24	C10H12N6O	DMSO	10	10
HY-12292	IM-12	1129669-05-1	377.41	C22H20FN3O2	DMSO	10	10	1
HY-136093A	IM156	1422365-94-3	375.35	C15H20F3N5O3	DMSO	10	10
HY-13311	Infigratinib	872511-34-7	560.48	C26H31Cl2N7O3	DMSO	10	10
HY-N0865	Ingenol	30220-46-3	348.43	C20H28O5	DMSO	10	10
HY-114454	INH14	200134-22-1	240.3	C15H16N2O	DMSO	10	10
HY-112189	Interferon receptor inducer-1	2215120-36-6	254.33	C12H22N4O2	DMSO	10	10
HY-15663	IPA-3	42521-82-4	350.45	C20H14O2S2	DMSO	10	10
HY-15186	Ipatasertib	1001264-89-6	458	C24H32ClN5O2	DMSO	10	10
HY-15186A	Ipatasertib (dihydrochloride)	1396257-94-5	530.92	C24H34Cl3N5O2	DMSO	10	10
HY-111510	IPI-3063	1425043-73-7	455.51	C25H25N7O2	DMSO	10	10
HY-13275	IRAK inhibitor 1	1042224-63-4	293.37	C17H19N5	DMSO	10	10
HY-13277	IRAK inhibitor 3	1012343-93-9	439.49	C21H21N5O4S	DMSO	10	10
HY-13278A	IRAK inhibitor 4 (trans)		620.66	C33H35F3N6O3	DMSO	10	10
HY-13280	IRAK inhibitor 6	1042672-97-8	396.46	C20H20N4O3S	DMSO	10	10
HY-77048	IRAK-4 protein kinase inhibitor 2	301675-24-1	282.25	C14H10N4O3	DMSO	10	10
HY-101922	IRAK4-IN-1	1820787-94-7	337.42	C19H23N5O	DMSO	10	10
HY-114181	IRAK4-IN-4	1850276-58-2	340.37	C22H16N2O2	DMSO	10	10
HY-130253	IRAK4-IN-6	2454244-02-9	504.59	C25H32N10O2	DMSO	10	10
HY-109585	IRAK4-IN-7	1801343-74-7	417.42	C21H19N7O3	DMSO	10	10
HY-101443	ISCK03	945526-43-2	355.45	C19H21N3O2S	DMSO	10	10
HY-13065	Isobavachalcone	20784-50-3	324.37	C20H20O4	DMSO	10	10	1
HY-N2497	Isoliquiritin apioside	120926-46-7	550.51	C26H30O13	DMSO	10	10
HY-N0776	Isorhamnetin	480-19-3	316.26	C16H12O7	DMSO	10	10
HY-N0773	Isovitexin	38953-85-4	432.38	C21H20O10	DMSO	10	10
HY-12495	ISRIB (trans-isomer)	1597403-47-8	451.34	C22H24Cl2N2O4	DMSO	10	10
HY-16997	Itacitinib	1334298-90-6	553.51	C26H23F4N9O	DMSO	10	10
HY-16997A	Itacitinib adipate	1334302-63-4	699.66	C32H33F4N9O5	DMSO	10	10
HY-109148	Izencitinib	2051918-33-1	402.5	C22H26N8	DMSO	10	10
HY-19544	JAK3-IN-1	1805787-93-2	508.02	C26H30ClN7O2	DMSO	10	10
HY-101976	JAK3-IN-6	1443235-95-7	350.37	C19H18N4O3	DMSO	10	10
HY-15508	JANEX-1	202475-60-3	297.31	C16H15N3O3	DMSO	10	10
HY-111759	Jaspamycin	22242-96-2	292.25	C12H12N4O5	DMSO	10	10
HY-50683	JNJ-38877605	943540-75-8	377.35	C19H13F2N7	DMSO	10	10
HY-111050	JNJ-38877618	943540-74-7	374.35	C20H12F2N6	DMSO	10	10
HY-12420	JNJ-47117096 hydrochloride	1610536-69-0	398.89	C21H23ClN4O2	DMSO	10	10
HY-107598	JNK Inhibitor VIII	894804-07-0	356.38	C18H20N4O4	DMSO	10	10
HY-13319	JNK-IN-8	1410880-22-6	507.59	C29H29N7O2	DMSO	10	10
HY-122022	JR-AB2-011	2411853-34-2	398.28	C17H14Cl2FN3OS	DMSO	10	10
HY-19564	JX06	729-46-4	324.51	C10H16N2O2S4	DMSO	10	10
HY-U00458	K-80003	1292821-90-9	336.4	C22H21FO2	DMSO	10	10
HY-18674	K-Ras-IN-1	84783-01-7	207.29	C11H13NOS	DMSO	10	10
HY-18707	K-Ras(G12C) inhibitor 12	1469337-95-8	449.67	C15H17ClIN3O3	DMSO	10	10
HY-N0628	Kaempferitrin	482-38-2	578.52	C27H30O14	DMSO	10	10
HY-12302	Kenpaullone	142273-20-9	327.18	C16H11BrN2O	DMSO	10	10
HY-12828	KH-CB19	1354037-26-5	338.19	C15H13Cl2N3O2	DMSO	10	10
HY-103478	KHK-IN-2	2135304-43-5	372.34	C16H19F3N4O3	DMSO	10	10
HY-12038	Ki8751	228559-41-9	469.41	C24H18F3N3O4	DMSO	10	10
HY-15716	Kobe0065	436133-68-5	449.79	C15H11ClF3N5O4S	DMSO	10	10
HY-15717	Kobe2602	454453-49-7	419.31	C14H9F4N5O4S	DMSO	10	10
HY-128578	KPLH1130	906669-07-6	283.28	C15H13N3O3	DMSO	10	10
HY-137497	KRAS inhibitor-9	300809-71-6	292.81	C13H9ClN2S2	DMSO	10	10
HY-12331	KRCA-0008	1472795-20-2	609.12	C30H37ClN8O4	DMSO	10	10
HY-12016	KU-55933	587871-26-9	395.49	C21H17NO3S2	DMSO	10	10
HY-11006	KU-57788	503468-95-9	413.49	C25H19NO3S	DMSO	10	10
HY-18237	KX1-004	518058-84-9	284.29	C16H13FN2O2	DMSO	10	10
HY-124745	KY-05009	1228280-29-2	352.41	C18H16N4O2S	DMSO	10	10
HY-131447	KY19382	2226664-93-1	360.19	C17H11Cl2N3O2	DMSO	10	10
HY-109091	Lanraplenib	1800046-95-0	443.5	C23H25N9O	DMSO	10	10
HY-109091B	Lanraplenib (succinate)	1800047-00-0	620.64	C23H25N9O.3/2C4H6O4	DMSO	10	10
HY-12866	Larotrectinib	1223403-58-4	428.44	C21H22F2N6O2	DMSO	10	10
HY-12866A	Larotrectinib sulfate	1223405-08-0	526.51	C21H24F2N6O6S	DMSO	10	10
HY-138489	Lats-IN-1	1424635-83-5	334.39	C18H14N4OS	DMSO	10	10
HY-18963	Lavendustin A	125697-92-9	381.38	C21H19NO6	DMSO	10	10
HY-108935	Lavendustin B	125697-91-8	365.38	C21H19NO5	DMSO	10	10
HY-109061	Lazertinib	1903008-80-9	554.64	C30H34N8O3	DMSO	10	10
HY-10644	Lck inhibitor 2	944795-06-6	335.36	C18H17N5O2	DMSO	10	10
HY-15878	LDC000067	1073485-20-7	370.43	C18H18N4O3S	DMSO	10	10
HY-13455A	LDN-192960 (hydrochloride)	2309172-48-1	401.35	C18H22Cl2N2O2S	DMSO	10	10
HY-16712	LDN-214117	1627503-67-6	419.52	C25H29N3O3	DMSO	10	10
HY-17635	Leniolisib	1354690-24-6	450.46	C21H25F3N6O2	DMSO	10	10
HY-10981	Lenvatinib	417716-92-8	426.85	C21H19ClN4O4	DMSO	10	10
HY-10981A	Lenvatinib (mesylate)	857890-39-2	522.96	C22H23ClN4O7S	DMSO	10	10
HY-18009	LFM-A13	244240-24-2	360	C11H8Br2N2O2	DMSO	10	10
HY-15704	LH846	639052-78-1	316.81	C16H13ClN2OS	DMSO	10	10
HY-B0185	Lidocaine	137-58-6	234.34	C14H22N2O	DMSO	10	10
HY-B0185A	Lidocaine (hydrochloride)	73-78-9	270.8	C14H23ClN2O	DMSO	10	10
HY-102031	Linperlisib	1702816-75-8	588.69	C28H37FN6O5S	DMSO	10	10
HY-19712	LJH685	1627710-50-2	381.42	C22H21F2N3O	DMSO	10	10
HY-19713	LJI308	1627709-94-7	368.38	C21H18F2N2O2	DMSO	10	10
HY-100673	LM22A-4	37988-18-4	339.34	C15H21N3O6	DMSO	10	10
HY-104047	LM22B-10	342777-54-2	485.01	C27H33ClN2O4	DMSO	10	10
HY-18285	Longdaysin	1353867-91-0	335.33	C16H16F3N5	DMSO	10	10
HY-B0486	Lonidamine	50264-69-2	321.16	C15H10Cl2N2O2	DMSO	10	10
HY-12215	Lorlatinib	1454846-35-5	406.41	C21H19FN6O2	DMSO	10	10
HY-10402	Losmapimod	585543-15-3	383.46	C22H26FN3O2	DMSO	10	10
HY-N1505	Loureirin A	119425-89-7	286.32	C17H18O4	DMSO	10	10	1
HY-N1504	Loureirin B	119425-90-0	316.35	C18H20O5	DMSO	10	10	1
HY-120179	LP-922761	1454808-95-7	410.47	C21H26N6O3	DMSO	10	10
HY-117626	LP-935509	1454555-29-3	396.44	C20H24N6O3	DMSO	10	10
HY-10875	LRRK2-IN-1	1234480-84-2	570.69	C31H38N8O3	DMSO	10	10
HY-P0299A	LSKL, Inhibitor of Thrombospondin (TSP-1) (TFA)		572.62	C23H43F3N6O7	DMSO	10	10
HY-126534A	LSN3106729 (hydrochloride)		531	C25H29ClF2N8O	DMSO	10	10
HY-101667	LTURM34	1879887-96-3	414.48	C24H18N2O3S	DMSO	10	10
HY-15391	Lucitanib	1058137-23-7	443.49	C26H25N3O4	DMSO	10	10
HY-111940	LUT014	2274819-46-2	528.49	C27H19F3N8O	DMSO	10	10
HY-112089	LXH254	1800398-38-2	502.49	C25H25F3N4O4	DMSO	10	10
HY-12493A	LY-2584702 (tosylate salt)	1082949-68-5	617.62	C28H27F4N7O3S	DMSO	10	10
HY-13462	LY-364947	396129-53-6	272.3	C17H12N4	DMSO	10	10
HY-12075	LY2109761	700874-71-1	441.52	C26H27N5O2	DMSO	10	10
HY-B0788A	LY2409881 (trihydrochloride)	946518-60-1	594.43	C24H32Cl4N6OS	DMSO	10	10
HY-10108	LY294002	154447-36-6	307.34	C19H17NO3	DMSO	10	10
HY-100023	LY3177833	1627696-51-8	309.3	C16H12FN5O	DMSO	10	10
HY-103021	LY3200882	1898283-02-7	435.52	C24H29N5O3	DMSO	10	10
HY-101494	LY3214996	1951483-29-6	453.56	C22H27N7O2S	DMSO	10	10
HY-100501	M2698	1379545-95-5	449.86	C21H19ClF3N5O	DMSO	10	10
HY-132166	M4205	2590556-80-0	508.62	C29H32N8O	DMSO	10	10
HY-114702	M77976	394237-61-7	296.32	C17H16N2O3	DMSO	10	10	1
HY-N1374	Magnolin	31008-18-1	416.46	C23H28O7	DMSO	10	10
HY-P1597	Malantide	86555-35-3	1633.89	C72H124N22O21	DMSO	10	10
HY-18850	MAPK13-IN-1	229002-10-2	365.43	C20H23N5O2	DMSO	10	10
HY-N7676	Marein	535-96-6	450.39	C21H22O11	DMSO	10	10
HY-114317	MARK4 inhibitor 1		390.4	C20H18N6O3	DMSO	10	10
HY-116624	MAZ51	163655-37-6	314.38	C21H18N2O	DMSO	10	10
HY-101525	MBP146-78	188343-77-3	335.42	C21H22FN3	DMSO	10	10
HY-12202	MEK inhibitor	334951-92-7	426.51	C26H26N4O2	DMSO	10	10
HY-100368A	MELK-8a (hydrochloride)	2096992-20-8	469.02	C25H33ClN6O	DMSO	10	10
HY-B0627	Metformin	657-24-9	129.16	C4H11N5	DMSO	10	10
HY-17471A	Metformin (hydrochloride)	1115-70-4	165.62	C4H12ClN5	DMSO	10	10
HY-W017212	Methyl cinnamate	103-26-4	162.19	C10H10O2	DMSO	10	10
HY-N2484	Methylnissolin	73340-41-7	300.31	C17H16O5	DMSO	10	10
HY-B0513	Methylthiouracil	56-04-2	142.18	C5H6N2OS	DMSO	10	10
HY-10991	MGCD-265 analog	875337-44-3	517.6	C26H20FN5O2S2	DMSO	10	10
HY-101572	MHP	1104874-94-3	293.36	C16H23NO4	DMSO	10	10
HY-B0795	MHY1485	326914-06-1	387.39	C17H21N7O4	DMSO	10	10
HY-115461	MID-1	312608-54-1	293.3	C12H11N3O4S	DMSO	10	10
HY-13685	Miltefosine	58066-85-6	407.57	C21H46NO4P	DMSO	10	10
HY-19719	Miransertib	1313881-70-7	432.52	C27H24N6	DMSO	10	10
HY-12689	Mitapivat	1260075-17-9	450.55	C24H26N4O3S	DMSO	10	10
HY-19843	MK-0941	1137916-97-2	556.61	C22H28N4O9S2	DMSO	10	10
HY-10358	MK-2206 (dihydrochloride)	1032350-13-2	480.39	C25H23Cl2N5O	DMSO	10	10
HY-137207	MK-28	864388-65-8	396.44	C24H20N4O2	DMSO	10	10	1
HY-107988	MK-3903	1219737-12-8	454.9	C27H19ClN2O3	DMSO	10	10
HY-13299	MK-8033	1001917-37-8	471.53	C25H21N5O3S	DMSO	10	10
HY-13299A	MK-8033 (hydrochloride)	1283000-43-0	507.99	C25H22ClN5O3S	DMSO	10	10
HY-12834A	MK2-IN-1 (hydrochloride)	1314118-94-9	509.43	C27H26Cl2N4O2	DMSO	10	10
HY-131249	MK2-IN-3	724711-21-1	340.38	C21H16N4O	DMSO	10	10
HY-111363	MK8722	1394371-71-1	449.89	C24H20ClN3O4	DMSO	10	10
HY-12399	MKC9989	1338934-20-5	336.34	C17H20O7	DMSO	10	10
HY-137552	MKI-1	1190277-80-5	302.33	C18H14N4O	DMSO	10	10
HY-122872	MKK7-COV-9	2283355-59-7	320.35	C18H16N4O2	DMSO	10	10
HY-19800	ML-098	878978-76-8	309.36	C19H19NO3	DMSO	10	10
HY-100932	ML-9	105637-50-1	361.29	C15H18Cl2N2O2S	DMSO	10	10
HY-12755	ML141	71203-35-5	407.49	C22H21N3O3S	DMSO	10	10
HY-15951	ML167	1285702-20-6	335.36	C19H17N3O3	DMSO	10	10
HY-12274	ML347	1062368-49-3	352.39	C22H16N4O	DMSO	10	10
HY-100411	MLi-2	1627091-47-7	379.46	C21H25N5O2	DMSO	10	10
HY-15473	MLN120B	783348-36-7	366.8	C19H15ClN4O2	DMSO	10	10
HY-10180	MLN8054	869363-13-3	476.86	C25H15ClF2N4O2	DMSO	10	10
HY-113849	MLS-573151	10179-57-4	377.46	C21H19N3O2S	DMSO	10	10
HY-117149	MLS000532223	16616-39-0	251.24	C15H9NO3	DMSO	10	10
HY-106005	MMV390048	1314883-11-8	393.38	C18H14F3N3O2S	DMSO	10	10
HY-135815	Mobocertinib	1847461-43-1	585.7	C32H39N7O4	DMSO	10	10
HY-135815A	Mobocertinib (succinate)	2389149-74-8	703.78	C36H45N7O8	DMSO	10	10
HY-N2312	Mogrol	88930-15-8	476.73	C30H52O4	DMSO	10	10
HY-10961	Momelotinib	1056634-68-4	414.46	C23H22N6O2	DMSO	10	10
HY-10962	Momelotinib sulfate	1056636-06-6	610.62	C23H26N6O10S2	DMSO	10	10
HY-19794	MP-A08	219832-49-2	519.64	C27H25N3O4S2	DMSO	10	10
HY-12660	MPI-0479605	1246529-32-7	407.51	C22H29N7O	DMSO	10	10
HY-13298	Mps1-IN-1	1125593-20-5	535.66	C28H33N5O4S	DMSO	10	10
HY-12401	Mps1-IN-3	1609584-72-6	537.63	C26H31N7O4S	DMSO	10	10
HY-13018	MRT67307	1190378-57-4	464.6	C26H36N6O2	DMSO	10	10
HY-112155	MS4078	2229036-62-6	914.47	C45H52ClN9O8S	DMSO	10	10
HY-135827	MSC2360844	1305267-37-1	526.58	C26H27FN4O5S	DMSO	10	10
HY-135827A	MSC2360844 (hemifumarate)	1621688-31-0	584.62	C26H27FN4O5S.1/2C4H4O4	DMSO	10	10
HY-101611	MSC2530818	1883423-59-3	340.81	C18H17ClN4O	DMSO	10	10
HY-100550	MSDC 0160	146062-49-9	370.42	C19H18N2O4S	DMSO	10	10
HY-W058849	MT 63-78	1179347-65-9	326.35	C21H14N2O2	DMSO	10	10
HY-131344	mTOR inhibitor-8	2489196-70-3	446.95	C24H19ClN4OS	DMSO	10	10
HY-13501	Mubritinib	366017-09-6	468.47	C25H23F3N4O2	DMSO	10	10
HY-78869	Mutated EGFR-IN-1	1421372-66-8	445.56	C25H31N7O	DMSO	10	10
HY-120111	MW-150	1628502-91-9	381.47	C24H23N5	DMSO	10	10
HY-107854	N-Acetyl-5-hydroxytryptamine	1210-83-9	218.25	C12H14N2O2	DMSO	10	10
HY-113204	N-Oleoyl glycine	2601-90-3	339.51	C20H37NO3	DMSO	10	10
HY-130983	N-piperidine Ibrutinib (hydrochloride)	2231747-18-3	422.91	C22H23ClN6O	DMSO	10	10
HY-N0804	Narirutin	14259-46-2	580.53	C27H32O14	DMSO	10	10
HY-12872	Nazartinib	1508250-71-2	495.02	C26H31ClN6O2	DMSO	10	10
HY-128677	NCC007	2342583-66-6	447.5	C22H28F3N7	DMSO	10	10
HY-135826	Necroptosis-IN-1	1391980-92-9	263.68	C12H10ClN3O2	DMSO	10	10
HY-14622	Necrostatin 2	852391-19-6	277.71	C13H12ClN3O2	DMSO	10	10
HY-14622A	Necrostatin 2 (racemate)	852391-15-2	277.71	C13H12ClN3O2	DMSO	10	10
HY-14622B	Necrostatin 2 (S enantiomer)	852391-20-9	277.71	C13H12ClN3O2	DMSO	10	10
HY-15760	Necrostatin-1	4311-88-0	259.33	C13H13N3OS	DMSO	10	10
HY-132203	Necrostatin-34	375835-43-1	384.48	C18H16N4O2S2	DMSO	10	10
HY-10328	Neflamapimod	209410-46-8	436.26	C19H9Cl2F2N3OS	DMSO	10	10
HY-N5018	Nepodin	3785-24-8	216.23	C13H12O3	DMSO	10	10
HY-32721	Neratinib	698387-09-6	557.04	C30H29ClN6O3	DMSO	10	10
HY-15154	NG 52	212779-48-1	346.81	C16H19ClN6O	DMSO	10	10
HY-B1436	Nifuroxazide	965-52-6	275.22	C12H9N3O5	DMSO	10	10
HY-112433	NIK SMI1	1660114-31-7	365.38	C20H19N3O4	DMSO	10	10
HY-107145	Ningetinib Tosylate	1394820-77-9	728.79	C38H37FN4O8S	DMSO	10	10
HY-100509	NPS-1034	1221713-92-3	551.54	C31H23F2N5O3	DMSO	10	10
HY-19566	NQDI-1	175026-96-7	319.31	C19H13NO4	DMSO	10	10
HY-15723A	NSC 23766 (trihydrochloride)	1177865-17-6	530.96	C24H38Cl3N7	DMSO	10	10
HY-15480	NSC 42834	195371-52-9	344.45	C23H24N2O	DMSO	10	10
HY-19316	NU2058	161058-83-9	247.3	C12H17N5O	DMSO	10	10
HY-13816	NU6027	220036-08-8	251.28	C11H17N5O2	DMSO	10	10
HY-15569	NU6102	444722-95-6	402.47	C18H22N6O3S	DMSO	10	10
HY-107419	NU6140	444723-13-1	422.52	C23H30N6O2	DMSO	10	10	1
HY-114384B	NV-5138 (hydrochloride)		217.64	C7H14ClF2NO2	DMSO	10	10
HY-13945	NVP 231	362003-83-6	431.55	C25H25N3O2S	DMSO	10	10
HY-19624	NVP-ACC789	300842-64-2	405.29	C21H17BrN4	DMSO	10	10	1
HY-100394	NVP-BAW2881	861875-60-7	424.38	C22H15F3N4O2	DMSO	10	10
HY-15456	NVP-BVU972	1185763-69-2	340.38	C20H16N6	DMSO	10	10
HY-16355	NVP-QAV-572	957209-68-6	471.5	C17H19F2N7O3S2	DMSO	10	10
HY-100519	NVS-PAK1-1	1783816-74-9	479.93	C23H25ClF3N5O	DMSO	10	10
HY-112233	O-304	1261289-04-6	380.25	C16H11Cl2N3O2S	DMSO	10	10
HY-18061	Ochromycinone	111540-00-2	306.31	C19H14O4	DMSO	10	10
HY-13577A	Oclacitinib (maleate)	1640292-55-2	453.51	C19H27N5O6S	DMSO	10	10
HY-13718	Oglufanide	38101-59-6	333.34	C16H19N3O5	DMSO	10	10
HY-12624	ON123300	1357470-29-1	429.52	C24H27N7O	DMSO	10	10
HY-16662	Oncrasin-1	75629-57-1	269.73	C16H12ClNO	DMSO	10	10
HY-18951	ONO-4059 (analog)	1351635-67-0	456.5	C25H24N6O3	DMSO	10	10
HY-10517	Orantinib	252916-29-3	310.35	C18H18N2O3	DMSO	10	10
HY-N1435	Oroxin B	114482-86-9	594.52	C27H30O15	DMSO	10	10
HY-Y0061	Oxindole	59-48-3	133.15	C8H7NO	DMSO	10	10
HY-114428	P110δ-IN-1	1595129-71-7	604.77	C31H40N8O3S	DMSO	10	10
HY-124718	p32 Inhibitor M36	802555-85-7	448.52	C23H28N8O2	DMSO	10	10
HY-12839	p38 MAPK-IN-1	1006378-90-0	349.35	C21H15F2N2O	DMSO	10	10
HY-18874	p38-α MAPK-IN-1	443913-15-3	477.6	C27H35N5O3	DMSO	10	10
HY-114423	p38α inhibitor 1	1034189-82-6	416.46	C22H26F2N4O2	DMSO	10	10
HY-131335	p38α inhibitor 2	1095003-80-7	475.58	C27H33N5O3	DMSO	10	10
HY-N0371	Pachymic acid	29070-92-6	528.76	C33H52O5	DMSO	10	10
HY-A0065	Palbociclib (isethionate)	827022-33-3	573.66	C26H35N7O6S	DMSO	10	10
HY-50767A	Palbociclib (monohydrochloride)	827022-32-2	483.99	C24H30ClN7O2	DMSO	10	10
HY-10405	Pamapimod	449811-01-2	406.38	C19H20F2N4O4	DMSO	10	10
HY-W010907	Pamoic acid (disodium)	6640-22-8	432.33	C23H14Na2O6	DMSO	10	10
HY-109068A	Parsaclisib (hydrochloride)	1995889-48-9	469.34	C20H23Cl2FN6O2	DMSO	10	10
HY-10208	Pazopanib	444731-52-6	437.52	C21H23N7O2S	DMSO	10	10
HY-12009	Pazopanib (Hydrochloride)	635702-64-6	473.98	C21H24ClN7O2S	DMSO	10	10
HY-10578	PD 169316	152121-53-4	360.34	C20H13FN4O2	DMSO	10	10
HY-101296	PD-166866	192705-79-6	396.44	C20H24N6O3	DMSO	10	10
HY-14346	PD153035	153436-54-5	360.21	C16H14BrN3O2	DMSO	10	10
HY-12013	PD153035 (Hydrochloride)	183322-45-4	396.67	C16H15BrClN3O2	DMSO	10	10
HY-18609	PD158780	171179-06-9	330.18	C14H12BrN5	DMSO	10	10
HY-13896	PD168393	194423-15-9	369.22	C17H13BrN4O	DMSO	10	10
HY-10321	PD173074	219580-11-7	523.67	C28H41N7O3	DMSO	10	10
HY-12028	PD98059	167869-21-8	267.28	C16H13NO3	DMSO	10	10
HY-111507	PDGFRα kinase inhibitor 1	2209053-93-8	586.69	C34H34N8O2	DMSO	10	10
HY-135954A	PDK4-IN-1 (hydrochloride)	2310262-11-2	393.87	C22H20ClN3O2	DMSO	10	10
HY-19568	Peficitinib	944118-01-8	326.39	C18H22N4O2	DMSO	10	10
HY-109099	Pemigatinib	1513857-77-6	487.5	C24H27F2N5O4	DMSO	10	10
HY-P1399A	Pep2m, myristoylated (TFA)		1497.83	C65H119F3N18O16S	DMSO	10	10	1
HY-100008	Peretinoin	81485-25-8	302.45	C20H30O2	DMSO	10	10
HY-16749	Pexidartinib	1029044-16-3	417.81	C20H15ClF3N5	DMSO	10	10
HY-16749A	Pexidartinib (hydrochloride)	2040295-03-0	454.28	C20H16Cl2F3N5	DMSO	10	10
HY-12017	PF-04217903	956905-27-4	372.38	C19H16N8O	DMSO	10	10
HY-12017A	PF-04217903 (methanesulfonate)	956906-93-7	468.49	C20H20N8O4S	DMSO	10	10
HY-108328	PF-04937319	1245603-92-2	432.43	C22H20N6O4	DMSO	10	10
HY-19562	PF-06260933	1811510-56-1	296.75	C16H13ClN4	DMSO	10	10
HY-103683	PF-06409577	1467057-23-3	341.79	C19H16ClNO3	DMSO	10	10
HY-12477	PF-06447475	1527473-33-1	305.33	C17H15N5O	DMSO	10	10
HY-19836	PF-06650833	1817626-54-2	361.37	C18H20FN3O4	DMSO	10	10
HY-112708A	PF-06700841 (P-Tosylate)	2140301-96-6	561.6	C25H29F2N7O4S	DMSO	10	10
HY-126290	PF-06826647	2127109-84-4	383.41	C20H17N9	DMSO	10	10
HY-107427	PF-3644022	1276121-88-0	374.46	C21H18N4OS	DMSO	10	10
HY-15773	PF-4708671	1255517-76-0	390.41	C19H21F3N6	DMSO	10	10
HY-12470	PF-4800567	1188296-52-7	359.81	C17H18ClN5O2	DMSO	10	10
HY-13864	PF-4989216	1276553-09-3	380.4	C18H13FN6OS	DMSO	10	10
HY-15425A	PF-543 (Citrate)	1415562-83-2	657.73	C33H39NO11S	DMSO	10	10
HY-10461	PF-573228	869288-64-2	491.49	C22H20F3N5O3S	DMSO	10	10
HY-15490	PF-670462	950912-80-8	410.32	C19H22Cl2FN5	DMSO	10	10
HY-10721	PF-AKT400	1004990-28-6	400.43	C20H22F2N6O	DMSO	10	10
HY-120085	PFE-360	1527475-61-1	308.34	C16H16N6O	DMSO	10	10
HY-10403	PH-797804	586379-66-0	477.3	C22H19BrF2N2O3	DMSO	10	10
HY-N0427	Phellodendrine	6873-13-8	342.41	C20H24NO4	DMSO	10	10
HY-12063	PHT-427	1191951-57-1	409.61	C20H31N3O2S2	DMSO	10	10
HY-128590	PHT-7.3	1614225-93-2	433.52	C24H23N3O3S	DMSO	10	10
HY-10115	PI-103	371935-74-9	348.36	C19H16N4O3	DMSO	10	10
HY-103489	PI-273	925069-34-7	381.9	C16H16ClN3O2S2	DMSO	10	10
HY-12235	PI-3065	955977-50-1	506.64	C27H31FN6OS	DMSO	10	10
HY-12068	PI3K-IN-1	1349796-36-6	599.66	C31H29N5O6S	DMSO	10	10
HY-101921	PI3Kδ-IN-1	1911564-39-0	471.44	C22H20F3N7O2	DMSO	10	10
HY-15679	PI4KIII beta inhibitor 3	1245319-54-3	446.53	C22H22N8OS	DMSO	10	10
HY-19798	PI4KIIIbeta-IN-9	1429624-84-9	487.59	C23H25N3O5S2	DMSO	10	10	1
HY-13518	Piceatannol	10083-24-6	244.24	C14H12O4	DMSO	10	10
HY-N0407	Picroside I	27409-30-9	492.47	C24H28O11	DMSO	10	10
HY-50094	Pictilisib	957054-30-7	513.64	C23H27N7O3S2	DMSO	10	10
HY-20180	Pictilisib (dimethanesulfonate)	957054-33-0	705.85	C25H35N7O9S4	DMSO	10	10
HY-111184	PIK-108	901398-68-3	364.44	C22H24N2O3	DMSO	10	10
HY-13504	PIK-293	900185-01-5	397.43	C22H19N7O	DMSO	10	10
HY-10303	PIK-294	900185-02-6	489.53	C28H23N7O2	DMSO	10	10
HY-12046	PIK-93	593960-11-3	389.88	C14H16ClN3O4S2	DMSO	10	10
HY-16526	Pilaralisib	934526-89-3	541.02	C25H25ClN6O4S	DMSO	10	10
HY-11105	Pilaralisib analogue	956958-53-5	448.52	C21H16N6O2S2	DMSO	10	10
HY-19322B	PIM-447 (dihydrochloride)	1820565-69-2	513.38	C24H25Cl2F3N4O	DMSO	10	10
HY-10371	Pim1/AKK1-IN-1	1093222-27-5	339.35	C20H13N5O	DMSO	10	10
HY-12042	Pimasertib	1236699-92-5	431.2	C15H15FIN3O3	DMSO	10	10
HY-131328	Pirtobrutinib	2101700-15-4	479.43	C22H21F4N5O3	DMSO	10	10
HY-128348	PK68	2173556-69-7	424.52	C22H24N4O3S	DMSO	10	10
HY-16903	PKC-IN-1	1046787-18-1	500.61	C25H37FN8O2	DMSO	10	10
HY-126146	PKC-iota inhibitor 1	2328094-11-5	374.44	C21H22N6O	DMSO	10	10
HY-112681	PKC-theta inhibitor	736048-65-0	454.45	C20H25F3N6O3	DMSO	10	10
HY-11080	PKI-179	1197160-28-3	488.54	C25H28N8O3	DMSO	10	10
HY-19702	PKR-IN-2	1628428-01-2	468.57	C24H28N4O4S	DMSO	10	10
HY-N1411	Platycodin D	58479-68-8	1225.32	C57H92O28	DMSO	10	10
HY-51424	PLX-4720	918505-84-7	413.83	C17H14ClF2N3O3S	DMSO	10	10
HY-114153	PLX5622	1303420-67-8	395.41	C21H19F2N5O	DMSO	10	10
HY-114153A	PLX5622 (hemifumarate)		453.45	C23H21F2N5O3	DMSO	10	10
HY-13838	PLX647	873786-09-5	382.38	C21H17F3N4	DMSO	10	10
HY-P2294A	pm26TGF-β1 peptide (TFA)		1506.58	C56H94F3N19O22S2	DMSO	10	10	1
HY-13917	PND-1186	1061353-68-1	501.5	C25H26F3N5O3	DMSO	10	10
HY-13917A	PND-1186 (hydrochloride)	1356154-94-3	537.96	C25H27ClF3N5O3	DMSO	10	10
HY-112468	PNU112455A (hydrochloride)	21886-12-4	301.75	C10H12ClN5O2S	DMSO	10	10
HY-77195	Poloxime	17302-61-3	179.22	C10H13NO2	DMSO	10	10
HY-109010	Poseltinib	1353552-97-2	470.52	C26H26N6O3	DMSO	10	10
HY-13805	PP2	172889-27-9	301.77	C15H16ClN5	DMSO	10	10
HY-112301	Pralsetinib	2097132-94-8	533.6	C27H32FN9O2	DMSO	10	10
HY-101768	PRN1371	1802929-43-6	561.46	C26H30Cl2N6O4	DMSO	10	10
HY-N2344	Procyanidin A1	103883-03-0	576.5	C30H24O12	DMSO	10	10
HY-103628	PROTAC CDK9 Degrader-1	2118356-96-8	613.66	C33H35N5O7	DMSO	10	10
HY-111870	PROTAC RIPK degrader-6	2089205-64-9	889	C43H48N6O11S2	DMSO	10	10
HY-U00439A	Protein kinase inhibitors 1 hydrochloride		419.89	C18H18ClN5O3S	DMSO	10	10
HY-113573	Protosappanin A	102036-28-2	272.25	C15H12O5	DMSO	10	10
HY-18008	PS-1145	431898-65-6	322.75	C17H11ClN4O	DMSO	10	10
HY-121744	PS10	1564265-82-2	323.32	C14H13NO6S	DMSO	10	10
HY-121629	PS210	1221962-86-2	380.31	C19H15F3O5	DMSO	10	10
HY-13851	PS47	1180676-33-8	286.75	C17H15ClO2	DMSO	10	10
HY-18299A	Purvalanol A	212844-53-6	388.89	C19H25ClN6O	DMSO	10	10
HY-18299	Purvalanol B	212844-54-7	432.9	C20H25ClN6O3	DMSO	10	10
HY-14435	Pyridone 6	457081-03-7	309.34	C18H16FN3O	DMSO	10	10
HY-124634	PZ-2891	2170608-82-7	349.43	C20H23N5O	DMSO	10	10
HY-N4149	Quercetagetin	90-18-6	318.24	C15H10O8	DMSO	10	10
HY-N0146	Quercetin (dihydrate)	6151-25-3	338.27	C15H14O9	DMSO	10	10
HY-N0418	Quercitrin	522-12-3	448.38	C21H20O11	DMSO	10	10
HY-13001	Quizartinib	950769-58-1	560.67	C29H32N6O4S	DMSO	10	10
HY-107613	R 59-022	93076-89-2	459.58	C27H26FN3OS	DMSO	10	10
HY-12953	R-268712	879487-87-3	363.39	C20H18FN5O	DMSO	10	10
HY-14975	R1487 (Hydrochloride)	449808-64-4	424.83	C19H19ClF2N4O3	DMSO	10	10
HY-12067	R406	841290-81-1	628.63	C28H29FN6O8S	DMSO	10	10
HY-11108	R406 (free base)	841290-80-0	470.45	C22H23FN6O5	DMSO	10	10
HY-10219	Rapamycin	53123-88-9	914.17	C51H79NO13	DMSO	10	10
HY-122862	RAS inhibitor Abd-7	2351843-48-4	391.46	C23H25N3O3	DMSO	10	10
HY-15947	Ravoxertinib	1453848-26-4	440.86	C21H18ClFN6O2	DMSO	10	10
HY-15947A	Ravoxertinib hydrochloride	2070009-58-2	477.32	C21H19Cl2FN6O2	DMSO	10	10
HY-12873	RBC8	361185-42-4	424.45	C25H20N4O3	DMSO	10	10
HY-101625	Recilisib	334969-03-8	336.79	C16H13ClO4S	DMSO	10	10
HY-14691	Refametinib	923032-37-5	572.34	C19H20F3IN2O5S	DMSO	10	10
HY-128757	Remibrutinib	1787294-07-8	507.53	C27H27F2N5O3	DMSO	10	10
HY-13012	RepSox	446859-33-2	287.32	C17H13N5	DMSO	10	10
HY-16561	Resveratrol	501-36-0	228.24	C14H12O3	DMSO	10	10
HY-136203	Resveratrol analog 1	861446-16-4	230.23	C14H11FO2	DMSO	10	10
HY-133553	RET-IN-3	2414374-53-9	339.39	C18H21N5O2	DMSO	10	10
HY-14711	Reversine	656820-32-5	393.49	C21H27N7O	DMSO	10	10
HY-101429	RG13022	136831-48-6	266.29	C16H14N2O2	DMSO	10	10
HY-101426	RG14620	136831-49-7	275.13	C14μ8Cl2N2	DMSO	10	10
HY-124798	Rheb inhibitor NR1	2216763-38-9	578.3	C25H19BrCl2N2O3S	DMSO	10	10
HY-100270	Rho-Kinase-IN-1	1035094-83-7	352.5	C20H24N4S	DMSO	10	10
HY-N0755	Rhoifolin	17306-46-6	578.52	C27H30O14	DMSO	10	10
HY-12646	Rhosin (hydrochloride)	1281870-42-5	394.86	C20H19ClN6O	DMSO	10	10
HY-15777	Ribociclib	1211441-98-3	434.54	C23H30N8O	DMSO	10	10
HY-15777B	Ribociclib succinate	1374639-75-4	552.63	C27H36N8O5	DMSO	10	10
HY-12037	Rigosertib (sodium)	592542-60-4	473.47	C21H24NNaO8S	DMSO	10	10
HY-100779	Rimacalib	215174-50-8	394.44	C22H23FN4O2	DMSO	10	10
HY-114491	Rineterkib	1715025-32-3	578.42	C26H27BrF3N5O2	DMSO	10	10
HY-111409	RIP1 kinase inhibitor 1	2095515-38-9	461.9	C24H20ClN5O3	DMSO	10	10
HY-101032	RIPA-56	1956370-21-0	221.3	C13H19NO2	DMSO	10	10
HY-107978	RIPK-IN-4	2141969-56-2	392.45	C18H21FN4O3S	DMSO	10	10
HY-112306	Ripretinib	1442472-39-0	510.36	C24H21BrFN5O2	DMSO	10	10
HY-100754	Ritlecitinib	1792180-81-4	285.34	C15H19N5O	DMSO	10	10
HY-15755	RKI-1447	1342278-01-6	326.37	C16H14N4O2S	DMSO	10	10
HY-134885	RMC-0331	2488788-52-7	499.91	C22H25ClF3N5O3	DMSO	10	10
HY-18652	Ro 5126766	946128-88-7	471.46	C21H18FN5O5S	DMSO	10	10
HY-103241	Ro 90-7501	293762-45-5	340.38	C20H16N6	DMSO	10	10
HY-10595	RO-28-1675	300353-13-3	378.51	C18H22N2O3S2	DMSO	10	10
HY-12529	Ro-3306	872573-93-8	351.45	C18H13N3OS2	DMSO	10	10
HY-15161	Ro3280	1062243-51-9	543.61	C27H35F2N7O3	DMSO	10	10
HY-101568	Roblitinib	1708971-55-4	506.56	C25H30N8O4	DMSO	10	10
HY-15729	Rociletinib	1374640-70-6	555.55	C27H28F3N7O3	DMSO	10	10
HY-15729A	Rociletinib hydrobromide	1446700-26-0	636.46	C27H29BrF3N7O3	DMSO	10	10
HY-119937	ROCK inhibitor-2	1127308-52-4	332.4	C21H20N2O2	DMSO	10	10
HY-10319	ROCK-IN-2	867017-68-3	402.79	C18H13ClF2N6O	DMSO	10	10
HY-N2217	Rotundic acid	20137-37-5	488.7	C30H48O5	DMSO	10	10
HY-101246	RPI-1	269730-03-2	297.31	C17H15NO4	DMSO	10	10
HY-119039	RU-301	1110873-99-8	480.46	C21H19F3N4O4S	DMSO	10	10
HY-10195B	Ruboxistaurin (hydrochloride)	169939-93-9	505.01	C28H29ClN4O3	DMSO	10	10
HY-50856	Ruxolitinib	941678-49-5	306.37	C17H18N6	DMSO	10	10
HY-50858	Ruxolitinib (phosphate)	1092939-17-7	404.36	C17H21N6O4P	DMSO	10	10
HY-50856A	Ruxolitinib (S enantiomer)	941685-37-6	306.37	C17H18N6	DMSO	10	10
HY-12965	S49076	1265965-22-7	438.5	C22H22N4O4S	DMSO	10	10
HY-14754	Salirasib	162520-00-5	358.54	C22H30O2S	DMSO	10	10
HY-103712A	Samuraciclib (hydrochloride)	1805789-54-1	430.97	C22H31ClN6O	DMSO	10	10
HY-13050	Sapitinib	848942-61-0	473.93	C23H25ClFN5O3	DMSO	10	10
HY-100195	SAR-020106	1184843-57-9	382.85	C19H19ClN6O	DMSO	10	10
HY-100895	SAR-20347	1450881-55-6	444.84	C21H18ClFN4O4	DMSO	10	10
HY-16446	SAR125844	1116743-46-4	550.63	C25H23FN8O2S2	DMSO	10	10
HY-15458	SAR131675	1433953-83-3	358.39	C18H22N4O4	DMSO	10	10
HY-12481	SAR405	1523406-39-4	443.85	C19H21ClF3N5O2	DMSO	10	10
HY-15687A	SAR407899	923359-38-0	244.29	C14H16N2O2	DMSO	10	10
HY-137472	SAR502250	503860-57-9	367.38	C19H18FN5O2	DMSO	10	10
HY-15959	Savolitinib	1313725-88-0	345.36	C17H15N9	DMSO	10	10
HY-10256	SB 203580	152121-47-6	377.43	C21H16FN3OS	DMSO	10	10
HY-10256A	SB 203580 (hydrochloride)	869185-85-3	413.9	C21H17ClFN3OS	DMSO	10	10
HY-12012	SB 216763	280744-09-4	371.22	C19H12Cl2N2O2	DMSO	10	10
HY-11068	SB 239063	193551-21-2	368.4	C20H21FN4O2	DMSO	10	10
HY-18306	SB 242235	193746-75-7	353.39	C19H20FN5O	DMSO	10	10
HY-15438	SB 415286	264218-23-7	359.72	C16H10ClN3O5	DMSO	10	10
HY-12043	SB 525334	356559-20-1	343.42	C21H21N5	DMSO	10	10
HY-10431	SB-431542	301836-41-9	384.39	C22H16N4O3	DMSO	10	10
HY-10966	SB-590885	405554-55-4	453.54	C27H27N5O2	DMSO	10	10
HY-15158	SBE13 (Hydrochloride)	1052532-15-6	479.4	C24H28Cl2N2O4	DMSO	10	10
HY-137742	SBP-7455	1884222-74-5	354.33	C16H17F3N4O2	DMSO	10	10
HY-W010983	SC-236	170569-86-5	401.79	C16H11ClF3N3O2S	DMSO	10	10
HY-13802	SC-514	354812-17-2	224.3	C9H8N2OS2	DMSO	10	10
HY-15532B	SCH900776 (S-isomer)	891494-64-7	376.25	C15H18BrN7	DMSO	10	10
HY-18711A	SCR-1481B1	1174161-86-4	699.98	C28H29ClF2N5O10P	DMSO	10	10
HY-N0752	Scutellarein	529-53-3	286.24	C15H10O6	DMSO	10	10
HY-N0751	Scutellarin	27740-01-8	462.36	C21H18O12	DMSO	10	10
HY-11087	SD 0006	271576-80-8	397.86	C20H20ClN5O2	DMSO	10	10
HY-W015445	SD-169	1670-87-7	160.18	C9H8N2O	DMSO	10	10
HY-13227	SD-208	627536-09-8	352.75	C17H10ClFN6	DMSO	10	10
HY-16754	Seletalisib	1362850-20-1	482.85	C23H14ClF3N6O	DMSO	10	10
HY-30237	Seliciclib	186692-46-6	354.45	C19H26N6O	DMSO	10	10
HY-101977	Selitrectinib	2097002-61-2	380.42	C20H21FN6O	DMSO	10	10
HY-18938	Selonsertib	1448428-04-3	445.49	C24H24FN7O	DMSO	10	10
HY-114370	Selpercatinib	2152628-33-4	525.6	C29H31N7O3	DMSO	10	10
HY-50706	Selumetinib	606143-52-6	457.68	C17H15BrClFN4O3	DMSO	10	10
HY-50706A	Selumetinib (sulfate)	943332-08-9	555.76	C17H17BrClFN4O7S	DMSO	10	10
HY-10374	Semaxinib	204005-46-9	238.28	C15H14N2O	DMSO	10	10
HY-15681	Senexin A	1366002-50-7	274.32	C17H14N4	DMSO	10	10
HY-12285	Serabelisib	1268454-23-4	363.37	C19H17N5O3	DMSO	10	10
HY-N0809	Sesamolin	526-07-8	370.35	C20H18O7	DMSO	10	10
HY-18607	SGK1-IN-1	1279829-87-6	418.83	C17H12ClFN6O2S	DMSO	10	10
HY-135893	SGK1-IN-2	1426214-64-3	435.29	C17H12Cl2N6O2S	DMSO	10	10
HY-12019	SGX-523	1022150-57-7	359.41	C18H13N7S	DMSO	10	10
HY-N0822	Shikonin	517-89-5	288.3	C16H16O5	DMSO	10	10
HY-50855	Silmitasertib	1009820-21-6	349.77	C19H12ClN3O2	DMSO	10	10
HY-50855B	Silmitasertib (sodium salt)	1309357-15-0	371.75	C19H11ClN3NaO2	DMSO	10	10
HY-112331	SJ000291942	425613-09-8	318.3	C16H15FN2O4	DMSO	10	10
HY-119016A	SK1-I (hydrochloride)	2366222-05-9	313.86	C17H28ClNO2	DMSO	10	10
HY-101805	SK1-IN-1	1218816-71-7	398.5	C22H30N4O3	DMSO	10	10
HY-W007355	Skatole	83-34-1	131.17	C9H9N	DMSO	10	10
HY-12511	SKF-86002	72873-74-6	297.35	C16H12FN3S	DMSO	10	10
HY-13822	SKI II	312636-16-1	302.78	C15H11ClN2OS	DMSO	10	10
HY-12892	SKI-178	1259484-97-3	394.42	C21H22N4O4	DMSO	10	10
HY-12960	SKLB4771	1370256-78-2	537.66	C25H27N7O3S2	DMSO	10	10
HY-15237	SL 0101-1	77307-50-7	516.45	C25H24O12	DMSO	10	10
HY-15437	SL327	305350-87-2	335.35	C16H12F3N3S	DMSO	10	10
HY-112113	SLV-2436	2095704-43-9	350.8	C19H15ClN4O	DMSO	10	10
HY-123291	SM-276001	473930-22-2	327.38	C16H21N7O	DMSO	10	10
HY-101947	SMI-16a	587852-28-6	263.31	C13H13NO3S	DMSO	10	10
HY-12003	SNS-314 (mesylate)	1146618-41-8	527.04	C19H19ClN6O4S3	DMSO	10	10
HY-B0167A	Sodium Salicylate	54-21-7	160.1	C7H5NaO3	DMSO	10	10
HY-16755	Solcitinib	1206163-45-2	389.45	C22H23N5O2	DMSO	10	10
HY-N0103	Sophocarpine	6483-15-4	246.35	C15H22N2O	DMSO	10	10
HY-10201A	Sorafenib (Tosylate)	475207-59-1	637.03	C28H24ClF3N4O6S	DMSO	10	10
HY-123032	Sorivudine	77181-69-2	349.13	C11H13BrN2O6	DMSO	10	10
HY-114277	Sotorasib	2296729-00-3	560.59	C30H30F2N6O3	DMSO	10	10	1
HY-100530C	Sp-cAMPS (sodium salt)	142439-95-0	367.25	C10H11N5NaO5PS	DMSO	10	10
HY-12041	SP600125	129-56-6	220.23	C14H8N2O	DMSO	10	10
HY-18012	Spebrutinib	1202757-89-8	423.44	C22H22FN5O3	DMSO	10	10
HY-117661	SPHINX31	1818389-84-2	507.51	C27H24F3N5O2	DMSO	10	10
HY-110193	SPP-86	1357349-91-7	277.32	C16H15N5	DMSO	10	10
HY-12829	SR-3306	1128096-91-2	490.56	C28H26N8O	DMSO	10	10
HY-13300	SR-3677	1072959-67-1	408.45	C22H24N4O4	DMSO	10	10
HY-101053	Src Inhibitor 1	179248-59-0	373.4	C22H19N3O3	DMSO	10	10
HY-114363A	SRI 31215 (TFA)	1832686-44-8	533.59	C27H34F3N5O3	DMSO	10	10
HY-13949	SRPIN340	218156-96-8	349.35	C18H18F3N3O	DMSO	10	10	1
HY-15599	SSR128129E	848318-25-2	346.31	C18H15N2NaO4	DMSO	10	10
HY-103097	ST271	106392-48-7	272.34	C16H20N2O2	DMSO	10	10
HY-136546	Stafia-1		506.44	C24H27O10P	DMSO	10	10
HY-101853	STAT5-IN-1	285986-31-4	293.28	C16H11N3O3	DMSO	10	10
HY-15845	STF-083010	307543-71-1	317.38	C15H11NO3S2	DMSO	10	10
HY-101270	STK16-IN-1	1223001-53-3	293.3	C17H12FN3O	DMSO	10	10
HY-10407	SU 5402	215543-92-3	296.32	C17H16N2O3	DMSO	10	10
HY-19326	SU1498	168835-82-3	390.52	C25H30N2O2	DMSO	10	10
HY-107597	SU3327	40045-50-9	261.3	C5H3N5O2S3	DMSO	10	10	1
HY-118203	SU4984	186610-89-9	333.38	C20H19N3O2	DMSO	10	10
HY-126319	SU5204	186611-11-0	265.31	C17H15NO2	DMSO	10	10
HY-21289	SU5205	3476-86-6	239.24	C15H10FNO	DMSO	10	10
HY-21292	SU5214	186611-04-1	251.28	C16H13NO2	DMSO	10	10
HY-103002	SU5408	15966-93-5	310.35	C18H18N2O3	DMSO	10	10
HY-12297	Sulfatinib	1308672-74-3	480.58	C24H28N6O3S	DMSO	10	10
HY-N2450	Sulforaphene	592-95-0	175.27	C6H9NOS2	DMSO	10	10
HY-101493	SUN11602	704869-38-5	451.6	C26H37N5O2	DMSO	10	10
HY-112390A	Syk Inhibitor II	726695-51-8	340.3	C14H15F3N6O	DMSO	10	10
HY-12657	Syk-IN-1	1491150-77-6	366.42	C18H22N8O	DMSO	10	10
HY-108313	T-00127_HEV1	900874-91-1	411.5	C22H29N5O3	DMSO	10	10
HY-19352	T56-LIMKi	924473-59-6	389.33	C19H14F3N3O3	DMSO	10	10
HY-100114	TA-01	1784751-18-3	351.32	C20H12F3N3	DMSO	10	10
HY-10456	TAK-715	303162-79-0	399.51	C24H21N3OS	DMSO	10	10
HY-13449	TAK-733	1035555-63-5	504.23	C17H15F2IN4O4	DMSO	10	10
HY-103490	Takinib	1111556-37-6	322.36	C18H18N4O2	DMSO	10	10
HY-10406	Talmapimod	309913-83-5	513	C27H30ClFN4O3	DMSO	10	10
HY-10202	Tandutinib	387867-13-2	562.7	C31H42N6O4	DMSO	10	10
HY-10202A	Tandutinib (hydrochloride)		599.16	C31H43ClN6O4	DMSO	10	10
HY-15495	Tanzisertib	899805-25-5	448.44	C21H23F3N6O2	DMSO	10	10
HY-112136	TAO Kinase inhibitor 1	850467-66-2	384.47	C25H24N2O2	DMSO	10	10
HY-17632	Tarloxotinib (bromide)	1636180-98-7	681.77	C24H24Br2ClN9O3	DMSO	10	10
HY-12423A	TAS-115 mesylate	1688673-09-7	614.66	C28H27FN4O7S2	DMSO	10	10
HY-19934A	TAS-117 (hydrochloride)		460.96	C26H25ClN4O2	DMSO	10	10
HY-137377	TAS-119	1453099-83-6	506.36	C23H22Cl2FN5O3	DMSO	10	10
HY-18965	TAS-301	193620-69-8	357.4	C23H19NO3	DMSO	10	10
HY-111553	TAS0728	2088323-16-2	504.58	C26H32N8O3	DMSO	10	10
HY-112299	TAS6417	1661854-97-2	396.44	C23H20N6O	DMSO	10	10
HY-13898	Taselisib	1282512-48-4	460.53	C24H28N8O2	DMSO	10	10
HY-120438	TASP0415914	1292300-75-4	323.37	C13H17N5O3S	DMSO	10	10
HY-19696B	Tauroursodeoxycholate (dihydrate)	117609-50-4	535.73	C26H49NO8S	DMSO	10	10
HY-19696A	Tauroursodeoxycholate (sodium)	35807-85-3	521.69	C26H44NNaO6S	DMSO	10	10
HY-14394	TBB	17374-26-4	434.71	C6HBr4N3	DMSO	10	10
HY-110052	TBCA	934358-00-6	463.74	C9H4Br4O2	DMSO	10	10
HY-100489	TBHQ	1948-33-0	166.22	C10H14O2	DMSO	10	10
HY-12453	TBK1/IKKε-IN-2	1292310-49-6	457.52	C26H27N5O3	DMSO	10	10
HY-103258	TC ASK 10	1005775-56-3	432.35	C21H23Cl2N5O	DMSO	10	10
HY-15513	TC-DAPK 6	315694-89-4	276.29	C17H12N2O2	DMSO	10	10
HY-108597	TC-S 7005	1082739-92-1	359.38	C21H17N3O3	DMSO	10	10
HY-126323	TCMDC-135051	2413716-15-9	471.59	C29H33N3O3	DMSO	10	10
HY-13907	TCS 359	301305-73-7	360.43	C18H20N2O4S	DMSO	10	10
HY-18086	TCS PIM-1 1	491871-58-0	367.2	C18H11BrN2O2	DMSO	10	10
HY-11012	TDZD-8	327036-89-5	222.26	C10H10N2O2S	DMSO	10	10
HY-10527	Telatinib	332012-40-5	409.83	C20H16ClN5O3	DMSO	10	10
HY-17645	Tenalisib	1639417-53-0	415.42	C23H18FN5O2	DMSO	10	10
HY-13514	TG 100713	925705-73-3	254.25	C12H10N6O	DMSO	10	10
HY-15338	TG003	719277-26-6	249.33	C13H15NO2S	DMSO	10	10
HY-10111	TG100-115	677297-51-7	346.34	C18H14N6O2	DMSO	10	10
HY-10114	TGX-221	663619-89-4	364.44	C21H24N4O2	DMSO	10	10
HY-104066	Theliatinib	1353644-70-8	442.51	C25H26N6O2	DMSO	10	10
HY-14872	Tideglusib	865854-05-3	334.39	C19H14N2O2S	DMSO	10	10
HY-15771	Tirabrutinib	1351636-18-4	454.48	C25H22N6O3	DMSO	10	10
HY-15771A	Tirabrutinib (hydrochloride)	1439901-97-9	490.94	C25H23ClN6O3	DMSO	10	10
HY-40354	Tofacitinib	477600-75-2	312.37	C16H20N6O	DMSO	10	10
HY-40354A	Tofacitinib (citrate)	540737-29-9	504.49	C22H28N6O8	DMSO	10	10
HY-109192	Tolebrutinib	1971920-73-6	455.51	C26H25N5O3	DMSO	10	10
HY-59047	Tolimidone	41964-07-2	202.21	C11H10N2O2	DMSO	10	10
HY-N2149A	Tomatidine (hydrochloride)	6192-62-7	452.11	C27H46ClNO2	DMSO	10	10
HY-100022	Tomivosertib	1849590-01-7	340.38	C17H20N6O2	DMSO	10	10
HY-101126	TP-3654	1361951-15-6	418.46	C22H25F3N4O	DMSO	10	10
HY-10074	TPCA-1	507475-17-4	279.29	C12H10FN3O2S	DMSO	10	10
HY-10999	Trametinib	871700-17-3	615.39	C26H23FIN5O4	DMSO	10	10
HY-10999A	Trametinib (DMSO solvate)	1187431-43-1	693.53	C28H29FIN5O5S	DMSO	10	10
HY-N1410	Triacetylresveratrol	42206-94-0	354.35	C20H18O6	DMSO	10	10
HY-15457	Triciribine	35943-35-2	320.3	C13H16N6O4	DMSO	10	10
HY-129634	TrkA-IN-1	1680179-43-4	392.45	C25H20N4O	DMSO	10	10
HY-15479	TTP 22	329907-28-0	330.42	C16H14N2O2S2	DMSO	10	10
HY-10590	TWS119	601514-19-6	318.33	C18H14N4O2	DMSO	10	10
HY-10421	Tyrosine kinase inhibitor	1021950-26-4	586.61	C31H31FN6O5	DMSO	10	10
HY-15644	Tyrphostin 23	118409-57-7	186.17	C10H6N2O2	DMSO	10	10
HY-100499	Tyrphostin AG 528	133550-49-9	306.32	C18H14N2O3	DMSO	10	10
HY-13894	Tyrphostin AG1296	146535-11-7	266.29	C16H14N2O2	DMSO	10	10
HY-119757	Tyrphostin AG1433	168835-90-3	266.29	C16H14N2O2	DMSO	10	10
HY-118532	Tyrphostin AG30	122520-79-0	205.17	C10H7NO4	DMSO	10	10
HY-12031	U0126-EtOH	1173097-76-1	426.56	C20H22N6OS2	DMSO	10	10
HY-112613	UCB9608	1616413-96-7	410.47	C20H26N8O2	DMSO	10	10
HY-112435	UCT943	1450666-80-4	427.42	C22H20F3N5O	DMSO	10	10
HY-101214	UK-371804	256477-09-5	385.83	C14H16ClN5O4S	DMSO	10	10
HY-100415	UKI-1	220355-63-5	613.81	C32H47N5O5S	DMSO	10	10
HY-15816	Ulixertinib	869886-67-9	433.33	C21H22Cl2N4O2	DMSO	10	10
HY-15816A	Ulixertinib (hydrochloride)	1956366-10-1	469.79	C21H23Cl3N4O2	DMSO	10	10
HY-114490	ULK-101	2443816-45-1	460.45	C22H16F4N4OS	DMSO	10	10
HY-15797	UNC2250	1493694-70-4	440.58	C24H36N6O2	DMSO	10	10
HY-125510	UNC2541	1612782-86-1	471.57	C24H34FN7O2	DMSO	10	10
HY-15798	UNC2881	1493764-08-1	463.58	C25H33N7O2	DMSO	10	10
HY-110150	UNC3230	1031602-63-7	344.43	C17H20N4O2S	DMSO	10	10
HY-19569	Upadacitinib	1310726-60-3	380.37	C17H19F3N6O	DMSO	10	10
HY-16511	Upamostat	590368-25-5	629.81	C32H47N5O6S	DMSO	10	10
HY-15965	Uprosertib	1047634-65-0	429.25	C18H16Cl2F2N4O2	DMSO	10	10
HY-126307	Urolithin B	1139-83-9	212.2	C13H8O3	DMSO	10	10
HY-N1419	Vaccarin	53452-16-7	726.63	C32H38O19	DMSO	10	10
HY-10964	Vadimezan	117570-53-3	282.29	C17H14O4	DMSO	10	10
HY-13772	Valrubicin	56124-62-0	723.64	C34H36F3NO13	DMSO	10	10
HY-10530	Varlitinib	845272-21-1	466.94	C22H19ClN6O2S	DMSO	10	10
HY-12018	Vatalanib (dihydrochloride)	212141-51-0	419.73	C20H17Cl3N4	DMSO	10	10	1
HY-14731	VE-821	1232410-49-9	368.41	C18H16N4O3S	DMSO	10	10
HY-109078	Vecabrutinib	1510829-06-7	529.92	C22H24ClF4N7O2	DMSO	10	10	1
HY-12057	Vemurafenib	918504-65-1	489.92	C23H18ClF2N3O3S	DMSO	10	10
HY-12492	VER-246608	1684386-71-7	552.96	C28H23ClF2N4O4	DMSO	10	10
HY-N0021	Verbascoside	61276-17-3	624.59	C29H36O15	DMSO	10	10
HY-13295	Vinpocetine	42971-09-5	350.45	C22H26N2O2	DMSO	10	10
HY-109019	Vorolanib	1013920-15-4	439.48	C23H26FN5O3	DMSO	10	10
HY-12422A	Voruciclib (hydrochloride)	1000023-05-1	506.3	C22H20Cl2F3NO5	DMSO	10	10
HY-15900	Voxtalisib	934493-76-2	270.29	C13H14N6O	DMSO	10	10
HY-128879A	VP3.15 (dihydrobromide)	1281681-33-1	528.3	C20H24Br2N4OS	DMSO	10	10
HY-12794	Vps34-PIK-III	1383716-40-2	319.36	C17H17N7	DMSO	10	10
HY-126542	VRK-IN-1	2378855-09-3	349.28	C18H11F4NO2	DMSO	10	10
HY-112782	VTX-27	1321924-70-2	418.9	C20H24ClFN6O	DMSO	10	10
HY-14178	VX-11e	896720-20-0	500.35	C24H20Cl2FN5O2	DMSO	10	10
HY-10401	VX-702	745833-23-2	404.32	C19H12F4N4O2	DMSO	10	10
HY-100912	W-7 (hydrochloride)	61714-27-0	377.33	C16H22Cl2N2O2S	DMSO	10	10
HY-14340	WAY-181187	554403-49-5	380.87	C15H13ClN4O2S2	DMSO	10	10
HY-15272	WAY-600	1062159-35-6	494.59	C28H30N8O	DMSO	10	10
HY-13895	WHI-P154	211555-04-3	376.2	C16H14BrN3O3	DMSO	10	10
HY-15769	WHI-P180	211555-08-7	297.31	C16H15N3O3	DMSO	10	10
HY-108419	WHI-P258	21561-09-1	281.31	C16H15N3O2	DMSO	10	10
HY-100626	WNK463	2012607-27-9	463.46	C21H24F3N7O2	DMSO	10	10
HY-N0400	Wogonin	632-85-9	284.26	C16H12O5	DMSO	10	10
HY-12034	WYE-354	1062169-56-5	495.53	C24H29N7O5	DMSO	10	10
HY-15271	WYE-687	1062161-90-3	528.61	C28H32N8O3	DMSO	10	10
HY-12026	WZ4002	1213269-23-8	494.97	C25H27ClN6O3	DMSO	10	10
HY-15802	WZ4003	1214265-58-3	496.99	C25H29ClN6O3	DMSO	10	10
HY-13775	XL019	945755-56-6	444.53	C25H28N6O2	DMSO	10	10
HY-13806	XL388	1251156-08-7	455.5	C23H22FN3O4S	DMSO	10	10
HY-15260A	XL413 (hydrochloride)	2062200-97-7	326.18	C14H13Cl2N3O2	DMSO	10	10
HY-15665	XMD17-109	1435488-37-1	638.8	C36H46N8O3	DMSO	10	10
HY-14443	XMD8-92	1234480-50-2	474.55	C26H30N6O3	DMSO	10	10	1
HY-138946	XY028-140	2229974-83-6	760.8	C39H40N10O7	DMSO	10	10
HY-10071	Y-27632	146986-50-7	247.34	C14H21N3O	DMSO	10	10
HY-10583	Y-27632 (dihydrochloride)	129830-38-2	320.26	C14H23Cl2N3O	DMSO	10	10
HY-10067	Y-33075	199433-58-4	280.32	C16H16N4O	DMSO	10	10
HY-10069	Y-33075 (dihydrochloride)	173897-44-4	353.25	C16H18Cl2N4O	DMSO	10	10
HY-12649	Y16	429653-73-6	384.43	C24H20N2O3	DMSO	10	10
HY-101257B	YKL-5-124 (TFA)		629.63	C30H34F3N7O5	DMSO	10	10
HY-13228	YM-201636	371942-69-7	467.48	C25H21N7O3	DMSO	10	10
HY-15477	YS-49	132836-42-1	386.28	C20H20BrNO2	DMSO	10	10
HY-19977	YU238259	1943733-16-1	459.95	C22H22ClN3O4S	DMSO	10	10
HY-109198	Zandelisib	1401436-95-0	576.68	C31H38F2N8O	DMSO	10	10
HY-101474A	Zanubrutinib	1691249-45-2	471.55	C27H29N5O3	DMSO	10	10
HY-U00002	ZD-4190	413599-62-9	459.27	C19H16BrFN6O2	DMSO	10	10
HY-101244	ZINC00881524	557782-81-7	380.46	C21H20N2O3S	DMSO	10	10
HY-114330A	ZK824859 hydrochloride		464.89	C23H23ClF2N2O4	DMSO	10	10
HY-16708A	ZLN024 (hydrochloride)	1883548-91-1	361.69	C13H14BrClN2OS	DMSO	10	10
HY-13785	ZM 306416	690206-97-4	333.74	C16H13ClFN3O2	DMSO	10	10
HY-13343	ZM 336372	208260-29-1	389.45	C23H23N3O3	DMSO	10	10
HY-10128	ZM-447439	331771-20-1	513.59	C29H31N5O4	DMSO	10	10
HY-15467A	ZM323881 (hydrochloride)	193000-39-4	411.86	C22H19ClFN3O2	DMSO	10	10
HY-12589	ZM39923 (hydrochloride)	1021868-92-7	367.91	C23H26ClNO	DMSO	10	10
HY-18750	Zorifertinib	1626387-80-1	459.9	C22H23ClFN5O3	DMSO	10	10
HY-122866	ZT-12-037-01	2328073-61-4	385.5	C21H31N5O2	DMSO	10	10
HY-N0728	α-Linolenic acid	463-40-1	278.43	C18H30O2	DMSO	10	10
HY-12963	Dubermatinib	1341200-45-0	516.06	C24H30ClN7O2S	DMSO	2
HY-10683	PKI-402	1173204-81-3	570.65	C29H34N10O3	DMSO	2
HY-15504A	RGB-286638 (free base)	784210-88-4	545.63	C29H35N7O4	DMSO	2
HY-12201	TAK-901	934541-31-8	504.64	C28H32N4O3S	DMSO	2
HY-15160	TAK-960	1137868-52-0	561.6	C27H34F3N7O3	DMSO	2
HY-112182	UM-164	903564-48-7	640.68	C30H31F3N8O3S	DMSO	2
HY-103019B	(-)-BAY-1251152	1610358-59-2	404.43	C19H18F2N4O2S	DMSO	10
HY-103019	(+)-BAY-1251152	1610358-56-9	404.43	C19H18F2N4O2S	DMSO	10
HY-103019A	(±)-BAY-1251152	1610358-53-6	404.43	C19H18F2N4O2S	DMSO	10
HY-14971	(E)-Akt inhibitor-IV	959841-49-7	614.54	C31H27IN4S	DMSO	10
HY-18340A	(R)-CR8 (trihydrochloride)	1786438-30-9	540.92	C24H32Cl3N7O	DMSO	10
HY-131345A	(S)-PI3Kα-IN-4	2322293-84-3	560	C25H23ClFN5O5S	DMSO	10
HY-15424	5-Iodotubercidin	24386-93-4	392.15	C11H13IN4O4	DMSO	10
HY-113914	9-ING-41	1034895-42-5	404.35	C22H13FN2O5	DMSO	10
HY-10425	A-443654	552325-16-3	397.47	C24H23N5O	DMSO	10
HY-13254	A-674563	552325-73-2	358.44	C22H22N4O	DMSO	10
HY-13254A	A-674563 (hydrochloride)		394.9	C22H23ClN4O	DMSO	10
HY-11011	A-770041	869748-10-7	621.73	C34H39N9O3	DMSO	10
HY-101963	AD80	1384071-99-1	473.43	C22H19F4N7O	DMSO	10
HY-10993	Adavosertib	955365-80-7	500.6	C27H32N8O2	DMSO	10
HY-15492	AG-13958	319460-94-1	467.5	C26H22FN7O	DMSO	10
HY-15200	Agerafenib	1188910-76-0	517.46	C24H22F3N5O5	DMSO	10
HY-15357	ALK inhibitor 1	761436-81-1	562.48	C23H28BrN7O3S	DMSO	10
HY-15358	ALK inhibitor 2	761438-38-4	518.03	C23H28ClN7O3S	DMSO	10
HY-18007	ALW-II-41-27	1186206-79-0	607.69	C32H32F3N5O2S	DMSO	10
HY-18303	AMG-47a	882663-88-9	535.56	C29H28F3N5O2	DMSO	10
HY-18982	Anisomycin	22862-76-6	265.31	C14H19NO4	DMSO	10
HY-124944	APS6-45	2188236-41-9	548.39	C23H16F8N4O3	DMSO	10
HY-17537	APY29	1216665-49-4	332.36	C17H16N8	DMSO	10
HY-N6843	Arnicolide D	34532-68-8	332.39	C19H24O5	DMSO	10
HY-112215	ARQ 531	2095393-15-8	478.93	C25H23ClN4O4	DMSO	10
HY-100614	AS1517499	919486-40-1	397.86	C20H20ClN5O2	DMSO	10
HY-134772	AS1810722	909561-15-5	477.51	C25H25F2N7O	DMSO	10
HY-104010	Asciminib	1492952-76-7	449.84	C20H18ClF2N5O3	DMSO	10
HY-15002	AST 487	630124-46-8	529.56	C26H30F3N7O2	DMSO	10
HY-50940	AT7519	844442-38-2	382.24	C16H17Cl2N5O2	DMSO	10
HY-50943	AT7519 (Hydrochloride)	902135-91-5	418.71	C16H18Cl3N5O2	DMSO	10
HY-50514	AT9283	896466-04-9	381.43	C19H23N7O2	DMSO	10
HY-15003	ATH686	853299-52-2	515.53	C25H28F3N7O2	DMSO	10
HY-136270	ATR inhibitor 2	1613191-99-3	541.55	C25H29F2N9O3	DMSO	10
HY-12871	Atuveciclib (Racemate)	1414943-88-6	387.43	C18H18FN5O2S	DMSO	10
HY-12871C	Atuveciclib S-Enantiomer	250279-81-1	387.43	C18H18FN5O2S	DMSO	10
HY-15004	AUZ 454	853299-07-7	501.5	C24H26F3N7O2	DMSO	10
HY-10065	Axitinib	319460-85-0	386.47	C22H18N4OS	DMSO	10
HY-11004	AZ 628	878739-06-1	451.52	C27H25N5O2	DMSO	10
HY-B0793	AZ-5104	1421373-98-9	485.58	C27H31N7O2	DMSO	10
HY-117273	AZ304	942507-42-8	451.52	C27H25N5O2	DMSO	10
HY-10992	AZD-7762	860352-01-8	362.42	C17H19FN4O2S	DMSO	10
HY-112088	AZD4573	2057509-72-3	429.94	C22H28ClN5O2	DMSO	10
HY-13561	AZM475271	476159-98-5	442.94	C23H27ClN4O3	DMSO	10
HY-50868	Bafetinib	859212-16-1	576.62	C30H31F3N8O	DMSO	10
HY-100886	BAY1082439	1375469-38-7	494.54	C25H30N6O5	DMSO	10
HY-18840	BBT594	882405-89-2	569.58	C28H30F3N7O3	DMSO	10
HY-19763	BEBT-908	1235449-52-1	507.57	C23H25N9O3S	DMSO	10
HY-17603	Belizatinib	1357920-84-3	577.73	C33H44FN5O3	DMSO	10
HY-100600	BGG463	890129-26-7	578.58	C30H29F3N6O3	DMSO	10
HY-13334	BGT226 (maleate)	1245537-68-1	650.6	C32H29F3N6O6	DMSO	10
HY-117800	BJE6-106	1564249-38-2	381.47	C26H23NO2	DMSO	10
HY-18304	BMS-3	1338247-30-5	429.27	C17H12Cl2F2N4OS	DMSO	10
HY-135960	BO-264	2408648-20-2	353.38	C18H19N5O3	DMSO	10
HY-139039	BSJ-4-116	2519823-34-6	837.38	C40H49ClN8O8S	DMSO	10
HY-70063	Buparlisib	944396-07-0	410.39	C18H21F3N6O2	DMSO	10
HY-111378	Casein Kinase II Inhibitor IV	863598-09-8	429.47	C24H23N5O3	DMSO	10
HY-N0516	Casticin	479-91-4	374.34	C19H18O8	DMSO	10
HY-16962	CC-115	1228013-15-7	336.35	C16H16N8O	DMSO	10
HY-114302	CCB02	2100864-57-9	235.24	C14H9N3O	DMSO	10
HY-12846	CCT196969	1163719-56-9	513.52	C27H24FN7O3	DMSO	10
HY-13033	CDK-IN-2	1269815-17-9	363.81	C18H19ClFN3O2	DMSO	10
HY-78428	CDK-IN-6	779353-02-5	380.49	C21H28N6O	DMSO	10
HY-112261	CDK12-IN-3	2220184-50-7	470.52	C23H28F2N8O	DMSO	10
HY-117203A	CDK12-IN-E9	2020052-55-3	434.53	C24H30N6O2	DMSO	10
HY-123772	CDK5 inhibitor 20-223	865317-30-2	305.37	C19H19N3O	DMSO	10
HY-16462	CDK9-IN-2	1263369-28-3	425.93	C23H25ClFN5	DMSO	10
HY-126251	CDK9-IN-7	2369981-71-3	547.71	C29H37N7O2S	DMSO	10
HY-12445	CDKI-73	1421693-22-2	394.45	C15H15FN6O2S2	DMSO	10
HY-13072	Cenisertib	871357-89-0	451.54	C24H30FN7O	DMSO	10
HY-18682	Centrinone	1798871-30-3	633.65	C26H25F2N7O6S2	DMSO	10
HY-11999	CGI-1746	910232-84-7	579.69	C34H37N5O4	DMSO	10
HY-11009	CGP60474	164658-13-3	355.82	C18H18ClN5O	DMSO	10
HY-19957	CH5183284	1265229-25-1	356.38	C20H16N6O	DMSO	10
HY-135299	CH6953755	2055918-71-1	552.55	C26H22F2N6O4S	DMSO	10
HY-13263	CHIR-124	405168-58-3	419.91	C23H22ClN5O	DMSO	10
HY-10182	CHIR-99021	252917-06-9	465.34	C22H18Cl2N8	DMSO	10
HY-10182A	CHIR-99021 (monohydrochloride)	1797989-42-4	501.8	C22H19Cl3N8	DMSO	10
HY-10182B	CHIR-99021 (trihydrochloride)	1782235-14-6	574.72	C22H21Cl5N8	DMSO	10
HY-101267	CHMFL-BMX-078	1808288-51-8	625.67	C33H35N7O6	DMSO	10
HY-15217	CHR-6494	1333377-65-3	292.34	C16H16N6	DMSO	10
HY-18960	CHZ868	1895895-38-1	423.42	C22H19F2N5O2	DMSO	10
HY-50295	CI-1040	212631-79-3	478.66	C17H14ClF2IN2O2	DMSO	10
HY-115470	CLK-IN-T3	2109805-56-1	482.58	C28H30N6O2	DMSO	10
HY-120793	CMC2.24	1255639-43-0	427.45	C26H21NO5	DMSO	10
HY-108643	CMPD1	41179-33-3	349.4	C22H20FNO2	DMSO	10
HY-N2255	Crebanine	25127-29-1	339.39	C20H21NO4	DMSO	10
HY-50878	Crizotinib	877399-52-5	450.34	C21H22Cl2FN5O	DMSO	10
HY-50878A	Crizotinib (hydrochloride)	1415560-69-8	486.8	C21H23Cl3FN5O	DMSO	10
HY-N0174	Cryptotanshinone	35825-57-1	296.36	C19H20O3	DMSO	10
HY-101774	CSF1R-IN-1	2095849-04-8	479.45	C25H20F3N5O2	DMSO	10
HY-111787	CSF1R-IN-2	2271119-26-5	409.42	C20H20FN7O2	DMSO	10
HY-15985A	CTX-0294885 (hydrochloride)		474.39	C22H25Cl2N7O	DMSO	10
HY-100222	CZ415	1429639-50-8	459.56	C22H29N5O4S	DMSO	10
HY-10179	Danusertib	827318-97-8	474.55	C26H30N6O3	DMSO	10
HY-10181A	Dasatinib (hydrochloride)	854001-07-3	524.47	C22H27Cl2N7O2S	DMSO	10
HY-131669	Dasatinib metabolite M6	910297-53-9	501.99	C22H24ClN7O3S	DMSO	10
HY-128778	DBPR112	1226549-49-0	533.62	C32H31N5O3	DMSO	10
HY-U00444	DDR1-IN-2	1429617-90-2	546.59	C30H29F3N6O	DMSO	10
HY-13264	Degrasyn	856243-80-6	384.27	C19H18BrN3O	DMSO	10
HY-106262	Delcasertib	949100-39-4	2880.28	C120H199N45O34S2	DMSO	10
HY-N2283	Deltonin	55659-75-1	885.04	C45H72O17	DMSO	10
HY-136605	DGY-06-116	2556836-50-9	597.11	C32H33ClN8O2	DMSO	10
HY-10492	Dinaciclib	779353-01-4	396.49	C21H28N6O2	DMSO	10
HY-15142	Doxorubicin (hydrochloride)	25316-40-9	579.98	C27H30ClNO11	DMSO	10
HY-112096	eCF506	1914078-41-3	510.63	C26H38N8O3	DMSO	10
HY-17499	EGFR-IN-12	879127-07-8	413.4	C21H18F3N5O	DMSO	10
HY-112420	EGFR/ErbB-2/ErbB-4 inhibitor-2	179248-61-4	387.43	C23H21N3O3	DMSO	10
HY-101566	Elimusertib	1876467-74-1	375.43	C20H21N7O	DMSO	10
HY-101566A	Elimusertib (hydrochloride)		411.89	C20H22ClN7O	DMSO	10
HY-15193B	EMD638683 (S-Form)	1184940-46-2	364.34	C18H18F2N2O4	DMSO	10
HY-103714A	Ensartinib hydrochloride	2137030-98-7	634.36	C26H29Cl4FN6O3	DMSO	10
HY-114311	FGFR1/DDR2 inhibitor 1	2308497-58-5	501.5	C28H22F3N5O	DMSO	10
HY-13522	Fimepinostat	1339928-25-4	508.55	C23H24N8O4S	DMSO	10
HY-10005	Flavopiridol	146426-40-6	401.84	C21H20ClNO5	DMSO	10
HY-112145	FLT3-IN-3	2229050-90-0	490.64	C27H38N8O	DMSO	10
HY-13904	Flumatinib	895519-90-1	562.59	C29H29F3N8O	DMSO	10
HY-13905	Flumatinib (mesylate)	895519-91-2	658.69	C30H33F3N8O4S	DMSO	10
HY-127104	FMF-04-159-2	2364489-81-4	683.01	C28H30Cl3N7O5S	DMSO	10
HY-111361	FN-1501	1429515-59-2	431.49	C22H25N9O	DMSO	10
HY-10338	Foretinib	849217-64-7	632.65	C34H34F2N4O6	DMSO	10
HY-15542B	FRAX486	1232030-35-1	513.39	C25H23Cl2FN6O	DMSO	10
HY-130240	GCN2-IN-6	2183470-09-7	485.29	C19H12Cl2F2N4O3S	DMSO	10
HY-112167	GDC-0575	1196541-47-5	378.27	C16H20BrN5O	DMSO	10
HY-112167A	GDC-0575 dihydrochloride	1657014-42-0	451.19	C16H22BrCl2N5O	DMSO	10
HY-19642A	Glesatinib (hydrochloride)	1123838-51-6	656.17	C31H28ClF2N5O3S2	DMSO	10
HY-N6727	Gliotoxin	67-99-2	326.39	C13H14N2O4S2	DMSO	10
HY-135892	GNE-1858		428.48	C21H26F2N8	DMSO	10
HY-18163	GNE-7915	1351761-44-8	443.4	C19H21F4N5O3	DMSO	10
HY-11007	GNF-2	778270-11-4	374.32	C18H13F3N4O2	DMSO	10
HY-15738	GNF-5	778277-15-9	418.37	C20H17F3N4O3	DMSO	10
HY-10943	GNF-7	839706-07-9	547.53	C28H24F3N7O2	DMSO	10
HY-14362	GSK-25	874119-56-9	513.33	C24H16Cl2F2N6O	DMSO	10
HY-122909	GSK2593074A	1337531-06-2	465.57	C27H23N5OS	DMSO	10
HY-112038A	GSK2983559		611.61	C21H28CaN4O10PS2	DMSO	10
HY-12400	GSK3182571	2135595-04-7	495.02	C25H31ClN8O	DMSO	10
HY-50877	GSK461364	929095-18-1	543.6	C27H28F3N5O2S	DMSO	10
HY-103645	GW779439X	551919-98-3	454.45	C22H21F3N8	DMSO	10
HY-112292A	GW806742X (hydrochloride)		610.01	C25H23ClF3N7O4S	DMSO	10
HY-15666	GZD824	1257628-77-5	532.56	C29H27F3N6O	DMSO	10
HY-15666A	GZD824 (dimesylate)	1421783-64-3	724.77	C31H35F3N6O7S2	DMSO	10
HY-101489A	GZD856 (formic)		578.58	C30H29F3N6O3	DMSO	10
HY-N6950	Hederacolchiside A1	106577-39-3	897.1	C47H76O16	DMSO	10
HY-15776	HG-9-91-01	1456858-58-4	567.68	C32H37N7O3	DMSO	10
HY-12291	HG6-64-1	1315329-43-1	577.64	C32H34F3N5O2	DMSO	10
HY-13647	HMN-176	173529-10-7	382.43	C20H18N2O4S	DMSO	10
HY-12045	HMN-214	173529-46-9	424.47	C22H20N2O5S	DMSO	10
HY-100453	HO-3867	1172133-28-6	464.55	C28H30F2N2O2	DMSO	10
HY-14944	Homoharringtonine	26833-87-4	545.62	C29H39NO9	DMSO	10
HY-114349	HS-1371	2158197-70-5	384.47	C24H24N4O	DMSO	10
HY-15868	HS-173	1276110-06-5	422.46	C21H18N4O4S	DMSO	10
HY-126275	HSD1590	2379279-96-4	359.19	C20H18BN3O3	DMSO	10
HY-124719	hSMG-1 inhibitor 11j	1402452-15-6	566.07	C27H28ClN7O3S	DMSO	10
HY-N2575	Hypocrellin A	77029-83-5	546.52	C30H26O10	DMSO	10
HY-12774	IC261	186611-52-9	311.33	C18H17NO4	DMSO	10
HY-112897	IITZ-01	1807988-47-1	482.51	C26H23FN8O	DMSO	10
HY-19631	Ilginatinib (maleate)	1354799-87-3	505.5	C25H24FN7O4	DMSO	10
HY-16018A	Ilorasertib (hydrochloride)	1847485-91-9	525	C25H22ClFN6O2S	DMSO	10
HY-15463	Imatinib	152459-95-5	493.6	C29H31N7O	DMSO	10
HY-50946	Imatinib (Mesylate)	220127-57-1	589.71	C30H35N7O4S	DMSO	10
HY-10172	IMD-0354	978-62-1	383.67	C15H8ClF6NO2	DMSO	10
HY-B0719	Ingenol Mebutate	75567-37-2	430.53	C25H34O6	DMSO	10
HY-12704	ITD-1	1099644-42-4	415.52	C27H29NO3	DMSO	10
HY-131906	JAK2-IN-7		459.59	C26H33N7O	DMSO	10
HY-119944	JND3229	2260886-64-2	617.18	C33H41ClN8O2	DMSO	10
HY-W011266	JNJ-10198409	627518-40-5	325.34	C18H16FN3O2	DMSO	10
HY-15617	JNK-IN-7	1408064-71-0	493.56	C28H27N7O2	DMSO	10
HY-X0150	JSH-150	2247481-21-4	505.08	C24H33ClN6O2S	DMSO	10
HY-103647	K00546	443798-47-8	425.44	C15H13F2N7O2S2	DMSO	10
HY-112808	KAN0438757	1451255-59-6	447.43	C21H18FNO7S	DMSO	10
HY-137478A	KB-0742 (dihydrochloride)	2416874-75-2	360.33	C16H27Cl2N5	DMSO	10
HY-19708	KIRA6	1589527-65-0	518.53	C28H25F3N6O	DMSO	10
HY-13290	KN-62	127191-97-3	721.84	C38H35N5O6S2	DMSO	10
HY-112181	KO-947	1695533-89-1	355.39	C21H17N5O	DMSO	10
HY-15673	KP372-1	1374996-60-7	448.36	C20H8N12O2	DMSO	10
HY-12787	L-779450	303727-31-3	347.8	C20H14ClN3O	DMSO	10
HY-100671	L002	321695-57-2	321.35	C15H15NO5S	DMSO	10
HY-50898	Lapatinib	231277-92-2	581.06	C29H26ClFN4O4S	DMSO	10
HY-50898A	Lapatinib (ditosylate)	388082-77-7	925.46	C43H42ClFN4O10S3	DMSO	10
HY-12072	Lck Inhibitor	847950-09-8	530.62	C31H30N8O	DMSO	10
HY-12494	LDC1267	1361030-48-9	560.55	C30H26F2N4O5	DMSO	10
HY-18957	Lifirafenib	1446090-79-4	478.42	C25H17F3N4O3	DMSO	10
HY-12659	LX7101	1192189-69-7	451.52	C23H29N7O3	DMSO	10
HY-12293	LY2857785	1619903-54-6	448.6	C26H36N6O	DMSO	10
HY-13304	LY2874455	1254473-64-7	444.31	C21H19Cl2N5O2	DMSO	10
HY-12558	LY3009120	1454682-72-4	424.51	C23H29FN6O	DMSO	10
HY-114258	LY3295668	1919888-06-4	489.95	C24H26ClF2N5O2	DMSO	10
HY-12039	Lyn-IN-1	887650-05-7	576.62	C30H31F3N8O	DMSO	10
HY-128769	M2N12	2376577-06-7	393.83	C20H16ClN5O2	DMSO	10
HY-D0162	Malachite green (oxalate)	2437-29-8	463.5	C23H25N2.1/2C2H2O4.C2HO4	DMSO	10
HY-112842	MBQ-167	2097938-73-1	338.41	C22H18N4	DMSO	10
HY-119940	MC180295	2237942-08-2	358.41	C17H18N4O3S	DMSO	10
HY-123673	MCP110	521310-51-0	508.65	C33H36N2O3	DMSO	10
HY-N2438	Methylophiopogonanone B	74805-91-7	328.36	C19H20O5	DMSO	10
HY-128587	Mevociclib	1816989-16-8	587.12	C31H35ClN8O2	DMSO	10
HY-10424	Milciclib	802539-81-7	460.57	C25H32N8O	DMSO	10
HY-13502	Mitoxantrone	65271-80-9	444.48	C22H28N4O6	DMSO	10
HY-13502A	Mitoxantrone (dihydrochloride)	70476-82-3	517.4	C22H30Cl2N4O6	DMSO	10
HY-104040	MKC8866	1338934-59-0	361.35	C18H19NO7	DMSO	10
HY-15155	MLN0905	1228960-69-7	486.56	C24H25F3N6S	DMSO	10
HY-18353	mTOR inhibitor-3	1207358-59-5	474.56	C25H30N8O2	DMSO	10
HY-13919	Napabucasin	83280-65-3	240.21	C14H8O4	DMSO	10
HY-16563	Narciclasine	29477-83-6	307.26	C14H13NO7	DMSO	10
HY-100830	NCB-0846	1792999-26-8	375.42	C21H21N5O2	DMSO	10
HY-100573	Necrosulfonamide	1360614-48-7	461.47	C18H15N5O6S2	DMSO	10
HY-138537	NF-κB-IN-1	1227098-15-8	530.57	C31H30O8	DMSO	10
HY-15434	NG25	1315355-93-1	537.58	C29H30F3N5O2	DMSO	10
HY-100576	NH125	278603-08-0	524.56	C27H45IN2	DMSO	10
HY-B0497	Niclosamide	50-65-7	327.12	C13H8Cl2N2O4	DMSO	10
HY-101423	NIH-12848	959551-10-1	385.41	C20H14F3N3S	DMSO	10
HY-10159A	Nilotinib (monohydrochloride monohydrate)	923288-90-8	583.99	C28H25ClF3N7O2	DMSO	10
HY-107145A	Ningetinib	1394820-69-9	556.58	C31H29FN4O5	DMSO	10
HY-11106	Nintedanib esylate	656247-18-6	649.76	C33H39N5O7S	DMSO	10
HY-15828	NMS-1286937	1034616-18-6	532.52	C24H27F3N8O3	DMSO	10
HY-13520	Nocodazole	31430-18-9	301.32	C14H11N3O3S	DMSO	10
HY-100470	NSC781406	1676893-24-5	627.68	C29H27F2N5O5S2	DMSO	10
HY-13258A	NVP-BHG712	940310-85-0	503.48	C26H20F3N7O	DMSO	10
HY-13258	NVP-BHG712 isomer	2245892-85-5	503.48	C26H20F3N7O	DMSO	10
HY-15241	NVP-LCQ195	902156-99-4	460.33	C17H19Cl2N5O4S	DMSO	10
HY-119367	ODM-203	1430723-35-5	505.54	C26H21F2N5O2S	DMSO	10
HY-10297	Omipalisib	1086062-66-9	505.5	C25H17F2N5O3S	DMSO	10
HY-112822	ON-013100	865783-95-5	394.44	C19H22O7S	DMSO	10
HY-114358	ONO-7475	1646839-59-9	562.57	C32H26N4O6	DMSO	10
HY-N0004	Oridonin	28957-04-2	364.43	C20H28O6	DMSO	10
HY-10204	OSI-930	728033-96-3	443.44	C22H16F3N3O2S	DMSO	10
HY-18676	OSU-T315	2070015-22-2	533.59	C30H30F3N5O	DMSO	10
HY-18621	OTS514	1338540-63-8	364.46	C21H20N2O2S	DMSO	10
HY-12467	OTS964 (hydrochloride)	1338545-07-5	428.97	C23H25ClN2O2S	DMSO	10
HY-15512A	OTSSP167 (hydrochloride)	1431698-10-0	523.88	C25H29Cl3N4O2	DMSO	10
HY-N3584	Paris saponin VII	68124-04-9	1031.18	C51H82O21	DMSO	10
HY-13925	PD0166285	185039-89-8	512.43	C26H27Cl2N5O2	DMSO	10
HY-10395	PD173955	260415-63-2	443.35	C21H16Cl2N4OS	DMSO	10
HY-16782	Pexmetinib	945614-12-0	556.63	C31H33FN6O3	DMSO	10
HY-15177	PF-04691502	1013101-36-4	425.48	C22H27N5O4	DMSO	10
HY-100398	PF-04979064	1220699-06-8	446.5	C24H26N6O3	DMSO	10
HY-108691	PF-06465469	1407966-77-1	523.63	C30H33N7O2	DMSO	10
HY-13007	PF-3758309	898044-15-0	490.62	C25H30N8OS	DMSO	10
HY-18312	PF-4618433	1166393-85-6	445.52	C24H27N7O2	DMSO	10
HY-10458	PF-562271 (besylate)	939791-38-5	665.66	C27H26F3N7O6S2	DMSO	10
HY-18739	Phorbol 12-myristate 13-acetate	16561-29-8	616.83	C36H56O8	DMSO	10
HY-18985	Phorbol 12,13-dibutyrate	37558-16-0	504.61	C28H40O8	DMSO	10
HY-111508	PI3K/mTOR Inhibitor-2	1848242-58-9	478.86	C20H13ClF2N4O4S	DMSO	10
HY-131345	PI3KŒ±-IN-4	2322293-83-2	560	C25H23ClFN5O5S	DMSO	10
HY-15494	Picropodophyllin	477-47-4	414.41	C22H22O8	DMSO	10
HY-13281	PIK-75 (hydrochloride)	372196-77-5	488.74	C16H15BrClN5O4S	DMSO	10
HY-103617	PKM2-IN-1	94164-88-2	345.48	C18H19NO2S2	DMSO	10
HY-13977A	PKR-IN-C16	608512-97-6	268.29	C13H8N4OS	DMSO	10
HY-10579	Pluripotin	839707-37-8	550.54	C27H25F3N8O2	DMSO	10
HY-18997	PLX7904	1393465-84-3	512.53	C24H22F2N6O3S	DMSO	10
HY-N0047	Polyphyllin I	50773-41-6	855.02	C44H70O16	DMSO	10
HY-12047	Ponatinib	943319-70-8	532.56	C29H27F3N6O	DMSO	10
HY-13804	PP1	172889-26-8	281.36	C16H19N5	DMSO	10
HY-107365	PQR530	1927857-61-1	407.42	C18H23F2N7O2	DMSO	10
HY-18174	Prexasertib	1234015-52-1	365.39	C18H19N7O2	DMSO	10
HY-18174A	Prexasertib (dihydrochloride)	1234015-54-3	438.31	C18H21Cl2N7O2	DMSO	10
HY-18174E	Prexasertib (dimesylate)	1234015-58-7	557.6	C20H27N7O8S2	DMSO	10
HY-117015	Purfalcamine	1038620-68-6	528.62	C29H33FN8O	DMSO	10
HY-18085	Quercetin	117-39-5	302.24	C15H10O7	DMSO	10
HY-120097	R-10015	2097938-51-5	410.86	C20H19ClN6O2	DMSO	10
HY-16420	R112	575474-82-7	312.3	C16H13FN4O2	DMSO	10
HY-14720	Rabusertib	911222-45-2	436.3	C18H22BrN5O3	DMSO	10
HY-109574	Raf inhibitor 2	220904-99-4	429.49	C15H8Br2ClNO2	DMSO	10
HY-10248	RAF265	927880-90-8	518.41	C24H16F6N6O	DMSO	10
HY-100510	RAF709	1628838-42-5	542.55	C28H29F3N4O4	DMSO	10
HY-13308	Regorafenib (Hydrochloride)	835621-07-3	519.28	C21H16Cl2F4N4O3	DMSO	10
HY-15504	RGB-286638	784210-87-3	618.55	C29H37Cl2N7O4	DMSO	10
HY-119933	RIPK1-IN-7	2300982-44-7	481.47	C25H22F3N5O2	DMSO	10
HY-16559	Riviciclib hydrochloride	920113-03-7	438.3	C21H21Cl2NO5	DMSO	10
HY-14719	RO4987655	874101-00-5	565.28	C20H19F3IN3O5	DMSO	10
HY-13914	Roniciclib	1223498-69-8	430.44	C18H21F3N4O3S	DMSO	10
HY-103238	RSVA405	140405-36-3	312.37	C17H20N4O2	DMSO	10
HY-12513	Samotolisib	1386874-06-1	406.48	C23H26N4O3	DMSO	10
HY-103712B	Samuraciclib (trihydrochloride)		503.9	C22H33Cl3N6O	DMSO	10
HY-13328	Sapanisertib	1224844-38-5	309.33	C15H15N7O	DMSO	10
HY-10234	Saracatinib	379231-04-6	542.03	C27H32ClN5O5	DMSO	10
HY-136657	SC-43	1400989-25-4	431.8	C21H13ClF3N3O2	DMSO	10
HY-19832	SC66	871361-88-5	276.33	C18H16N2O	DMSO	10
HY-124858	SC99	882290-02-0	336.15	C15H8Cl2FN3O	DMSO	10
HY-10483	SCH-1473759 (hydrochloride)	1094067-13-6	463	C20H27ClN8OS	DMSO	10
HY-12964	SGI-7079	1239875-86-5	455.53	C26H26FN7	DMSO	10
HY-16961	Sitravatinib	1123837-84-2	629.68	C33H29F2N5O4S	DMSO	10
HY-111482	SM 16	614749-78-9	430.5	C25H26N4O3	DMSO	10
HY-111872	SNIPER(ABL)-020		923.52	C44H59ClN10O8S	DMSO	10
HY-10008	SNS-032	345627-80-7	380.53	C17H24N4O2S2	DMSO	10
HY-131339	SP-96		453.47	C25H20FN7O	DMSO	10
HY-100011	SR-3029	1454585-06-8	480.45	C23H19F3N8O	DMSO	10
HY-130250	SR-4835	2387704-62-1	499.36	C21H20Cl2N10O	DMSO	10
HY-116856	SRPKIN-1	2089226-94-6	472.53	C27H21FN2O3S	DMSO	10
HY-136198	SRX3207	2254693-15-5	555.65	C29H29N7O3S	DMSO	10
HY-112648	Stafib-2	2097938-74-2	644.46	C28H26N2O12P2	DMSO	10
HY-102048	STAT5-IN-2	2111834-61-6	397.51	C26H27N3O	DMSO	10
HY-15141	Staurosporine	62996-74-1	466.53	C28H26N4O3	DMSO	10
HY-10501	SU14813	627908-92-3	442.48	C23H27FN4O4	DMSO	10
HY-112296	T025	2407433-00-3	382.42	C21H18N8	DMSO	10
HY-15506	TAK-593	1005780-62-0	445.47	C23H23N7O3	DMSO	10
HY-15767	TAK-632	1228591-30-7	554.52	C27H18F4N4O3S	DMSO	10
HY-77251	TAK1/MAP4K2 inhibitor 1	1315330-11-0	552.59	C29H31F3N6O2	DMSO	10
HY-10211	Tanespimycin	75747-14-7	585.69	C31H43N3O8	DMSO	10
HY-43533	Tarlox-TKI	2135696-72-7	461.74	C19H18BrClN6O	DMSO	10
HY-136567	TBAP-001	1777832-90-2	531.51	C27H23F2N7O3	DMSO	10
HY-15881	TCS JNK 5a	312917-14-9	332.42	C20H16N2OS	DMSO	10
HY-13314	Tesevatinib	781613-23-8	491.39	C24H25Cl2FN4O2	DMSO	10
HY-10185	TG 100572 (Hydrochloride)	867331-64-4	512.43	C26H27Cl2N5O2	DMSO	10
HY-122630	TH-257	2244678-29-1	422.54	C24H26N2O3S	DMSO	10
HY-13257	Thiazovivin	1226056-71-8	311.36	C15H13N5OS	DMSO	10
HY-80013	THZ1	1604810-83-4	566.05	C31H28ClN7O2	DMSO	10
HY-80013A	THZ1 (Hydrochloride)		602.51	C31H29Cl2N7O2	DMSO	10
HY-12280	THZ2	1604810-84-5	566.05	C31H28ClN7O2	DMSO	10
HY-10340	Tirbanibulin	897016-82-9	431.53	C26H29N3O3	DMSO	10
HY-10340A	Tirbanibulin (dihydrochloride)	1038395-65-1	504.45	C26H31Cl2N3O3	DMSO	10
HY-10340B	Tirbanibulin (Mesylate)	1080645-95-9	527.63	C27H33N3O6S	DMSO	10
HY-50686	Tivantinib	905854-02-6	369.42	C23H19N3O2	DMSO	10
HY-10977	Tivozanib	475108-18-0	454.86	C22H19ClN4O5	DMSO	10
HY-112852	TL02-59	1315330-17-6	609.64	C32H34F3N5O4	DMSO	10
HY-130665	TL12-186	2250025-88-6	931.46	C44H51ClN10O9S	DMSO	10
HY-137315	TML-6	1462868-88-7	523.62	C30H37NO7	DMSO	10
HY-13002	Torin 2	1223001-51-1	432.4	C24H15F3N4O	DMSO	10
HY-103248	Toyocamycin	606-58-6	291.26	C12H13N5O4	DMSO	10
HY-10161	Tozasertib	639089-54-6	464.59	C23H28N8OS	DMSO	10
HY-100315	Tyrosine kinase-IN-1	705946-27-6	445.53	C26H28FN5O	DMSO	10
HY-15511	Tyrphostin A9	10537-47-0	282.38	C18H22N2O	DMSO	10
HY-20878	Tyrphostin AG 879	148741-30-4	316.46	C18H24N2OS	DMSO	10
HY-12344	UNC2025	1429881-91-3	476.66	C28H40N6O	DMSO	10
HY-132200	UNC5293	2226789-82-6	518.69	C30H42N6O2	DMSO	10
HY-118630	Vacuolin-1	351986-85-1	577.42	C26H24IN7O	DMSO	10
HY-18625A	VEGFR-2-IN-5 (hydrochloride)		400.91	C19H25ClN8	DMSO	10
HY-131658	VEGFR-2-IN-6	444731-47-9	423.49	C20H21N7O2S	DMSO	10
HY-18623	VI 16832	1430218-51-1	391.47	C22H25N5O2	DMSO	10
HY-137460	Vodobatinib	1388803-90-4	453.92	C27H20ClN3O2	DMSO	10
HY-135401	VU6015929		485.43	C24H19F4N5O2	DMSO	10
HY-138239	WEE1-IN-3	2272976-28-8	497.59	C28H31N7O2	DMSO	10
HY-133551	WF-47-JS03		514.66	C30H38N6O2	DMSO	10
HY-112094	WNK-IN-11	2123489-30-3	462.4	C21H21Cl2N5OS	DMSO	10
HY-114169	WRG-28	1913291-02-7	410.44	C21H18N2O5S	DMSO	10
HY-10044	WYE-132	1144068-46-1	519.6	C27H33N7O4	DMSO	10
HY-16590	X-376	1365267-27-1	547.41	C25H25Cl2FN6O3	DMSO	10
HY-15749	XL228	898280-07-4	437.54	C22H31N9O	DMSO	10
HY-117291A	XMD-17-51 (Trifluoroacetate)		518.49	C23H25F3N8O3	DMSO	10
HY-129141	YKL-06-062	2172617-16-0	525.69	C31H39N7O	DMSO	10
HY-15166	Zotiraciclib	1204918-72-8	372.46	C23H24N4O	DMSO	10
HY-100006A	MRT68921 (dihydrochloride)	2080306-21-2	507.5	C25H36Cl2N6O	Water	10
HY-10006	Flavopiridol (Hydrochloride)	131740-09-5	438.3	C21H21Cl2NO5	Water	10
HY-100542	D-α-Hydroxyglutaric acid (disodium)	103404-90-6	192.08	C5H6Na2O5	Water	10
HY-101467A	Trilaciclib (hydrochloride)	1977495-97-8	519.47	C24H32Cl2N8O	Water	10
HY-107837	2-Phospho-L-ascorbic acid (trisodium)	66170-10-3	322.05	C6H6Na3O9P	Water	10	10
HY-15346A	Copanlisib (dihydrochloride)	1402152-13-9	553.44	C23H30Cl2N8O4	Water	10	10
HY-16397A	Phenformin (hydrochloride)	834-28-6	241.72	C10H16ClN5	Water	10	10
HY-15160B	TAK-960 (dihydrochloride)		634.52	C27H36Cl2F3N7O3	Water	10	2.5
HY-79077	Osimertinib (dimesylate)	2070014-82-1	691.82	C30H41N7O8S2	Water	10	2.5
HY-12071A	LDN193189 (Tetrahydrochloride)	2310134-98-4	552.33	C25H26Cl4N6	Water	10
HY-123979	ζ-Stat	3316-02-7	384.36	C10H8O10S3	Water	10
HY-12444	Y15	4506-66-5	284.01	C6H14Cl4N4	Water	10
HY-128923	SKF-34288 (hydrochloride)	320386-54-7	191.64	C6H6ClNO2S	Water	10
HY-12974	PRT-060318	1194961-19-7	340.42	C18H24N6O	Water	10
HY-13417A	AICAR (phosphate)	681006-28-0	356.23	C9H17N4O9P	Water	10
HY-14743B	Golotimod (hydrochloride)		369.8	C16H20ClN3O5	Water	10
HY-14860	1-Deoxynojirimycin	19130-96-2	163.17	C6H13NO4	Water	10
HY-15685	Ripasudil	887375-67-9	395.88	C15H23ClFN3O4S	Water	10
HY-15764A	A 419259 (trihydrochloride)	1435934-25-0	592	C29H37Cl3N6O	Water	10
HY-19696	Tauroursodeoxycholate	14605-22-2	499.7	C26H45NO6S	Water	10
HY-19992	3-Bromopyruvic acid	1113-59-3	166.96	C3H3BrO3	Water	10
HY-50895A	Gefitinib (hydrochloride)	184475-55-6	483.36	C22H25Cl2FN4O3	Water	10
HY-50909	Perifosine	157716-52-4	461.66	C25H52NO4P	Water	10
HY-B1016	Trapidil	15421-84-8	205.26	C10H15N5	Water	10
HY-B1898	Metadoxine	74536-44-0	298.29	C13H18N2O6	Water	10
HY-D0885B	Phosphocreatine (disodium)	922-32-7	255.08	C4H8N3Na2O5P	Water	10
HY-N0109	Salidroside	10338-51-9	300.3	C14H20O7	Water	10
HY-N0486	L-Leucine	61-90-5	131.17	C6H13NO2	Water	10
HY-P1797A	Sakamototide substrate peptide (TFA)		1853.92	C71H123F3N30O25	Water	10
HY-W008915	Cytidine 5'-diphosphate (trisodium salt)	34393-59-4	469.12	C9H12N3Na3O11P2	Water	10
HY-W015114	L-2-Hydroxyglutaric acid (disodium)	63512-50-5	192.08	C5H6Na2O5	Water	10

## Sheet: Scores
Kinase	CompoundName	DMSO_norm	CHX_norm	CPD_norm	CHX_norm2h	missing_tp2h	TOT	score	unique_responder	PROTAC
ABL1	(-)-Alkannin	0	0	0	0	0	0	0	0	0
AKT1	(-)-Alkannin	0	0	0	0	0	0	0	0	0
ALK	(-)-Alkannin	0	0	0	0	0	0	0	0	0
ARAF	(-)-Alkannin	0	0	0	0	0	0	0	0	0
AURKA	(-)-Alkannin	0	0	0	0	0	0	0	0	0
AURKB	(-)-Alkannin	0	0	0	0	0	0	0	0	0
AURKC	(-)-Alkannin	0	0	0	0	0	0	0	0	0
BLK	(-)-Alkannin	0	0	0	0	0	0	0	0	0
BMX	(-)-Alkannin	0	0	0	0	0	0	0	0	0
BRAF	(-)-Alkannin	0	0	0	0	0	0	0	0	0
BRAF_V600E	(-)-Alkannin	0	0	0	0	0	0	0	0	0
BTK	(-)-Alkannin	0	0	0	0	0	0	0	0	0
CAMK2A	(-)-Alkannin	0	0	0	0	0	0	0	0	0
CAMK2G	(-)-Alkannin	0	0	0	0	0	0	0	0	0
CDK10	(-)-Alkannin	0	0	0	0	0	0	0	0	0
CDK2	(-)-Alkannin	0	0	0	0	0	0	0	0	0
CDK3	(-)-Alkannin	0	0	0	0	0	0	0	0	0
CDK4	(-)-Alkannin	0	0	0	0	1	0	0	0	0
CDK5	(-)-Alkannin	0	0	0	0	0	0	0	0	0
CDK6	(-)-Alkannin	0	0	0	0	0	0	0	0	0
CDK7	(-)-Alkannin	0	0	0	0	1	0	0	0	0
CDK9	(-)-Alkannin	0	0	0	0	1	0	0	0	0
CHEK2	(-)-Alkannin	0	0	0	0	0	0	0	0	0
CSF1R	(-)-Alkannin	0	0	0	0	0	0	0	0	0
CSK	(-)-Alkannin	0	0	0	0	0	0	0	0	0
CSNK1A1	(-)-Alkannin	0	0	0	0	0	0	0	0	0
CSNK1D	(-)-Alkannin	0	0	0	0	0	0	0	0	0
DDR1	(-)-Alkannin	0	0	0	0	0	0	0	0	0
DYRK1B	(-)-Alkannin	0	0	0	0	0	0	0	0	0
DYRK2	(-)-Alkannin	0	0	0	0	0	0	0	0	0
EGFR	(-)-Alkannin	0	0	0	0	0	0	0	0	0
EGFR_G719S	(-)-Alkannin	0	0	0	0	0	0	0	0	0
EGFR_G719S_T790M	(-)-Alkannin	0	0	0	0	0	0	0	0	0
EGFR_L718V	(-)-Alkannin	0	0	0	0	0	0	0	0	0
EGFR_L858R	(-)-Alkannin	0	0	0	0	0	0	0	0	0
EGFR_L861Q	(-)-Alkannin	0	0	0	0	0	0	0	0	0
EGFR_T790M	(-)-Alkannin	0	0	0	0	0	0	0	0	0
EPHA2	(-)-Alkannin	0	0	0	0	0	0	0	0	0
ERBB3	(-)-Alkannin	0	0	0	0	0	0	0	0	0
ERBB4_mut	(-)-Alkannin	0	0	0	0	0	0	0	0	0
ERN1	(-)-Alkannin	0	0	0	0	0	0	0	0	0
FGFR1	(-)-Alkannin	0	0	0	0	0	0	0	0	0
FGFR2	(-)-Alkannin	0	0	0	0	0	0	0	0	0
FGFR3	(-)-Alkannin	0	0	0	0	0	0	0	0	0
FGR	(-)-Alkannin	0	0	0	0	0	0	0	0	0
FLT3	(-)-Alkannin	0	0	0	0	0	0	0	0	0
FYN	(-)-Alkannin	0	0	0	0	0	0	0	0	0
GSK3A	(-)-Alkannin	0	0	0	0	0	0	0	0	0
HER2	(-)-Alkannin	0	0	0	0	0	0	0	0	0
INSRR	(-)-Alkannin	0	0	0	0	0	0	0	0	0
IRAK3	(-)-Alkannin	0	0	0	0	0	0	0	0	0
JAK1	(-)-Alkannin	0	0	0	0	0	0	0	0	0
LCK	(-)-Alkannin	0	0	0	0	0	0	0	0	0
LIMK1	(-)-Alkannin	0	0	0	0	0	0	0	0	0
LIMK2	(-)-Alkannin	0	0	0	0	0	0	0	0	0
LMTK2	(-)-Alkannin	0	0	0	0	0	0	0	0	0
LYN	(-)-Alkannin	0	0	0	0	0	0	0	0	0
MAP2K1	(-)-Alkannin	0	0	0	0	0	0	0	0	0
MAP2K2	(-)-Alkannin	0	0	0	0	0	0	0	0	0
MAP4K2	(-)-Alkannin	0	0	0	0	0	0	0	0	0
MAPK1	(-)-Alkannin	0	0	0	0	0	0	0	0	0
MAPK4	(-)-Alkannin	0	0	0	0	0	0	0	0	0
MAPKAPK2	(-)-Alkannin	0	0	0	0	0	0	0	0	0
MKNK1	(-)-Alkannin	0	0	0	0	0	0	0	0	0
NTRK2	(-)-Alkannin	0	0	0	0	0	0	0	0	0
NTRK3	(-)-Alkannin	0	0	0	0	0	0	0	0	0
PAK4	(-)-Alkannin	0	0	0	0	0	0	0	0	0
PBK	(-)-Alkannin	0	0	0	0	0	0	0	0	0
PDGFRB	(-)-Alkannin	0	0	0	0	0	0	0	0	0
PDK1	(-)-Alkannin	0	0	0	0	0	0	0	0	0
PDPK1	(-)-Alkannin	0	0	0	0	0	0	0	0	0
PIK4CA	(-)-Alkannin	0	0	0	0	0	0	0	0	0
PIK4CB	(-)-Alkannin	0	0	0	0	0	0	0	0	0
PLK1	(-)-Alkannin	0	0	0	0	0	0	0	0	0
PRKAA1	(-)-Alkannin	0	0	0	0	0	0	0	0	0
PRKCA	(-)-Alkannin	0	0	0	0	0	0	0	0	0
PTK2	(-)-Alkannin	0	0	0	0	0	0	0	0	0
PTK2B	(-)-Alkannin	0	0	0	0	0	0	0	0	0
RAF1	(-)-Alkannin	0	0	0	0	0	0	0	0	0
RAF1_mut	(-)-Alkannin	0	0	0	0	0	0	0	0	0
RET	(-)-Alkannin	0	0	0	0	0	0	0	0	0
RET_mut	(-)-Alkannin	0	0	0	0	0	0	0	0	0
RIOK1	(-)-Alkannin	0	0	0	0	0	0	0	0	0
RIPK1	(-)-Alkannin	0	0	0	0	0	0	0	0	0
RIPK2	(-)-Alkannin	0	0	0	0	0	0	0	0	0
ROR2	(-)-Alkannin	0	0	0	0	0	0	0	0	0
RPS6KA1	(-)-Alkannin	0	0	0	0	0	0	0	0	0
SPHK1	(-)-Alkannin	0	0	0	0	0	0	0	0	0
SRC	(-)-Alkannin	0	0	0	0	0	0	0	0	0
STK24	(-)-Alkannin	0	0	0	0	0	0	0	0	0
STK38	(-)-Alkannin	0	0	0	0	0	0	0	0	0
SYK	(-)-Alkannin	0	0	0	0	0	0	0	0	0
TEC	(-)-Alkannin	0	0	0	0	0	0	0	0	0
TYK2	(-)-Alkannin	0	0	0	0	0	0	0	0	0
ULK3	(-)-Alkannin	0	0	0	0	0	0	0	0	0
YES1	(-)-Alkannin	0	0	0	0	0	0	0	0	0
ZAK	(-)-Alkannin	0	0	0	0	0	0	0	0	0
ZAP70	(-)-Alkannin	0	0	0	0	0	0	0	0	0
ABL1	(-)-Zuonin A	0	0	0	0	0	0	0	0	0
AKT1	(-)-Zuonin A	0	0	0	0	0	0	0	0	0
ALK	(-)-Zuonin A	0	0	0	0	0	0	0	0	0
ARAF	(-)-Zuonin A	0	0	0	0	0	0	0	0	0
AURKA	(-)-Zuonin A	0	0	0	0	0	0	0	0	0
AURKB	(-)-Zuonin A	0	0	0	0	0	0	0	0	0
AURKC	(-)-Zuonin A	0	0	0	0	0	0	0	0	0
BLK	(-)-Zuonin A	0	0	0	0	0	0	0	0	0
BMX	(-)-Zuonin A	0	0	0	0	0	0	0	0	0
BRAF	(-)-Zuonin A	0	0	0	0	0	0	0	0	0
BRAF_V600E	(-)-Zuonin A	0	0	0	0	0	0	0	0	0
BTK	(-)-Zuonin A	0	0	0	0	0	0	0	0	0
CAMK2A	(-)-Zuonin A	0	0	0	0	0	0	0	0	0
CAMK2G	(-)-Zuonin A	0	0	0	0	0	0	0	0	0
CDK10	(-)-Zuonin A	0	0	0	0	0	0	0	0	0
CDK2	(-)-Zuonin A	0	0	0	0	0	0	0	0	0
CDK3	(-)-Zuonin A	0	0	0	0	0	0	0	0	0
CDK4	(-)-Zuonin A	0	0	0	0	1	0	0	0	0
CDK5	(-)-Zuonin A	0	0	0	0	0	0	0	0	0
CDK6	(-)-Zuonin A	0	0	0	0	0	0	0	0	0
CDK7	(-)-Zuonin A	0	0	0	0	1	0	0	0	0
CDK9	(-)-Zuonin A	0	0	0	0	1	0	0	0	0
CHEK2	(-)-Zuonin A	0	0	0	0	0	0	0	0	0
CSF1R	(-)-Zuonin A	0	0	0	0	0	0	0	0	0
CSK	(-)-Zuonin A	0	0	0	0	0	0	0	0	0
CSNK1A1	(-)-Zuonin A	0	0	0	0	0	0	0	0	0
CSNK1D	(-)-Zuonin A	0	0	0	0	0	0	0	0	0
DDR1	(-)-Zuonin A	0	0	0	0	0	0	0	0	0
DYRK1B	(-)-Zuonin A	0	0	0	0	0	0	0	0	0
DYRK2	(-)-Zuonin A	0	0	0	0	0	0	0	0	0
EGFR	(-)-Zuonin A	0	0	0	0	0	0	0	0	0
EGFR_G719S	(-)-Zuonin A	0	0	0	0	0	0	0	0	0
EGFR_G719S_T790M	(-)-Zuonin A	0	0	0	0	0	0	0	0	0
EGFR_L718V	(-)-Zuonin A	0	0	0	0	0	0	0	0	0
EGFR_L858R	(-)-Zuonin A	0	0	0	0	0	0	0	0	0
EGFR_L861Q	(-)-Zuonin A	0	0	0	0	0	0	0	0	0
EGFR_T790M	(-)-Zuonin A	0	0	0	0	0	0	0	0	0
EPHA2	(-)-Zuonin A	0	0	0	0	0	0	0	0	0
ERBB3	(-)-Zuonin A	0	0	0	0	0	0	0	0	0
ERBB4_mut	(-)-Zuonin A	0	0	0	0	0	0	0	0	0
ERN1	(-)-Zuonin A	0	0	0	0	0	0	0	0	0
FGFR1	(-)-Zuonin A	0	0	0	0	0	0	0	0	0
FGFR2	(-)-Zuonin A	0	0	0	0	0	0	0	0	0
FGFR3	(-)-Zuonin A	0	0	0	0	0	0	0	0	0
FGR	(-)-Zuonin A	0	0	0	0	0	0	0	0	0
FLT3	(-)-Zuonin A	0	0	0	0	0	0	0	0	0
FYN	(-)-Zuonin A	0	0	0	0	0	0	0	0	0
GSK3A	(-)-Zuonin A	0	0	0	0	0	0	0	0	0
HER2	(-)-Zuonin A	0	0	0	0	0	0	0	0	0
INSRR	(-)-Zuonin A	0	0	0	0	0	0	0	0	0
IRAK3	(-)-Zuonin A	0	0	0	0	0	0	0	0	0
JAK1	(-)-Zuonin A	0	0	0	0	0	0	0	0	0
LCK	(-)-Zuonin A	0	0	0	0	0	0	0	0	0
LIMK1	(-)-Zuonin A	0	0	0	0	0	0	0	0	0
LIMK2	(-)-Zuonin A	0	0	0	0	0	0	0	0	0
LMTK2	(-)-Zuonin A	0	0	0	0	0	0	0	0	0
LYN	(-)-Zuonin A	0	0	0	0	0	0	0	0	0
MAP2K1	(-)-Zuonin A	0	0	0	0	0	0	0	0	0
MAP2K2	(-)-Zuonin A	0	0	0	0	0	0	0	0	0
MAP4K2	(-)-Zuonin A	0	0	0	0	0	0	0	0	0
MAPK1	(-)-Zuonin A	0	0	0	0	0	0	0	0	0
MAPK4	(-)-Zuonin A	0	0	0	0	0	0	0	0	0
MAPKAPK2	(-)-Zuonin A	0	0	0	0	0	0	0	0	0
MKNK1	(-)-Zuonin A	0	0	0	0	0	0	0	0	0
NTRK2	(-)-Zuonin A	0	0	0	0	0	0	0	0	0
NTRK3	(-)-Zuonin A	0	0	0	0	0	0	0	0	0
PAK4	(-)-Zuonin A	0	0	0	0	0	0	0	0	0
PBK	(-)-Zuonin A	0	0	0	0	0	0	0	0	0
PDGFRB	(-)-Zuonin A	0	0	0	0	0	0	0	0	0
PDK1	(-)-Zuonin A	0	0	0	0	0	0	0	0	0
PDPK1	(-)-Zuonin A	0	0	0	0	0	0	0	0	0
PIK4CA	(-)-Zuonin A	0	0	0	0	0	0	0	0	0
PIK4CB	(-)-Zuonin A	0	0	0	0	0	0	0	0	0
PLK1	(-)-Zuonin A	0	0	0	0	0	0	0	0	0
PRKAA1	(-)-Zuonin A	0	0	0	0	0	0	0	0	0
PRKCA	(-)-Zuonin A	0	0	0	0	0	0	0	0	0
PTK2	(-)-Zuonin A	0	0	0	0	0	0	0	0	0
PTK2B	(-)-Zuonin A	0	0	0	0	0	0	0	0	0
RAF1	(-)-Zuonin A	0	0	0	0	0	0	0	0	0
RAF1_mut	(-)-Zuonin A	0	0	0	0	0	0	0	0	0
RET	(-)-Zuonin A	0	0	0	0	0	0	0	0	0
RET_mut	(-)-Zuonin A	0	0	0	0	0	0	0	0	0
RIOK1	(-)-Zuonin A	0	0	0	0	0	0	0	0	0
RIPK1	(-)-Zuonin A	0	0	0	0	0	0	0	0	0
RIPK2	(-)-Zuonin A	0	0	0	0	0	0	0	0	0
ROR2	(-)-Zuonin A	0	0	0	0	0	0	0	0	0
RPS6KA1	(-)-Zuonin A	0	0	0	0	0	0	0	0	0
SPHK1	(-)-Zuonin A	0	0	0	0	0	0	0	0	0
SRC	(-)-Zuonin A	0	0	0	0	0	0	0	0	0
STK24	(-)-Zuonin A	0	0	0	0	0	0	0	0	0
STK38	(-)-Zuonin A	0	0	0	0	0	0	0	0	0
SYK	(-)-Zuonin A	0	0	0	0	0	0	0	0	0
TEC	(-)-Zuonin A	0	0	0	0	0	0	0	0	0
TYK2	(-)-Zuonin A	0	0	0	0	0	0	0	0	0
ULK3	(-)-Zuonin A	0	0	0	0	0	0	0	0	0
YES1	(-)-Zuonin A	0	0	0	0	0	0	0	0	0
ZAK	(-)-Zuonin A	0	0	0	0	0	0	0	0	0
ZAP70	(-)-Zuonin A	0	0	0	0	0	0	0	0	0
ABL1	(+)-Usnic acid	0	0	0	0	0	0	0	0	0
AKT1	(+)-Usnic acid	0	0	0	0	0	0	0	0	0
ALK	(+)-Usnic acid	0	0	0	0	0	0	0	0	0
ARAF	(+)-Usnic acid	0	0	0	0	0	0	0	0	0
AURKA	(+)-Usnic acid	0	0	0	0	0	0	0	0	0
AURKB	(+)-Usnic acid	0	0	0	0	0	0	0	0	0
AURKC	(+)-Usnic acid	0	0	0	0	0	0	0	0	0
BLK	(+)-Usnic acid	0	0	0	0	0	0	0	0	0
BMX	(+)-Usnic acid	0	0	0	0	0	0	0	0	0
BRAF	(+)-Usnic acid	0	0	0	0	0	0	0	0	0
BRAF_V600E	(+)-Usnic acid	0	0	0	0	0	0	0	0	0
BTK	(+)-Usnic acid	0	0	0	0	0	0	0	0	0
CAMK2A	(+)-Usnic acid	0	0	0	0	0	0	0	0	0
CAMK2G	(+)-Usnic acid	0	0	0	0	0	0	0	0	0
CDK10	(+)-Usnic acid	0	0	0	0	0	0	0	0	0
CDK2	(+)-Usnic acid	0	0	0	0	0	0	0	0	0
CDK3	(+)-Usnic acid	0	0	0	0	0	0	0	0	0
CDK4	(+)-Usnic acid	0	0	0	0	1	0	0	0	0
CDK5	(+)-Usnic acid	0	0	0	0	0	0	0	0	0
CDK6	(+)-Usnic acid	0	0	0	0	0	0	0	0	0
CDK7	(+)-Usnic acid	0	0	0	0	1	0	0	0	0
CDK9	(+)-Usnic acid	0	0	0	0	1	0	0	0	0
CHEK2	(+)-Usnic acid	0	0	0	0	0	0	0	0	0
CSF1R	(+)-Usnic acid	0	0	0	0	0	0	0	0	0
CSK	(+)-Usnic acid	0	0	0	0	0	0	0	0	0
CSNK1A1	(+)-Usnic acid	0	0	0	0	0	0	0	0	0
CSNK1D	(+)-Usnic acid	0	0	0	0	0	0	0	0	0
DDR1	(+)-Usnic acid	0	0	0	0	0	0	0	0	0
DYRK1B	(+)-Usnic acid	0	0	0	0	0	0	0	0	0
DYRK2	(+)-Usnic acid	0	0	0	0	0	0	0	0	0
EGFR	(+)-Usnic acid	0	0	0	0	0	0	0	0	0
EGFR_G719S	(+)-Usnic acid	0	0	0	0	0	0	0	0	0
EGFR_G719S_T790M	(+)-Usnic acid	0	0	0	0	0	0	0	0	0
EGFR_L718V	(+)-Usnic acid	0	0	0	0	0	0	0	0	0
EGFR_L858R	(+)-Usnic acid	0	0	0	0	0	0	0	0	0
EGFR_L861Q	(+)-Usnic acid	0	0	0	0	0	0	0	0	0
EGFR_T790M	(+)-Usnic acid	0	0	0	0	0	0	0	0	0
EPHA2	(+)-Usnic acid	0	0	0	0	0	0	0	0	0
ERBB3	(+)-Usnic acid	0	0	0	0	0	0	0	0	0
ERBB4_mut	(+)-Usnic acid	0	0	0	0	0	0	0	0	0
ERN1	(+)-Usnic acid	0	0	0	0	0	0	0	0	0
FGFR1	(+)-Usnic acid	0	0	0	0	0	0	0	0	0
FGFR2	(+)-Usnic acid	0	0	0	0	0	0	0	0	0
FGFR3	(+)-Usnic acid	0	0	0	0	0	0	0	0	0
FGR	(+)-Usnic acid	0	0	0	0	0	0	0	0	0
FLT3	(+)-Usnic acid	0	0	0	0	0	0	0	0	0
FYN	(+)-Usnic acid	0	0	0	0	0	0	0	0	0
GSK3A	(+)-Usnic acid	0	0	0	0	0	0	0	0	0
HER2	(+)-Usnic acid	0	0	0	0	0	0	0	0	0
INSRR	(+)-Usnic acid	0	0	0	0	0	0	0	0	0
IRAK3	(+)-Usnic acid	0	0	0	0	0	0	0	0	0
JAK1	(+)-Usnic acid	0	0	0	0	0	0	0	0	0
LCK	(+)-Usnic acid	0	0	0	0	0	0	0	0	0
LIMK1	(+)-Usnic acid	0	0	0	0	0	0	0	0	0
LIMK2	(+)-Usnic acid	0	0	0	0	0	0	0	0	0
LMTK2	(+)-Usnic acid	0	0	0	0	0	0	0	0	0
LYN	(+)-Usnic acid	0	0	0	0	0	0	0	0	0
MAP2K1	(+)-Usnic acid	0	0	0	0	0	0	0	0	0
MAP2K2	(+)-Usnic acid	0	0	0	0	0	0	0	0	0
MAP4K2	(+)-Usnic acid	0	0	0	0	0	0	0	0	0
MAPK1	(+)-Usnic acid	0	0	0	0	0	0	0	0	0
MAPK4	(+)-Usnic acid	0	0	0	0	0	0	0	0	0
MAPKAPK2	(+)-Usnic acid	0	0	0	0	0	0	0	0	0
MKNK1	(+)-Usnic acid	0	0	0	0	0	0	0	0	0
NTRK2	(+)-Usnic acid	0	0	0	0	0	0	0	0	0
NTRK3	(+)-Usnic acid	0	0	0	0	0	0	0	0	0
PAK4	(+)-Usnic acid	0	0	0	0	0	0	0	0	0
PBK	(+)-Usnic acid	0	0	0	0	0	0	0	0	0
PDGFRB	(+)-Usnic acid	0	0	0	0	0	0	0	0	0
PDK1	(+)-Usnic acid	0	0	0	0	0	0	0	0	0
PDPK1	(+)-Usnic acid	0	0	0	0	0	0	0	0	0
PIK4CA	(+)-Usnic acid	0	0	0	0	0	0	0	0	0
PIK4CB	(+)-Usnic acid	0	0	0	0	0	0	0	0	0
PLK1	(+)-Usnic acid	0	0	0	0	0	0	0	0	0
PRKAA1	(+)-Usnic acid	0	0	0	0	0	0	0	0	0
PRKCA	(+)-Usnic acid	0	0	0	0	0	0	0	0	0
PTK2	(+)-Usnic acid	0	0	0	0	0	0	0	0	0
PTK2B	(+)-Usnic acid	0	0	0	0	0	0	0	0	0
RAF1	(+)-Usnic acid	0	0	0	0	0	0	0	0	0
RAF1_mut	(+)-Usnic acid	0	0	0	0	0	0	0	0	0
RET	(+)-Usnic acid	0	0	0	0	0	0	0	0	0
RET_mut	(+)-Usnic acid	0	0	0	0	0	0	0	0	0
RIOK1	(+)-Usnic acid	0	0	0	0	0	0	0	0	0
RIPK1	(+)-Usnic acid	0	0	0	0	0	0	0	0	0
RIPK2	(+)-Usnic acid	0	0	0	0	0	0	0	0	0
ROR2	(+)-Usnic acid	0	0	0	0	0	0	0	0	0
RPS6KA1	(+)-Usnic acid	0	0	0	0	0	0	0	0	0
SPHK1	(+)-Usnic acid	0	0	0	0	0	0	0	0	0
SRC	(+)-Usnic acid	0	0	0	0	0	0	0	0	0
STK24	(+)-Usnic acid	0	0	0	0	0	0	0	0	0
STK38	(+)-Usnic acid	0	0	0	0	0	0	0	0	0
SYK	(+)-Usnic acid	0	0	0	0	0	0	0	0	0
TEC	(+)-Usnic acid	0	0	0	0	0	0	0	0	0
TYK2	(+)-Usnic acid	0	0	0	0	0	0	0	0	0
ULK3	(+)-Usnic acid	0	0	0	0	0	0	0	0	0
YES1	(+)-Usnic acid	0	0	0	0	0	0	0	0	0
ZAK	(+)-Usnic acid	0	0	0	0	0	0	0	0	0
ZAP70	(+)-Usnic acid	0	0	0	0	0	0	0	0	0
ABL1	(±)-Zanubrutinib	0	0	0	0	0	0	0	0	0
AKT1	(±)-Zanubrutinib	0	0	0	0	0	0	0	0	0
ALK	(±)-Zanubrutinib	0	0	0	0	0	0	0	0	0
ARAF	(±)-Zanubrutinib	0	0	0	0	0	0	0	0	0
AURKA	(±)-Zanubrutinib	0	0	0	0	0	0	0	0	0
AURKB	(±)-Zanubrutinib	0	0	0	0	0	0	0	0	0
AURKC	(±)-Zanubrutinib	0	0	0	0	0	0	0	0	0
BLK	(±)-Zanubrutinib	0	0	0	0	0	0	0	0	0
BMX	(±)-Zanubrutinib	0	0	0	0	0	0	0	0	0
BRAF	(±)-Zanubrutinib	0	0	0	0	0	0	0	0	0
BRAF_V600E	(±)-Zanubrutinib	0	0	0	0	0	0	0	0	0
BTK	(±)-Zanubrutinib	0	0	0	0	0	0	0	0	0
CAMK2A	(±)-Zanubrutinib	0	0	0	0	0	0	0	0	0
CAMK2G	(±)-Zanubrutinib	0	0	0	0	0	0	0	0	0
CDK10	(±)-Zanubrutinib	0	0	0	0	0	0	0	0	0
CDK2	(±)-Zanubrutinib	0	0	0	0	0	0	0	0	0
CDK3	(±)-Zanubrutinib	0	0	0	0	0	0	0	0	0
CDK4	(±)-Zanubrutinib	0	0	0	0	1	0	0	0	0
CDK5	(±)-Zanubrutinib	0	0	0	0	0	0	0	0	0
CDK6	(±)-Zanubrutinib	0	0	0	0	0	0	0	0	0
CDK7	(±)-Zanubrutinib	0	0	0	0	1	0	0	0	0
CDK9	(±)-Zanubrutinib	0	0	0	0	1	0	0	0	0
CHEK2	(±)-Zanubrutinib	0	0	0	0	0	0	0	0	0
CSF1R	(±)-Zanubrutinib	0	0	0	0	0	0	0	0	0
CSK	(±)-Zanubrutinib	0	0	0	0	0	0	0	0	0
CSNK1A1	(±)-Zanubrutinib	0	0	0	0	0	0	0	0	0
CSNK1D	(±)-Zanubrutinib	0	0	0	0	0	0	0	0	0
DDR1	(±)-Zanubrutinib	0	0	0	0	0	0	0	0	0
DYRK1B	(±)-Zanubrutinib	0	0	0	0	0	0	0	0	0
DYRK2	(±)-Zanubrutinib	0	0	0	0	0	0	0	0	0
EGFR	(±)-Zanubrutinib	0	0	0	0	0	0	0	0	0
EGFR_G719S	(±)-Zanubrutinib	0	0	0	0	0	0	0	0	0
EGFR_G719S_T790M	(±)-Zanubrutinib	0	0	0	0	0	0	0	0	0
EGFR_L718V	(±)-Zanubrutinib	0	0	0	0	0	0	0	0	0
EGFR_L858R	(±)-Zanubrutinib	0	0	0	0	0	0	0	0	0
EGFR_L861Q	(±)-Zanubrutinib	0	0	0	0	0	0	0	0	0
EGFR_T790M	(±)-Zanubrutinib	0	0	0	0	0	0	0	0	0
EPHA2	(±)-Zanubrutinib	0	0	0	0	0	0	0	0	0
ERBB3	(±)-Zanubrutinib	0	0	0	0	0	0	0	0	0
ERBB4_mut	(±)-Zanubrutinib	0	0	0	0	0	0	0	0	0
ERN1	(±)-Zanubrutinib	0	0	0	0	0	0	0	0	0
FGFR1	(±)-Zanubrutinib	0	0	0	0	0	0	0	0	0
FGFR2	(±)-Zanubrutinib	0	0	0	0	0	0	0	0	0
FGFR3	(±)-Zanubrutinib	0	0	0	0	0	0	0	0	0
FGR	(±)-Zanubrutinib	0	0	0	0	0	0	0	0	0
FLT3	(±)-Zanubrutinib	0	0	0	0	0	0	0	0	0
FYN	(±)-Zanubrutinib	0	0	0	0	0	0	0	0	0
GSK3A	(±)-Zanubrutinib	0	0	0	0	0	0	0	0	0
HER2	(±)-Zanubrutinib	0	0	0	0	0	0	0	0	0
INSRR	(±)-Zanubrutinib	0	0	0	0	0	0	0	0	0
IRAK3	(±)-Zanubrutinib	0	0	0	0	0	0	0	0	0
JAK1	(±)-Zanubrutinib	0	0	0	0	0	0	0	0	0
LCK	(±)-Zanubrutinib	0	0	0	0	0	0	0	0	0
LIMK1	(±)-Zanubrutinib	0	0	0	0	0	0	0	0	0
LIMK2	(±)-Zanubrutinib	0	0	0	0	0	0	0	0	0
LMTK2	(±)-Zanubrutinib	0	0	0	0	0	0	0	0	0
LYN	(±)-Zanubrutinib	0	0	0	0	0	0	0	0	0
MAP2K1	(±)-Zanubrutinib	0	0	0	0	0	0	0	0	0
MAP2K2	(±)-Zanubrutinib	0	0	0	0	0	0	0	0	0
MAP4K2	(±)-Zanubrutinib	0	0	0	0	0	0	0	0	0
MAPK1	(±)-Zanubrutinib	0	0	0	0	0	0	0	0	0
MAPK4	(±)-Zanubrutinib	0	0	0	0	0	0	0	0	0
MAPKAPK2	(±)-Zanubrutinib	0	0	0	0	0	0	0	0	0
MKNK1	(±)-Zanubrutinib	0	0	0	0	0	0	0	0	0
NTRK2	(±)-Zanubrutinib	0	0	0	0	0	0	0	0	0
NTRK3	(±)-Zanubrutinib	0	0	0	0	0	0	0	0	0
PAK4	(±)-Zanubrutinib	0	0	0	0	0	0	0	0	0
PBK	(±)-Zanubrutinib	0	0	0	0	0	0	0	0	0
PDGFRB	(±)-Zanubrutinib	0	0	0	0	0	0	0	0	0
PDK1	(±)-Zanubrutinib	0	0	0	0	0	0	0	0	0
PDPK1	(±)-Zanubrutinib	0	0	0	0	0	0	0	0	0
PIK4CA	(±)-Zanubrutinib	0	0	0	0	0	0	0	0	0
PIK4CB	(±)-Zanubrutinib	0	0	0	0	0	0	0	0	0
PLK1	(±)-Zanubrutinib	0	0	0	0	0	0	0	0	0
PRKAA1	(±)-Zanubrutinib	0	0	0	0	0	0	0	0	0
PRKCA	(±)-Zanubrutinib	0	0	0	0	0	0	0	0	0
PTK2	(±)-Zanubrutinib	0	0	0	0	0	0	0	0	0
PTK2B	(±)-Zanubrutinib	0	0	0	0	0	0	0	0	0
RAF1	(±)-Zanubrutinib	0	0	0	0	0	0	0	0	0
RAF1_mut	(±)-Zanubrutinib	0	0	0	0	0	0	0	0	0
RET	(±)-Zanubrutinib	0	0	0	0	0	0	0	0	0
RET_mut	(±)-Zanubrutinib	0	0	0	0	0	0	0	0	0
RIOK1	(±)-Zanubrutinib	0	0	0	0	0	0	0	0	0
RIPK1	(±)-Zanubrutinib	0	0	0	0	0	0	0	0	0
RIPK2	(±)-Zanubrutinib	0	0	0	0	0	0	0	0	0
ROR2	(±)-Zanubrutinib	0	0	0	0	0	0	0	0	0
RPS6KA1	(±)-Zanubrutinib	0	0	0	0	0	0	0	0	0
SPHK1	(±)-Zanubrutinib	0	0	0	0	0	0	0	0	0
SRC	(±)-Zanubrutinib	0	0	0	0	0	0	0	0	0
STK24	(±)-Zanubrutinib	0	0	0	0	0	0	0	0	0
STK38	(±)-Zanubrutinib	0	0	0	0	0	0	0	0	0
SYK	(±)-Zanubrutinib	0	0	0	0	0	0	0	0	0
TEC	(±)-Zanubrutinib	0	0	0	0	0	0	0	0	0
TYK2	(±)-Zanubrutinib	0	0	0	0	0	0	0	0	0
ULK3	(±)-Zanubrutinib	0	0	0	0	0	0	0	0	0
YES1	(±)-Zanubrutinib	0	0	0	0	0	0	0	0	0
ZAK	(±)-Zanubrutinib	0	0	0	0	0	0	0	0	0
ZAP70	(±)-Zanubrutinib	0	0	0	0	0	0	0	0	0
ABL1	(2R,5S)-Ritlecitinib	0	0	0	0	0	0	0	0	0
AKT1	(2R,5S)-Ritlecitinib	0	0	0	0	0	0	0	0	0
ALK	(2R,5S)-Ritlecitinib	0	0	0	0	0	0	0	0	0
ARAF	(2R,5S)-Ritlecitinib	0	0	0	0	0	0	0	0	0
AURKA	(2R,5S)-Ritlecitinib	0	0	0	0	0	0	0	0	0
AURKB	(2R,5S)-Ritlecitinib	0	0	0	0	0	0	0	0	0
AURKC	(2R,5S)-Ritlecitinib	0	0	0	0	0	0	0	0	0
BLK	(2R,5S)-Ritlecitinib	0	0	0	0	0	0	0	0	0
BMX	(2R,5S)-Ritlecitinib	0	0	0	0	0	0	0	0	0
BRAF	(2R,5S)-Ritlecitinib	0	0	0	0	0	0	0	0	0
BRAF_V600E	(2R,5S)-Ritlecitinib	0	0	0	0	0	0	0	0	0
BTK	(2R,5S)-Ritlecitinib	0	0	0	0	0	0	0	0	0
CAMK2A	(2R,5S)-Ritlecitinib	0	0	0	0	0	0	0	0	0
CAMK2G	(2R,5S)-Ritlecitinib	0	0	0	0	0	0	0	0	0
CDK10	(2R,5S)-Ritlecitinib	0	0	0	0	0	0	0	0	0
CDK2	(2R,5S)-Ritlecitinib	0	0	0	0	0	0	0	0	0
CDK3	(2R,5S)-Ritlecitinib	0	0	0	0	0	0	0	0	0
CDK4	(2R,5S)-Ritlecitinib	0	0	0	0	1	0	0	0	0
CDK5	(2R,5S)-Ritlecitinib	0	0	0	0	0	0	0	0	0
CDK6	(2R,5S)-Ritlecitinib	0	0	0	0	0	0	0	0	0
CDK7	(2R,5S)-Ritlecitinib	0	0	0	0	1	0	0	0	0
CDK9	(2R,5S)-Ritlecitinib	0	0	0	0	1	0	0	0	0
CHEK2	(2R,5S)-Ritlecitinib	0	0	0	0	0	0	0	0	0
CSF1R	(2R,5S)-Ritlecitinib	0	0	0	0	0	0	0	0	0
CSK	(2R,5S)-Ritlecitinib	0	0	0	0	0	0	0	0	0
CSNK1A1	(2R,5S)-Ritlecitinib	0	0	0	0	0	0	0	0	0
CSNK1D	(2R,5S)-Ritlecitinib	0	0	0	0	0	0	0	0	0
DDR1	(2R,5S)-Ritlecitinib	0	0	0	0	0	0	0	0	0
DYRK1B	(2R,5S)-Ritlecitinib	0	0	0	0	0	0	0	0	0
DYRK2	(2R,5S)-Ritlecitinib	0	0	0	0	0	0	0	0	0
EGFR	(2R,5S)-Ritlecitinib	0	0	0	0	0	0	0	0	0
EGFR_G719S	(2R,5S)-Ritlecitinib	0	0	0	0	0	0	0	0	0
EGFR_G719S_T790M	(2R,5S)-Ritlecitinib	0	0	0	0	0	0	0	0	0
EGFR_L718V	(2R,5S)-Ritlecitinib	0	0	0	0	0	0	0	0	0
EGFR_L858R	(2R,5S)-Ritlecitinib	0	0	0	0	0	0	0	0	0
EGFR_L861Q	(2R,5S)-Ritlecitinib	0	0	0	0	0	0	0	0	0
EGFR_T790M	(2R,5S)-Ritlecitinib	0	0	0	0	0	0	0	0	0
EPHA2	(2R,5S)-Ritlecitinib	0	0	0	0	0	0	0	0	0
ERBB3	(2R,5S)-Ritlecitinib	0	0	0	0	0	0	0	0	0
ERBB4_mut	(2R,5S)-Ritlecitinib	0	0	0	0	0	0	0	0	0
ERN1	(2R,5S)-Ritlecitinib	0	0	0	0	0	0	0	0	0
FGFR1	(2R,5S)-Ritlecitinib	0	0	0	0	0	0	0	0	0
FGFR2	(2R,5S)-Ritlecitinib	0	0	0	0	0	0	0	0	0
FGFR3	(2R,5S)-Ritlecitinib	0	0	0	0	0	0	0	0	0
FGR	(2R,5S)-Ritlecitinib	0	0	0	0	0	0	0	0	0
FLT3	(2R,5S)-Ritlecitinib	0	0	0	0	0	0	0	0	0
FYN	(2R,5S)-Ritlecitinib	0	0	0	0	0	0	0	0	0
GSK3A	(2R,5S)-Ritlecitinib	0	0	0	0	0	0	0	0	0
HER2	(2R,5S)-Ritlecitinib	0	0	0	0	0	0	0	0	0
INSRR	(2R,5S)-Ritlecitinib	0	0	0	0	0	0	0	0	0
IRAK3	(2R,5S)-Ritlecitinib	0	0	0	0	0	0	0	0	0
JAK1	(2R,5S)-Ritlecitinib	0	0	0	0	0	0	0	0	0
LCK	(2R,5S)-Ritlecitinib	0	0	0	0	0	0	0	0	0
LIMK1	(2R,5S)-Ritlecitinib	0	0	0	0	0	0	0	0	0
LIMK2	(2R,5S)-Ritlecitinib	0	0	0	0	0	0	0	0	0
LMTK2	(2R,5S)-Ritlecitinib	0	0	0	0	0	0	0	0	0
LYN	(2R,5S)-Ritlecitinib	0	0	0	0	0	0	0	0	0
MAP2K1	(2R,5S)-Ritlecitinib	0	0	0	0	0	0	0	0	0
MAP2K2	(2R,5S)-Ritlecitinib	0	0	0	0	0	0	0	0	0
MAP4K2	(2R,5S)-Ritlecitinib	0	0	0	0	0	0	0	0	0
MAPK1	(2R,5S)-Ritlecitinib	0	0	0	0	0	0	0	0	0
MAPK4	(2R,5S)-Ritlecitinib	0	0	0	0	0	0	0	0	0
MAPKAPK2	(2R,5S)-Ritlecitinib	0	0	0	0	0	0	0	0	0
MKNK1	(2R,5S)-Ritlecitinib	0	0	0	0	0	0	0	0	0
NTRK2	(2R,5S)-Ritlecitinib	0	0	0	0	0	0	0	0	0
NTRK3	(2R,5S)-Ritlecitinib	0	0	0	0	0	0	0	0	0
PAK4	(2R,5S)-Ritlecitinib	0	0	0	0	0	0	0	0	0
PBK	(2R,5S)-Ritlecitinib	0	0	0	0	0	0	0	0	0
PDGFRB	(2R,5S)-Ritlecitinib	0	0	0	0	0	0	0	0	0
PDK1	(2R,5S)-Ritlecitinib	0	0	0	0	0	0	0	0	0
PDPK1	(2R,5S)-Ritlecitinib	0	0	0	0	0	0	0	0	0
PIK4CA	(2R,5S)-Ritlecitinib	0	0	0	0	0	0	0	0	0
PIK4CB	(2R,5S)-Ritlecitinib	0	0	0	0	0	0	0	0	0
PLK1	(2R,5S)-Ritlecitinib	0	0	0	0	0	0	0	0	0
PRKAA1	(2R,5S)-Ritlecitinib	0	0	0	0	0	0	0	0	0
PRKCA	(2R,5S)-Ritlecitinib	0	0	0	0	0	0	0	0	0
PTK2	(2R,5S)-Ritlecitinib	0	0	0	0	0	0	0	0	0
PTK2B	(2R,5S)-Ritlecitinib	0	0	0	0	0	0	0	0	0
RAF1	(2R,5S)-Ritlecitinib	0	0	0	0	0	0	0	0	0
RAF1_mut	(2R,5S)-Ritlecitinib	0	0	0	0	0	0	0	0	0
RET	(2R,5S)-Ritlecitinib	0	0	0	0	0	0	0	0	0
RET_mut	(2R,5S)-Ritlecitinib	0	0	0	0	0	0	0	0	0
RIOK1	(2R,5S)-Ritlecitinib	0	0	0	0	0	0	0	0	0
RIPK1	(2R,5S)-Ritlecitinib	0	0	0	0	0	0	0	0	0
RIPK2	(2R,5S)-Ritlecitinib	0	0	0	0	0	0	0	0	0
ROR2	(2R,5S)-Ritlecitinib	0	0	0	0	0	0	0	0	0
RPS6KA1	(2R,5S)-Ritlecitinib	0	0	0	0	0	0	0	0	0
SPHK1	(2R,5S)-Ritlecitinib	0	0	0	0	0	0	0	0	0
SRC	(2R,5S)-Ritlecitinib	0	0	0	0	0	0	0	0	0
STK24	(2R,5S)-Ritlecitinib	0	0	0	0	0	0	0	0	0
STK38	(2R,5S)-Ritlecitinib	0	0	0	0	0	0	0	0	0
SYK	(2R,5S)-Ritlecitinib	0	0	0	0	0	0	0	0	0
TEC	(2R,5S)-Ritlecitinib	0	0	0	0	0	0	0	0	0
TYK2	(2R,5S)-Ritlecitinib	0	0	0	0	0	0	0	0	0
ULK3	(2R,5S)-Ritlecitinib	0	0	0	0	0	0	0	0	0
YES1	(2R,5S)-Ritlecitinib	0	0	0	0	0	0	0	0	0
ZAK	(2R,5S)-Ritlecitinib	0	0	0	0	0	0	0	0	0
ZAP70	(2R,5S)-Ritlecitinib	0	0	0	0	0	0	0	0	0
ABL1	(2S,3R)-Voruciclib (hydrochloride)	0	0	0	0	0	0	0	0	0
AKT1	(2S,3R)-Voruciclib (hydrochloride)	0	0	0	0	0	0	0	0	0
ALK	(2S,3R)-Voruciclib (hydrochloride)	0	0	0	0	0	0	0	0	0
ARAF	(2S,3R)-Voruciclib (hydrochloride)	0	0	0	0	0	0	0	0	0
AURKA	(2S,3R)-Voruciclib (hydrochloride)	3	0	3	0	0	6	0	0	0
AURKB	(2S,3R)-Voruciclib (hydrochloride)	0	0	0	0	0	0	0	0	0
AURKC	(2S,3R)-Voruciclib (hydrochloride)	0	0	0	0	0	0	0	0	0
BLK	(2S,3R)-Voruciclib (hydrochloride)	0	0	0	0	0	0	0	0	0
BMX	(2S,3R)-Voruciclib (hydrochloride)	0	0	0	0	0	0	0	0	0
BRAF	(2S,3R)-Voruciclib (hydrochloride)	0	0	0	0	0	0	0	0	0
BRAF_V600E	(2S,3R)-Voruciclib (hydrochloride)	2	0	1	2	0	5	0	0	0
BTK	(2S,3R)-Voruciclib (hydrochloride)	0	0	0	0	0	0	0	0	0
CAMK2A	(2S,3R)-Voruciclib (hydrochloride)	0	0	0	0	0	0	0	0	0
CAMK2G	(2S,3R)-Voruciclib (hydrochloride)	0	0	0	0	0	0	0	0	0
CDK10	(2S,3R)-Voruciclib (hydrochloride)	0	0	0	0	0	0	0	0	0
CDK2	(2S,3R)-Voruciclib (hydrochloride)	0	0	0	0	0	0	0	0	0
CDK3	(2S,3R)-Voruciclib (hydrochloride)	0	0	0	0	0	0	0	0	0
CDK4	(2S,3R)-Voruciclib (hydrochloride)	0	0	0	0	1	0	0	0	0
CDK5	(2S,3R)-Voruciclib (hydrochloride)	0	0	0	0	0	0	0	0	0
CDK6	(2S,3R)-Voruciclib (hydrochloride)	0	0	0	0	0	0	0	0	0
CDK7	(2S,3R)-Voruciclib (hydrochloride)	1	0	0	0	1	1	0	0	0
CDK9	(2S,3R)-Voruciclib (hydrochloride)	0	0	0	0	1	0	0	0	0
CHEK2	(2S,3R)-Voruciclib (hydrochloride)	0	0	0	0	0	0	0	0	0
CSF1R	(2S,3R)-Voruciclib (hydrochloride)	0	0	0	0	0	0	0	0	0
CSK	(2S,3R)-Voruciclib (hydrochloride)	0	0	0	0	0	0	0	0	0
CSNK1A1	(2S,3R)-Voruciclib (hydrochloride)	0	0	0	0	0	0	0	0	0
CSNK1D	(2S,3R)-Voruciclib (hydrochloride)	0	0	0	0	0	0	0	0	0
DDR1	(2S,3R)-Voruciclib (hydrochloride)	0	0	0	0	0	0	0	0	0
DYRK1B	(2S,3R)-Voruciclib (hydrochloride)	0	0	0	0	0	0	0	0	0
DYRK2	(2S,3R)-Voruciclib (hydrochloride)	2	0	2	0	0	4	0	0	0
EGFR	(2S,3R)-Voruciclib (hydrochloride)	0	0	0	0	0	0	0	0	0
EGFR_G719S	(2S,3R)-Voruciclib (hydrochloride)	0	0	0	0	0	0	0	0	0
EGFR_G719S_T790M	(2S,3R)-Voruciclib (hydrochloride)	2	0	0	0	0	2	0	0	0
EGFR_L718V	(2S,3R)-Voruciclib (hydrochloride)	0	0	0	0	0	0	0	0	0
EGFR_L858R	(2S,3R)-Voruciclib (hydrochloride)	0	0	0	0	0	0	0	0	0
EGFR_L861Q	(2S,3R)-Voruciclib (hydrochloride)	0	0	0	0	0	0	0	0	0
EGFR_T790M	(2S,3R)-Voruciclib (hydrochloride)	0	0	0	0	0	0	0	0	0
EPHA2	(2S,3R)-Voruciclib (hydrochloride)	0	0	0	0	0	0	0	0	0
ERBB3	(2S,3R)-Voruciclib (hydrochloride)	0	0	0	0	0	0	0	0	0
ERBB4_mut	(2S,3R)-Voruciclib (hydrochloride)	0	0	0	0	0	0	0	0	0
ERN1	(2S,3R)-Voruciclib (hydrochloride)	0	0	0	0	0	0	0	0	0
FGFR1	(2S,3R)-Voruciclib (hydrochloride)	0	0	0	0	0	0	0	0	0
FGFR2	(2S,3R)-Voruciclib (hydrochloride)	0	0	0	0	0	0	0	0	0
FGFR3	(2S,3R)-Voruciclib (hydrochloride)	0	0	0	0	0	0	0	0	0
FGR	(2S,3R)-Voruciclib (hydrochloride)	0	0	0	0	0	0	0	0	0
FLT3	(2S,3R)-Voruciclib (hydrochloride)	1	0	2	0	0	3	0	0	0
FYN	(2S,3R)-Voruciclib (hydrochloride)	3	0	3	2	1	8	0	0	0
GSK3A	(2S,3R)-Voruciclib (hydrochloride)	0	0	0	0	0	0	0	0	0
HER2	(2S,3R)-Voruciclib (hydrochloride)	0	0	0	0	0	0	0	0	0
INSRR	(2S,3R)-Voruciclib (hydrochloride)	0	0	0	0	0	0	0	0	0
IRAK3	(2S,3R)-Voruciclib (hydrochloride)	2	0	0	2	0	4	0	0	0
JAK1	(2S,3R)-Voruciclib (hydrochloride)	0	0	0	0	0	0	0	0	0
LCK	(2S,3R)-Voruciclib (hydrochloride)	0	0	0	0	0	0	0	0	0
LIMK1	(2S,3R)-Voruciclib (hydrochloride)	0	0	0	0	0	0	0	0	0
LIMK2	(2S,3R)-Voruciclib (hydrochloride)	0	0	0	0	0	0	0	0	0
LMTK2	(2S,3R)-Voruciclib (hydrochloride)	3	0	1	2	0	6	0	0	0
LYN	(2S,3R)-Voruciclib (hydrochloride)	0	0	0	0	0	0	0	0	0
MAP2K1	(2S,3R)-Voruciclib (hydrochloride)	0	0	0	0	0	0	0	0	0
MAP2K2	(2S,3R)-Voruciclib (hydrochloride)	0	0	0	0	0	0	0	0	0
MAP4K2	(2S,3R)-Voruciclib (hydrochloride)	0	0	0	0	0	0	0	0	0
MAPK1	(2S,3R)-Voruciclib (hydrochloride)	0	0	0	0	0	0	0	0	0
MAPK4	(2S,3R)-Voruciclib (hydrochloride)	0	0	0	0	0	0	0	0	0
MAPKAPK2	(2S,3R)-Voruciclib (hydrochloride)	0	0	0	0	0	0	0	0	0
MKNK1	(2S,3R)-Voruciclib (hydrochloride)	0	0	0	0	0	0	0	0	0
NTRK2	(2S,3R)-Voruciclib (hydrochloride)	0	0	0	0	0	0	0	0	0
NTRK3	(2S,3R)-Voruciclib (hydrochloride)	0	0	0	0	0	0	0	0	0
PAK4	(2S,3R)-Voruciclib (hydrochloride)	0	0	0	0	0	0	0	0	0
PBK	(2S,3R)-Voruciclib (hydrochloride)	0	0	0	0	0	0	0	0	0
PDGFRB	(2S,3R)-Voruciclib (hydrochloride)	0	0	0	0	0	0	0	0	0
PDK1	(2S,3R)-Voruciclib (hydrochloride)	0	0	0	0	0	0	0	0	0
PDPK1	(2S,3R)-Voruciclib (hydrochloride)	0	0	0	0	0	0	0	0	0
PIK4CA	(2S,3R)-Voruciclib (hydrochloride)	0	0	0	0	0	0	0	0	0
PIK4CB	(2S,3R)-Voruciclib (hydrochloride)	0	0	0	0	0	0	0	0	0
PLK1	(2S,3R)-Voruciclib (hydrochloride)	0	0	0	0	0	0	0	0	0
PRKAA1	(2S,3R)-Voruciclib (hydrochloride)	0	0	0	0	0	0	0	0	0
PRKCA	(2S,3R)-Voruciclib (hydrochloride)	0	0	0	0	0	0	0	0	0
PTK2	(2S,3R)-Voruciclib (hydrochloride)	0	0	0	0	0	0	0	0	0
PTK2B	(2S,3R)-Voruciclib (hydrochloride)	0	0	0	0	0	0	0	0	0
RAF1	(2S,3R)-Voruciclib (hydrochloride)	0	0	0	0	0	0	0	0	0
RAF1_mut	(2S,3R)-Voruciclib (hydrochloride)	2	0	1	0	0	3	0	0	0
RET	(2S,3R)-Voruciclib (hydrochloride)	0	0	0	0	0	0	0	0	0
RET_mut	(2S,3R)-Voruciclib (hydrochloride)	0	0	0	0	0	0	0	0	0
RIOK1	(2S,3R)-Voruciclib (hydrochloride)	0	0	0	0	0	0	0	0	0
RIPK1	(2S,3R)-Voruciclib (hydrochloride)	0	0	0	0	0	0	0	0	0
RIPK2	(2S,3R)-Voruciclib (hydrochloride)	0	0	0	0	0	0	0	0	0
ROR2	(2S,3R)-Voruciclib (hydrochloride)	0	0	0	0	0	0	0	0	0
RPS6KA1	(2S,3R)-Voruciclib (hydrochloride)	0	0	0	0	0	0	0	0	0
SPHK1	(2S,3R)-Voruciclib (hydrochloride)	0	0	0	0	0	0	0	0	0
SRC	(2S,3R)-Voruciclib (hydrochloride)	0	0	0	0	0	0	0	0	0
STK24	(2S,3R)-Voruciclib (hydrochloride)	0	0	0	0	0	0	0	0	0
STK38	(2S,3R)-Voruciclib (hydrochloride)	0	0	0	0	0	0	0	0	0
SYK	(2S,3R)-Voruciclib (hydrochloride)	0	0	0	0	0	0	0	0	0
TEC	(2S,3R)-Voruciclib (hydrochloride)	0	0	0	0	0	0	0	0	0
TYK2	(2S,3R)-Voruciclib (hydrochloride)	0	0	0	0	0	0	0	0	0
ULK3	(2S,3R)-Voruciclib (hydrochloride)	0	0	0	0	0	0	0	0	0
YES1	(2S,3R)-Voruciclib (hydrochloride)	0	0	0	0	0	0	0	0	0
ZAK	(2S,3R)-Voruciclib (hydrochloride)	0	0	0	0	0	0	0	0	0
ZAP70	(2S,3R)-Voruciclib (hydrochloride)	0	0	0	0	0	0	0	0	0
ABL1	(E)-AG 99	0	0	0	0	0	0	0	0	0
AKT1	(E)-AG 99	0	0	0	0	0	0	0	0	0
ALK	(E)-AG 99	0	0	0	0	0	0	0	0	0
ARAF	(E)-AG 99	0	0	0	0	0	0	0	0	0
AURKA	(E)-AG 99	0	0	0	0	0	0	0	0	0
AURKB	(E)-AG 99	0	0	0	0	0	0	0	0	0
AURKC	(E)-AG 99	0	0	0	0	0	0	0	0	0
BLK	(E)-AG 99	0	0	0	0	0	0	0	0	0
BMX	(E)-AG 99	0	0	0	0	0	0	0	0	0
BRAF	(E)-AG 99	0	0	0	0	0	0	0	0	0
BRAF_V600E	(E)-AG 99	0	0	0	0	0	0	0	0	0
BTK	(E)-AG 99	0	0	0	0	0	0	0	0	0
CAMK2A	(E)-AG 99	0	0	0	0	0	0	0	0	0
CAMK2G	(E)-AG 99	0	0	0	0	0	0	0	0	0
CDK10	(E)-AG 99	0	0	0	0	0	0	0	0	0
CDK2	(E)-AG 99	0	0	0	0	0	0	0	0	0
CDK3	(E)-AG 99	0	0	0	0	0	0	0	0	0
CDK4	(E)-AG 99	0	0	0	0	1	0	0	0	0
CDK5	(E)-AG 99	0	0	0	0	0	0	0	0	0
CDK6	(E)-AG 99	0	0	0	0	0	0	0	0	0
CDK7	(E)-AG 99	0	0	0	0	1	0	0	0	0
CDK9	(E)-AG 99	0	0	0	0	1	0	0	0	0
CHEK2	(E)-AG 99	0	0	0	0	0	0	0	0	0
CSF1R	(E)-AG 99	0	0	0	0	0	0	0	0	0
CSK	(E)-AG 99	0	0	0	0	0	0	0	0	0
CSNK1A1	(E)-AG 99	0	0	0	0	0	0	0	0	0
CSNK1D	(E)-AG 99	0	0	0	0	0	0	0	0	0
DDR1	(E)-AG 99	0	0	0	0	0	0	0	0	0
DYRK1B	(E)-AG 99	0	0	0	0	0	0	0	0	0
DYRK2	(E)-AG 99	0	0	0	0	0	0	0	0	0
EGFR	(E)-AG 99	0	0	0	0	0	0	0	0	0
EGFR_G719S	(E)-AG 99	0	0	0	0	0	0	0	0	0
EGFR_G719S_T790M	(E)-AG 99	0	0	0	0	0	0	0	0	0
EGFR_L718V	(E)-AG 99	0	0	0	0	0	0	0	0	0
EGFR_L858R	(E)-AG 99	0	0	0	0	0	0	0	0	0
EGFR_L861Q	(E)-AG 99	0	0	0	0	0	0	0	0	0
EGFR_T790M	(E)-AG 99	0	0	0	0	0	0	0	0	0
EPHA2	(E)-AG 99	0	0	0	0	0	0	0	0	0
ERBB3	(E)-AG 99	0	0	0	0	0	0	0	0	0
ERBB4_mut	(E)-AG 99	0	0	0	0	0	0	0	0	0
ERN1	(E)-AG 99	0	0	0	0	0	0	0	0	0
FGFR1	(E)-AG 99	0	0	0	0	0	0	0	0	0
FGFR2	(E)-AG 99	0	0	0	0	0	0	0	0	0
FGFR3	(E)-AG 99	0	0	0	0	0	0	0	0	0
FGR	(E)-AG 99	0	0	0	0	0	0	0	0	0
FLT3	(E)-AG 99	0	0	0	0	0	0	0	0	0
GSK3A	(E)-AG 99	0	0	0	0	0	0	0	0	0
HER2	(E)-AG 99	0	0	0	0	0	0	0	0	0
INSRR	(E)-AG 99	0	0	0	0	0	0	0	0	0
IRAK3	(E)-AG 99	0	0	0	0	0	0	0	0	0
JAK1	(E)-AG 99	0	0	0	0	0	0	0	0	0
LCK	(E)-AG 99	0	0	0	0	0	0	0	0	0
LIMK1	(E)-AG 99	0	0	0	0	0	0	0	0	0
LIMK2	(E)-AG 99	0	0	0	0	0	0	0	0	0
LMTK2	(E)-AG 99	0	0	0	0	0	0	0	0	0
LYN	(E)-AG 99	0	0	0	0	0	0	0	0	0
MAP2K1	(E)-AG 99	0	0	0	0	0	0	0	0	0
MAP2K2	(E)-AG 99	0	0	0	0	0	0	0	0	0
MAP4K2	(E)-AG 99	0	0	0	0	0	0	0	0	0
MAPK1	(E)-AG 99	0	0	0	0	0	0	0	0	0
MAPK4	(E)-AG 99	0	0	0	0	0	0	0	0	0
MAPKAPK2	(E)-AG 99	0	0	0	0	0	0	0	0	0
MKNK1	(E)-AG 99	0	0	0	0	0	0	0	0	0
NTRK2	(E)-AG 99	0	0	0	0	0	0	0	0	0
NTRK3	(E)-AG 99	0	0	0	0	0	0	0	0	0
PAK4	(E)-AG 99	0	0	0	0	0	0	0	0	0
PBK	(E)-AG 99	0	0	0	0	0	0	0	0	0
PDGFRB	(E)-AG 99	0	0	0	0	0	0	0	0	0
PDK1	(E)-AG 99	0	0	0	0	0	0	0	0	0
PDPK1	(E)-AG 99	0	0	0	0	0	0	0	0	0
PIK4CA	(E)-AG 99	0	0	0	0	0	0	0	0	0
PIK4CB	(E)-AG 99	0	0	0	0	0	0	0	0	0
PLK1	(E)-AG 99	0	0	0	0	0	0	0	0	0
PRKAA1	(E)-AG 99	0	0	0	0	0	0	0	0	0
PRKCA	(E)-AG 99	0	0	0	0	0	0	0	0	0
PTK2	(E)-AG 99	0	0	0	0	0	0	0	0	0
PTK2B	(E)-AG 99	0	0	0	0	0	0	0	0	0
RAF1	(E)-AG 99	0	0	0	0	0	0	0	0	0
RAF1_mut	(E)-AG 99	0	0	0	0	0	0	0	0	0
RET	(E)-AG 99	0	0	0	0	0	0	0	0	0
RET_mut	(E)-AG 99	0	0	0	0	0	0	0	0	0
RIOK1	(E)-AG 99	0	0	0	0	0	0	0	0	0
RIPK1	(E)-AG 99	0	0	0	0	0	0	0	0	0
RIPK2	(E)-AG 99	0	0	0	0	0	0	0	0	0
ROR2	(E)-AG 99	0	0	0	0	0	0	0	0	0
RPS6KA1	(E)-AG 99	0	0	0	0	0	0	0	0	0
SPHK1	(E)-AG 99	0	0	0	0	0	0	0	0	0
SRC	(E)-AG 99	0	0	0	0	0	0	0	0	0
STK24	(E)-AG 99	0	0	0	0	0	0	0	0	0
STK38	(E)-AG 99	0	0	0	0	0	0	0	0	0
SYK	(E)-AG 99	0	0	0	0	0	0	0	0	0
TEC	(E)-AG 99	0	0	0	0	0	0	0	0	0
TYK2	(E)-AG 99	0	0	0	0	0	0	0	0	0
ULK3	(E)-AG 99	0	0	0	0	0	0	0	0	0
YES1	(E)-AG 99	0	0	0	0	0	0	0	0	0
ZAK	(E)-AG 99	0	0	0	0	0	0	0	0	0
ZAP70	(E)-AG 99	0	0	0	0	0	0	0	0	0
ABL1	(E/Z)-AG490	0	0	0	0	0	0	0	0	0
AKT1	(E/Z)-AG490	0	0	0	0	0	0	0	0	0
ALK	(E/Z)-AG490	0	0	0	0	0	0	0	0	0
ARAF	(E/Z)-AG490	0	0	0	0	0	0	0	0	0
AURKA	(E/Z)-AG490	0	0	0	0	0	0	0	0	0
AURKB	(E/Z)-AG490	0	0	0	0	0	0	0	0	0
AURKC	(E/Z)-AG490	0	0	0	0	0	0	0	0	0
BLK	(E/Z)-AG490	0	0	0	0	0	0	0	0	0
BMX	(E/Z)-AG490	0	0	0	0	0	0	0	0	0
BRAF	(E/Z)-AG490	0	0	0	0	0	0	0	0	0
BRAF_V600E	(E/Z)-AG490	0	0	0	0	0	0	0	0	0
BTK	(E/Z)-AG490	0	0	0	0	0	0	0	0	0
CAMK2A	(E/Z)-AG490	0	0	0	0	0	0	0	0	0
CAMK2G	(E/Z)-AG490	0	0	0	0	0	0	0	0	0
CDK10	(E/Z)-AG490	0	0	0	0	0	0	0	0	0
CDK2	(E/Z)-AG490	0	0	0	0	0	0	0	0	0
CDK3	(E/Z)-AG490	0	0	0	0	0	0	0	0	0
CDK4	(E/Z)-AG490	0	0	0	0	1	0	0	0	0
CDK5	(E/Z)-AG490	0	0	0	0	0	0	0	0	0
CDK6	(E/Z)-AG490	0	0	0	0	0	0	0	0	0
CDK7	(E/Z)-AG490	0	0	0	0	1	0	0	0	0
CDK9	(E/Z)-AG490	0	0	0	0	1	0	0	0	0
CHEK2	(E/Z)-AG490	0	0	0	0	0	0	0	0	0
CSF1R	(E/Z)-AG490	0	0	0	0	0	0	0	0	0
CSK	(E/Z)-AG490	0	0	0	0	0	0	0	0	0
CSNK1A1	(E/Z)-AG490	0	0	0	0	0	0	0	0	0
CSNK1D	(E/Z)-AG490	0	0	0	0	0	0	0	0	0
DDR1	(E/Z)-AG490	0	0	0	0	0	0	0	0	0
DYRK1B	(E/Z)-AG490	0	0	0	0	0	0	0	0	0
DYRK2	(E/Z)-AG490	0	0	0	0	0	0	0	0	0
EGFR	(E/Z)-AG490	0	0	0	0	0	0	0	0	0
EGFR_G719S	(E/Z)-AG490	0	0	0	0	0	0	0	0	0
EGFR_G719S_T790M	(E/Z)-AG490	0	0	0	0	0	0	0	0	0
EGFR_L718V	(E/Z)-AG490	0	0	0	0	0	0	0	0	0
EGFR_L858R	(E/Z)-AG490	0	0	0	0	0	0	0	0	0
EGFR_L861Q	(E/Z)-AG490	0	0	0	0	0	0	0	0	0
EGFR_T790M	(E/Z)-AG490	0	0	0	0	0	0	0	0	0
EPHA2	(E/Z)-AG490	0	0	0	0	0	0	0	0	0
ERBB3	(E/Z)-AG490	0	0	0	0	0	0	0	0	0
ERBB4_mut	(E/Z)-AG490	0	0	0	0	0	0	0	0	0
ERN1	(E/Z)-AG490	0	0	0	0	0	0	0	0	0
FGFR1	(E/Z)-AG490	0	0	0	0	0	0	0	0	0
FGFR2	(E/Z)-AG490	0	0	0	0	0	0	0	0	0
FGFR3	(E/Z)-AG490	0	0	0	0	0	0	0	0	0
FGR	(E/Z)-AG490	0	0	0	0	0	0	0	0	0
FLT3	(E/Z)-AG490	0	0	0	0	0	0	0	0	0
FYN	(E/Z)-AG490	0	0	0	0	0	0	0	0	0
GSK3A	(E/Z)-AG490	0	0	0	0	0	0	0	0	0
HER2	(E/Z)-AG490	0	0	0	0	0	0	0	0	0
INSRR	(E/Z)-AG490	0	0	0	0	0	0	0	0	0
IRAK3	(E/Z)-AG490	0	0	0	0	0	0	0	0	0
JAK1	(E/Z)-AG490	0	0	0	0	0	0	0	0	0
LCK	(E/Z)-AG490	0	0	0	0	0	0	0	0	0
LIMK1	(E/Z)-AG490	0	0	0	0	0	0	0	0	0
LIMK2	(E/Z)-AG490	0	0	0	0	0	0	0	0	0
LMTK2	(E/Z)-AG490	0	0	0	0	0	0	0	0	0
LYN	(E/Z)-AG490	0	0	0	0	0	0	0	0	0
MAP2K1	(E/Z)-AG490	0	0	0	0	0	0	0	0	0
MAP2K2	(E/Z)-AG490	0	0	0	0	0	0	0	0	0
MAP4K2	(E/Z)-AG490	0	0	0	0	0	0	0	0	0
MAPK1	(E/Z)-AG490	0	0	0	0	0	0	0	0	0
MAPK4	(E/Z)-AG490	0	0	0	0	0	0	0	0	0
MAPKAPK2	(E/Z)-AG490	0	0	0	0	0	0	0	0	0
MKNK1	(E/Z)-AG490	0	0	0	0	0	0	0	0	0
NTRK2	(E/Z)-AG490	0	0	0	0	0	0	0	0	0
NTRK3	(E/Z)-AG490	0	0	0	0	0	0	0	0	0
PAK4	(E/Z)-AG490	0	0	0	0	0	0	0	0	0
PBK	(E/Z)-AG490	0	0	0	0	0	0	0	0	0
PDGFRB	(E/Z)-AG490	0	0	0	0	0	0	0	0	0
PDK1	(E/Z)-AG490	0	0	0	0	0	0	0	0	0
PDPK1	(E/Z)-AG490	0	0	0	0	0	0	0	0	0
PIK4CA	(E/Z)-AG490	0	0	0	0	0	0	0	0	0
PIK4CB	(E/Z)-AG490	0	0	0	0	0	0	0	0	0
PLK1	(E/Z)-AG490	0	0	0	0	0	0	0	0	0
PRKAA1	(E/Z)-AG490	0	0	0	0	0	0	0	0	0
PRKCA	(E/Z)-AG490	0	0	0	0	0	0	0	0	0
PTK2	(E/Z)-AG490	0	0	0	0	0	0	0	0	0
PTK2B	(E/Z)-AG490	0	0	0	0	0	0	0	0	0
RAF1	(E/Z)-AG490	0	0	0	0	0	0	0	0	0
RAF1_mut	(E/Z)-AG490	0	0	2	0	0	2	0	0	0
RET	(E/Z)-AG490	0	0	0	0	0	0	0	0	0
RET_mut	(E/Z)-AG490	0	0	0	0	0	0	0	0	0
RIOK1	(E/Z)-AG490	0	0	0	0	0	0	0	0	0
RIPK1	(E/Z)-AG490	0	0	0	0	0	0	0	0	0
RIPK2	(E/Z)-AG490	0	0	0	0	0	0	0	0	0
ROR2	(E/Z)-AG490	0	0	0	0	0	0	0	0	0
RPS6KA1	(E/Z)-AG490	0	0	0	0	0	0	0	0	0
SPHK1	(E/Z)-AG490	0	0	0	0	0	0	0	0	0
SRC	(E/Z)-AG490	0	0	0	0	0	0	0	0	0
STK24	(E/Z)-AG490	0	0	0	0	0	0	0	0	0
STK38	(E/Z)-AG490	0	0	0	0	0	0	0	0	0
SYK	(E/Z)-AG490	0	0	0	0	0	0	0	0	0
TEC	(E/Z)-AG490	0	0	0	0	0	0	0	0	0
TYK2	(E/Z)-AG490	0	0	0	0	0	0	0	0	0
ULK3	(E/Z)-AG490	0	0	0	0	0	0	0	0	0
YES1	(E/Z)-AG490	0	0	0	0	0	0	0	0	0
ZAK	(E/Z)-AG490	0	0	0	0	0	0	0	0	0
ZAP70	(E/Z)-AG490	0	0	0	0	0	0	0	0	0
ABL1	(E/Z)-GSK-3β inhibitor 1	0	0	0	0	0	0	0	0	0
AKT1	(E/Z)-GSK-3β inhibitor 1	0	0	0	0	0	0	0	0	0
ALK	(E/Z)-GSK-3β inhibitor 1	0	0	0	0	0	0	0	0	0
ARAF	(E/Z)-GSK-3β inhibitor 1	0	0	0	0	0	0	0	0	0
AURKA	(E/Z)-GSK-3β inhibitor 1	0	0	0	0	0	0	0	0	0
AURKB	(E/Z)-GSK-3β inhibitor 1	0	0	0	0	0	0	0	0	0
AURKC	(E/Z)-GSK-3β inhibitor 1	0	0	0	0	0	0	0	0	0
BLK	(E/Z)-GSK-3β inhibitor 1	0	0	0	0	0	0	0	0	0
BMX	(E/Z)-GSK-3β inhibitor 1	0	0	0	0	0	0	0	0	0
BRAF	(E/Z)-GSK-3β inhibitor 1	0	0	0	0	0	0	0	0	0
BRAF_V600E	(E/Z)-GSK-3β inhibitor 1	0	0	0	0	0	0	0	0	0
BTK	(E/Z)-GSK-3β inhibitor 1	0	0	0	0	0	0	0	0	0
CAMK2A	(E/Z)-GSK-3β inhibitor 1	0	0	0	0	0	0	0	0	0
CAMK2G	(E/Z)-GSK-3β inhibitor 1	0	0	0	0	0	0	0	0	0
CDK10	(E/Z)-GSK-3β inhibitor 1	0	0	0	0	0	0	0	0	0
CDK2	(E/Z)-GSK-3β inhibitor 1	0	0	0	0	0	0	0	0	0
CDK3	(E/Z)-GSK-3β inhibitor 1	0	0	0	0	0	0	0	0	0
CDK4	(E/Z)-GSK-3β inhibitor 1	0	0	0	0	1	0	0	0	0
CDK5	(E/Z)-GSK-3β inhibitor 1	0	0	0	0	0	0	0	0	0
CDK6	(E/Z)-GSK-3β inhibitor 1	0	0	0	0	0	0	0	0	0
CDK7	(E/Z)-GSK-3β inhibitor 1	0	0	0	0	1	0	0	0	0
CDK9	(E/Z)-GSK-3β inhibitor 1	0	0	0	0	1	0	0	0	0
CHEK2	(E/Z)-GSK-3β inhibitor 1	0	0	0	0	0	0	0	0	0
CSF1R	(E/Z)-GSK-3β inhibitor 1	0	0	0	0	0	0	0	0	0
CSK	(E/Z)-GSK-3β inhibitor 1	0	0	0	0	0	0	0	0	0
CSNK1A1	(E/Z)-GSK-3β inhibitor 1	0	0	0	0	0	0	0	0	0
CSNK1D	(E/Z)-GSK-3β inhibitor 1	0	0	0	0	0	0	0	0	0
DDR1	(E/Z)-GSK-3β inhibitor 1	0	0	0	0	0	0	0	0	0
DYRK1B	(E/Z)-GSK-3β inhibitor 1	0	0	0	0	0	0	0	0	0
DYRK2	(E/Z)-GSK-3β inhibitor 1	0	0	0	0	0	0	0	0	0
EGFR	(E/Z)-GSK-3β inhibitor 1	0	0	0	0	0	0	0	0	0
EGFR_G719S	(E/Z)-GSK-3β inhibitor 1	0	0	0	0	0	0	0	0	0
EGFR_G719S_T790M	(E/Z)-GSK-3β inhibitor 1	0	0	0	0	0	0	0	0	0
EGFR_L718V	(E/Z)-GSK-3β inhibitor 1	0	0	0	0	0	0	0	0	0
EGFR_L858R	(E/Z)-GSK-3β inhibitor 1	0	0	0	0	0	0	0	0	0
EGFR_L861Q	(E/Z)-GSK-3β inhibitor 1	2	0	0	0	0	2	0	0	0
EGFR_T790M	(E/Z)-GSK-3β inhibitor 1	0	0	0	0	0	0	0	0	0
EPHA2	(E/Z)-GSK-3β inhibitor 1	0	0	0	0	0	0	0	0	0
ERBB3	(E/Z)-GSK-3β inhibitor 1	0	0	0	0	0	0	0	0	0
ERBB4_mut	(E/Z)-GSK-3β inhibitor 1	0	0	0	0	0	0	0	0	0
ERN1	(E/Z)-GSK-3β inhibitor 1	0	0	0	0	0	0	0	0	0
FGFR1	(E/Z)-GSK-3β inhibitor 1	0	0	0	0	0	0	0	0	0
FGFR2	(E/Z)-GSK-3β inhibitor 1	0	0	0	0	0	0	0	0	0
FGFR3	(E/Z)-GSK-3β inhibitor 1	0	0	0	0	0	0	0	0	0
FGR	(E/Z)-GSK-3β inhibitor 1	0	0	0	0	0	0	0	0	0
FLT3	(E/Z)-GSK-3β inhibitor 1	0	0	2	0	0	2	0	0	0
FYN	(E/Z)-GSK-3β inhibitor 1	0	0	1	0	0	1	0	0	0
GSK3A	(E/Z)-GSK-3β inhibitor 1	0	0	0	0	0	0	0	0	0
HER2	(E/Z)-GSK-3β inhibitor 1	0	0	0	0	0	0	0	0	0
INSRR	(E/Z)-GSK-3β inhibitor 1	0	0	0	0	0	0	0	0	0
IRAK3	(E/Z)-GSK-3β inhibitor 1	0	0	0	0	0	0	0	0	0
JAK1	(E/Z)-GSK-3β inhibitor 1	0	0	0	0	0	0	0	0	0
LCK	(E/Z)-GSK-3β inhibitor 1	0	0	0	0	0	0	0	0	0
LIMK1	(E/Z)-GSK-3β inhibitor 1	0	0	0	0	0	0	0	0	0
LIMK2	(E/Z)-GSK-3β inhibitor 1	0	0	0	0	0	0	0	0	0
LMTK2	(E/Z)-GSK-3β inhibitor 1	0	0	0	0	0	0	0	0	0
LYN	(E/Z)-GSK-3β inhibitor 1	0	0	0	0	0	0	0	0	0
MAP2K1	(E/Z)-GSK-3β inhibitor 1	0	0	0	0	0	0	0	0	0
MAP2K2	(E/Z)-GSK-3β inhibitor 1	0	0	0	0	0	0	0	0	0
MAP4K2	(E/Z)-GSK-3β inhibitor 1	0	0	0	0	0	0	0	0	0
MAPK1	(E/Z)-GSK-3β inhibitor 1	0	0	0	0	0	0	0	0	0
MAPK4	(E/Z)-GSK-3β inhibitor 1	0	0	0	0	0	0	0	0	0
MAPKAPK2	(E/Z)-GSK-3β inhibitor 1	0	0	0	0	0	0	0	0	0
MKNK1	(E/Z)-GSK-3β inhibitor 1	0	0	0	0	0	0	0	0	0
NTRK2	(E/Z)-GSK-3β inhibitor 1	0	0	0	0	0	0	0	0	0
NTRK3	(E/Z)-GSK-3β inhibitor 1	0	0	0	0	0	0	0	0	0
PAK4	(E/Z)-GSK-3β inhibitor 1	0	0	0	0	0	0	0	0	0
PBK	(E/Z)-GSK-3β inhibitor 1	0	0	0	0	0	0	0	0	0
PDGFRB	(E/Z)-GSK-3β inhibitor 1	0	0	0	0	0	0	0	0	0
PDK1	(E/Z)-GSK-3β inhibitor 1	0	0	0	0	0	0	0	0	0
PDPK1	(E/Z)-GSK-3β inhibitor 1	0	0	0	0	0	0	0	0	0
PIK4CA	(E/Z)-GSK-3β inhibitor 1	0	0	0	0	0	0	0	0	0
PIK4CB	(E/Z)-GSK-3β inhibitor 1	0	0	0	0	0	0	0	0	0
PLK1	(E/Z)-GSK-3β inhibitor 1	0	0	0	0	0	0	0	0	0
PRKAA1	(E/Z)-GSK-3β inhibitor 1	0	0	0	0	0	0	0	0	0
PRKCA	(E/Z)-GSK-3β inhibitor 1	0	0	0	0	0	0	0	0	0
PTK2	(E/Z)-GSK-3β inhibitor 1	0	0	0	0	0	0	0	0	0
PTK2B	(E/Z)-GSK-3β inhibitor 1	0	0	0	0	0	0	0	0	0
RAF1	(E/Z)-GSK-3β inhibitor 1	1	0	0	0	0	1	0	0	0
RAF1_mut	(E/Z)-GSK-3β inhibitor 1	0	0	0	0	0	0	0	0	0
RET	(E/Z)-GSK-3β inhibitor 1	0	0	0	0	0	0	0	0	0
RET_mut	(E/Z)-GSK-3β inhibitor 1	0	0	0	0	0	0	0	0	0
RIOK1	(E/Z)-GSK-3β inhibitor 1	0	0	0	0	0	0	0	0	0
RIPK1	(E/Z)-GSK-3β inhibitor 1	0	0	0	0	0	0	0	0	0
RIPK2	(E/Z)-GSK-3β inhibitor 1	0	0	0	0	0	0	0	0	0
ROR2	(E/Z)-GSK-3β inhibitor 1	0	0	0	0	0	0	0	0	0
RPS6KA1	(E/Z)-GSK-3β inhibitor 1	0	0	0	0	0	0	0	0	0
SPHK1	(E/Z)-GSK-3β inhibitor 1	0	0	0	0	0	0	0	0	0
SRC	(E/Z)-GSK-3β inhibitor 1	0	0	0	0	0	0	0	0	0
STK24	(E/Z)-GSK-3β inhibitor 1	0	0	0	0	0	0	0	0	0
STK38	(E/Z)-GSK-3β inhibitor 1	0	0	0	0	0	0	0	0	0
SYK	(E/Z)-GSK-3β inhibitor 1	0	0	0	0	0	0	0	0	0
TEC	(E/Z)-GSK-3β inhibitor 1	0	0	0	0	0	0	0	0	0
TYK2	(E/Z)-GSK-3β inhibitor 1	0	0	0	0	0	0	0	0	0
ULK3	(E/Z)-GSK-3β inhibitor 1	0	0	0	0	0	0	0	0	0
YES1	(E/Z)-GSK-3β inhibitor 1	0	0	0	0	0	0	0	0	0
ZAK	(E/Z)-GSK-3β inhibitor 1	0	0	0	0	0	0	0	0	0
ZAP70	(E/Z)-GSK-3β inhibitor 1	0	0	0	0	0	0	0	0	0
ABL1	(R)-BRD3731	0	0	0	0	0	0	0	0	0
AKT1	(R)-BRD3731	0	0	0	0	0	0	0	0	0
ALK	(R)-BRD3731	0	0	0	0	0	0	0	0	0
ARAF	(R)-BRD3731	0	0	0	0	0	0	0	0	0
AURKA	(R)-BRD3731	0	0	0	0	0	0	0	0	0
AURKB	(R)-BRD3731	0	0	0	0	0	0	0	0	0
AURKC	(R)-BRD3731	0	0	0	0	0	0	0	0	0
BLK	(R)-BRD3731	0	0	0	0	0	0	0	0	0
BMX	(R)-BRD3731	0	0	0	0	0	0	0	0	0
BRAF	(R)-BRD3731	0	0	0	0	0	0	0	0	0
BRAF_V600E	(R)-BRD3731	0	0	0	0	0	0	0	0	0
BTK	(R)-BRD3731	0	0	0	0	0	0	0	0	0
CAMK2A	(R)-BRD3731	0	0	0	0	0	0	0	0	0
CAMK2G	(R)-BRD3731	0	0	0	0	0	0	0	0	0
CDK10	(R)-BRD3731	0	0	0	0	0	0	0	0	0
CDK2	(R)-BRD3731	0	0	0	0	0	0	0	0	0
CDK3	(R)-BRD3731	0	0	0	0	0	0	0	0	0
CDK4	(R)-BRD3731	0	0	0	0	1	0	0	0	0
CDK5	(R)-BRD3731	0	0	0	0	0	0	0	0	0
CDK6	(R)-BRD3731	0	0	0	0	0	0	0	0	0
CDK7	(R)-BRD3731	0	0	0	0	1	0	0	0	0
CDK9	(R)-BRD3731	0	0	0	0	1	0	0	0	0
CHEK2	(R)-BRD3731	0	0	0	0	0	0	0	0	0
CSF1R	(R)-BRD3731	0	0	0	0	0	0	0	0	0
CSK	(R)-BRD3731	0	0	0	0	0	0	0	0	0
CSNK1A1	(R)-BRD3731	0	0	0	0	0	0	0	0	0
CSNK1D	(R)-BRD3731	0	0	0	0	0	0	0	0	0
DDR1	(R)-BRD3731	0	0	0	0	0	0	0	0	0
DYRK1B	(R)-BRD3731	0	0	0	0	0	0	0	0	0
DYRK2	(R)-BRD3731	0	0	0	0	0	0	0	0	0
EGFR	(R)-BRD3731	0	0	0	0	0	0	0	0	0
EGFR_G719S	(R)-BRD3731	0	0	0	0	0	0	0	0	0
EGFR_G719S_T790M	(R)-BRD3731	0	0	0	0	0	0	0	0	0
EGFR_L718V	(R)-BRD3731	0	0	0	0	0	0	0	0	0
EGFR_L858R	(R)-BRD3731	0	0	0	0	0	0	0	0	0
EGFR_L861Q	(R)-BRD3731	0	0	0	0	0	0	0	0	0
EGFR_T790M	(R)-BRD3731	0	0	0	0	0	0	0	0	0
EPHA2	(R)-BRD3731	0	0	0	0	0	0	0	0	0
ERBB3	(R)-BRD3731	0	0	0	0	0	0	0	0	0
ERBB4_mut	(R)-BRD3731	0	0	0	0	0	0	0	0	0
ERN1	(R)-BRD3731	0	0	0	0	0	0	0	0	0
FGFR1	(R)-BRD3731	0	0	0	0	0	0	0	0	0
FGFR2	(R)-BRD3731	0	0	0	0	0	0	0	0	0
FGFR3	(R)-BRD3731	0	0	0	0	0	0	0	0	0
FGR	(R)-BRD3731	0	0	0	0	0	0	0	0	0
FLT3	(R)-BRD3731	0	0	1	0	0	1	0	0	0
FYN	(R)-BRD3731	0	0	0	0	0	0	0	0	0
GSK3A	(R)-BRD3731	0	0	0	0	0	0	0	0	0
HER2	(R)-BRD3731	0	0	0	0	0	0	0	0	0
INSRR	(R)-BRD3731	0	0	0	0	0	0	0	0	0
IRAK3	(R)-BRD3731	0	0	0	0	0	0	0	0	0
JAK1	(R)-BRD3731	0	0	0	0	0	0	0	0	0
LCK	(R)-BRD3731	0	0	0	0	0	0	0	0	0
LIMK1	(R)-BRD3731	0	0	0	0	0	0	0	0	0
LIMK2	(R)-BRD3731	0	0	0	0	0	0	0	0	0
LMTK2	(R)-BRD3731	1	0	1	0	0	2	0	0	0
LYN	(R)-BRD3731	0	0	0	0	0	0	0	0	0
MAP2K1	(R)-BRD3731	0	0	0	0	0	0	0	0	0
MAP2K2	(R)-BRD3731	0	0	0	0	0	0	0	0	0
MAP4K2	(R)-BRD3731	0	0	0	0	0	0	0	0	0
MAPK1	(R)-BRD3731	0	0	0	0	0	0	0	0	0
MAPK4	(R)-BRD3731	0	0	0	0	0	0	0	0	0
MAPKAPK2	(R)-BRD3731	0	0	0	0	0	0	0	0	0
MKNK1	(R)-BRD3731	0	0	0	0	0	0	0	0	0
NTRK2	(R)-BRD3731	0	0	0	0	0	0	0	0	0
NTRK3	(R)-BRD3731	0	0	0	0	0	0	0	0	0
PAK4	(R)-BRD3731	0	0	0	0	0	0	0	0	0
PBK	(R)-BRD3731	0	0	0	0	0	0	0	0	0
PDGFRB	(R)-BRD3731	0	0	0	0	0	0	0	0	0
PDK1	(R)-BRD3731	0	0	0	0	0	0	0	0	0
PDPK1	(R)-BRD3731	0	0	0	0	0	0	0	0	0
PIK4CA	(R)-BRD3731	0	0	0	0	0	0	0	0	0
PIK4CB	(R)-BRD3731	0	0	0	0	0	0	0	0	0
PLK1	(R)-BRD3731	0	0	0	0	0	0	0	0	0
PRKAA1	(R)-BRD3731	0	0	0	0	0	0	0	0	0
PRKCA	(R)-BRD3731	0	0	0	0	0	0	0	0	0
PTK2	(R)-BRD3731	0	0	0	0	0	0	0	0	0
PTK2B	(R)-BRD3731	0	0	0	0	0	0	0	0	0
RAF1	(R)-BRD3731	0	0	0	0	0	0	0	0	0
RAF1_mut	(R)-BRD3731	0	0	0	0	0	0	0	0	0
RET	(R)-BRD3731	0	0	0	0	0	0	0	0	0
RET_mut	(R)-BRD3731	0	0	0	0	0	0	0	0	0
RIOK1	(R)-BRD3731	0	0	0	0	0	0	0	0	0
RIPK1	(R)-BRD3731	0	0	0	0	0	0	0	0	0
RIPK2	(R)-BRD3731	0	0	0	0	0	0	0	0	0
ROR2	(R)-BRD3731	0	0	0	0	0	0	0	0	0
RPS6KA1	(R)-BRD3731	0	0	0	0	0	0	0	0	0
SPHK1	(R)-BRD3731	0	0	0	0	0	0	0	0	0
SRC	(R)-BRD3731	0	0	0	0	0	0	0	0	0
STK24	(R)-BRD3731	0	0	0	0	0	0	0	0	0
STK38	(R)-BRD3731	0	0	0	0	0	0	0	0	0
SYK	(R)-BRD3731	0	0	0	0	0	0	0	0	0
TEC	(R)-BRD3731	0	0	0	0	0	0	0	0	0
TYK2	(R)-BRD3731	0	0	0	0	0	0	0	0	0
ULK3	(R)-BRD3731	0	0	0	0	0	0	0	0	0
YES1	(R)-BRD3731	0	0	0	0	0	0	0	0	0
ZAK	(R)-BRD3731	0	0	0	0	0	0	0	0	0
ZAP70	(R)-BRD3731	0	0	0	0	0	0	0	0	0
ABL1	(R)-Simurosertib	0	0	0	0	0	0	0	0	0
AKT1	(R)-Simurosertib	0	0	0	0	0	0	0	0	0
ALK	(R)-Simurosertib	0	0	0	0	0	0	0	0	0
ARAF	(R)-Simurosertib	0	0	0	0	0	0	0	0	0
AURKA	(R)-Simurosertib	1	0	3	0	0	4	0	0	0
AURKB	(R)-Simurosertib	0	0	0	0	0	0	0	0	0
AURKC	(R)-Simurosertib	0	0	0	0	0	0	0	0	0
BLK	(R)-Simurosertib	0	0	0	0	0	0	0	0	0
BMX	(R)-Simurosertib	0	0	0	0	0	0	0	0	0
BRAF	(R)-Simurosertib	0	0	0	0	0	0	0	0	0
BRAF_V600E	(R)-Simurosertib	0	0	0	0	0	0	0	0	0
BTK	(R)-Simurosertib	0	0	0	0	0	0	0	0	0
CAMK2A	(R)-Simurosertib	0	0	0	0	0	0	0	0	0
CAMK2G	(R)-Simurosertib	0	0	0	0	0	0	0	0	0
CDK10	(R)-Simurosertib	0	0	0	0	0	0	0	0	0
CDK2	(R)-Simurosertib	0	0	0	0	0	0	0	0	0
CDK3	(R)-Simurosertib	0	0	0	0	0	0	0	0	0
CDK4	(R)-Simurosertib	0	0	0	0	1	0	0	0	0
CDK5	(R)-Simurosertib	0	0	0	0	0	0	0	0	0
CDK6	(R)-Simurosertib	0	0	0	0	0	0	0	0	0
CDK7	(R)-Simurosertib	0	0	0	0	1	0	0	0	0
CDK9	(R)-Simurosertib	0	0	0	0	1	0	0	0	0
CHEK2	(R)-Simurosertib	0	0	0	0	0	0	0	0	0
CSF1R	(R)-Simurosertib	0	0	0	0	0	0	0	0	0
CSK	(R)-Simurosertib	0	0	0	0	0	0	0	0	0
CSNK1A1	(R)-Simurosertib	0	0	0	0	0	0	0	0	0
CSNK1D	(R)-Simurosertib	0	0	0	0	0	0	0	0	0
DDR1	(R)-Simurosertib	0	0	0	0	0	0	0	0	0
DYRK1B	(R)-Simurosertib	0	0	0	0	0	0	0	0	0
DYRK2	(R)-Simurosertib	0	0	0	0	0	0	0	0	0
EGFR	(R)-Simurosertib	0	0	0	0	0	0	0	0	0
EGFR_G719S	(R)-Simurosertib	0	0	0	0	0	0	0	0	0
EGFR_G719S_T790M	(R)-Simurosertib	0	0	0	0	0	0	0	0	0
EGFR_L718V	(R)-Simurosertib	0	0	0	0	0	0	0	0	0
EGFR_L858R	(R)-Simurosertib	0	0	0	0	0	0	0	0	0
EGFR_L861Q	(R)-Simurosertib	0	0	0	0	0	0	0	0	0
EGFR_T790M	(R)-Simurosertib	0	0	0	0	0	0	0	0	0
EPHA2	(R)-Simurosertib	0	0	0	0	0	0	0	0	0
ERBB3	(R)-Simurosertib	0	0	0	0	0	0	0	0	0
ERBB4_mut	(R)-Simurosertib	0	0	0	0	0	0	0	0	0
ERN1	(R)-Simurosertib	0	0	0	0	0	0	0	0	0
FGFR1	(R)-Simurosertib	0	0	0	0	0	0	0	0	0
FGFR2	(R)-Simurosertib	0	0	0	0	0	0	0	0	0
FGFR3	(R)-Simurosertib	0	0	0	0	0	0	0	0	0
FGR	(R)-Simurosertib	0	0	0	0	0	0	0	0	0
FLT3	(R)-Simurosertib	0	0	0	0	0	0	0	0	0
FYN	(R)-Simurosertib	0	0	0	0	0	0	0	0	0
GSK3A	(R)-Simurosertib	0	0	0	0	0	0	0	0	0
HER2	(R)-Simurosertib	0	0	0	0	0	0	0	0	0
INSRR	(R)-Simurosertib	0	0	0	0	0	0	0	0	0
IRAK3	(R)-Simurosertib	0	0	0	0	0	0	0	0	0
JAK1	(R)-Simurosertib	0	0	0	0	0	0	0	0	0
LCK	(R)-Simurosertib	0	0	0	0	0	0	0	0	0
LIMK1	(R)-Simurosertib	0	0	0	0	0	0	0	0	0
LIMK2	(R)-Simurosertib	0	0	0	0	0	0	0	0	0
LMTK2	(R)-Simurosertib	0	0	0	0	0	0	0	0	0
LYN	(R)-Simurosertib	0	0	0	0	0	0	0	0	0
MAP2K1	(R)-Simurosertib	0	0	0	0	0	0	0	0	0
MAP2K2	(R)-Simurosertib	0	0	0	0	0	0	0	0	0
MAP4K2	(R)-Simurosertib	0	0	0	0	0	0	0	0	0
MAPK1	(R)-Simurosertib	0	0	0	0	0	0	0	0	0
MAPK4	(R)-Simurosertib	0	0	0	0	0	0	0	0	0
MAPKAPK2	(R)-Simurosertib	0	0	0	0	0	0	0	0	0
MKNK1	(R)-Simurosertib	0	0	0	0	0	0	0	0	0
NTRK2	(R)-Simurosertib	0	0	0	0	0	0	0	0	0
NTRK3	(R)-Simurosertib	0	0	0	0	0	0	0	0	0
PAK4	(R)-Simurosertib	0	0	0	0	0	0	0	0	0
PBK	(R)-Simurosertib	0	0	0	0	0	0	0	0	0
PDGFRB	(R)-Simurosertib	0	0	0	0	0	0	0	0	0
PDK1	(R)-Simurosertib	0	0	0	0	0	0	0	0	0
PDPK1	(R)-Simurosertib	0	0	0	0	0	0	0	0	0
PIK4CA	(R)-Simurosertib	0	0	0	0	0	0	0	0	0
PIK4CB	(R)-Simurosertib	0	0	0	0	0	0	0	0	0
PLK1	(R)-Simurosertib	0	0	0	0	0	0	0	0	0
PRKAA1	(R)-Simurosertib	0	0	0	0	0	0	0	0	0
PRKCA	(R)-Simurosertib	0	0	0	0	0	0	0	0	0
PTK2	(R)-Simurosertib	0	0	0	0	0	0	0	0	0
PTK2B	(R)-Simurosertib	0	0	0	0	0	0	0	0	0
RAF1	(R)-Simurosertib	0	0	0	0	0	0	0	0	0
RAF1_mut	(R)-Simurosertib	0	0	0	0	0	0	0	0	0
RET	(R)-Simurosertib	0	0	0	0	0	0	0	0	0
RET_mut	(R)-Simurosertib	0	0	0	0	0	0	0	0	0
RIOK1	(R)-Simurosertib	0	0	0	0	0	0	0	0	0
RIPK1	(R)-Simurosertib	0	0	0	0	0	0	0	0	0
RIPK2	(R)-Simurosertib	0	0	0	0	0	0	0	0	0
ROR2	(R)-Simurosertib	0	0	0	0	0	0	0	0	0
RPS6KA1	(R)-Simurosertib	0	0	0	0	0	0	0	0	0
SPHK1	(R)-Simurosertib	0	0	0	0	0	0	0	0	0
SRC	(R)-Simurosertib	0	0	0	0	0	0	0	0	0
STK24	(R)-Simurosertib	0	0	0	0	0	0	0	0	0
STK38	(R)-Simurosertib	0	0	0	0	0	0	0	0	0
SYK	(R)-Simurosertib	0	0	0	0	0	0	0	0	0
TEC	(R)-Simurosertib	0	0	0	0	0	0	0	0	0
TYK2	(R)-Simurosertib	0	0	0	0	0	0	0	0	0
ULK3	(R)-Simurosertib	0	0	0	0	0	0	0	0	0
YES1	(R)-Simurosertib	0	0	0	0	0	0	0	0	0
ZAK	(R)-Simurosertib	0	0	0	0	0	0	0	0	0
ZAP70	(R)-Simurosertib	0	0	0	0	0	0	0	0	0
ABL1	(Rac)-BL-918	1	0	3	0	0	4	0	0	0
AKT1	(Rac)-BL-918	0	0	0	0	0	0	0	0	0
ALK	(Rac)-BL-918	0	0	0	0	0	0	0	0	0
ARAF	(Rac)-BL-918	0	0	0	0	0	0	0	0	0
AURKA	(Rac)-BL-918	0	0	0	0	0	0	0	0	0
AURKB	(Rac)-BL-918	0	0	5	0	0	5	1	1	0
AURKC	(Rac)-BL-918	0	0	0	0	0	0	0	0	0
BLK	(Rac)-BL-918	0	0	0	0	0	0	0	0	0
BMX	(Rac)-BL-918	0	0	0	0	0	0	0	0	0
BRAF	(Rac)-BL-918	0	0	0	0	0	0	0	0	0
BRAF_V600E	(Rac)-BL-918	0	0	0	0	0	0	0	0	0
BTK	(Rac)-BL-918	0	0	0	0	0	0	0	0	0
CAMK2A	(Rac)-BL-918	0	0	0	0	0	0	0	0	0
CAMK2G	(Rac)-BL-918	0	0	0	0	0	0	0	0	0
CDK10	(Rac)-BL-918	0	0	0	0	0	0	0	0	0
CDK2	(Rac)-BL-918	0	0	0	0	0	0	0	0	0
CDK3	(Rac)-BL-918	0	0	0	0	0	0	0	0	0
CDK4	(Rac)-BL-918	0	0	0	0	1	0	0	0	0
CDK5	(Rac)-BL-918	0	0	0	0	0	0	0	0	0
CDK6	(Rac)-BL-918	0	0	0	0	0	0	0	0	0
CDK7	(Rac)-BL-918	0	0	0	0	1	0	0	0	0
CDK9	(Rac)-BL-918	0	0	0	0	1	0	0	0	0
CHEK2	(Rac)-BL-918	0	0	0	0	0	0	0	0	0
CSF1R	(Rac)-BL-918	0	0	0	0	0	0	0	0	0
CSK	(Rac)-BL-918	0	0	0	0	0	0	0	0	0
CSNK1A1	(Rac)-BL-918	0	0	0	0	0	0	0	0	0
CSNK1D	(Rac)-BL-918	0	0	0	0	0	0	0	0	0
DDR1	(Rac)-BL-918	0	0	0	0	0	0	0	0	0
DYRK1B	(Rac)-BL-918	0	0	0	0	0	0	0	0	0
DYRK2	(Rac)-BL-918	0	0	0	0	0	0	0	0	0
EGFR	(Rac)-BL-918	0	0	0	0	0	0	0	0	0
EGFR_G719S	(Rac)-BL-918	0	0	0	0	0	0	0	0	0
EGFR_G719S_T790M	(Rac)-BL-918	0	0	0	0	0	0	0	0	0
EGFR_L718V	(Rac)-BL-918	0	0	0	0	0	0	0	0	0
EGFR_L858R	(Rac)-BL-918	0	0	0	0	0	0	0	0	0
EGFR_L861Q	(Rac)-BL-918	0	0	0	0	0	0	0	0	0
EGFR_T790M	(Rac)-BL-918	0	0	0	0	0	0	0	0	0
EPHA2	(Rac)-BL-918	0	0	0	0	0	0	0	0	0
ERBB3	(Rac)-BL-918	0	0	4	0	0	4	0	0	0
ERBB4_mut	(Rac)-BL-918	0	0	0	0	0	0	0	0	0
ERN1	(Rac)-BL-918	0	0	0	0	0	0	0	0	0
FGFR1	(Rac)-BL-918	0	0	0	0	0	0	0	0	0
FGFR2	(Rac)-BL-918	0	0	0	0	0	0	0	0	0
FGFR3	(Rac)-BL-918	0	0	0	0	0	0	0	0	0
FGR	(Rac)-BL-918	0	0	0	0	0	0	0	0	0
FLT3	(Rac)-BL-918	0	0	0	0	0	0	0	0	0
FYN	(Rac)-BL-918	0	0	0	0	0	0	0	0	0
GSK3A	(Rac)-BL-918	0	0	0	0	0	0	0	0	0
HER2	(Rac)-BL-918	0	0	0	0	0	0	0	0	0
INSRR	(Rac)-BL-918	0	0	0	0	0	0	0	0	0
IRAK3	(Rac)-BL-918	0	0	0	0	0	0	0	0	0
JAK1	(Rac)-BL-918	0	0	0	0	0	0	0	0	0
LCK	(Rac)-BL-918	0	0	0	0	0	0	0	0	0
LIMK1	(Rac)-BL-918	0	0	0	0	0	0	0	0	0
LIMK2	(Rac)-BL-918	0	0	0	0	0	0	0	0	0
LMTK2	(Rac)-BL-918	0	0	0	0	0	0	0	0	0
LYN	(Rac)-BL-918	0	0	0	0	0	0	0	0	0
MAP2K1	(Rac)-BL-918	0	0	0	0	0	0	0	0	0
MAP2K2	(Rac)-BL-918	0	0	0	0	0	0	0	0	0
MAP4K2	(Rac)-BL-918	0	0	0	0	0	0	0	0	0
MAPK1	(Rac)-BL-918	0	0	0	0	0	0	0	0	0
MAPK4	(Rac)-BL-918	0	0	0	0	0	0	0	0	0
MAPKAPK2	(Rac)-BL-918	0	0	0	0	0	0	0	0	0
MKNK1	(Rac)-BL-918	0	0	0	0	0	0	0	0	0
NTRK2	(Rac)-BL-918	0	0	0	0	0	0	0	0	0
NTRK3	(Rac)-BL-918	0	0	0	0	0	0	0	0	0
PAK4	(Rac)-BL-918	0	0	0	0	0	0	0	0	0
PBK	(Rac)-BL-918	0	0	0	0	0	0	0	0	0
PDGFRB	(Rac)-BL-918	0	0	0	0	0	0	0	0	0
PDK1	(Rac)-BL-918	0	0	0	0	0	0	0	0	0
PDPK1	(Rac)-BL-918	0	0	0	0	0	0	0	0	0
PIK4CA	(Rac)-BL-918	0	0	0	0	0	0	0	0	0
PIK4CB	(Rac)-BL-918	0	0	0	0	0	0	0	0	0
PLK1	(Rac)-BL-918	0	0	0	0	0	0	0	0	0
PRKAA1	(Rac)-BL-918	0	0	0	0	0	0	0	0	0
PRKCA	(Rac)-BL-918	0	0	0	0	0	0	0	0	0
PTK2	(Rac)-BL-918	0	0	0	0	0	0	0	0	0
PTK2B	(Rac)-BL-918	0	0	0	0	0	0	0	0	0
RAF1	(Rac)-BL-918	0	0	0	0	0	0	0	0	0
RAF1_mut	(Rac)-BL-918	0	0	0	0	0	0	0	0	0
RET	(Rac)-BL-918	0	0	0	0	0	0	0	0	0
RET_mut	(Rac)-BL-918	0	0	0	0	0	0	0	0	0
RIOK1	(Rac)-BL-918	0	0	0	0	0	0	0	0	0
RIPK1	(Rac)-BL-918	0	0	0	0	0	0	0	0	0
RIPK2	(Rac)-BL-918	0	0	0	0	0	0	0	0	0
ROR2	(Rac)-BL-918	0	0	0	0	0	0	0	0	0
RPS6KA1	(Rac)-BL-918	0	0	0	0	0	0	0	0	0
SPHK1	(Rac)-BL-918	0	0	0	0	0	0	0	0	0
SRC	(Rac)-BL-918	0	0	0	0	0	0	0	0	0
STK24	(Rac)-BL-918	0	0	0	0	0	0	0	0	0
STK38	(Rac)-BL-918	0	0	0	0	0	0	0	0	0
SYK	(Rac)-BL-918	0	0	0	0	0	0	0	0	0
TEC	(Rac)-BL-918	0	0	0	0	0	0	0	0	0
TYK2	(Rac)-BL-918	0	0	0	0	0	0	0	0	0
ULK3	(Rac)-BL-918	0	0	0	0	0	0	0	0	0
YES1	(Rac)-BL-918	0	0	0	0	0	0	0	0	0
ZAK	(Rac)-BL-918	0	0	0	0	0	0	0	0	0
ZAP70	(Rac)-BL-918	0	0	0	0	0	0	0	0	0
ABL1	(Rac)-IBT6A	0	0	0	0	0	0	0	0	0
AKT1	(Rac)-IBT6A	0	0	0	0	0	0	0	0	0
ALK	(Rac)-IBT6A	0	0	0	0	0	0	0	0	0
ARAF	(Rac)-IBT6A	0	0	0	0	0	0	0	0	0
AURKA	(Rac)-IBT6A	0	0	0	0	0	0	0	0	0
AURKB	(Rac)-IBT6A	0	0	0	0	0	0	0	0	0
AURKC	(Rac)-IBT6A	0	0	0	0	0	0	0	0	0
BLK	(Rac)-IBT6A	0	0	0	0	0	0	0	0	0
BMX	(Rac)-IBT6A	0	0	0	0	0	0	0	0	0
BRAF	(Rac)-IBT6A	0	0	0	0	0	0	0	0	0
BRAF_V600E	(Rac)-IBT6A	0	0	0	0	0	0	0	0	0
BTK	(Rac)-IBT6A	0	0	0	0	0	0	0	0	0
CAMK2A	(Rac)-IBT6A	0	0	0	0	0	0	0	0	0
CAMK2G	(Rac)-IBT6A	0	0	0	0	0	0	0	0	0
CDK10	(Rac)-IBT6A	0	0	0	0	0	0	0	0	0
CDK2	(Rac)-IBT6A	0	0	0	0	0	0	0	0	0
CDK3	(Rac)-IBT6A	0	0	0	0	0	0	0	0	0
CDK4	(Rac)-IBT6A	0	0	0	0	1	0	0	0	0
CDK5	(Rac)-IBT6A	0	0	0	0	0	0	0	0	0
CDK6	(Rac)-IBT6A	0	0	0	0	0	0	0	0	0
CDK7	(Rac)-IBT6A	0	0	0	0	1	0	0	0	0
CDK9	(Rac)-IBT6A	0	0	0	0	1	0	0	0	0
CHEK2	(Rac)-IBT6A	0	0	0	0	0	0	0	0	0
CSF1R	(Rac)-IBT6A	0	0	0	0	0	0	0	0	0
CSK	(Rac)-IBT6A	0	0	0	0	0	0	0	0	0
CSNK1A1	(Rac)-IBT6A	0	0	0	0	0	0	0	0	0
CSNK1D	(Rac)-IBT6A	0	0	0	0	0	0	0	0	0
DDR1	(Rac)-IBT6A	0	0	0	0	0	0	0	0	0
DYRK1B	(Rac)-IBT6A	0	0	0	0	0	0	0	0	0
DYRK2	(Rac)-IBT6A	0	0	0	0	0	0	0	0	0
EGFR	(Rac)-IBT6A	0	0	0	0	0	0	0	0	0
EGFR_G719S	(Rac)-IBT6A	0	0	0	0	0	0	0	0	0
EGFR_G719S_T790M	(Rac)-IBT6A	0	0	0	0	0	0	0	0	0
EGFR_L718V	(Rac)-IBT6A	0	0	0	0	0	0	0	0	0
EGFR_L858R	(Rac)-IBT6A	0	0	0	0	0	0	0	0	0
EGFR_L861Q	(Rac)-IBT6A	0	0	0	0	0	0	0	0	0
EGFR_T790M	(Rac)-IBT6A	0	0	0	0	0	0	0	0	0
EPHA2	(Rac)-IBT6A	0	0	0	0	0	0	0	0	0
ERBB3	(Rac)-IBT6A	0	0	0	0	0	0	0	0	0
ERBB4_mut	(Rac)-IBT6A	0	0	0	0	0	0	0	0	0
ERN1	(Rac)-IBT6A	0	0	0	0	0	0	0	0	0
FGFR1	(Rac)-IBT6A	0	0	0	0	0	0	0	0	0
FGFR2	(Rac)-IBT6A	0	0	0	0	0	0	0	0	0
FGFR3	(Rac)-IBT6A	0	0	0	0	0	0	0	0	0
FGR	(Rac)-IBT6A	0	0	0	0	0	0	0	0	0
FLT3	(Rac)-IBT6A	0	0	0	0	0	0	0	0	0
FYN	(Rac)-IBT6A	0	0	0	0	0	0	0	0	0
GSK3A	(Rac)-IBT6A	0	0	0	0	0	0	0	0	0
HER2	(Rac)-IBT6A	0	0	0	0	0	0	0	0	0
INSRR	(Rac)-IBT6A	0	0	0	0	0	0	0	0	0
IRAK3	(Rac)-IBT6A	0	0	0	0	0	0	0	0	0
JAK1	(Rac)-IBT6A	0	0	0	0	0	0	0	0	0
LCK	(Rac)-IBT6A	0	0	0	0	0	0	0	0	0
LIMK1	(Rac)-IBT6A	0	0	0	0	0	0	0	0	0
LIMK2	(Rac)-IBT6A	0	0	0	0	0	0	0	0	0
LMTK2	(Rac)-IBT6A	0	0	0	0	0	0	0	0	0
LYN	(Rac)-IBT6A	0	0	0	0	0	0	0	0	0
MAP2K1	(Rac)-IBT6A	0	0	0	0	0	0	0	0	0
MAP2K2	(Rac)-IBT6A	0	0	0	0	0	0	0	0	0
MAP4K2	(Rac)-IBT6A	0	0	0	0	0	0	0	0	0
MAPK1	(Rac)-IBT6A	0	0	0	0	0	0	0	0	0
MAPK4	(Rac)-IBT6A	0	0	0	0	0	0	0	0	0
MAPKAPK2	(Rac)-IBT6A	0	0	0	0	0	0	0	0	0
MKNK1	(Rac)-IBT6A	0	0	0	0	0	0	0	0	0
NTRK2	(Rac)-IBT6A	0	0	0	0	0	0	0	0	0
NTRK3	(Rac)-IBT6A	0	0	0	0	0	0	0	0	0
PAK4	(Rac)-IBT6A	0	0	0	0	0	0	0	0	0
PBK	(Rac)-IBT6A	0	0	0	0	0	0	0	0	0
PDGFRB	(Rac)-IBT6A	0	0	0	0	0	0	0	0	0
PDK1	(Rac)-IBT6A	0	0	0	0	0	0	0	0	0
PDPK1	(Rac)-IBT6A	0	0	0	0	0	0	0	0	0
PIK4CA	(Rac)-IBT6A	0	0	0	0	0	0	0	0	0
PIK4CB	(Rac)-IBT6A	0	0	0	0	0	0	0	0	0
PLK1	(Rac)-IBT6A	0	0	0	0	0	0	0	0	0
PRKAA1	(Rac)-IBT6A	0	0	0	0	0	0	0	0	0
PRKCA	(Rac)-IBT6A	0	0	0	0	0	0	0	0	0
PTK2	(Rac)-IBT6A	0	0	0	0	0	0	0	0	0
PTK2B	(Rac)-IBT6A	0	0	0	0	0	0	0	0	0
RAF1	(Rac)-IBT6A	0	0	0	0	0	0	0	0	0
RAF1_mut	(Rac)-IBT6A	0	0	0	0	0	0	0	0	0
RET	(Rac)-IBT6A	0	0	0	0	0	0	0	0	0
RET_mut	(Rac)-IBT6A	0	0	0	0	0	0	0	0	0
RIOK1	(Rac)-IBT6A	0	0	0	0	0	0	0	0	0
RIPK1	(Rac)-IBT6A	0	0	0	0	0	0	0	0	0
RIPK2	(Rac)-IBT6A	0	0	0	0	0	0	0	0	0
ROR2	(Rac)-IBT6A	0	0	0	0	0	0	0	0	0
RPS6KA1	(Rac)-IBT6A	0	0	0	0	0	0	0	0	0
SPHK1	(Rac)-IBT6A	0	0	0	0	0	0	0	0	0
SRC	(Rac)-IBT6A	0	0	0	0	0	0	0	0	0
STK24	(Rac)-IBT6A	0	0	0	0	0	0	0	0	0
STK38	(Rac)-IBT6A	0	0	0	0	0	0	0	0	0
SYK	(Rac)-IBT6A	0	0	0	0	0	0	0	0	0
TEC	(Rac)-IBT6A	0	0	0	0	0	0	0	0	0
TYK2	(Rac)-IBT6A	0	0	0	0	0	0	0	0	0
ULK3	(Rac)-IBT6A	0	0	0	0	0	0	0	0	0
YES1	(Rac)-IBT6A	0	0	0	0	0	0	0	0	0
ZAK	(Rac)-IBT6A	0	0	0	0	0	0	0	0	0
ZAP70	(Rac)-IBT6A	0	0	0	0	0	0	0	0	0
ABL1	(Rac)-JBJ-04-125-02	4	0	4	0	0	8	0	0	0
AKT1	(Rac)-JBJ-04-125-02	0	0	0	0	0	0	0	0	0
ALK	(Rac)-JBJ-04-125-02	2	0	0	0	0	2	0	0	0
ARAF	(Rac)-JBJ-04-125-02	0	0	0	0	0	0	0	0	0
AURKA	(Rac)-JBJ-04-125-02	0	0	0	0	0	0	0	0	0
AURKB	(Rac)-JBJ-04-125-02	0	0	0	0	0	0	0	0	0
AURKC	(Rac)-JBJ-04-125-02	0	0	0	0	0	0	0	0	0
BLK	(Rac)-JBJ-04-125-02	1	0	0	0	0	1	0	0	0
BMX	(Rac)-JBJ-04-125-02	0	0	0	0	0	0	0	0	0
BRAF	(Rac)-JBJ-04-125-02	0	0	0	0	0	0	0	0	0
BRAF_V600E	(Rac)-JBJ-04-125-02	0	0	0	0	0	0	0	0	0
BTK	(Rac)-JBJ-04-125-02	0	0	0	0	0	0	0	0	0
CAMK2A	(Rac)-JBJ-04-125-02	0	0	0	0	0	0	0	0	0
CAMK2G	(Rac)-JBJ-04-125-02	0	0	0	0	0	0	0	0	0
CDK10	(Rac)-JBJ-04-125-02	0	0	0	0	0	0	0	0	0
CDK2	(Rac)-JBJ-04-125-02	0	0	0	0	0	0	0	0	0
CDK3	(Rac)-JBJ-04-125-02	0	0	0	0	0	0	0	0	0
CDK4	(Rac)-JBJ-04-125-02	0	0	0	0	1	0	0	0	0
CDK5	(Rac)-JBJ-04-125-02	0	0	0	0	0	0	0	0	0
CDK6	(Rac)-JBJ-04-125-02	0	0	0	0	0	0	0	0	0
CDK7	(Rac)-JBJ-04-125-02	0	0	0	0	1	0	0	0	0
CDK9	(Rac)-JBJ-04-125-02	0	0	0	0	1	0	0	0	0
CHEK2	(Rac)-JBJ-04-125-02	0	0	0	0	0	0	0	0	0
CSF1R	(Rac)-JBJ-04-125-02	1	0	0	0	0	1	0	0	0
CSK	(Rac)-JBJ-04-125-02	0	0	0	0	0	0	0	0	0
CSNK1A1	(Rac)-JBJ-04-125-02	0	0	0	0	0	0	0	0	0
CSNK1D	(Rac)-JBJ-04-125-02	0	0	0	0	0	0	0	0	0
DDR1	(Rac)-JBJ-04-125-02	1	0	0	0	0	1	0	0	0
DYRK1B	(Rac)-JBJ-04-125-02	0	0	0	0	0	0	0	0	0
DYRK2	(Rac)-JBJ-04-125-02	0	0	0	0	0	0	0	0	0
EGFR	(Rac)-JBJ-04-125-02	0	0	0	0	0	0	0	0	0
EGFR_G719S	(Rac)-JBJ-04-125-02	0	0	0	0	0	0	0	0	0
EGFR_G719S_T790M	(Rac)-JBJ-04-125-02	0	0	0	0	0	0	0	0	0
EGFR_L718V	(Rac)-JBJ-04-125-02	0	0	0	0	0	0	0	0	0
EGFR_L858R	(Rac)-JBJ-04-125-02	0	0	0	0	0	0	0	0	0
EGFR_L861Q	(Rac)-JBJ-04-125-02	0	0	0	0	0	0	0	0	0
EGFR_T790M	(Rac)-JBJ-04-125-02	0	0	0	0	0	0	0	0	0
EPHA2	(Rac)-JBJ-04-125-02	0	0	0	0	0	0	0	0	0
ERBB3	(Rac)-JBJ-04-125-02	0	0	0	0	0	0	0	0	0
ERBB4_mut	(Rac)-JBJ-04-125-02	0	0	0	0	0	0	0	0	0
ERN1	(Rac)-JBJ-04-125-02	0	0	0	0	0	0	0	0	0
FGFR1	(Rac)-JBJ-04-125-02	3	0	0	0	0	3	0	0	0
FGFR2	(Rac)-JBJ-04-125-02	1	0	0	0	0	1	0	0	0
FGFR3	(Rac)-JBJ-04-125-02	0	0	0	0	0	0	0	0	0
FGR	(Rac)-JBJ-04-125-02	0	0	0	0	0	0	0	0	0
FLT3	(Rac)-JBJ-04-125-02	0	0	0	0	0	0	0	0	0
FYN	(Rac)-JBJ-04-125-02	0	0	0	0	0	0	0	0	0
GSK3A	(Rac)-JBJ-04-125-02	0	0	0	0	0	0	0	0	0
HER2	(Rac)-JBJ-04-125-02	0	0	0	0	0	0	0	0	0
INSRR	(Rac)-JBJ-04-125-02	0	0	0	0	0	0	0	0	0
IRAK3	(Rac)-JBJ-04-125-02	0	0	0	0	0	0	0	0	0
JAK1	(Rac)-JBJ-04-125-02	0	0	0	0	0	0	0	0	0
LCK	(Rac)-JBJ-04-125-02	0	0	0	0	0	0	0	0	0
LIMK1	(Rac)-JBJ-04-125-02	2	0	0	0	0	2	0	0	0
LIMK2	(Rac)-JBJ-04-125-02	0	0	0	0	0	0	0	0	0
LMTK2	(Rac)-JBJ-04-125-02	0	0	0	0	0	0	0	0	0
LYN	(Rac)-JBJ-04-125-02	1	0	0	0	0	1	0	0	0
MAP2K1	(Rac)-JBJ-04-125-02	0	0	0	0	0	0	0	0	0
MAP2K2	(Rac)-JBJ-04-125-02	0	0	0	0	0	0	0	0	0
MAP4K2	(Rac)-JBJ-04-125-02	0	0	0	0	0	0	0	0	0
MAPK1	(Rac)-JBJ-04-125-02	0	0	0	0	0	0	0	0	0
MAPK4	(Rac)-JBJ-04-125-02	1	0	0	0	0	1	0	0	0
MAPKAPK2	(Rac)-JBJ-04-125-02	0	0	0	0	0	0	0	0	0
MKNK1	(Rac)-JBJ-04-125-02	0	0	0	0	0	0	0	0	0
NTRK2	(Rac)-JBJ-04-125-02	0	0	0	0	0	0	0	0	0
NTRK3	(Rac)-JBJ-04-125-02	0	0	0	0	0	0	0	0	0
PAK4	(Rac)-JBJ-04-125-02	0	0	0	0	0	0	0	0	0
PBK	(Rac)-JBJ-04-125-02	0	0	0	0	0	0	0	0	0
PDGFRB	(Rac)-JBJ-04-125-02	0	0	0	0	0	0	0	0	0
PDK1	(Rac)-JBJ-04-125-02	0	0	0	0	0	0	0	0	0
PDPK1	(Rac)-JBJ-04-125-02	0	0	0	0	0	0	0	0	0
PIK4CA	(Rac)-JBJ-04-125-02	0	0	0	0	0	0	0	0	0
PIK4CB	(Rac)-JBJ-04-125-02	0	0	0	0	0	0	0	0	0
PLK1	(Rac)-JBJ-04-125-02	0	0	0	0	0	0	0	0	0
PRKAA1	(Rac)-JBJ-04-125-02	0	0	0	0	0	0	0	0	0
PRKCA	(Rac)-JBJ-04-125-02	0	0	0	0	0	0	0	0	0
PTK2	(Rac)-JBJ-04-125-02	0	0	0	0	0	0	0	0	0
PTK2B	(Rac)-JBJ-04-125-02	0	0	0	0	0	0	0	0	0
RAF1	(Rac)-JBJ-04-125-02	0	0	0	0	0	0	0	0	0
RAF1_mut	(Rac)-JBJ-04-125-02	2	0	0	0	0	2	0	0	0
RET	(Rac)-JBJ-04-125-02	0	0	0	0	0	0	0	0	0
RET_mut	(Rac)-JBJ-04-125-02	0	0	0	0	0	0	0	0	0
RIOK1	(Rac)-JBJ-04-125-02	0	0	0	0	0	0	0	0	0
RIPK1	(Rac)-JBJ-04-125-02	0	0	0	0	0	0	0	0	0
RIPK2	(Rac)-JBJ-04-125-02	0	0	0	0	0	0	0	0	0
ROR2	(Rac)-JBJ-04-125-02	0	0	0	0	0	0	0	0	0
RPS6KA1	(Rac)-JBJ-04-125-02	0	0	0	0	0	0	0	0	0
SPHK1	(Rac)-JBJ-04-125-02	0	0	0	0	0	0	0	0	0
SRC	(Rac)-JBJ-04-125-02	0	0	0	0	0	0	0	0	0
STK24	(Rac)-JBJ-04-125-02	0	0	0	0	0	0	0	0	0
STK38	(Rac)-JBJ-04-125-02	0	0	0	0	0	0	0	0	0
SYK	(Rac)-JBJ-04-125-02	0	0	0	0	0	0	0	0	0
TEC	(Rac)-JBJ-04-125-02	0	0	0	0	0	0	0	0	0
TYK2	(Rac)-JBJ-04-125-02	0	0	0	0	0	0	0	0	0
ULK3	(Rac)-JBJ-04-125-02	0	0	0	0	0	0	0	0	0
YES1	(Rac)-JBJ-04-125-02	0	0	0	0	0	0	0	0	0
ZAK	(Rac)-JBJ-04-125-02	0	0	0	0	0	0	0	0	0
ZAP70	(Rac)-JBJ-04-125-02	0	0	0	0	0	0	0	0	0
ABL1	(rel)-AR234960	0	0	0	0	0	0	0	0	0
AKT1	(rel)-AR234960	0	0	0	0	0	0	0	0	0
ALK	(rel)-AR234960	0	0	0	0	0	0	0	0	0
ARAF	(rel)-AR234960	0	0	0	0	0	0	0	0	0
AURKA	(rel)-AR234960	0	0	0	0	0	0	0	0	0
AURKB	(rel)-AR234960	0	0	0	0	0	0	0	0	0
AURKC	(rel)-AR234960	0	0	0	0	0	0	0	0	0
BLK	(rel)-AR234960	0	0	0	0	0	0	0	0	0
BMX	(rel)-AR234960	0	0	0	0	0	0	0	0	0
BRAF	(rel)-AR234960	0	0	0	0	0	0	0	0	0
BRAF_V600E	(rel)-AR234960	0	0	0	0	0	0	0	0	0
BTK	(rel)-AR234960	0	0	0	0	0	0	0	0	0
CAMK2A	(rel)-AR234960	0	0	0	0	0	0	0	0	0
CAMK2G	(rel)-AR234960	0	0	0	0	0	0	0	0	0
CDK10	(rel)-AR234960	0	0	0	0	0	0	0	0	0
CDK2	(rel)-AR234960	0	0	0	0	0	0	0	0	0
CDK3	(rel)-AR234960	0	0	0	0	0	0	0	0	0
CDK4	(rel)-AR234960	0	0	0	0	1	0	0	0	0
CDK5	(rel)-AR234960	0	0	0	0	0	0	0	0	0
CDK6	(rel)-AR234960	0	0	0	0	0	0	0	0	0
CDK7	(rel)-AR234960	0	0	0	0	1	0	0	0	0
CDK9	(rel)-AR234960	0	0	0	0	1	0	0	0	0
CHEK2	(rel)-AR234960	0	0	0	0	0	0	0	0	0
CSF1R	(rel)-AR234960	0	0	0	0	0	0	0	0	0
CSK	(rel)-AR234960	0	0	0	0	0	0	0	0	0
CSNK1A1	(rel)-AR234960	0	0	0	0	0	0	0	0	0
CSNK1D	(rel)-AR234960	0	0	0	0	0	0	0	0	0
DDR1	(rel)-AR234960	0	0	0	0	0	0	0	0	0
DYRK1B	(rel)-AR234960	0	0	0	0	0	0	0	0	0
DYRK2	(rel)-AR234960	0	0	0	0	0	0	0	0	0
EGFR	(rel)-AR234960	0	0	0	0	0	0	0	0	0
EGFR_G719S	(rel)-AR234960	0	0	0	0	0	0	0	0	0
EGFR_G719S_T790M	(rel)-AR234960	0	0	0	0	0	0	0	0	0
EGFR_L718V	(rel)-AR234960	0	0	0	0	0	0	0	0	0
EGFR_L858R	(rel)-AR234960	0	0	0	0	0	0	0	0	0
EGFR_L861Q	(rel)-AR234960	0	0	0	0	0	0	0	0	0
EGFR_T790M	(rel)-AR234960	0	0	0	0	0	0	0	0	0
EPHA2	(rel)-AR234960	0	0	0	0	0	0	0	0	0
ERBB3	(rel)-AR234960	0	0	0	0	0	0	0	0	0
ERBB4_mut	(rel)-AR234960	0	0	0	0	0	0	0	0	0
ERN1	(rel)-AR234960	0	0	0	0	0	0	0	0	0
FGFR1	(rel)-AR234960	0	0	0	0	0	0	0	0	0
FGFR2	(rel)-AR234960	0	0	0	0	0	0	0	0	0
FGFR3	(rel)-AR234960	0	0	0	0	0	0	0	0	0
FGR	(rel)-AR234960	0	0	0	0	0	0	0	0	0
FLT3	(rel)-AR234960	0	0	0	0	0	0	0	0	0
FYN	(rel)-AR234960	0	0	0	0	0	0	0	0	0
GSK3A	(rel)-AR234960	0	0	0	0	0	0	0	0	0
HER2	(rel)-AR234960	0	0	0	0	0	0	0	0	0
INSRR	(rel)-AR234960	0	0	0	0	0	0	0	0	0
IRAK3	(rel)-AR234960	0	0	0	0	0	0	0	0	0
JAK1	(rel)-AR234960	0	0	0	0	0	0	0	0	0
LCK	(rel)-AR234960	0	0	0	0	0	0	0	0	0
LIMK1	(rel)-AR234960	0	0	0	0	0	0	0	0	0
LIMK2	(rel)-AR234960	0	0	0	0	0	0	0	0	0
LMTK2	(rel)-AR234960	0	0	0	0	0	0	0	0	0
LYN	(rel)-AR234960	0	0	0	0	0	0	0	0	0
MAP2K1	(rel)-AR234960	0	0	0	0	0	0	0	0	0
MAP2K2	(rel)-AR234960	0	0	0	0	0	0	0	0	0
MAP4K2	(rel)-AR234960	0	0	0	0	0	0	0	0	0
MAPK1	(rel)-AR234960	0	0	0	0	0	0	0	0	0
MAPK4	(rel)-AR234960	0	0	0	0	0	0	0	0	0
MAPKAPK2	(rel)-AR234960	0	0	0	0	0	0	0	0	0
MKNK1	(rel)-AR234960	0	0	0	0	0	0	0	0	0
NTRK2	(rel)-AR234960	0	0	0	0	0	0	0	0	0
NTRK3	(rel)-AR234960	0	0	0	0	0	0	0	0	0
PAK4	(rel)-AR234960	0	0	0	0	0	0	0	0	0
PBK	(rel)-AR234960	0	0	0	0	0	0	0	0	0
PDGFRB	(rel)-AR234960	0	0	0	0	0	0	0	0	0
PDK1	(rel)-AR234960	0	0	0	0	0	0	0	0	0
PDPK1	(rel)-AR234960	0	0	0	0	0	0	0	0	0
PIK4CA	(rel)-AR234960	0	0	0	0	0	0	0	0	0
PIK4CB	(rel)-AR234960	0	0	0	0	0	0	0	0	0
PLK1	(rel)-AR234960	0	0	0	0	0	0	0	0	0
PRKAA1	(rel)-AR234960	0	0	0	0	0	0	0	0	0
PRKCA	(rel)-AR234960	0	0	0	0	0	0	0	0	0
PTK2	(rel)-AR234960	0	0	0	0	0	0	0	0	0
PTK2B	(rel)-AR234960	0	0	0	0	0	0	0	0	0
RAF1	(rel)-AR234960	0	0	0	0	0	0	0	0	0
RAF1_mut	(rel)-AR234960	0	0	0	0	0	0	0	0	0
RET	(rel)-AR234960	0	0	0	0	0	0	0	0	0
RET_mut	(rel)-AR234960	0	0	0	0	0	0	0	0	0
RIOK1	(rel)-AR234960	0	0	0	0	0	0	0	0	0
RIPK1	(rel)-AR234960	0	0	0	0	0	0	0	0	0
RIPK2	(rel)-AR234960	0	0	0	0	0	0	0	0	0
ROR2	(rel)-AR234960	0	0	0	0	0	0	0	0	0
RPS6KA1	(rel)-AR234960	0	0	0	0	0	0	0	0	0
SPHK1	(rel)-AR234960	0	0	0	0	0	0	0	0	0
SRC	(rel)-AR234960	0	0	0	0	0	0	0	0	0
STK24	(rel)-AR234960	0	0	0	0	0	0	0	0	0
STK38	(rel)-AR234960	0	0	0	0	0	0	0	0	0
SYK	(rel)-AR234960	0	0	0	0	0	0	0	0	0
TEC	(rel)-AR234960	0	0	0	0	0	0	0	0	0
TYK2	(rel)-AR234960	0	0	0	0	0	0	0	0	0
ULK3	(rel)-AR234960	0	0	0	0	0	0	0	0	0
YES1	(rel)-AR234960	0	0	0	0	0	0	0	0	0
ZAK	(rel)-AR234960	0	0	0	0	0	0	0	0	0
ZAP70	(rel)-AR234960	0	0	0	0	0	0	0	0	0
ABL1	(S)-Ceralasertib	0	0	0	0	0	0	0	0	0
AKT1	(S)-Ceralasertib	0	0	0	0	0	0	0	0	0
ALK	(S)-Ceralasertib	0	0	0	0	0	0	0	0	0
ARAF	(S)-Ceralasertib	0	0	0	0	0	0	0	0	0
AURKA	(S)-Ceralasertib	0	0	0	0	0	0	0	0	0
AURKB	(S)-Ceralasertib	0	0	0	0	0	0	0	0	0
AURKC	(S)-Ceralasertib	0	0	0	0	0	0	0	0	0
BLK	(S)-Ceralasertib	0	0	0	0	0	0	0	0	0
BMX	(S)-Ceralasertib	0	0	0	0	0	0	0	0	0
BRAF	(S)-Ceralasertib	0	0	0	0	0	0	0	0	0
BRAF_V600E	(S)-Ceralasertib	0	0	0	0	0	0	0	0	0
BTK	(S)-Ceralasertib	0	0	0	0	0	0	0	0	0
CAMK2A	(S)-Ceralasertib	0	0	0	0	0	0	0	0	0
CAMK2G	(S)-Ceralasertib	0	0	0	0	0	0	0	0	0
CDK10	(S)-Ceralasertib	0	0	0	0	0	0	0	0	0
CDK2	(S)-Ceralasertib	0	0	0	0	0	0	0	0	0
CDK3	(S)-Ceralasertib	0	0	0	0	0	0	0	0	0
CDK4	(S)-Ceralasertib	0	0	0	0	1	0	0	0	0
CDK5	(S)-Ceralasertib	0	0	0	0	0	0	0	0	0
CDK6	(S)-Ceralasertib	0	0	0	0	0	0	0	0	0
CDK7	(S)-Ceralasertib	0	0	0	0	1	0	0	0	0
CDK9	(S)-Ceralasertib	0	0	0	0	1	0	0	0	0
CHEK2	(S)-Ceralasertib	0	0	0	0	0	0	0	0	0
CSF1R	(S)-Ceralasertib	0	0	0	0	0	0	0	0	0
CSK	(S)-Ceralasertib	0	0	0	0	0	0	0	0	0
CSNK1A1	(S)-Ceralasertib	0	0	0	0	0	0	0	0	0
CSNK1D	(S)-Ceralasertib	0	0	0	0	0	0	0	0	0
DDR1	(S)-Ceralasertib	0	0	0	0	0	0	0	0	0
DYRK1B	(S)-Ceralasertib	0	0	0	0	0	0	0	0	0
DYRK2	(S)-Ceralasertib	0	0	0	0	0	0	0	0	0
EGFR	(S)-Ceralasertib	0	0	0	0	0	0	0	0	0
EGFR_G719S	(S)-Ceralasertib	0	0	0	0	0	0	0	0	0
EGFR_G719S_T790M	(S)-Ceralasertib	0	0	0	0	0	0	0	0	0
EGFR_L718V	(S)-Ceralasertib	0	0	0	0	0	0	0	0	0
EGFR_L858R	(S)-Ceralasertib	0	0	0	0	0	0	0	0	0
EGFR_L861Q	(S)-Ceralasertib	0	0	0	0	0	0	0	0	0
EGFR_T790M	(S)-Ceralasertib	0	0	0	0	0	0	0	0	0
EPHA2	(S)-Ceralasertib	0	0	0	0	0	0	0	0	0
ERBB3	(S)-Ceralasertib	0	0	0	0	0	0	0	0	0
ERBB4_mut	(S)-Ceralasertib	0	0	0	0	0	0	0	0	0
ERN1	(S)-Ceralasertib	0	0	0	0	0	0	0	0	0
FGFR1	(S)-Ceralasertib	0	0	0	0	0	0	0	0	0
FGFR2	(S)-Ceralasertib	0	0	0	0	0	0	0	0	0
FGFR3	(S)-Ceralasertib	0	0	0	0	0	0	0	0	0
FGR	(S)-Ceralasertib	0	0	0	0	0	0	0	0	0
FLT3	(S)-Ceralasertib	0	0	1	0	0	1	0	0	0
FYN	(S)-Ceralasertib	0	0	0	0	0	0	0	0	0
GSK3A	(S)-Ceralasertib	0	0	0	0	0	0	0	0	0
HER2	(S)-Ceralasertib	0	0	0	0	0	0	0	0	0
INSRR	(S)-Ceralasertib	0	0	0	0	0	0	0	0	0
IRAK3	(S)-Ceralasertib	0	0	0	0	0	0	0	0	0
JAK1	(S)-Ceralasertib	0	0	2	0	0	2	0	0	0
LCK	(S)-Ceralasertib	0	0	0	0	0	0	0	0	0
LIMK1	(S)-Ceralasertib	0	0	0	0	0	0	0	0	0
LIMK2	(S)-Ceralasertib	0	0	0	0	0	0	0	0	0
LMTK2	(S)-Ceralasertib	0	0	0	0	0	0	0	0	0
LYN	(S)-Ceralasertib	0	0	0	0	0	0	0	0	0
MAP2K1	(S)-Ceralasertib	0	0	0	0	0	0	0	0	0
MAP2K2	(S)-Ceralasertib	0	0	0	0	0	0	0	0	0
MAP4K2	(S)-Ceralasertib	0	0	0	0	0	0	0	0	0
MAPK1	(S)-Ceralasertib	0	0	0	0	0	0	0	0	0
MAPK4	(S)-Ceralasertib	0	0	0	0	0	0	0	0	0
MAPKAPK2	(S)-Ceralasertib	0	0	0	0	0	0	0	0	0
MKNK1	(S)-Ceralasertib	0	0	0	0	0	0	0	0	0
NTRK2	(S)-Ceralasertib	0	0	0	0	0	0	0	0	0
NTRK3	(S)-Ceralasertib	0	0	0	0	0	0	0	0	0
PAK4	(S)-Ceralasertib	0	0	0	0	0	0	0	0	0
PBK	(S)-Ceralasertib	0	0	0	0	0	0	0	0	0
PDGFRB	(S)-Ceralasertib	0	0	0	0	0	0	0	0	0
PDK1	(S)-Ceralasertib	0	0	0	0	0	0	0	0	0
PDPK1	(S)-Ceralasertib	0	0	0	0	0	0	0	0	0
PIK4CA	(S)-Ceralasertib	0	0	0	0	0	0	0	0	0
PIK4CB	(S)-Ceralasertib	0	0	0	0	0	0	0	0	0
PLK1	(S)-Ceralasertib	0	0	0	0	0	0	0	0	0
PRKAA1	(S)-Ceralasertib	0	0	0	0	0	0	0	0	0
PRKCA	(S)-Ceralasertib	0	0	0	0	0	0	0	0	0
PTK2	(S)-Ceralasertib	0	0	0	0	0	0	0	0	0
PTK2B	(S)-Ceralasertib	0	0	0	0	0	0	0	0	0
RAF1	(S)-Ceralasertib	0	0	0	0	0	0	0	0	0
RAF1_mut	(S)-Ceralasertib	0	0	3	0	0	3	0	0	0
RET	(S)-Ceralasertib	0	0	0	0	0	0	0	0	0
RET_mut	(S)-Ceralasertib	0	0	0	0	0	0	0	0	0
RIOK1	(S)-Ceralasertib	0	0	0	0	0	0	0	0	0
RIPK1	(S)-Ceralasertib	0	0	0	0	0	0	0	0	0
RIPK2	(S)-Ceralasertib	0	0	0	0	0	0	0	0	0
ROR2	(S)-Ceralasertib	0	0	0	0	0	0	0	0	0
RPS6KA1	(S)-Ceralasertib	0	0	0	0	0	0	0	0	0
SPHK1	(S)-Ceralasertib	0	0	0	0	0	0	0	0	0
SRC	(S)-Ceralasertib	0	0	0	0	0	0	0	0	0
STK24	(S)-Ceralasertib	0	0	0	0	0	0	0	0	0
STK38	(S)-Ceralasertib	0	0	0	0	0	0	0	0	0
SYK	(S)-Ceralasertib	0	0	0	0	0	0	0	0	0
TEC	(S)-Ceralasertib	0	0	0	0	0	0	0	0	0
TYK2	(S)-Ceralasertib	0	0	0	0	0	0	0	0	0
ULK3	(S)-Ceralasertib	0	0	0	0	0	0	0	0	0
YES1	(S)-Ceralasertib	0	0	0	0	0	0	0	0	0
ZAK	(S)-Ceralasertib	0	0	0	0	0	0	0	0	0
ZAP70	(S)-Ceralasertib	0	0	0	0	0	0	0	0	0
ABL1	(S)-PF-06873600	0	0	0	0	0	0	0	0	0
AKT1	(S)-PF-06873600	0	0	0	0	0	0	0	0	0
ALK	(S)-PF-06873600	0	0	0	0	0	0	0	0	0
ARAF	(S)-PF-06873600	0	0	0	0	0	0	0	0	0
AURKA	(S)-PF-06873600	0	0	0	0	0	0	0	0	0
AURKB	(S)-PF-06873600	0	0	0	0	0	0	0	0	0
AURKC	(S)-PF-06873600	0	0	0	0	0	0	0	0	0
BLK	(S)-PF-06873600	0	0	0	0	0	0	0	0	0
BMX	(S)-PF-06873600	0	0	0	0	0	0	0	0	0
BRAF	(S)-PF-06873600	0	0	0	0	0	0	0	0	0
BRAF_V600E	(S)-PF-06873600	0	0	0	0	0	0	0	0	0
BTK	(S)-PF-06873600	0	0	0	0	0	0	0	0	0
CAMK2A	(S)-PF-06873600	0	0	0	0	0	0	0	0	0
CAMK2G	(S)-PF-06873600	0	0	0	0	0	0	0	0	0
CDK10	(S)-PF-06873600	0	0	0	0	0	0	0	0	0
CDK2	(S)-PF-06873600	0	0	0	0	0	0	0	0	0
CDK3	(S)-PF-06873600	0	0	0	0	0	0	0	0	0
CDK4	(S)-PF-06873600	0	0	0	0	1	0	0	0	0
CDK5	(S)-PF-06873600	0	0	0	0	0	0	0	0	0
CDK6	(S)-PF-06873600	0	0	0	0	0	0	0	0	0
CDK7	(S)-PF-06873600	0	0	0	0	1	0	0	0	0
CDK9	(S)-PF-06873600	0	0	0	0	1	0	0	0	0
CHEK2	(S)-PF-06873600	0	0	0	0	0	0	0	0	0
CSF1R	(S)-PF-06873600	0	0	0	0	0	0	0	0	0
CSK	(S)-PF-06873600	0	0	0	0	0	0	0	0	0
CSNK1A1	(S)-PF-06873600	0	0	0	0	0	0	0	0	0
CSNK1D	(S)-PF-06873600	0	0	0	0	0	0	0	0	0
DDR1	(S)-PF-06873600	0	0	0	0	0	0	0	0	0
DYRK1B	(S)-PF-06873600	0	0	0	0	0	0	0	0	0
DYRK2	(S)-PF-06873600	0	0	0	0	0	0	0	0	0
EGFR	(S)-PF-06873600	0	0	0	0	0	0	0	0	0
EGFR_G719S	(S)-PF-06873600	0	0	0	0	0	0	0	0	0
EGFR_G719S_T790M	(S)-PF-06873600	0	0	0	0	0	0	0	0	0
EGFR_L718V	(S)-PF-06873600	0	0	0	0	0	0	0	0	0
EGFR_L858R	(S)-PF-06873600	0	0	0	0	0	0	0	0	0
EGFR_L861Q	(S)-PF-06873600	0	0	0	0	0	0	0	0	0
EGFR_T790M	(S)-PF-06873600	0	0	0	0	0	0	0	0	0
EPHA2	(S)-PF-06873600	0	0	0	0	0	0	0	0	0
ERBB3	(S)-PF-06873600	0	0	2	0	0	2	0	0	0
ERBB4_mut	(S)-PF-06873600	0	0	0	0	0	0	0	0	0
ERN1	(S)-PF-06873600	0	0	0	0	0	0	0	0	0
FGFR1	(S)-PF-06873600	0	0	0	0	0	0	0	0	0
FGFR2	(S)-PF-06873600	0	0	0	0	0	0	0	0	0
FGFR3	(S)-PF-06873600	0	0	0	0	0	0	0	0	0
FGR	(S)-PF-06873600	0	0	0	0	0	0	0	0	0
FLT3	(S)-PF-06873600	0	0	0	0	0	0	0	0	0
FYN	(S)-PF-06873600	0	0	0	0	0	0	0	0	0
GSK3A	(S)-PF-06873600	0	0	0	0	0	0	0	0	0
HER2	(S)-PF-06873600	0	0	0	0	0	0	0	0	0
INSRR	(S)-PF-06873600	0	0	0	0	0	0	0	0	0
IRAK3	(S)-PF-06873600	0	0	0	0	0	0	0	0	0
JAK1	(S)-PF-06873600	0	0	0	0	0	0	0	0	0
LCK	(S)-PF-06873600	0	0	0	0	0	0	0	0	0
LIMK1	(S)-PF-06873600	0	0	0	0	0	0	0	0	0
LIMK2	(S)-PF-06873600	0	0	0	0	0	0	0	0	0
LMTK2	(S)-PF-06873600	0	0	0	0	0	0	0	0	0
LYN	(S)-PF-06873600	0	0	0	0	0	0	0	0	0
MAP2K1	(S)-PF-06873600	0	0	0	0	0	0	0	0	0
MAP2K2	(S)-PF-06873600	0	0	0	0	0	0	0	0	0
MAP4K2	(S)-PF-06873600	0	0	0	0	0	0	0	0	0
MAPK1	(S)-PF-06873600	0	0	0	0	0	0	0	0	0
MAPK4	(S)-PF-06873600	0	0	0	0	0	0	0	0	0
MAPKAPK2	(S)-PF-06873600	0	0	0	0	0	0	0	0	0
MKNK1	(S)-PF-06873600	0	0	0	0	0	0	0	0	0
NTRK2	(S)-PF-06873600	0	0	0	0	0	0	0	0	0
NTRK3	(S)-PF-06873600	0	0	0	0	0	0	0	0	0
PAK4	(S)-PF-06873600	0	0	0	0	0	0	0	0	0
PBK	(S)-PF-06873600	0	0	0	0	0	0	0	0	0
PDGFRB	(S)-PF-06873600	0	0	0	0	0	0	0	0	0
PDK1	(S)-PF-06873600	0	0	0	0	0	0	0	0	0
PDPK1	(S)-PF-06873600	0	0	1	0	0	1	0	0	0
PIK4CA	(S)-PF-06873600	0	0	0	0	0	0	0	0	0
PIK4CB	(S)-PF-06873600	0	0	0	0	0	0	0	0	0
PLK1	(S)-PF-06873600	0	0	0	0	0	0	0	0	0
PRKAA1	(S)-PF-06873600	0	0	0	0	0	0	0	0	0
PRKCA	(S)-PF-06873600	0	0	0	0	0	0	0	0	0
PTK2	(S)-PF-06873600	0	0	0	0	0	0	0	0	0
PTK2B	(S)-PF-06873600	0	0	0	0	0	0	0	0	0
RAF1	(S)-PF-06873600	0	0	0	0	0	0	0	0	0
RAF1_mut	(S)-PF-06873600	0	0	1	0	0	1	0	0	0
RET	(S)-PF-06873600	0	0	0	0	0	0	0	0	0
RET_mut	(S)-PF-06873600	0	0	0	0	0	0	0	0	0
RIOK1	(S)-PF-06873600	0	0	0	0	0	0	0	0	0
RIPK1	(S)-PF-06873600	0	0	0	0	0	0	0	0	0
RIPK2	(S)-PF-06873600	0	0	0	0	0	0	0	0	0
ROR2	(S)-PF-06873600	0	0	0	0	0	0	0	0	0
RPS6KA1	(S)-PF-06873600	0	0	0	0	0	0	0	0	0
SPHK1	(S)-PF-06873600	0	0	0	0	0	0	0	0	0
SRC	(S)-PF-06873600	0	0	0	0	0	0	0	0	0
STK24	(S)-PF-06873600	0	0	0	0	0	0	0	0	0
STK38	(S)-PF-06873600	0	0	0	0	0	0	0	0	0
SYK	(S)-PF-06873600	0	0	0	0	0	0	0	0	0
TEC	(S)-PF-06873600	0	0	0	0	0	0	0	0	0
TYK2	(S)-PF-06873600	0	0	0	0	0	0	0	0	0
ULK3	(S)-PF-06873600	0	0	0	0	0	0	0	0	0
YES1	(S)-PF-06873600	0	0	0	0	0	0	0	0	0
ZAK	(S)-PF-06873600	0	0	0	0	0	0	0	0	0
ZAP70	(S)-PF-06873600	0	0	0	0	0	0	0	0	0
ABL1	(Z)-Guggulsterone	1	0	2	0	0	3	0	0	0
AKT1	(Z)-Guggulsterone	0	0	0	0	0	0	0	0	0
ALK	(Z)-Guggulsterone	0	0	0	0	0	0	0	0	0
ARAF	(Z)-Guggulsterone	0	0	0	0	0	0	0	0	0
AURKA	(Z)-Guggulsterone	0	0	0	0	0	0	0	0	0
AURKB	(Z)-Guggulsterone	0	0	0	0	0	0	0	0	0
AURKC	(Z)-Guggulsterone	0	0	0	0	0	0	0	0	0
BLK	(Z)-Guggulsterone	0	0	0	0	0	0	0	0	0
BMX	(Z)-Guggulsterone	0	0	0	0	0	0	0	0	0
BRAF	(Z)-Guggulsterone	0	0	0	0	0	0	0	0	0
BRAF_V600E	(Z)-Guggulsterone	0	0	0	0	0	0	0	0	0
BTK	(Z)-Guggulsterone	0	0	0	0	0	0	0	0	0
CAMK2A	(Z)-Guggulsterone	0	0	0	0	0	0	0	0	0
CAMK2G	(Z)-Guggulsterone	0	0	0	0	0	0	0	0	0
CDK10	(Z)-Guggulsterone	0	0	0	0	0	0	0	0	0
CDK2	(Z)-Guggulsterone	0	0	0	0	0	0	0	0	0
CDK3	(Z)-Guggulsterone	0	0	0	0	0	0	0	0	0
CDK4	(Z)-Guggulsterone	0	0	0	0	1	0	0	0	0
CDK5	(Z)-Guggulsterone	0	0	0	0	0	0	0	0	0
CDK6	(Z)-Guggulsterone	0	0	0	0	0	0	0	0	0
CDK7	(Z)-Guggulsterone	0	0	0	0	1	0	0	0	0
CDK9	(Z)-Guggulsterone	0	0	0	0	1	0	0	0	0
CHEK2	(Z)-Guggulsterone	0	0	0	0	0	0	0	0	0
CSF1R	(Z)-Guggulsterone	0	0	0	0	0	0	0	0	0
CSK	(Z)-Guggulsterone	0	0	0	0	0	0	0	0	0
CSNK1A1	(Z)-Guggulsterone	0	0	0	0	0	0	0	0	0
CSNK1D	(Z)-Guggulsterone	0	0	0	0	0	0	0	0	0
DDR1	(Z)-Guggulsterone	0	0	0	0	0	0	0	0	0
DYRK1B	(Z)-Guggulsterone	0	0	0	0	0	0	0	0	0
DYRK2	(Z)-Guggulsterone	0	0	0	0	0	0	0	0	0
EGFR	(Z)-Guggulsterone	0	0	0	0	0	0	0	0	0
EGFR_G719S	(Z)-Guggulsterone	0	0	0	0	0	0	0	0	0
EGFR_G719S_T790M	(Z)-Guggulsterone	0	0	0	0	0	0	0	0	0
EGFR_L718V	(Z)-Guggulsterone	0	0	0	0	0	0	0	0	0
EGFR_L858R	(Z)-Guggulsterone	0	0	0	0	0	0	0	0	0
EGFR_L861Q	(Z)-Guggulsterone	0	0	0	0	0	0	0	0	0
EGFR_T790M	(Z)-Guggulsterone	0	0	0	0	0	0	0	0	0
EPHA2	(Z)-Guggulsterone	0	0	0	0	0	0	0	0	0
ERBB3	(Z)-Guggulsterone	0	0	0	0	0	0	0	0	0
ERBB4_mut	(Z)-Guggulsterone	0	0	0	0	0	0	0	0	0
ERN1	(Z)-Guggulsterone	0	0	0	0	0	0	0	0	0
FGFR1	(Z)-Guggulsterone	0	0	0	0	0	0	0	0	0
FGFR2	(Z)-Guggulsterone	0	0	0	0	0	0	0	0	0
FGFR3	(Z)-Guggulsterone	0	0	0	0	0	0	0	0	0
FGR	(Z)-Guggulsterone	0	0	0	0	0	0	0	0	0
FLT3	(Z)-Guggulsterone	0	0	0	0	0	0	0	0	0
FYN	(Z)-Guggulsterone	0	0	0	0	0	0	0	0	0
GSK3A	(Z)-Guggulsterone	0	0	0	0	0	0	0	0	0
HER2	(Z)-Guggulsterone	0	0	0	0	0	0	0	0	0
INSRR	(Z)-Guggulsterone	0	0	0	0	0	0	0	0	0
IRAK3	(Z)-Guggulsterone	0	0	0	0	0	0	0	0	0
JAK1	(Z)-Guggulsterone	0	0	0	0	0	0	0	0	0
LCK	(Z)-Guggulsterone	0	0	0	0	0	0	0	0	0
LIMK1	(Z)-Guggulsterone	0	0	0	0	0	0	0	0	0
LIMK2	(Z)-Guggulsterone	0	0	0	0	0	0	0	0	0
LMTK2	(Z)-Guggulsterone	0	0	0	0	0	0	0	0	0
LYN	(Z)-Guggulsterone	0	0	0	0	0	0	0	0	0
MAP2K1	(Z)-Guggulsterone	0	0	0	0	0	0	0	0	0
MAP2K2	(Z)-Guggulsterone	0	0	0	0	0	0	0	0	0
MAP4K2	(Z)-Guggulsterone	0	0	0	0	0	0	0	0	0
MAPK1	(Z)-Guggulsterone	0	0	0	0	0	0	0	0	0
MAPK4	(Z)-Guggulsterone	0	0	0	0	0	0	0	0	0
MAPKAPK2	(Z)-Guggulsterone	0	0	0	0	0	0	0	0	0
MKNK1	(Z)-Guggulsterone	0	0	0	0	0	0	0	0	0
NTRK2	(Z)-Guggulsterone	0	0	0	0	0	0	0	0	0
NTRK3	(Z)-Guggulsterone	0	0	0	0	0	0	0	0	0
PAK4	(Z)-Guggulsterone	0	0	0	0	0	0	0	0	0
PBK	(Z)-Guggulsterone	0	0	0	0	0	0	0	0	0
PDGFRB	(Z)-Guggulsterone	0	0	0	0	0	0	0	0	0
PDK1	(Z)-Guggulsterone	0	0	0	0	0	0	0	0	0
PDPK1	(Z)-Guggulsterone	0	0	0	0	0	0	0	0	0
PIK4CA	(Z)-Guggulsterone	0	0	0	0	0	0	0	0	0
PIK4CB	(Z)-Guggulsterone	0	0	0	0	0	0	0	0	0
PLK1	(Z)-Guggulsterone	0	0	0	0	0	0	0	0	0
PRKAA1	(Z)-Guggulsterone	0	0	0	0	0	0	0	0	0
PRKCA	(Z)-Guggulsterone	0	0	0	0	0	0	0	0	0
PTK2	(Z)-Guggulsterone	0	0	0	0	0	0	0	0	0
PTK2B	(Z)-Guggulsterone	0	0	0	0	0	0	0	0	0
RAF1	(Z)-Guggulsterone	0	0	0	0	0	0	0	0	0
RAF1_mut	(Z)-Guggulsterone	0	0	0	0	0	0	0	0	0
RET	(Z)-Guggulsterone	0	0	0	0	0	0	0	0	0
RET_mut	(Z)-Guggulsterone	0	0	0	0	0	0	0	0	0
RIOK1	(Z)-Guggulsterone	0	0	0	0	0	0	0	0	0
RIPK1	(Z)-Guggulsterone	0	0	0	0	0	0	0	0	0
RIPK2	(Z)-Guggulsterone	0	0	0	0	0	0	0	0	0
ROR2	(Z)-Guggulsterone	0	0	0	0	0	0	0	0	0
RPS6KA1	(Z)-Guggulsterone	0	0	0	0	0	0	0	0	0
SPHK1	(Z)-Guggulsterone	0	0	0	0	0	0	0	0	0
SRC	(Z)-Guggulsterone	0	0	0	0	0	0	0	0	0
STK24	(Z)-Guggulsterone	0	0	0	0	0	0	0	0	0
STK38	(Z)-Guggulsterone	0	0	0	0	0	0	0	0	0
SYK	(Z)-Guggulsterone	0	0	0	0	0	0	0	0	0
TEC	(Z)-Guggulsterone	0	0	0	0	0	0	0	0	0
TYK2	(Z)-Guggulsterone	0	0	0	0	0	0	0	0	0
ULK3	(Z)-Guggulsterone	0	0	0	0	0	0	0	0	0
YES1	(Z)-Guggulsterone	0	0	0	0	0	0	0	0	0
ZAK	(Z)-Guggulsterone	0	0	0	0	0	0	0	0	0
ZAP70	(Z)-Guggulsterone	0	0	0	0	0	0	0	0	0
ABL1	(Z)-Orantinib	0	0	0	0	0	0	0	0	0
AKT1	(Z)-Orantinib	0	0	0	0	0	0	0	0	0
ALK	(Z)-Orantinib	0	0	0	0	0	0	0	0	0
ARAF	(Z)-Orantinib	0	0	0	0	0	0	0	0	0
AURKA	(Z)-Orantinib	0	0	0	0	0	0	0	0	0
AURKB	(Z)-Orantinib	0	0	0	0	0	0	0	0	0
AURKC	(Z)-Orantinib	0	0	0	0	0	0	0	0	0
BLK	(Z)-Orantinib	0	0	0	0	0	0	0	0	0
BMX	(Z)-Orantinib	0	0	0	0	0	0	0	0	0
BRAF	(Z)-Orantinib	0	0	0	0	0	0	0	0	0
BRAF_V600E	(Z)-Orantinib	0	0	0	0	0	0	0	0	0
BTK	(Z)-Orantinib	0	0	0	0	0	0	0	0	0
CAMK2A	(Z)-Orantinib	0	0	0	0	0	0	0	0	0
CAMK2G	(Z)-Orantinib	0	0	0	0	0	0	0	0	0
CDK10	(Z)-Orantinib	0	0	0	0	0	0	0	0	0
CDK2	(Z)-Orantinib	0	0	0	0	0	0	0	0	0
CDK3	(Z)-Orantinib	0	0	0	0	0	0	0	0	0
CDK4	(Z)-Orantinib	0	0	0	0	1	0	0	0	0
CDK5	(Z)-Orantinib	0	0	0	0	0	0	0	0	0
CDK6	(Z)-Orantinib	0	0	0	0	0	0	0	0	0
CDK7	(Z)-Orantinib	0	0	0	0	1	0	0	0	0
CDK9	(Z)-Orantinib	0	0	0	0	1	0	0	0	0
CHEK2	(Z)-Orantinib	0	0	0	0	0	0	0	0	0
CSF1R	(Z)-Orantinib	0	0	0	0	0	0	0	0	0
CSK	(Z)-Orantinib	0	0	0	0	0	0	0	0	0
CSNK1A1	(Z)-Orantinib	0	0	0	0	0	0	0	0	0
CSNK1D	(Z)-Orantinib	0	0	0	0	0	0	0	0	0
DDR1	(Z)-Orantinib	0	0	0	0	0	0	0	0	0
DYRK1B	(Z)-Orantinib	0	0	0	0	0	0	0	0	0
DYRK2	(Z)-Orantinib	0	0	0	0	0	0	0	0	0
EGFR	(Z)-Orantinib	0	0	0	0	0	0	0	0	0
EGFR_G719S	(Z)-Orantinib	0	0	0	0	0	0	0	0	0
EGFR_G719S_T790M	(Z)-Orantinib	0	0	0	0	0	0	0	0	0
EGFR_L718V	(Z)-Orantinib	0	0	0	0	0	0	0	0	0
EGFR_L858R	(Z)-Orantinib	0	0	0	0	0	0	0	0	0
EGFR_L861Q	(Z)-Orantinib	0	0	0	0	0	0	0	0	0
EGFR_T790M	(Z)-Orantinib	0	0	0	0	0	0	0	0	0
EPHA2	(Z)-Orantinib	0	0	0	0	0	0	0	0	0
ERBB3	(Z)-Orantinib	0	0	0	0	0	0	0	0	0
ERBB4_mut	(Z)-Orantinib	0	0	0	0	0	0	0	0	0
ERN1	(Z)-Orantinib	0	0	0	0	0	0	0	0	0
FGFR1	(Z)-Orantinib	0	0	0	0	0	0	0	0	0
FGFR2	(Z)-Orantinib	0	0	0	0	0	0	0	0	0
FGFR3	(Z)-Orantinib	0	0	0	0	0	0	0	0	0
FGR	(Z)-Orantinib	0	0	0	0	0	0	0	0	0
FLT3	(Z)-Orantinib	0	0	0	0	0	0	0	0	0
FYN	(Z)-Orantinib	0	0	0	0	0	0	0	0	0
GSK3A	(Z)-Orantinib	0	0	0	0	0	0	0	0	0
HER2	(Z)-Orantinib	0	0	0	0	0	0	0	0	0
INSRR	(Z)-Orantinib	0	0	0	0	0	0	0	0	0
IRAK3	(Z)-Orantinib	0	0	0	0	0	0	0	0	0
JAK1	(Z)-Orantinib	0	0	0	0	0	0	0	0	0
LCK	(Z)-Orantinib	0	0	0	0	0	0	0	0	0
LIMK1	(Z)-Orantinib	0	0	0	0	0	0	0	0	0
LIMK2	(Z)-Orantinib	0	0	0	0	0	0	0	0	0
LMTK2	(Z)-Orantinib	0	0	0	0	0	0	0	0	0
LYN	(Z)-Orantinib	0	0	0	0	0	0	0	0	0
MAP2K1	(Z)-Orantinib	0	0	0	0	0	0	0	0	0
MAP2K2	(Z)-Orantinib	0	0	0	0	0	0	0	0	0
MAP4K2	(Z)-Orantinib	0	0	0	0	0	0	0	0	0
MAPK1	(Z)-Orantinib	0	0	0	0	0	0	0	0	0
MAPK4	(Z)-Orantinib	0	0	0	0	0	0	0	0	0
MAPKAPK2	(Z)-Orantinib	0	0	0	0	0	0	0	0	0
MKNK1	(Z)-Orantinib	0	0	0	0	0	0	0	0	0
NTRK2	(Z)-Orantinib	0	0	0	0	0	0	0	0	0
NTRK3	(Z)-Orantinib	0	0	0	0	0	0	0	0	0
PAK4	(Z)-Orantinib	0	0	0	0	0	0	0	0	0
PBK	(Z)-Orantinib	0	0	0	0	0	0	0	0	0
PDGFRB	(Z)-Orantinib	0	0	0	0	0	0	0	0	0
PDK1	(Z)-Orantinib	0	0	0	0	0	0	0	0	0
PDPK1	(Z)-Orantinib	0	0	0	0	0	0	0	0	0
PIK4CA	(Z)-Orantinib	0	0	0	0	0	0	0	0	0
PIK4CB	(Z)-Orantinib	0	0	0	0	0	0	0	0	0
PLK1	(Z)-Orantinib	0	0	0	0	0	0	0	0	0
PRKAA1	(Z)-Orantinib	0	0	0	0	0	0	0	0	0
PRKCA	(Z)-Orantinib	0	0	0	0	0	0	0	0	0
PTK2	(Z)-Orantinib	0	0	0	0	0	0	0	0	0
PTK2B	(Z)-Orantinib	0	0	0	0	0	0	0	0	0
RAF1	(Z)-Orantinib	0	0	0	0	0	0	0	0	0
RAF1_mut	(Z)-Orantinib	0	0	0	0	0	0	0	0	0
RET	(Z)-Orantinib	0	0	0	0	0	0	0	0	0
RET_mut	(Z)-Orantinib	0	0	0	0	0	0	0	0	0
RIOK1	(Z)-Orantinib	0	0	0	0	0	0	0	0	0
RIPK1	(Z)-Orantinib	0	0	0	0	0	0	0	0	0
RIPK2	(Z)-Orantinib	0	0	0	0	0	0	0	0	0
ROR2	(Z)-Orantinib	0	0	0	0	0	0	0	0	0
RPS6KA1	(Z)-Orantinib	0	0	0	0	0	0	0	0	0
SPHK1	(Z)-Orantinib	0	0	0	0	0	0	0	0	0
SRC	(Z)-Orantinib	0	1	1	1	0	3	0	0	0
STK24	(Z)-Orantinib	0	0	0	0	0	0	0	0	0
STK38	(Z)-Orantinib	0	0	0	0	0	0	0	0	0
SYK	(Z)-Orantinib	0	0	0	0	0	0	0	0	0
TEC	(Z)-Orantinib	0	0	0	0	0	0	0	0	0
TYK2	(Z)-Orantinib	0	0	0	0	0	0	0	0	0
ULK3	(Z)-Orantinib	0	0	0	0	0	0	0	0	0
YES1	(Z)-Orantinib	0	0	0	0	0	0	0	0	0
ZAK	(Z)-Orantinib	0	0	0	0	0	0	0	0	0
ZAP70	(Z)-Orantinib	0	0	0	0	0	0	0	0	0
ABL1	[6]-Gingerol	0	0	0	0	0	0	0	0	0
AKT1	[6]-Gingerol	0	0	0	0	0	0	0	0	0
ALK	[6]-Gingerol	0	0	0	0	0	0	0	0	0
ARAF	[6]-Gingerol	0	0	0	0	0	0	0	0	0
AURKA	[6]-Gingerol	0	0	0	0	0	0	0	0	0
AURKB	[6]-Gingerol	0	0	0	0	0	0	0	0	0
AURKC	[6]-Gingerol	0	0	0	0	0	0	0	0	0
BLK	[6]-Gingerol	0	0	0	0	0	0	0	0	0
BMX	[6]-Gingerol	0	0	0	0	0	0	0	0	0
BRAF	[6]-Gingerol	0	0	0	0	0	0	0	0	0
BRAF_V600E	[6]-Gingerol	0	0	0	0	0	0	0	0	0
BTK	[6]-Gingerol	0	0	0	0	0	0	0	0	0
CAMK2A	[6]-Gingerol	0	0	0	0	0	0	0	0	0
CAMK2G	[6]-Gingerol	0	0	0	0	0	0	0	0	0
CDK10	[6]-Gingerol	0	0	0	0	0	0	0	0	0
CDK2	[6]-Gingerol	0	0	0	0	0	0	0	0	0
CDK3	[6]-Gingerol	0	0	0	0	0	0	0	0	0
CDK4	[6]-Gingerol	0	0	0	0	1	0	0	0	0
CDK5	[6]-Gingerol	0	0	0	0	0	0	0	0	0
CDK6	[6]-Gingerol	0	0	0	0	0	0	0	0	0
CDK7	[6]-Gingerol	0	0	0	0	1	0	0	0	0
CDK9	[6]-Gingerol	0	0	0	0	1	0	0	0	0
CHEK2	[6]-Gingerol	0	0	0	0	0	0	0	0	0
CSF1R	[6]-Gingerol	0	0	0	0	0	0	0	0	0
CSK	[6]-Gingerol	0	0	0	0	0	0	0	0	0
CSNK1A1	[6]-Gingerol	0	0	0	0	0	0	0	0	0
CSNK1D	[6]-Gingerol	0	0	0	0	0	0	0	0	0
DDR1	[6]-Gingerol	0	0	0	0	0	0	0	0	0
DYRK1B	[6]-Gingerol	0	0	0	0	0	0	0	0	0
DYRK2	[6]-Gingerol	0	0	0	0	0	0	0	0	0
EGFR_G719S	[6]-Gingerol	0	0	0	0	0	0	0	0	0
EGFR_G719S_T790M	[6]-Gingerol	0	0	0	0	0	0	0	0	0
EGFR_L718V	[6]-Gingerol	0	0	0	0	0	0	0	0	0
EGFR_L858R	[6]-Gingerol	0	0	0	0	0	0	0	0	0
EGFR_L861Q	[6]-Gingerol	0	0	0	0	0	0	0	0	0
EGFR_T790M	[6]-Gingerol	0	0	0	0	0	0	0	0	0
EPHA2	[6]-Gingerol	0	0	0	0	0	0	0	0	0
ERBB3	[6]-Gingerol	0	0	0	0	0	0	0	0	0
ERBB4_mut	[6]-Gingerol	0	0	0	0	0	0	0	0	0
ERN1	[6]-Gingerol	0	0	0	0	0	0	0	0	0
FGFR1	[6]-Gingerol	0	0	0	0	0	0	0	0	0
FGFR2	[6]-Gingerol	0	0	0	0	0	0	0	0	0
FGFR3	[6]-Gingerol	0	0	0	0	0	0	0	0	0
FGR	[6]-Gingerol	0	0	0	0	0	0	0	0	0
FLT3	[6]-Gingerol	0	0	0	0	0	0	0	0	0
FYN	[6]-Gingerol	0	0	0	0	0	0	0	0	0
GSK3A	[6]-Gingerol	0	0	0	0	0	0	0	0	0
HER2	[6]-Gingerol	0	0	0	0	0	0	0	0	0
INSRR	[6]-Gingerol	0	0	0	0	0	0	0	0	0
IRAK3	[6]-Gingerol	0	0	0	0	0	0	0	0	0
JAK1	[6]-Gingerol	0	0	0	0	0	0	0	0	0
LCK	[6]-Gingerol	0	0	0	0	0	0	0	0	0
LIMK1	[6]-Gingerol	0	0	0	0	0	0	0	0	0
LIMK2	[6]-Gingerol	0	0	0	0	0	0	0	0	0
LMTK2	[6]-Gingerol	0	0	0	0	0	0	0	0	0
LYN	[6]-Gingerol	0	0	0	0	0	0	0	0	0
MAP2K1	[6]-Gingerol	0	0	0	0	0	0	0	0	0
MAP2K2	[6]-Gingerol	0	0	0	0	0	0	0	0	0
MAP4K2	[6]-Gingerol	0	0	0	0	0	0	0	0	0
MAPK1	[6]-Gingerol	0	0	0	0	0	0	0	0	0
MAPK4	[6]-Gingerol	0	0	0	0	0	0	0	0	0
MAPKAPK2	[6]-Gingerol	0	0	0	0	0	0	0	0	0
MKNK1	[6]-Gingerol	0	0	0	0	0	0	0	0	0
NTRK2	[6]-Gingerol	0	0	0	0	0	0	0	0	0
NTRK3	[6]-Gingerol	0	0	0	0	0	0	0	0	0
PAK4	[6]-Gingerol	0	0	0	0	0	0	0	0	0
PBK	[6]-Gingerol	0	0	0	0	0	0	0	0	0
PDGFRB	[6]-Gingerol	0	0	0	0	0	0	0	0	0
PDK1	[6]-Gingerol	0	0	0	0	0	0	0	0	0
PDPK1	[6]-Gingerol	0	0	0	0	0	0	0	0	0
PIK4CA	[6]-Gingerol	0	0	0	0	0	0	0	0	0
PIK4CB	[6]-Gingerol	0	0	0	0	0	0	0	0	0
PLK1	[6]-Gingerol	0	0	0	0	0	0	0	0	0
PRKAA1	[6]-Gingerol	0	0	0	0	0	0	0	0	0
PRKCA	[6]-Gingerol	0	0	0	0	0	0	0	0	0
PTK2	[6]-Gingerol	0	0	0	0	0	0	0	0	0
PTK2B	[6]-Gingerol	0	0	0	0	0	0	0	0	0
RAF1	[6]-Gingerol	0	0	0	0	0	0	0	0	0
RAF1_mut	[6]-Gingerol	0	0	0	0	0	0	0	0	0
RET	[6]-Gingerol	0	0	0	0	0	0	0	0	0
RET_mut	[6]-Gingerol	0	0	0	0	0	0	0	0	0
RIOK1	[6]-Gingerol	0	0	0	0	0	0	0	0	0
RIPK1	[6]-Gingerol	0	0	0	0	0	0	0	0	0
RIPK2	[6]-Gingerol	0	0	0	0	0	0	0	0	0
ROR2	[6]-Gingerol	0	0	0	0	0	0	0	0	0
RPS6KA1	[6]-Gingerol	0	0	0	0	0	0	0	0	0
SPHK1	[6]-Gingerol	0	0	0	0	0	0	0	0	0
SRC	[6]-Gingerol	0	0	0	0	0	0	0	0	0
STK24	[6]-Gingerol	0	0	0	0	0	0	0	0	0
STK38	[6]-Gingerol	0	0	0	0	0	0	0	0	0
SYK	[6]-Gingerol	0	0	0	0	0	0	0	0	0
TEC	[6]-Gingerol	0	0	0	0	0	0	0	0	0
TYK2	[6]-Gingerol	0	0	0	0	0	0	0	0	0
ULK3	[6]-Gingerol	0	0	0	0	0	0	0	0	0
YES1	[6]-Gingerol	0	0	0	0	0	0	0	0	0
ZAK	[6]-Gingerol	0	0	0	0	0	0	0	0	0
ZAP70	[6]-Gingerol	0	0	0	0	0	0	0	0	0
ABL1	1-Azakenpaullone	0	0	0	0	0	0	0	0	0
AKT1	1-Azakenpaullone	0	0	0	0	0	0	0	0	0
ALK	1-Azakenpaullone	0	0	0	0	0	0	0	0	0
ARAF	1-Azakenpaullone	0	0	0	0	0	0	0	0	0
AURKA	1-Azakenpaullone	0	0	0	0	0	0	0	0	0
AURKB	1-Azakenpaullone	0	0	0	0	0	0	0	0	0
AURKC	1-Azakenpaullone	0	0	0	0	0	0	0	0	0
BLK	1-Azakenpaullone	0	0	0	0	0	0	0	0	0
BMX	1-Azakenpaullone	0	0	0	0	0	0	0	0	0
BRAF	1-Azakenpaullone	0	0	0	0	0	0	0	0	0
BRAF_V600E	1-Azakenpaullone	0	0	0	0	0	0	0	0	0
BTK	1-Azakenpaullone	0	0	0	0	0	0	0	0	0
CAMK2A	1-Azakenpaullone	0	0	0	0	0	0	0	0	0
CAMK2G	1-Azakenpaullone	0	0	0	0	0	0	0	0	0
CDK10	1-Azakenpaullone	0	0	0	0	0	0	0	0	0
CDK2	1-Azakenpaullone	0	0	0	0	0	0	0	0	0
CDK3	1-Azakenpaullone	0	0	0	0	0	0	0	0	0
CDK4	1-Azakenpaullone	0	0	0	0	1	0	0	0	0
CDK5	1-Azakenpaullone	0	0	0	0	0	0	0	0	0
CDK6	1-Azakenpaullone	0	0	0	0	0	0	0	0	0
CDK7	1-Azakenpaullone	0	0	0	0	1	0	0	0	0
CDK9	1-Azakenpaullone	0	0	0	0	1	0	0	0	0
CHEK2	1-Azakenpaullone	0	0	0	0	0	0	0	0	0
CSF1R	1-Azakenpaullone	0	0	0	0	0	0	0	0	0
CSK	1-Azakenpaullone	0	0	0	0	0	0	0	0	0
CSNK1A1	1-Azakenpaullone	0	0	0	0	0	0	0	0	0
CSNK1D	1-Azakenpaullone	0	0	0	0	0	0	0	0	0
DDR1	1-Azakenpaullone	0	0	0	0	0	0	0	0	0
DYRK1B	1-Azakenpaullone	0	0	0	0	0	0	0	0	0
DYRK2	1-Azakenpaullone	0	0	0	0	0	0	0	0	0
EGFR	1-Azakenpaullone	0	0	0	0	0	0	0	0	0
EGFR_G719S	1-Azakenpaullone	0	0	0	0	0	0	0	0	0
EGFR_G719S_T790M	1-Azakenpaullone	0	0	0	0	0	0	0	0	0
EGFR_L718V	1-Azakenpaullone	0	0	0	0	0	0	0	0	0
EGFR_L858R	1-Azakenpaullone	0	0	0	0	0	0	0	0	0
EGFR_L861Q	1-Azakenpaullone	0	0	0	0	0	0	0	0	0
EGFR_T790M	1-Azakenpaullone	0	0	0	0	0	0	0	0	0
EPHA2	1-Azakenpaullone	0	0	0	0	0	0	0	0	0
ERBB3	1-Azakenpaullone	0	0	0	0	0	0	0	0	0
ERBB4_mut	1-Azakenpaullone	0	0	0	0	0	0	0	0	0
ERN1	1-Azakenpaullone	0	0	0	0	0	0	0	0	0
[truncated: 152,544 more rows]

## Sheet: Cpd binding
CompoundName	B4_target	B4_target_names
CID755673	O94806,Q13563,Q15139,Q63470,Q9BZL6	PRKD3,PKD2,PRKD1,Dyrk1a,PRKD2
Sophocarpine (monohydrate)
Sophocarpine
BT2
Erlotinib	O14976,O15197,O43683,O75676,O94804,O94956,P00519,P00533,P04626,P06239,P07949,P08684,P10721,P11274,P15056,P21860,P22830,P28028,P35968,P36888,P42684,P51451,P68370,Q09013,Q13163,Q15303,Q56UN5,Q8TBX8,Q92887,Q96GD4,Q9H2G2,Q9H773	GAK,EPHB6,BUB1,RPS6KA4,STK10,SLCO2B1,ABL1,EGFR,HER2,LCK,RET,CYP3A4,KIT,BCR,BRAF,ERBB3,FECH,Braf,KDR,FLT3,ABL2,BLK,Tuba1a,DMPK,MAP2K5,ERBB4,MAP3K19,PIP4K2C,ABCC2,AURKB,SLK,DCTPP1
Erlotinib (Hydrochloride)	O14976,O15197,O43683,O75676,O94804,O94956,P00519,P00533,P04626,P06239,P07949,P08684,P10721,P11274,P15056,P21860,P22830,P28028,P35968,P36888,P42684,P51451,P68370,Q09013,Q13163,Q15303,Q56UN5,Q8TBX8,Q92887,Q96GD4,Q9H2G2,Q9H773	GAK,EPHB6,BUB1,RPS6KA4,STK10,SLCO2B1,ABL1,EGFR,HER2,LCK,RET,CYP3A4,KIT,BCR,BRAF,ERBB3,FECH,Braf,KDR,FLT3,ABL2,BLK,Tuba1a,DMPK,MAP2K5,ERBB4,MAP3K19,PIP4K2C,ABCC2,AURKB,SLK,DCTPP1
AG1024	P08069,Q9NZ45	IGF1R,CISD1
Sodium Salicylate
A-3 (hydrochloride)
SP600125	P33981,P45983,P45984,P53779	TTK,MAPK8,MAPK9,MAPK10
Atuveciclib
JWG-071
Binimetinib	P36507,Q02750	MAP2K2,MAP2K1
Bimiralisib	O00329,O00750,P42336,P42338,P42345,P48736,Q8NEB9	PIK3CD,PIK3C2B,PIK3CA,PIK3CB,MTOR,PIK3CG,PIK3C3
BLZ945	P07333	CSF1R
NVP-AEW541	P06213,P08069,P40989,P48736,Q12809	INSR,IGF1R,GSC2,PIK3CG,KCNH2
BI-882370	P04049,P15056	RAF1,BRAF
Afuresertib (hydrochloride)	P17612,P22694,P31749,P31751,Q9Y243	PRKACA,PRKACB,AKT1,AKT2,AKT3
Afuresertib	P17612,P22694,P31749,P31751,Q9Y243	PRKACA,PRKACB,AKT1,AKT2,AKT3
PHT-7.3	Q969H4	CNKSR1
Ellagic acid	O43570,P00915,P00918,P07943,P08069,P0DMV8,P12931,P14174,P15121,P18031,P21397,P22748,P23280,P35218,P43166,P51452,P52020,P56817,P68400,P84022,Q02763,Q14576,Q16790,Q4U2R8,Q5A7N4,Q7ZJM1,Q8N1Q1,Q9HC97,Q9NUW8,Q9ULX7,Q9Y4P1	CA12,CA1,CA2,Akr1b1,IGF1R,HSPA1A,SRC,MIF,AKR1B1,PTPN1,MAOA,CA4,CA6,CA5A,CA7,DUSP3,Sqle,BACE1,CSNK2A1,SMAD3,TEK,ELAVL3,CA9,SLC22A6,TPT1,pol,CA13,GPR35,TDP1,CA14,ATG4B
EHop-016	P63000	RAC1
AST5902 (trimesylate)
Osimertinib (dimesylate)
TAS-115 mesylate
MK-0941
Decursinol angelate
GSK2110183 analog 1 (hydrochloride)
Palbociclib (monohydrochloride)	P11802,P24941,P48426,P49759,P52333,Q00534,Q8TBX8	CDK4,CDK2,PIP4K2A,CLK1,JAK3,CDK6,PIP4K2C
Palbociclib (isethionate)	P11802,P24941,P48426,P49759,P52333,Q00534,Q8TBX8	CDK4,CDK2,PIP4K2A,CLK1,JAK3,CDK6,PIP4K2C
IRAK4-IN-4
TAS-117 (hydrochloride)
Brigatinib	P00533,P06213,P08069,P08922,P36888,Q9UM73	EGFR,INSR,IGF1R,ROS1,FLT3,ALK
Hesperetin	O43570,P04798,P0C6X7,P22748,P27487,P43166,Q16678	CA12,CYP1A1,rep,CA4,DPP4,CA7,CYP1B1
B-Raf IN 1	P04049,P15056,Q16539	RAF1,BRAF,MAPK14
Torin 1	O00443,O00750,P42336,P42345,P48736,P78527,Q8NEB9,Q9JLN9,Q9UBF8	PIK3C2A,PIK3C2B,PIK3CA,MTOR,PIK3CG,PRKDC,PIK3C3,Mtor,PI4KB
CCT241736	O14965,P10635,P11712,P33261,P36888,Q96GD4	AURKA,CYP2D6,CYP2C9,CYP2C19,FLT3,AURKB
GNE-477	O00329,P42336,P42338,P42345,P48736	PIK3CD,PIK3CA,PIK3CB,MTOR,PIK3CG
TCS7010	O14965,Q96GD4	AURKA,AURKB
IACS-13909
ZT-12-037-01
Cyclocreatine
Ginkgolide C
AZD0156	O00329,P42336,P42338,P42345,P48736,P78527,Q13315	PIK3CD,PIK3CA,PIK3CB,MTOR,PIK3CG,PRKDC,ATM
DTP3 (TFA)
DTP3
DDR1-IN-1	Q08345	DDR1
WZ-3146
S49076	P30530	AXL
bio-THZ1
Decernotinib	O60674,O94804,P08581,P11388,P17252,P23458,P29597,P52333,Q00537,Q02880,Q05655,Q13470,Q6ZSR9,Q96S44,Q9H2G2,Q9Y5S2	JAK2,STK10,MET,TOP2A,PRKCA,JAK1,TYK2,JAK3,CDK17,TOP2B,PRKCD,TNK1,nan,TP53RK,SLK,CDC42BPB
Daphnetin
ERK5-IN-2
GSK3145095	Q13546	RIPK1
CID-1067700	P10636,P51149,P60953,P61105,P63001	MAPT,RAB7A,CDC42,RAB2A,Rac1
MLi-2	Q5S007	LRRK2
Ferulic acid methyl ester	P34913	EPHX2
PF-4800567	P48730,P49674	CSNK1D,CSNK1E
SGC-GAK-1	O14976,O43353,Q8NI60	GAK,RIPK2,COQ8A
RIPA-56	Q13546,Q60855	RIPK1,Ripk1
H-1152 (dihydrochloride)	O00444,O75116,Q13464,Q28021,Q5S007	PLK4,ROCK2,ROCK1,ROCK2,LRRK2
BKI-1369	Q12809,Q9BJF5	KCNH2,CDPK1
Vps34-IN-1	Q8NEB9	PIK3C3
3BDO
Enzastaurin	O60331,P05129,P05771,P11309,P17252,P24723,P36888,P49840,P49841,P51812,Q02156,Q04759,Q05655,Q13237,Q13627,Q15349,Q86YV6,Q8TD08,Q9UK32	PIP5K1C,PRKCG,PRKCB,PIM1,PRKCA,PRKCH,FLT3,GSK3A,GSK3B,RPS6KA3,PRKCE,PRKCQ,PRKCD,PRKG2,DYRK1A,RPS6KA2,MYLK4,MAPK15,RPS6KA6
Uprosertib	O00141,P17612,P22694,P23443,P31749,P31751,Q00536,Q13464,Q13627,Q14680,Q16512,Q9Y243	SGK1,PRKACA,PRKACB,RPS6KB1,AKT1,AKT2,CDK16,ROCK1,DYRK1A,MELK,PKN1,AKT3
MS4078	Q9UM73	ALK
Butein	P07943,P12527,P12822,P37059,P56817,P80457,Q965D5	Akr1b1,Alox5,ACE,HSD17B2,BACE1,XDH,fabI
CAN508
Mobocertinib
Mobocertinib (succinate)
Fruquintinib
LDN-212854	O00238,P21275,P36895,P37023,P37172,Q04771,Q61288	BMPR1B,Bmp4,Bmpr1a,ACVRL1,Acvr1,ACVR1,Acvrl1
HI-TOPK-032
CEP-37440	P06213,Q05397,Q9UM73	INSR,PTK2,ALK
SGX-523	P08581,P16083,Q8TBX8	MET,NQO2,PIP4K2C
BL-918
(Rac)-BL-918
SD-208	P36897	TGFBR1
Taselisib	O00329,O00750,P42336,P42338,P48736,Q8NEB9	PIK3CD,PIK3C2B,PIK3CA,PIK3CB,PIK3CG,PIK3C3
Dabrafenib	O15197,O43353,O75385,O75460,O94806,P01116,P04049,P10398,P11802,P15056,P24941,P53667,P53671,Q00536,Q00537,Q13470,Q76MJ5,Q8TD19,Q9BZL6,Q9NYL2,Q9Y572	EPHB6,RIPK2,ULK1,ERN1,PRKD3,KRAS,RAF1,ARAF,CDK4,BRAF,CDK2,LIMK1,LIMK2,CDK16,CDK17,TNK1,ERN2,NEK9,PRKD2,MAP3K20,RIPK3
Dabrafenib (Mesylate)	O15197,O43353,O75385,O75460,O94806,P01116,P04049,P10398,P11802,P15056,P24941,P53667,P53671,Q00536,Q00537,Q13470,Q76MJ5,Q8TD19,Q9BZL6,Q9NYL2,Q9Y572	EPHB6,RIPK2,ULK1,ERN1,PRKD3,KRAS,RAF1,ARAF,CDK4,BRAF,CDK2,LIMK1,LIMK2,CDK16,CDK17,TNK1,ERN2,NEK9,PRKD2,MAP3K20,RIPK3
CNX-2006	P00533	EGFR
PD 169316	P09917,P11344,P12527	ALOX5,Tyr,Alox5
Cerdulatinib (hydrochloride)	O60674,P23458,P52333	JAK2,JAK1,JAK3
Cerdulatinib	O60674,P23458,P52333	JAK2,JAK1,JAK3
TBHQ
Roblitinib	P22455	FGFR4
CLK1-IN-1	P49759,P49760,Q9HAZ1	CLK1,CLK2,CLK4
Tauroursodeoxycholate (dihydrate)	P04054	PLA2G1B
PF-06447475	Q13188,Q5S007,Q9P289	STK3,LRRK2,STK26
LDN-214117	P37023,P37172,Q04771	ACVRL1,Acvr1,ACVR1
YU238259
cFMS Receptor Inhibitor II	P07333	CSF1R
AKT inhibitor VIII	P24666,P31749,P31751	ACP1,AKT1,AKT2
Cabozantinib (S-malate)
MELK-8a (hydrochloride)	P36888,Q14680,Q8TF76	FLT3,MELK,HASPIN
Serabelisib	O00329,O00459,P27986,P42336,P42338,P48736	PIK3CD,PIK3R2,PIK3R1,PIK3CA,PIK3CB,PIK3CG
CCG215022	P25098,Q13464	GRK2,ROCK1
ENMD-2076	O00444,O14965,P00519,P04629,P07333,P07949,P10721,P11362,P12931,P16234,P35968,P36888,Q05397,Q96GD4	PLK4,AURKA,ABL1,NTRK1,CSF1R,RET,KIT,FGFR1,SRC,PDGFRA,KDR,FLT3,PTK2,AURKB
AZD1080	P49841	GSK3B
Artemisinin	P08684,P20813	CYP3A4,CYP2B6
Midostaurin	O00444,O00506,O00750,O14730,O14757,O14965,O14976,O15197,O15530,O43293,O43318,O60285,O60674,O75460,O75582,O75676,O75716,O75747,O75914,O94768,O94804,O94806,O95819,O95835,P00519,P00533,P04629,P06239,P06241,P07333,P07947,P07948,P07949,P08581,P08631,P08922,P09619,P09769,P10721,P11309,P11362,P12931,P15735,P16234,P16591,P17612,P17948,P19525,P21802,P22607,P22694,P24723,P27448,P29376,P29597,P30530,P31749,…	PLK4,STK25,PIK3C2B,RIOK3,CHEK1,AURKA,GAK,EPHB6,PDPK1,DAPK3,MAP3K7,NUAK1,JAK2,ERN1,RPS6KA5,RPS6KA4,STK16,PIK3C2G,PAK3,STK17B,STK10,PRKD3,MAP4K4,LATS1,ABL1,EGFR,NTRK1,LCK,FYN,CSF1R,YES1,LYN,RET,MET,HCK,ROS1,PDGFRB,FGR,KIT,PIM1,FGFR1,SRC,PHKG2,PDGFRA,FER,PRKACA,FLT1,EIF2AK2,FGFR2,FGFR3,PRKACB,PRKCH,MARK3,LTK,TYK2,AXL,AKT1,AKT2,GRK4,TTK,TIE1,FLT4,KDR,FLT3,CSK,PIK3CA,FRK,ZAP70,SYK,MAPK8,MAP2K4,MAP2K3,…
SC-514
BIIB068
WHI-P180	P07949,P17948,P27986,P35968	RET,FLT1,PIK3R1,KDR
LY2409881 (trihydrochloride)
Edicotinib	P07333,P09581	CSF1R,Csf1r
CG-806
YLF-466D
RU-301
Rezivertinib
BDP5290
MEK inhibitor
SBP-7455
Chiauranib
Ampkinone
PROTAC RIPK degrader-6
Cobimetinib	P15056,P36507,Q02750	BRAF,MAP2K2,MAP2K1
Cobimetinib (racemate)
Seliciclib	P06493,P11802,P24941,P48730,P49674,P50750,Q00535	CDK1,CDK4,CDK2,CSNK1D,CSNK1E,CDK9,CDK5
Cimiracemoside C
Akt1 and Akt2-IN-1	P31749,P31751,Q12809	AKT1,AKT2,KCNH2
CL-387785	P00523,P00533,P04626,Q15303,Q9UNQ0	SRC,EGFR,HER2,ERBB4,ABCG2
PF-06700841 (P-Tosylate)
GSK2256098
6-(Dimethylamino)purine
Compound 401	P78527	PRKDC
ERK1/2 inhibitor 2
TBK1/IKKε-IN-2
IKK 16	O14920,O15111,Q05513	IKBKB,CHUK,PRKCZ
Harmine	O35491,O35493,O43781,P18825,P21397,P22518,P23975,P49759,Q13627,Q25615,Q63470,Q92630,Q9UNQ0,Q9Y2I1,Q9Y463	Clk2,Clk4,DYRK3,ADRA2C,MAOA,Clk1,SLC6A2,CLK1,DYRK1A,nan,Dyrk1a,DYRK2,ABCG2,NISCH,DYRK1B
SF2523	O00329,P11309,P42336,P42338,P42345,P48736	PIK3CD,PIM1,PIK3CA,PIK3CB,MTOR,PIK3CG
PHT-427	Q13480	GAB1
Deucravacitinib	P29597,Q9R117	TYK2,Tyk2
SD 0006	Q16539	MAPK14
WHI-P154	P08183,Q9UNQ0	ABCB1,ABCG2
Temsirolimus
(2R,5S)-Ritlecitinib
Ritlecitinib	P42680,P42681,P51451,P51813,P52333,Q06187,Q08881	TEC,TXK,BLK,BMX,JAK3,BTK,ITK
Methyl cinnamate
SB 203580	O14976,O15197,O43353,O60331,P00533,P05177,P09917,P10635,P11344,P11712,P15056,P23219,P24557,P33261,P45984,P47811,P47871,P48729,P48730,P49674,P53779,Q15759,Q16539,Q99572,Q9UBE8,Q9UK32	GAK,EPHB6,RIPK2,PIP5K1C,EGFR,CYP1A2,ALOX5,CYP2D6,Tyr,CYP2C9,BRAF,PTGS1,TBXAS1,CYP2C19,MAPK9,Mapk14,GCGR,CSNK1A1,CSNK1D,CSNK1E,MAPK10,MAPK11,MAPK14,P2RX7,NLK,RPS6KA6
SB 203580 (hydrochloride)	O14976,O15197,O43353,O60331,P00533,P05177,P09917,P10635,P11344,P11712,P15056,P23219,P24557,P33261,P45984,P47811,P47871,P48729,P48730,P49674,P53779,Q15759,Q16539,Q99572,Q9UBE8,Q9UK32	GAK,EPHB6,RIPK2,PIP5K1C,EGFR,CYP1A2,ALOX5,CYP2D6,Tyr,CYP2C9,BRAF,PTGS1,TBXAS1,CYP2C19,MAPK9,Mapk14,GCGR,CSNK1A1,CSNK1D,CSNK1E,MAPK10,MAPK11,MAPK14,P2RX7,NLK,RPS6KA6
GDC-0834	P35991,Q06187	Btk,BTK
GDC-0834 (S-enantiomer)	P35991,Q06187	Btk,BTK
GDC-0834 (Racemate)	Q06187	BTK
Piceatannol	P06239,P09917,P10636,P55789,Q04760,Q9NUW8	LCK,ALOX5,MAPT,GFER,GLO1,TDP1
Ripretinib
Autophinib	Q8NEB9	PIK3C3
GCN2-IN-1
HTH-01-015
MW-150	Q16539	MAPK14
K02288	P36895,P36897,P37172,Q04771,Q61288,Q64729	Bmpr1a,TGFBR1,Acvr1,ACVR1,Acvrl1,Tgfbr1
Tyrphostin AG30	P00533	EGFR
CDK9-IN-1
CZC-54252
RBC8
Encorafenib	P11802,P15056,P51617,P53667,P53671	CDK4,BRAF,IRAK1,LIMK1,LIMK2
Poloxin
CDK4/6-IN-2
PF-3644022	O95342,P49137	ABCB11,MAPKAPK2
AZ2	P48736,Q9HAZ1,Q9JHG7,Q9UEE5	PIK3CG,CLK4,Pik3cg,STK17A
7,8-Dihydroxyflavone	P06239	LCK
GGTI-2418
DCP-LA
INH14
AZD7507
VP3.15 (dihydrobromide)	B5SU02	CA
TGX-221	O00329,P42336,P42338,P48736	PIK3CD,PIK3CA,PIK3CB,PIK3CG
Mirk-IN-1	Q13627,Q9Y463	DYRK1A,DYRK1B
BMS-690514	O14976,P00519,P00533,P07949,P42684,Q07912,Q6ZSR9,Q9BZL6,Q9H0K1,Q9NYL2	GAK,ABL1,EGFR,RET,ABL2,TNK2,nan,PRKD2,SIK2,MAP3K20
Calmidazolium chloride	P12746,P55211,P61088,Q07440	luxR,CASP9,UBE2N,Bcl2a1
SU14813 (maleate)	O00444,O14578,O14757,O14976,O15146,O15197,O43293,O43318,O75385,O75460,O75582,O75676,O75914,O94804,O95819,O96017,P00519,P07333,P07947,P07949,P09619,P10721,P11799,P15735,P16234,P16591,P17948,P19784,P22607,P23443,P23458,P30530,P33981,P35916,P35968,P36507,P36888,P48730,P49760,P51617,P53355,P54646,P68400,P78356,P78362,Q02750,Q08881,Q12866,Q13043,Q13131,Q13163,Q13188,Q13627,Q13873,Q15349,Q15418,Q16288,…	PLK4,CIT,CHEK1,GAK,MUSK,EPHB6,DAPK3,MAP3K7,ULK1,ERN1,RPS6KA5,RPS6KA4,PAK3,STK10,MAP4K4,CHEK2,ABL1,CSF1R,YES1,RET,PDGFRB,KIT,Mylk,PHKG2,PDGFRA,FER,FLT1,CSNK2A2,FGFR3,RPS6KB1,JAK1,AXL,TTK,FLT4,KDR,MAP2K2,FLT3,CSNK1D,CLK2,IRAK1,DAPK1,PRKAA2,CSNK2A1,PIP4K2B,SRPK2,MAP2K1,ITK,MERTK,STK4,PRKAA1,MAP2K5,STK3,DYRK1A,BMPR2,RPS6KA2,RPS6KA1,NTRK3,PHKG1,AAK1,MYLK3,MAP3K19,LRRK2,ULK3,DSTYK,nan,MYLK4,MAP4K3,ULK2…
Remibrutinib	O95342,Q06187,Q12809,Q9UBF8	ABCB11,BTK,KCNH2,PI4KB
(+)-Usnic acid
Lucitanib	O43353,P07949,P09619,P11362,P17948,P21802,P22607,P35916,P35968,Q08345,Q16832	RIPK2,RET,PDGFRB,FGFR1,FLT1,FGFR2,FGFR3,FLT4,KDR,DDR1,DDR2
Pazopanib (Hydrochloride)	O00444,O14976,O15197,O60331,O94804,P00519,P07333,P07949,P09619,P10721,P11362,P15056,P16234,P17948,P21802,P22303,P22607,P33981,P35916,P35968,P36888,P80192,Q08345,Q13546,Q16832,Q7L7X3,Q8TBX8,Q9H2G2,Q9H2K8,Q9UBF8,Q9Y2U5,Q9Y616	PLK4,GAK,EPHB6,PIP5K1C,STK10,ABL1,CSF1R,RET,PDGFRB,KIT,FGFR1,BRAF,PDGFRA,FLT1,FGFR2,ACHE,FGFR3,TTK,FLT4,KDR,FLT3,MAP3K9,DDR1,RIPK1,DDR2,TAOK1,PIP4K2C,SLK,TAOK3,PI4KB,MAP3K2,IRAK3
Pazopanib	O00444,O14976,O15197,O60331,O94804,P00519,P07333,P07949,P09619,P10721,P11362,P15056,P16234,P17948,P21802,P22303,P22607,P33981,P35916,P35968,P36888,P80192,Q08345,Q13546,Q16832,Q7L7X3,Q8TBX8,Q9H2G2,Q9H2K8,Q9UBF8,Q9Y2U5,Q9Y616	PLK4,GAK,EPHB6,PIP5K1C,STK10,ABL1,CSF1R,RET,PDGFRB,KIT,FGFR1,BRAF,PDGFRA,FLT1,FGFR2,ACHE,FGFR3,TTK,FLT4,KDR,FLT3,MAP3K9,DDR1,RIPK1,DDR2,TAOK1,PIP4K2C,SLK,TAOK3,PI4KB,MAP3K2,IRAK3
Decursin	P21397	MAOA
AZD4205	P23458	JAK1
ZK824859 hydrochloride	P00747,P00749,P00750,P06869,P20918	PLG,PLAU,PLAT,Plau,Plg
Quizartinib	O15197,P07333,P07949,P09619,P10721,P16234,P17948,P35916,P35968,P36888,Q08345,Q8TD08	EPHB6,CSF1R,RET,PDGFRB,KIT,PDGFRA,FLT1,FLT4,KDR,FLT3,DDR1,MAPK15
Buparlisib (Hydrochloride)	O00329,O00750,P42336,P42338,P42345,P48736,Q8NEB9	PIK3CD,PIK3C2B,PIK3CA,PIK3CB,MTOR,PIK3CG,PIK3C3
GSK-3β inhibitor 2	P49841	GSK3B
Platycodin D
Selumetinib (sulfate)	P36507,Q02750,Q6ZSR9	MAP2K2,MAP2K1,nan
Selumetinib	P36507,Q02750,Q6ZSR9	MAP2K2,MAP2K1,nan
LY294002	O00329,O00750,O76074,P05177,P27986,P28223,P28335,P32871,P42336,P42337,P42338,P48736,P78527	PIK3CD,PIK3C2B,PDE5A,CYP1A2,PIK3R1,HTR2A,HTR2C,PIK3CA,PIK3CA,Pik3ca,PIK3CB,PIK3CG,PRKDC
TC-S 7005	P53350,Q9H4B4,Q9NYY3	PLK1,PLK3,PLK2
Izencitinib
STAT5-IN-1
RG13022
Amarogentin
CH7057288	P04629	NTRK1
6-Demethoxytangeretin
SGK1-IN-1	O00141	SGK1
GSK 3 Inhibitor IX	P09917,P49840,Q00535,Q13627,Q9UQB9	ALOX5,GSK3A,CDK5,DYRK1A,AURKC
Vinpocetine	Q12809	KCNH2
ERK5-IN-1	O15075,O60885,Q13164,Q13470,Q5S007	DCLK1,BRD4,MAPK7,TNK1,LRRK2
CP-673451
NSC 23766 (trihydrochloride)
Rottlerin	P00811,P10584,Q9NUW8	ampC,mdh,TDP1
GDC-0879	P04049,P15056,P49674	RAF1,BRAF,CSNK1E
Sapitinib	O14976,P00533,P04626,P21709,P21860,P55263	GAK,EGFR,HER2,EPHA1,ERBB3,ADK
BX517	O15530,P31749,P31751	PDPK1,AKT1,AKT2
GW9508	O14842,P43115,Q8K3T4	FFAR1,PTGER3,Ffar1
NU6027
Lonafarnib	P08183,P49356	ABCB1,FNTB
kb NB 142-70	O94806,Q15139,Q9BZL6	PRKD3,PRKD1,PRKD2
FRAX597	O75914,Q13153,Q13177	PAK3,PAK1,PAK2
HJC0152 hydrochloride
Ro3280	P53350	PLK1
Scutellarin	Q9UNQ0	ABCG2
GSK-3β inhibitor 3
AZ1495	P49759,P49760,P51617,Q8TF76,Q9HAZ1,Q9NWZ3,Q9Y616	CLK1,CLK2,IRAK1,HASPIN,CLK4,IRAK4,IRAK3
SB 525334	P36897	TGFBR1
PHA-767491 (hydrochloride)	O00311,P06493,P24941,P49137,P49841,P50750,Q9HBH9	CDC7,CDK1,CDK2,MAPKAPK2,GSK3B,CDK9,MKNK2
PKC-IN-1
2′-O-(2-Methoxyethyl)guanosine
CNX-1351	O00329,P42336,P42338,P48736	PIK3CD,PIK3CA,PIK3CB,PIK3CG
Nepodin
BX-912	O14965,O15530	AURKA,PDPK1
8-Bromo-cAMP sodium salt	O95398,Q9EQZ6	RAPGEF3,Rapgef4
Src Inhibitor 1	O43353,P00523	RIPK2,SRC
Cafestol
BS-181 (hydrochloride)	P50613	CDK7
Dicoumarol	P07943,P11712,P15559,Q16549,Q9HC97	Akr1b1,CYP2C9,NQO1,PCSK7,GPR35
Acalisib	O00329,O35904,P42337,P48736,Q8NEB9,Q9JHG7	PIK3CD,Pik3cd,Pik3ca,PIK3CG,PIK3C3,Pik3cg
Almonertinib
Almonertinib (hydrochloride)
BAY 11-7082	P10636,Q04206,Q9NUW8	MAPT,RELA,TDP1
D4476	P48729,P48730,Q06486	CSNK1A1,CSNK1D,Csnk1d
ETP-46464	P42345,Q13535	MTOR,ATR
Erucic acid
Rho-Kinase-IN-1	O75116	ROCK2
ZINC00881524
RET-IN-3	P07949	RET
PK68
Peficitinib
CCG-1423
Ro 31-8220 (mesylate)	O75582,P10636,P11309,P17252,P18266,P23443,P49841,P51812,P68403,Q15349,Q8IXJ6,Q92918,Q96EB6,Q9NTG7	RPS6KA5,MAPT,PIM1,PRKCA,Gsk3b,RPS6KB1,GSK3B,RPS6KA3,Prkcb,RPS6KA2,SIRT2,MAP4K1,SIRT1,SIRT3
AZD7545	Q15118,Q15119	PDK1,PDK2
BI-D1870	O60885,P51812,P53350,Q15349,Q15418,Q9UK32	BRD4,RPS6KA3,PLK1,RPS6KA2,RPS6KA1,RPS6KA6
α-Linolenic acid	O75469,P05413,P23219,Q07869,Q9NUW8	NR1I2,FABP3,PTGS1,PPARA,TDP1
KRAS inhibitor-9
VE-821	P78527,Q13535	PRKDC,ATR
AG126	Q9NUW8	TDP1
Isobavachalcone	P0C6U8	nan
Osimertinib mesylate	P00533,P16083,P21860,Q01279,Q12809,Q8TBX8,Q9UM73	EGFR,NQO2,ERBB3,Egfr,KCNH2,PIP4K2C,ALK
Osimertinib	P00533,P16083,P21860,Q01279,Q12809,Q8TBX8,Q9UM73	EGFR,NQO2,ERBB3,Egfr,KCNH2,PIP4K2C,ALK
FIIN-2	P11362,P21802,P22455,P22607	FGFR1,FGFR2,FGFR4,FGFR3
U0126-EtOH	P15056,P36507,Q02750	BRAF,MAP2K2,MAP2K1
1A-116
SRPIN340
AMG-337	P08581	MET
Avapritinib
PD173074	P11362,P21802,P22607,P35968	FGFR1,FGFR2,FGFR3,KDR
LH846
Crenolanib	O95819,P04629,P09619,P16083,P22830,P24941,P27448,P36888,P54577,Q13163,Q16512,Q96L34,Q96RR4,Q9H0K1,Q9P289,Q9UKE5,Q9Y2K2,Q9Y6E0	MAP4K4,NTRK1,PDGFRB,NQO2,FECH,CDK2,MARK3,FLT3,YARS1,MAP2K5,PKN1,MARK4,CAMKK2,SIK2,STK26,TNIK,SIK3,STK24
ACHP (Hydrochloride)	O14920,O15111	IKBKB,CHUK
Dihydrocaffeic acid
KHK-IN-2	P50053	KHK
SNS-314 (mesylate)	O14965,P97477,Q08345,Q96GD4	AURKA,Aurka,DDR1,AURKB
PF-4708671	P23443	RPS6KB1
Verbascoside	O75475,O96394,Q7ZJM1,Q9XUB2	PSIP1,nan,pol,mex-5
LCH-7749944	O96013,Q13153	PAK4,PAK1
ARS-1323-alkyne
Olmutinib	P00533,Q06187	EGFR,BTK
ENMD-2076 (Tartrate)
GSK8612	Q9UBF8,Q9UHD2	PI4KB,TBK1
AG1557	P00533	EGFR
Rhosin (hydrochloride)
AZD2858	P49841,Q9WV60	GSK3B,Gsk3b
Cyclapolin 9
PF-06409577
EX229
SB-431542	P36896,P36897,P37173,P48730,P49674	ACVR1B,TGFBR1,TGFBR2,CSNK1D,CSNK1E
Artesunate
Repotrectinib	P04629,P08922,P12931,Q9UM73	NTRK1,ROS1,SRC,ALK
MK-3903
Vactosertib (Hydrochloride)	O43353,P35968,P36896,P36897,Q64729	RIPK2,KDR,ACVR1B,TGFBR1,Tgfbr1
Vactosertib	O43353,P35968,P36896,P36897,Q64729	RIPK2,KDR,ACVR1B,TGFBR1,Tgfbr1
CEP-40783
BI-847325	O14965,O76039,O94804,P06239,P06241,P07947,P07948,P07949,P22830,P36507,P36888,Q02750,Q13163,Q6GPL3,Q96GD4	AURKA,CDKL5,STK10,LCK,FYN,YES1,LYN,RET,FECH,MAP2K2,FLT3,MAP2K1,MAP2K5,aurkb-b,AURKB
MP-A08	Q9NRA0	SPHK2
AZD3229 Tosylate
AZD3229
Astragaloside VI
RK-24466	P06239,P06241,P12931,Q9NUW8	LCK,FYN,SRC,TDP1
Regorafenib (monohydrate)	P04049,P07949,P09619,P10721,P11274,P11362,P15056,P17948,P21709,P23415,P34913,P35918,P35968,P36888,Q02763,Q9NYL2	RAF1,RET,PDGFRB,KIT,BCR,FGFR1,BRAF,FLT1,EPHA1,GLRA1,EPHX2,Kdr,KDR,FLT3,TEK,MAP3K20
Regorafenib	P04049,P07949,P09619,P10721,P11274,P11362,P15056,P17948,P21709,P23415,P34913,P35918,P35968,P36888,Q02763,Q9NYL2	RAF1,RET,PDGFRB,KIT,BCR,FGFR1,BRAF,FLT1,EPHA1,GLRA1,EPHX2,Kdr,KDR,FLT3,TEK,MAP3K20
Amuvatinib
hSMG-1 inhibitor 11e	P42336,P42345,P48736,Q96Q15	PIK3CA,MTOR,PIK3CG,SMG1
G5-7
WAY-600	P42336,P42345	PIK3CA,MTOR
Syk-IN-1	O43683,O60674,O96013,P08922,P30530,P43403,P43405,P51617,Q12809,Q12866,Q9NQU5,Q9P286,Q9Y2U5	BUB1,JAK2,PAK4,ROS1,AXL,ZAP70,SYK,IRAK1,KCNH2,MERTK,PAK6,PAK5,MAP3K2
STL127705
CK2 inhibitor 2
SU11274
AG 1295
Syk Inhibitor II	P43405,Q15046	SYK,KARS1
p38-α MAPK-IN-1	Q16539	MAPK14
SEL120-34A (monohydrochloride)
TCS 359	P36888	FLT3
Theliatinib
BIX02188
Falnidamol	P00533,P04626	EGFR,HER2
ASK1-IN-1	Q99683	MAP3K5
CDK2-IN-4
DMX-5804
PNU112455A (hydrochloride)
ML347	P12644,P21275,P37023,Q04771	BMP4,Bmp4,ACVRL1,ACVR1
Honokiol	B4URF0,P05979,P09917,P21554,P34972,P79208	nan,PTGS1,ALOX5,CNR1,CNR2,PTGS2
Defactinib	O76039,P18074,Q05397,Q14004	CDKL5,ERCC2,PTK2,CDK13
Defactinib (hydrochloride)	O76039,P18074,Q05397,Q14004	CDKL5,ERCC2,PTK2,CDK13
ETC-206	Q9BUB5,Q9HBH9	MKNK1,MKNK2
Pirtobrutinib
M-110
VX-702	P49137,Q13705,Q15746,Q15759,Q16539,Q9UBE8,Q9UBF8,Q9UM73	MAPKAPK2,ACVR2B,MYLK,MAPK11,MAPK14,NLK,PI4KB,ALK
GNE-495	O95819	MAP4K4
LY-2584702 (tosylate salt)	P23443	RPS6KB1
LUT014
Barasertib	O14965,P07949,P09619,P10721,P16234,P36888,Q13163,Q96GD4,Q9UQB9	AURKA,RET,PDGFRB,KIT,PDGFRA,FLT3,MAP2K5,AURKB,AURKC
trans-Pralsetinib
Pralsetinib
MHP
SMI-16a
Sorivudine	P09250,Q9QNF7	TK,TK
MP7	O15530	PDPK1
AZD-3463	Q9UM73	ALK
SK1-IN-1	P33261,Q9NYA1	CYP2C19,SPHK1
1-NM-PP1	O43353,P00519,P24941,P45983,Q15139,Q9BJF5,Q9UQM7	RIPK2,ABL1,CDK2,MAPK8,PRKD1,CDPK1,CAMK2A
BMS-582949 (hydrochloride)	Q15759,Q16539	MAPK11,MAPK14
RKI-1447	O75116,Q13464	ROCK2,ROCK1
TC-DAPK 6
CCT 137690	O14965,P36888,Q12809	AURKA,FLT3,KCNH2
AG-1478	P00533,P09467,Q01279	EGFR,FBP1,Egfr
DMU-212
UCT943
LDC000067
NCC007
AKT-IN-1
JNK-IN-8	P45983,P45984,P53779	MAPK8,MAPK9,MAPK10
FM-381	O60674,P23458,P52333	JAK2,JAK1,JAK3
Fostamatinib	P35968,P43405,Q13470,Q86TW2,Q8TBX8,Q8TD19	KDR,SYK,TNK1,ADCK1,PIP4K2C,NEK9
FTI-277 (hydrochloride)	P49356,Q9NUW8	FNTB,TDP1
Belumosudil	O75116,Q13464	ROCK2,ROCK1
MK-28
Hesperadin	O14965,O75582,O75676,P07332,P08922,P29376,P29597,Q05397,Q13131,Q14289,Q14680,Q8IWQ3,Q96GD4	AURKA,RPS6KA5,RPS6KA4,FES,ROS1,LTK,TYK2,PTK2,PRKAA1,PTK2B,MELK,BRSK2,AURKB
Pan-RAS-IN-1
SKI-178	Q9NYA1	SPHK1
DASA-58	P14618	PKM
SCH900776	O14757,P16083,P19784,Q32MK0,Q9H0K1	CHEK1,NQO2,CSNK2A2,MYLK3,SIK2
SCH900776 (S-isomer)
PCI 29732	Q06187	BTK
JNJ-47117096 hydrochloride	Q14680	MELK
Altiratinib	P04629,P08581,P35968,Q02763,Q16288,Q16620	NTRK1,MET,KDR,TEK,NTRK3,NTRK2
IC-87114	O00329	PIK3CD
Bisabolangelone
LP-935509
IBT6A
IBT6A (hydrochloride)
(Rac)-IBT6A
CYC-116	O00444,O14965,O14976,O15197,O43683,O75716,O95835,P11274,P16083,P19784,P22830,P24385,P24864,P33981,P35968,P36888,P45983,P53779,Q00537,Q2M2I8,Q6JQN1,Q6ZSR9,Q86TW2,Q8TBX8,Q8TD19,Q96GD4,Q9H093,Q9HCP0,Q9NSY1,Q9P289,Q9UQB9,Q9Y616	PLK4,AURKA,GAK,EPHB6,BUB1,STK16,LATS1,BCR,NQO2,CSNK2A2,FECH,CCND1,CCNE1,TTK,KDR,FLT3,MAPK8,MAPK10,CDK17,AAK1,ACAD10,nan,ADCK1,PIP4K2C,NEK9,AURKB,NUAK2,CSNK1G1,BMP2K,STK26,AURKC,IRAK3
Vemurafenib	P04049,P10398,P11229,P15056,P22830,P28028,Q9NYL2	RAF1,ARAF,CHRM1,BRAF,FECH,Braf,MAP3K20
GKI-1
SD-169
Ipatasertib (dihydrochloride)	P31749,P31751,Q13976,Q9Y243	AKT1,AKT2,PRKG1,AKT3
Ipatasertib	P31749,P31751,Q13976,Q9Y243	AKT1,AKT2,PRKG1,AKT3
M77976	P07900,P08238	HSP90AA1,HSP90AB1
AG 555	P00533,P05186,P10636,Q9NUW8	EGFR,ALPL,MAPT,TDP1
BT-13
ZAP-180013
MTX-211
YKL-06-061
BSJ-04-132
NVP-ACC789
Vaccarin
Gilteritinib	O00444,O14965,O14976,O15197,O43683,O75643,O75716,O94804,O95819,O95835,P07949,P08922,P15735,P16083,P16591,P22234,P30530,P36888,P36894,P51955,Q04771,Q12851,Q13470,Q13555,Q13557,Q15392,Q15746,Q2M2I8,Q6PHR2,Q6ZSR9,Q86TW2,Q8TD08,Q92918,Q96S44,Q9H2G2,Q9NSY1,Q9UM73,Q9Y616,Q9Y6E0	PLK4,AURKA,GAK,EPHB6,BUB1,SNRNP200,STK16,STK10,MAP4K4,LATS1,RET,ROS1,PHKG2,NQO2,FER,PAICS,AXL,FLT3,BMPR1A,NEK2,ACVR1,MAP4K2,TNK1,CAMK2G,CAMK2D,DHCR24,MYLK,AAK1,ULK3,nan,ADCK1,MAPK15,MAP4K1,TP53RK,SLK,BMP2K,ALK,IRAK3,STK24
EOC317	P07949,P11274,P11362	RET,BCR,FGFR1
Ginsenoside Rb1
Necroptosis-IN-1
Oroxin B
Entrectinib	O14965,O60674,P04629,P06213,P08069,P08922,P23458,P36888,Q05397,Q07912,Q13882,Q16288,Q16620,Q96Q04,Q9UM73	AURKA,JAK2,NTRK1,INSR,IGF1R,ROS1,JAK1,FLT3,PTK2,TNK2,PTK6,NTRK3,NTRK2,LMTK3,ALK
Indirubin-3'-monoxime
A66	O00329,O00750,P42336,P42338,P48736	PIK3CD,PIK3C2B,PIK3CA,PIK3CB,PIK3CG
Fludarabine	P25099,P30543	Adora1,Adora2a
SKI V	Q92769	HDAC2
Pemigatinib
Nordihydroguaiaretic acid	O75762,P02766,P04585,P07900,P08170,P09917,P11511,P12527,P12530,P14061,P16050,P18054,P37059,P38532,P48999,Q15722,Q9BEG3,Q9NUW8,Q9XUB2	TRPA1,TTR,gag-pol,HSP90AA1,LOX1.1,ALOX5,CYP19A1,Alox5,ALOX15,HSD17B1,ALOX15,ALOX12,HSD17B2,Hsf1,Alox5,LTB4R,nan,TDP1,mex-5
SCH772984	P27361,P28482	MAPK3,MAPK1
Tenalisib	O00329,P48736	PIK3CD,PIK3CG
GSK180736A	P21146,Q13464	GRK2,ROCK1
AMG-208	P08581,P08684,P22612	MET,CYP3A4,PRKACG
SAR-20347	O60674,P23458,P29597,P52333	JAK2,JAK1,TYK2,JAK3
TAK-715	Q15759,Q16539	MAPK11,MAPK14
CCG-203971	P61586	RHOA
PF-573228	P50613,Q05397	CDK7,PTK2
Ruxolitinib (S enantiomer)
Ruxolitinib	O00444,O14936,O14976,O15075,O15197,O43293,O60674,O75116,O75385,O75460,O75582,P07949,P23458,P29597,P51617,P52333,P53350,P53355,Q13464,Q13555,Q13557,Q15349,Q15418,Q2M2I8,Q56UN5,Q5S007,Q6ZSR9,Q7RTN6,Q86Y07,Q8IU85,Q8IYT8,Q99759,Q9C098,Q9HBH9,Q9NSY1,Q9UBF8,Q9UBN7,Q9UIK4,Q9UK32,Q9UQM7,Q9Y2U5	PLK4,CASK,GAK,DCLK1,EPHB6,DAPK3,JAK2,ROCK2,ULK1,ERN1,RPS6KA5,RET,JAK1,TYK2,IRAK1,JAK3,PLK1,DAPK1,ROCK1,CAMK2G,CAMK2D,RPS6KA2,RPS6KA1,AAK1,MAP3K19,LRRK2,nan,STRADA,VRK2,CAMK1D,ULK2,MAP3K3,DCLK3,MKNK2,BMP2K,PI4KB,HDAC6,DAPK2,RPS6KA6,CAMK2A,MAP3K2
Ruxolitinib (phosphate)	O00444,O14936,O14976,O15075,O15197,O43293,O60674,O75116,O75385,O75460,O75582,P07949,P23458,P29597,P51617,P52333,P53350,P53355,Q13464,Q13555,Q13557,Q15349,Q15418,Q2M2I8,Q56UN5,Q5S007,Q6ZSR9,Q7RTN6,Q86Y07,Q8IU85,Q8IYT8,Q99759,Q9C098,Q9HBH9,Q9NSY1,Q9UBF8,Q9UBN7,Q9UIK4,Q9UK32,Q9UQM7,Q9Y2U5	PLK4,CASK,GAK,DCLK1,EPHB6,DAPK3,JAK2,ROCK2,ULK1,ERN1,RPS6KA5,RET,JAK1,TYK2,IRAK1,JAK3,PLK1,DAPK1,ROCK1,CAMK2G,CAMK2D,RPS6KA2,RPS6KA1,AAK1,MAP3K19,LRRK2,nan,STRADA,VRK2,CAMK1D,ULK2,MAP3K3,DCLK3,MKNK2,BMP2K,PI4KB,HDAC6,DAPK2,RPS6KA6,CAMK2A,MAP3K2
SRI 31215 (TFA)	P00742,P05981,Q04756,Q9Y5Y6	F10,HPN,HGFAC,ST14
ZSTK474	O00329,O00750,P42336,P42337,P42338,P42346,P48736	PIK3CD,PIK3C2B,PIK3CA,Pik3ca,PIK3CB,Mtor,PIK3CG
MLN8054	O14965,O94768,P00519,P00533,P07947,P09769,P11274,P14867,P22607,P51451,P97477,Q02763,Q8IW41,Q96GD4,Q9HBH9,Q9UEE5,Q9UQB9,Q9Y616	AURKA,STK17B,ABL1,EGFR,YES1,FGR,BCR,GABRA1,FGFR3,BLK,Aurka,TEK,MAPKAPK5,AURKB,MKNK2,STK17A,AURKC,IRAK3
p32 Inhibitor M36
Nilotinib	O15197,O43570,P00519,P00915,P00918,P06239,P07333,P07451,P07948,P09619,P10721,P11274,P16083,P16234,P22748,P22830,P23280,P29317,P29320,P29322,P29323,P35218,P42684,P42685,P43166,P54760,P54762,Q08345,Q12809,Q13163,Q13418,Q15759,Q16790,Q16832,Q8TBX8,Q99N23,Q9D6N1,Q9NYL2,Q9ULX7	EPHB6,CA12,ABL1,CA1,CA2,LCK,CSF1R,CA3,LYN,PDGFRB,KIT,BCR,NQO2,PDGFRA,CA4,FECH,CA6,EPHA2,EPHA3,EPHA8,EPHB2,CA5A,ABL2,FRK,CA7,EPHB4,EPHB1,DDR1,KCNH2,MAP2K5,ILK,MAPK11,CA9,DDR2,PIP4K2C,Ca15,Ca13,MAP3K20,CA14
BDTX-189
Tolimidone	P07948	LYN
PI3K-IN-1	O00329,P42336,P42338,P42345,P48736,P78527	PIK3CD,PIK3CA,PIK3CB,MTOR,PIK3CG,PRKDC
Oclacitinib (maleate)	O60674,P23458,P29597,P52333	JAK2,JAK1,TYK2,JAK3
AG-494	O00487,P00533,Q9NUW8	PSMD14,EGFR,TDP1
PKC-theta inhibitor	Q04759	PRKCQ
Formononetin	B4URF0,P10636,P60568,Q16678	nan,MAPT,IL2,CYP1B1
Tomivosertib	Q9BUB5,Q9HBH9,Q9UEE5	MKNK1,MKNK2,STK17A
Everolimus	P42345	MTOR
CGK733	Q13315,Q13535	ATM,ATR
Hematein	Q06124	PTPN11
ST271
Dorzagliatin
Miransertib
RMC-0331
Triciribine	Q72547	pol
JANEX-1	P00533,Q6ZSR9	EGFR,nan
N-Oleoyl glycine	Q9Y345	SLC6A5
Resveratrol analog 1
NV-5138 (hydrochloride)
LY2090314	P49840,P49841	GSK3A,GSK3B
Ilaprazole (sodium)
Ilaprazole
HG-14-10-04
SSTC3
Apilimod (mesylate)
Apilimod
Fostamatinib (disodium hexahydrate)
Fostamatinib Disodium
UNC2250	P30530,Q06418,Q12866	AXL,TYRO3,MERTK
AX-15836	O60885,Q13164	BRD4,MAPK7
Mutated EGFR-IN-1
PD168393	P00523,P00533,P04626,P06241,P12931,Q15303	SRC,EGFR,HER2,FYN,SRC,ERBB4
Upamostat	P00749	PLAU
JH-II-127
Rociletinib hydrobromide	P00533,P21860,P42680,Q13470	EGFR,ERBB3,TEC,TNK1
Rociletinib	P00533,P21860,P42680,Q13470	EGFR,ERBB3,TEC,TNK1
PHA-793887	O94806,P18074,P24941,P49760,P49840,P49841,P50613,P50750,Q00526,Q00535,Q14004,Q8TD08,Q9BZL6,Q9P289	PRKD3,ERCC2,CDK2,CLK2,GSK3A,GSK3B,CDK7,CDK9,CDK3,CDK5,CDK13,MAPK15,PRKD2,STK26
IRAK inhibitor 1	Q9NWZ3	IRAK4
C16-PAF	P25105,Q95223	PTAFR,ARRB1
AZD-0364	P28482	MAPK1
IRAK4-IN-1	Q9NWZ3	IRAK4
Demethyleneberberine	Q16678	CYP1B1
Methylthiouracil
A-484954	O00418	EEF2K
WNK463
Pacritinib	O60674,O95819,P16083,P29597,P36888,P49759,P51617,Q04771,Q15831,Q2M2I8,Q6ZSR9,Q86TW2,Q92918,Q9NSY1,Q9UKE5,Q9UPZ9,Q9Y616	JAK2,MAP4K4,NQO2,TYK2,FLT3,CLK1,IRAK1,ACVR1,STK11,AAK1,nan,ADCK1,MAP4K1,BMP2K,TNIK,CILK1,IRAK3
M2698
Borussertib
CP-547632 (hydrochloride)	O00444,O15197,P06241,P07949,P11274,P11362,P15692,P17948,P21802,P22607,P35916,P35968,P36896,P36897,P49841,Q02763,Q08345,Q13233,Q16832,Q86TW2,Q96GD4,Q9H2G2	PLK4,EPHB6,FYN,RET,BCR,FGFR1,VEGFA,FLT1,FGFR2,FGFR3,FLT4,KDR,ACVR1B,TGFBR1,GSK3B,TEK,DDR1,MAP3K1,DDR2,ADCK1,AURKB,SLK
GNE 220 (hydrochloride)	O95819	MAP4K4
Skepinone-L	Q16539	MAPK14
SR-318	Q15759,Q16539	MAPK11,MAPK14
Narirutin
VTX-27	P05771,P24723,Q02156,Q04759,Q05655	PRKCB,PRKCH,PRKCE,PRKCQ,PRKCD
Bempedoic acid
BAY-985	P36888,Q12809,Q14164,Q9UHD2,Q9UK32	FLT3,KCNH2,IKBKE,TBK1,RPS6KA6
GSK1838705A	O14976,O96017,P00533,P06213,P07332,P08069,P08922,P14616,P16591,P29376,P30530,P33981,P45983,P49759,P49760,P51812,P53350,P53779,Q05397,Q14289,Q15746,Q56UN5,Q5S007,Q6XUX3,Q9BYT3,Q9HAZ1,Q9UM73	GAK,CHEK2,EGFR,INSR,FES,IGF1R,ROS1,INSRR,FER,LTK,AXL,TTK,MAPK8,CLK1,CLK2,RPS6KA3,PLK1,MAPK10,PTK2,PTK2B,MYLK,MAP3K19,LRRK2,DSTYK,STK33,CLK4,ALK
2,6-Dichloro-N-(2-(cyclopropanecarboxamido)pyridin-4-yl)benzamide	O60674,P23458,P29597,P50750,P52333	JAK2,JAK1,TYK2,CDK9,JAK3
PD 407824	O14757,P30291	CHEK1,WEE1
Epertinib (hydrochloride)
LY-364947	P36897	TGFBR1
Tanzisertib	O14976,O75460,P45983,P45984,P53779	GAK,ERN1,MAPK8,MAPK9,MAPK10
NVP-BSK805 (dihydrochloride)	O60674,P00519	JAK2,ABL1
NSC 228155	O15492,O96028,P10636,P49795,P49802,P55212,P57771,Q932Y6,Q9NR96	RGS16,NSD2,MAPT,RGS19,RGS7,CASP6,RGS8,bla(tem-2),TLR9
T-1101 (tosylate)
Phenformin (hydrochloride)	O15245	SLC22A1
Chloropyramine hydrochloride
W-7 (hydrochloride)	P62157,Q9NUW8	CALM,TDP1
JH-VIII-157-02	P07949,P51617,Q9HAZ1,Q9UM73	RET,IRAK1,CLK4,ALK
Olafertinib
GSK3179106	P07949,P35968	RET,KDR
7-Methoxyisoflavone	P10636	MAPT
p38α inhibitor 1	Q16539	MAPK14
Idelalisib	O00329,P42336,P42338,P48736,Q8NEB9	PIK3CD,PIK3CA,PIK3CB,PIK3CG,PIK3C3
Bay 65-1942 (hydrochloride)	O14920	IKBKB
MT 63-78
PND-1186	P45984,P53779,Q05397	MAPK9,MAPK10,PTK2
Hispidulin	P22411,P55789	DPP4,GFER
LY2109761	P36897,P37173	TGFBR1,TGFBR2
Fangchinoline
AT13148	O75116,O95835,P17612,P22694,P25098,P31749,Q05655,Q13464,Q16512,Q16513,Q9Y243	ROCK2,LATS1,PRKACA,PRKACB,GRK2,AKT1,PRKCD,ROCK1,PKN1,PKN2,AKT3
EGFR-IN-8
Lorlatinib	P04629,P07332,P08922,P16591,P29376,P42685,Q05397,Q07912,Q14289,Q16288,Q16620,Q9UM73	NTRK1,FES,ROS1,FER,LTK,FRK,PTK2,TNK2,PTK2B,NTRK3,NTRK2,ALK
BQU57
ANI-7
FMK	P06241,P51812	FYN,RPS6KA3
LJH685	P51812	RPS6KA3
CP-466722	P42336,P42338,Q13315	PIK3CA,PIK3CB,ATM
Esculetin	O43570,P47989,Q16790,Q9NZ08	CA12,XDH,CA9,ERAP1
CC-90003
inS3-54A18
BF738735	Q9UBF8	PI4KB
WYE-354	P42336,P42345,P48736	PIK3CA,MTOR,PIK3CG
Aurora kinase inhibitor-2
DEL-22379
Nazartinib	P00533,P10635	EGFR,CYP2D6
PF-06952229
ALK2-IN-2	P37023,P37172,Q04771	ACVRL1,Acvr1,ACVR1
SAR407899	O75116,P17612,Q05655,Q13464,Q13976,Q16512,Q16513,Q2M2I8,Q5VT25,Q6ZSR9,Q9NSY1,Q9Y5S2	ROCK2,PRKACA,PRKCD,ROCK1,PRKG1,PKN1,PKN2,AAK1,CDC42BPA,nan,BMP2K,CDC42BPB
Balsalazide
Sennoside B	O75164,Q9NUW8	KDM4A,TDP1
MSDC 0160	P37231	PPARG
AZD 6482	O00329,P42336,P42338,P48736	PIK3CD,PIK3CA,PIK3CB,PIK3CG
UKI-1	P00734,P00735,P00742,P00743,P00747,P00749,P00750,P00760,P03952,Q9Y5Y6	F2,F2,F10,F10,PLG,PLAU,PLAT,PRSS1,KLKB1,ST14
XL019
Y16
WZ4002	P00533,P52333,P53634	EGFR,JAK3,CTSC
Abrocitinib	O60674,P21397,P23458,P29597	JAK2,MAOA,JAK1,TYK2
AGL-2263
Umbralisib	O00329,P48736	PIK3CD,PIK3CG
Umbralisib (hydrochloride)	O00329,P48736	PIK3CD,PIK3CG
MKC3946	O75460	ERN1
Galunisertib	O43353,P36896,P36897,Q8N4C8,Q9Y572	RIPK2,ACVR1B,TGFBR1,MINK1,RIPK3
BMS-5	P53667,P53671	LIMK1,LIMK2
AMG 900	O14965,O75385,P07332,P11274,P16083,Q02880,Q08345,Q12851,Q14004,Q16832,Q6ZSR9,Q96GD4,Q9UQB9	AURKA,ULK1,FES,BCR,NQO2,TOP2B,DDR1,MAP4K2,CDK13,DDR2,nan,AURKB,AURKC
Bilobetin	P05067,P56817	APP,BACE1
XY028-140
LRRK2-IN-1	Q5S007	LRRK2
Syk-IN-4
BI605906
Y-27632	O75116,Q13464,Q16513,Q28021	ROCK2,ROCK1,PKN2,ROCK2
Y-27632 (dihydrochloride)	O75116,Q13464,Q16513,Q28021	ROCK2,ROCK1,PKN2,ROCK2
Tauroursodeoxycholate (sodium)
PFE-360	Q5S007	LRRK2
GS143
Isorhamnetin	O43570,P00918,P04798,P05177,P22748,P43166,P47989,Q16678,Q8NFU5,Q965D5,Q965D6,Q9UHH9	CA12,CA2,CYP1A1,CYP1A2,CA4,CA7,XDH,CYP1B1,IPMK,fabI,fabG,IP6K2
KU-57788	O00329,O60885,P42336,P42338,P48736,P78527,Q58F21	PIK3CD,BRD4,PIK3CA,PIK3CB,PIK3CG,PRKDC,BRDT
SU1498
BAY1125976
TAS0728
BMS-911543	O60674,P05177,P08684,P16083,P23458,P29597	JAK2,CYP1A2,CYP3A4,NQO2,JAK1,TYK2
SB 216763	P10636,P49840,P49841	MAPT,GSK3A,GSK3B
TDZD-8
Capivasertib	O75116,P22694,P31749,P31751,Q13976,Q9Y243	ROCK2,PRKACB,AKT1,AKT2,PRKG1,AKT3
BMP signaling agonist sb4
CH5132799	O00329,O00750,P42336,P42338,P48736	PIK3CD,PIK3C2B,PIK3CA,PIK3CB,PIK3CG
SSR128129E
K-Ras(G12C) inhibitor 12
NMS-P715	P33981	TTK
PIK-93	O00329,O00750,P42336,P42338,P42356,P48736,P78527,Q8NEB9,Q9UBF8	PIK3CD,PIK3C2B,PIK3CA,PIK3CB,PI4KA,PIK3CG,PRKDC,PIK3C3,PI4KB
MK-2461	O14965,O60674,P04629,P08581,P08684,P11362,P11712,P17948,P21802,P22607,P22830,P35916,P35968,P36888,Q04912,Q12866,Q16620,Q6ZSR9,Q8TBX8	AURKA,JAK2,NTRK1,MET,CYP3A4,FGFR1,CYP2C9,FLT1,FGFR2,FGFR3,FECH,FLT4,KDR,FLT3,MST1R,MERTK,NTRK2,nan,PIP4K2C
GCN2iB
RPI-1
Pexidartinib (hydrochloride)	P07333,P10721,P36888,Q04759,Q6ZSR9	CSF1R,KIT,FLT3,PRKCQ,nan
Pexidartinib	P07333,P10721,P36888,Q04759,Q6ZSR9	CSF1R,KIT,FLT3,PRKCQ,nan
2-D08
XL413 (hydrochloride)	O00311,P05177,P11309	CDC7,CYP1A2,PIM1
PF-06650833	Q9NWZ3	IRAK4
Delphinidin (chloride)
BioE-1115
SL327	P05412,P36507	JUN,MAP2K2
Mogrol
TG 100801	O43353,P09619,P11274	RIPK2,PDGFRB,BCR
DMH-1	O00238,P36895,P37023,P37172,Q04771,Q61288	BMPR1B,Bmpr1a,ACVRL1,Acvr1,ACVR1,Acvrl1
SU 5402	P11362,P35968	FGFR1,KDR
BFH772	P35968	KDR
LY3214996
MLS000532223	P0CX82,P0CX83,P10636,P14904	RPL19A,RPL19B,MAPT,APE1
Dactolisib (Tosylate)	O00329,O00443,O00750,P42336,P42338,P42345,P48736,Q13315,Q8NEB9	PIK3CD,PIK3C2A,PIK3C2B,PIK3CA,PIK3CB,MTOR,PIK3CG,ATM,PIK3C3
Fedratinib	O00444,O14578,O14730,O14936,O14976,O15075,O15197,O43293,O60285,O60674,O60885,O75385,O75460,O75676,O75716,O94768,P00519,P06239,P06241,P07947,P07949,P09619,P09769,P10721,P11274,P11362,P12931,P16083,P19784,P23458,P27448,P29597,P30530,P32298,P36888,P42336,P42685,P45983,P45984,P48736,P50613,P51617,P52333,P53350,P53355,P53779,P57059,P78356,P78362,P9WI81,Q04771,Q05397,Q07912,Q13164,Q14289,Q2M2I8,Q56UN5,…	PLK4,CIT,RIOK3,CASK,GAK,DCLK1,EPHB6,DAPK3,NUAK1,JAK2,BRD4,ULK1,ERN1,RPS6KA4,STK16,STK17B,ABL1,LCK,FYN,YES1,RET,PDGFRB,FGR,KIT,BCR,FGFR1,SRC,NQO2,CSNK2A2,JAK1,MARK3,TYK2,AXL,GRK4,FLT3,PIK3CA,FRK,MAPK8,MAPK9,PIK3CG,CDK7,IRAK1,JAK3,PLK1,DAPK1,MAPK10,SIK1,PIP4K2B,SRPK2,pknB,ACVR1,PTK2,TNK2,MAPK7,PTK2B,AAK1,MAP3K19,BRDT,ULK3,DSTYK,nan,ADCK1,MYLK4,ULK2,HIPK4,PIP4K2C,NEK9,NEK7,COQ8B,SRPK1,PIP5K1A,RIOK1,…
Sorafenib (Tosylate)
Ningetinib Tosylate
AV-412
SRI-29329	P49759,P49760,Q9HAZ1	CLK1,CLK2,CLK4
R-268712
SPP-86	P07949	RET
IRAK inhibitor 6	Q9NWZ3	IRAK4
Daphnoretin
R547	O14936,O94921,P06493,P11802,P24941,P49759,P49760,P49761,P49840,P49841,P50613,P50750,Q00526,Q00535,Q00536,Q00537,Q07002,Q13164,Q13627,Q14004,Q6XUX3,Q8TD08,Q96Q40,Q9H2G2,Q9H2K8,Q9UBF8,Q9UPZ9,Q9Y463	CASK,CDK14,CDK1,CDK4,CDK2,CLK1,CLK2,CLK3,GSK3A,GSK3B,CDK7,CDK9,CDK3,CDK5,CDK16,CDK17,CDK18,MAPK7,DYRK1A,CDK13,DSTYK,MAPK15,CDK15,SLK,TAOK3,PI4KB,CILK1,DYRK1B
OSI-027	P07949,P16083,Q8TBX8	RET,NQO2,PIP4K2C
ROCK inhibitor-2	O75116,Q13464,Q13976	ROCK2,ROCK1,PRKG1
JNJ-38877605	P08581,P16083,Q8TBX8	MET,NQO2,PIP4K2C
ZM39923 (hydrochloride)	P52333,Q7M0F8	JAK3,nan
GW843682X	O00444,P09619,P35916,P53350,Q9H4B4,Q9NYY3	PLK4,PDGFRB,FLT4,PLK1,PLK3,PLK2
XL092
PKR-IN-2
Pim1/AKK1-IN-1	O75716,P11309,Q13188,Q2M2I8,Q9UKE5	STK16,PIM1,STK3,AAK1,TNIK
Y-33075	O14578,O75116,P49759,Q04759,Q05655,Q13464,Q16512,Q16513,Q2M2I8,Q6ZSR9,Q9NSY1,Q9Y2K2,Q9Y5S2	CIT,ROCK2,CLK1,PRKCQ,PRKCD,ROCK1,PKN1,PKN2,AAK1,nan,BMP2K,SIK3,CDC42BPB
Y-33075 (dihydrochloride)	O14578,O75116,P49759,Q04759,Q05655,Q13464,Q16512,Q16513,Q2M2I8,Q6ZSR9,Q9NSY1,Q9Y2K2,Q9Y5S2	CIT,ROCK2,CLK1,PRKCQ,PRKCD,ROCK1,PKN1,PKN2,AAK1,nan,BMP2K,SIK3,CDC42BPB
6-Bromo-2-hydroxy-3-methoxybenzaldehyde	O75460	ERN1
ARRY-382	P07333	CSF1R
Vistusertib	O00329,P42336,P42338,P42345,P48736	PIK3CD,PIK3CA,PIK3CB,MTOR,PIK3CG
AC710	P07333,P09581,P09619,P10721,P16234,P36888	CSF1R,Csf1r,PDGFRB,KIT,PDGFRA,FLT3
TG101209	O60674,O60885,P36888,Q58F21	JAK2,BRD4,FLT3,BRDT
Scutellarein	O96028,P04745,P04798,P0DUB6,Q03164,Q13332,Q16678,Q8WTS6,Q92800	NSD2,nan,CYP1A1,AMY1A,KMT2A,PTPRS,CYP1B1,SETD7,EZH1
RIP1 kinase inhibitor 1	Q13546,Q60855	RIPK1,Ripk1
Neratinib	O00506,O14976,O15197,O94804,P00533,P04626,P06239,P07947,P21860,P22830,P30530,P36507,P49674,P51451,P51955,P57059,Q02750,Q06187,Q12851,Q13043,Q13153,Q13163,Q13177,Q13188,Q15303,Q56UN5,Q6XUX3,Q8IVH8,Q8N4C8,Q92918,Q99759,Q9H093,Q9H2G2,Q9P289,Q9P2K8,Q9UKE5,Q9Y4K4,Q9Y6E0,Q9Y6R4	STK25,GAK,EPHB6,STK10,EGFR,HER2,LCK,YES1,ERBB3,FECH,AXL,MAP2K2,CSNK1E,BLK,NEK2,SIK1,MAP2K1,BTK,MAP4K2,STK4,PAK1,MAP2K5,PAK2,STK3,ERBB4,MAP3K19,DSTYK,MAP4K3,MINK1,MAP4K1,MAP3K3,NUAK2,SLK,STK26,EIF2AK4,TNIK,MAP4K5,STK24,MAP3K4
BAY 61-3606 (dihydrochloride)	P43405	SYK
BI-2852
SK1-I (hydrochloride)	Q9NRA0,Q9NYA1	SPHK2,SPHK1
Oxindole
c-Met inhibitor 1
Pamapimod	O75676,P45983,P45984,P49674,P51812,P53779,Q15759,Q16539,Q9UBE8	RPS6KA4,MAPK8,MAPK9,CSNK1E,RPS6KA3,MAPK10,MAPK11,MAPK14,NLK
PS-1145	O14920,O15111	IKBKB,CHUK
PI4KIIIbeta-IN-9	O00329,O75747,P42336,P48736	PIK3CD,PIK3C2G,PIK3CA,PIK3CG
Recilisib
EML4-ALK kinase inhibitor 1
5-Aminosalicylic Acid	P05979,P35354,Q9NUW8,Q9WU19	PTGS1,PTGS2,TDP1,Hao1
PH-797804	Q15759,Q16539,Q7RTN6	MAPK11,MAPK14,STRADA
SUN11602
BIO-11006 (acetate)
Alectinib	O14976,P07949,P21709,Q96SB4,Q9UM73	GAK,RET,EPHA1,SRPK1,ALK
JNJ-7706621	O00444,O08775,O14965,O43293,O60285,O60674,O75716,O94804,P00519,P06493,P07949,P10721,P21127,P21802,P22607,P23458,P24941,P29597,P33981,P35590,P35968,P36888,P49760,P49840,P49841,P52333,Q00526,Q00535,Q00536,Q00537,Q09013,Q13043,Q13188,Q15418,Q2M2I8,Q92918,Q96GD4,Q9H093,Q9H2G2,Q9HBH9,Q9NSY1,Q9P289,Q9UQB9,Q9Y616,Q9Y6E0	PLK4,Kdr,AURKA,DAPK3,NUAK1,JAK2,STK16,STK10,ABL1,CDK1,RET,KIT,CDK11B,FGFR2,FGFR3,JAK1,CDK2,TYK2,TTK,TIE1,KDR,FLT3,CLK2,GSK3A,GSK3B,JAK3,CDK3,CDK5,CDK16,CDK17,DMPK,STK4,STK3,RPS6KA1,AAK1,MAP4K1,AURKB,NUAK2,SLK,MKNK2,BMP2K,STK26,AURKC,IRAK3,STK24
BSJ-03-204
DDD107498 (succinate)	Q9GZT9	EGLN1
Futibatinib	P11362,P21802,P22455,P22607	FGFR1,FGFR2,FGFR4,FGFR3
PD158780	P00533	EGFR
MNS	Q8R4B8	Nlrp3
CX-6258	P11309,P36888,Q86V86,Q9P1W9	PIM1,FLT3,PIM3,PIM2
CX-6258 (hydrochloride hydrate)	P11309,P36888,Q86V86,Q9P1W9	PIM1,FLT3,PIM3,PIM2
CX-6258 (hydrochloride)	P11309,P36888,Q86V86,Q9P1W9	PIM1,FLT3,PIM3,PIM2
GSK-690693	O14578,O43293,O60331,O75116,O75582,O75676,O95835,O96013,P05771,P10721,P13861,P17612,P22694,P22830,P24723,P27448,P31749,P31751,P41743,P49840,P49841,P51817,P9WI81,Q02156,Q04759,Q05655,Q13177,Q13237,Q13464,Q13976,Q16512,Q56UN5,Q9C098,Q9H093,Q9H422,Q9H773,Q9NQU5,Q9NRM7,Q9P286,Q9UGJ0,Q9Y243	CIT,DAPK3,PIP5K1C,ROCK2,RPS6KA5,RPS6KA4,LATS1,PAK4,PRKCB,KIT,PRKAR2A,PRKACA,PRKACB,FECH,PRKCH,MARK3,AKT1,AKT2,PRKCI,GSK3A,GSK3B,PRKX,pknB,PRKCE,PRKCQ,PRKCD,PAK2,PRKG2,ROCK1,PRKG1,PKN1,MAP3K19,DCLK3,NUAK2,HIPK3,DCTPP1,PAK6,LATS2,PAK5,PRKAG2,AKT3
NU6300
PF-06260933	O95819,P05177,Q12809,Q8N4C8,Q9UKE5	MAP4K4,CYP1A2,KCNH2,MINK1,TNIK
A 77-01	P36897,Q16539	TGFBR1,MAPK14
Dihydromyricetin	O15056	SYNJ2
CAY10404	P35354	PTGS2
Fingolimod	O95977,P21453,Q99500,Q9H228	S1PR4,S1PR1,S1PR3,S1PR5
Fingolimod (hydrochloride)	O95977,P21453,Q99500,Q9H228	S1PR4,S1PR1,S1PR3,S1PR5
R1487 (Hydrochloride)	O75676,P45983,P45984,P51812,P53779,Q08345,Q15759,Q16539,Q9UBE8	RPS6KA4,MAPK8,MAPK9,RPS6KA3,MAPK10,DDR1,MAPK11,MAPK14,NLK
Nitidine (chloride)
ASP4132	P42336,P54646	PIK3CA,PRKAA2
NU 7026	P78527	PRKDC
JX06	Q15118,Q15119,Q99685	PDK1,PDK2,MGLL
Raf inhibitor 1	P04049,P06239,P15056,Q02763	RAF1,LCK,BRAF,TEK
Losmapimod	P49137,Q15759,Q16539,Q9Y6E0	MAPKAPK2,MAPK11,MAPK14,STK24
Vorolanib
LY3177833
GSK481	Q13546,Q60855	RIPK1,Ripk1
JNJ-38877618
Tolebrutinib
Desmethyl Erlotinib
Desmethyl Erlotinib (hydrochloride)
STAT3-IN-1
YKL-5-124 (TFA)
Derazantinib
MK-8353	P27361,P28482	MAPK3,MAPK1
AZ12601011
PIK-293
JNK Inhibitor VIII	P45983,P45984,P53779	MAPK8,MAPK9,MAPK10
Bucladesine (sodium)
PF-543 (Citrate)	O60240,P15474,P22748,Q00G26,Q48255	PLIN1,aroQ,CA4,PLIN5,aroQ
Amitriptyline (hydrochloride)	P02770,P08172,P08173,P08908,P08909,P08912,P08913,P10980,P11229,P14416,P14842,P15823,P18089,P18825,P18901,P19327,P20309,P21728,P21918,P22002,P22086,P23975,P23977,P25021,P25100,P28223,P28335,P31388,P31389,P31390,P31645,P31652,P32305,P35348,P35367,P35462,P41595,P43140,P47747,P50406,P61169,Q01959,Q12809,Q14524,Q15858,Q60492,Q99250,Q99720,Q9H3N8,Q9R1C8,Q9WTR4	Alb,CHRM2,CHRM4,HTR1A,Htr2c,CHRM5,ADRA2A,Chrm2,CHRM1,DRD2,Htr2a,Adra1b,ADRA2B,ADRA2C,Drd1,Htr1a,CHRM3,DRD1,DRD5,Cacna1c,Adra2c,SLC6A2,Slc6a3,HRH2,ADRA1D,HTR2A,HTR2C,Htr6,HRH1,Hrh1,SLC6A4,Slc6a4,Htr7,ADRA1A,HRH1,DRD3,HTR2B,Adra1a,HRH2,HTR6,Drd2,SLC6A3,KCNH2,SCN5A,SCN9A,SIGMAR1,SCN2A,SIGMAR1,HRH4,Htr6,Slc6a2
Ferulic acid	O43570,P00915,P00918,P12530,P23280,P35218,P43166,P80457,P9WPJ7,P9WPJ9,Q16790,Q9ULX7	CA12,CA1,CA2,ALOX15,CA6,CA5A,CA7,XDH,mtcA1,mtcA2,CA9,CA14
Ulixertinib	P27361,P28482	MAPK3,MAPK1
Ulixertinib (hydrochloride)	P27361,P28482	MAPK3,MAPK1
Kobe0065
ONO-4059 (analog)	O43353,P00533,P06239,P06241,P07947,P07948,P08631,P12931,P41240,P42680,Q06187,Q13882	RIPK2,EGFR,LCK,FYN,YES1,LYN,HCK,SRC,CSK,TEC,BTK,PTK6
Itacitinib adipate	P23458,P30530,Q12866	JAK1,AXL,MERTK
Itacitinib	P23458,P30530,Q12866	JAK1,AXL,MERTK
TAS-301	Q9NUW8	TDP1
AMG 511	P42336,P48736	PIK3CA,PIK3CG
Abemaciclib metabolite M20
Brevilin A
GSK621
Belvarafenib	P04049,P07333,P15056,Q08345,Q16832	RAF1,CSF1R,BRAF,DDR1,DDR2
AZD-8055	P22830,P42336,P42345	FECH,PIK3CA,MTOR
Ginsenoside Rk1
ZLN024 (hydrochloride)
AMG319	O00329,O35904,P42338,P48736	PIK3CD,Pik3cd,PIK3CB,PIK3CG
Spebrutinib	P42680,P52333,Q06187	TEC,JAK3,BTK
AG-825
SCR-1481B1
Bemcentinib	O14965,P07949,P12931,P16234,P30530,P35968,P36888,Q06418,Q08345,Q12866,Q96GD4	AURKA,RET,SRC,PDGFRA,AXL,KDR,FLT3,TYRO3,DDR1,MERTK,AURKB
Dihydroisotanshinone I
CDK9-IN-8
Heterophyllin B
Saikosaponin D
c-Fms-IN-10	P04049,P07333,P11362,Q02763,Q14680,Q16832	RAF1,CSF1R,FGFR1,TEK,MELK,DDR2
CEP-28122 (mesylate salt)	O60285,O96017,P07332,P16591,P35916,P36888,P45983,P51812,Q05397,Q07912,Q12851,Q13882,Q15349,Q15418,Q9UK32,Q9UM73	NUAK1,CHEK2,FES,FER,FLT4,FLT3,MAPK8,RPS6KA3,PTK2,TNK2,MAP4K2,PTK6,RPS6KA2,RPS6KA1,RPS6KA6,ALK
MRX-2843	P30530,P36888,Q06418,Q12866	AXL,FLT3,TYRO3,MERTK
RepSox	P36897	TGFBR1
AZ-23	P04629,P07947,Q12809,Q16288	NTRK1,YES1,KCNH2,NTRK3
PRN1008	Q06187	BTK
VER-246608	Q15118,Q15119,Q15120,Q16654	PDK1,PDK2,PDK3,PDK4
AZ32
MK-5108	O14965,Q96GD4,Q9UQB9	AURKA,AURKB,AURKC
GSK319347A	Q14164,Q9UHD2	IKBKE,TBK1
WEHI-345
GW284543
STAT3-IN-3
GNE-493	O00329,P42336,P42338,P42345,P48736	PIK3CD,PIK3CA,PIK3CB,MTOR,PIK3CG
Poloxime
Ki8751	P10721,P16234,P21802,P35968	KIT,PDGFRA,FGFR2,KDR
GSK2245035
Bakuchiol
BC1618
CaMKII-IN-1
PZ-2891
N-piperidine Ibrutinib (hydrochloride)
Pictilisib (dimethanesulfonate)	O00329,O00443,O00750,O15197,O75747,P16083,P31749,P42336,P42338,P42345,P48736,Q8NEB9	PIK3CD,PIK3C2A,PIK3C2B,EPHB6,PIK3C2G,NQO2,AKT1,PIK3CA,PIK3CB,MTOR,PIK3CG,PIK3C3
Pictilisib	O00329,O00443,O00750,O15197,O75747,P16083,P31749,P42336,P42338,P42345,P48736,Q8NEB9	PIK3CD,PIK3C2A,PIK3C2B,EPHB6,PIK3C2G,NQO2,AKT1,PIK3CA,PIK3CB,MTOR,PIK3CG,PIK3C3
ML-098	P60953,P61105,P63001	CDC42,RAB2A,Rac1
Capmatinib	P08581	MET
MK2-IN-1 (hydrochloride)	P49137	MAPKAPK2
Trametinib	P08183,P36507,Q02750	ABCB1,MAP2K2,MAP2K1
Trametinib (DMSO solvate)	P08183,P36507,Q02750	ABCB1,MAP2K2,MAP2K1
SKLB4771	P36888	FLT3
Ca2+ channel agonist 1
Chelerythrine (chloride)	O42275,P04191,P21397,P22303,P37231,P81908,Q02156	ache,ATP2A1,MAOA,ACHE,PPARG,BCHE,PRKCE
Oglufanide
Go 6983
PS47
KN-93
3CAI
MID-1
RET V804M-IN-1	P07949	RET
AZD8186	O00329,P42336,P42338,P48736,Q02880,Q76MJ5	PIK3CD,PIK3CA,PIK3CB,PIK3CG,TOP2B,ERN2
Ro 5126766	P04049,P15056,P36507,Q02750	RAF1,BRAF,MAP2K2,MAP2K1
GW 5074	O00444,P04049,P10398,P10636,P15056,P68400,Q9NUW8	PLK4,RAF1,ARAF,MAPT,BRAF,CSNK2A1,TDP1
XL388
Seletalisib	O00329,P48736	PIK3CD,PIK3CG
SU6656	P00523,P06240,P06241,P07947,P07948,P10636,P12931,Q13188,Q8IWQ3,Q96GD4,Q9UQB9	SRC,Lck,FYN,YES1,LYN,MAPT,SRC,STK3,BRSK2,AURKB,AURKC
Necrostatin-34
Flufenamic acid	O60218,O75762,P02766,P05164,P23219,P35354,P42330,P52895,Q04828,Q6XQN6	AKR1B10,TRPA1,TTR,MPO,PTGS1,PTGS2,AKR1C3,AKR1C2,AKR1C1,NAPRT
Poziotinib	O43353,P00533,P04626,P42680,Q06187	RIPK2,EGFR,HER2,TEC,BTK
CID44216842	P60953	CDC42
Chrysophanol	P10636	MAPT
Src Inhibitor 3	P06239,P41240,P43403	LCK,CSK,ZAP70
NIK SMI1	Q99558	MAP3K14
BMS-754807	O00444,O14965,P04629,P06213,P08069,P08581,P08684,Q05397,Q13470,Q14289,Q16620,Q60751,Q96GD4,Q96Q04,Q9UGJ0	PLK4,AURKA,NTRK1,INSR,IGF1R,MET,CYP3A4,PTK2,TNK1,PTK2B,NTRK2,Igf1r,AURKB,LMTK3,PRKAG2
NVP-ADW742	P08069	IGF1R
LDC4297	P06493,P24941,P50613	CDK1,CDK2,CDK7
PD153035	O14976,P00519,P00521,P00533,P04626,P09467,Q15303,Q9UNQ0	GAK,ABL1,ABL,EGFR,HER2,FBP1,ERBB4,ABCG2
PD153035 (Hydrochloride)	O14976,P00519,P00521,P00533,P04626,P09467,Q15303,Q9UNQ0	GAK,ABL1,ABL,EGFR,HER2,FBP1,ERBB4,ABCG2
Brivanib (alaninate)	Q9H093	NUAK2
Deltarasin	O43924	PDE6D
BMS-599626 (Hydrochloride)	P00533,P04626,P08684,P33261,Q12809,Q15303	EGFR,HER2,CYP3A4,CYP2C19,KCNH2,ERBB4
Resveratrol	O02747,O43570,O75762,P00915,P00918,P02766,P03372,P05067,P05177,P05979,P07451,P08659,P08684,P09884,P09917,P10636,P11712,P16083,P21397,P22748,P23219,P23280,P23975,P27338,P27487,P33261,P35218,P35354,P42336,P42338,P43166,P55789,P79208,Q04206,Q16236,Q16678,Q16790,Q6RI86,Q8I2J3,Q8N1Q1,Q99N23,Q9ULX7,Q9Y2D0	AHR,CA12,TRPA1,CA1,CA2,TTR,ESR1,APP,CYP1A2,PTGS1,CA3,nan,CYP3A4,POLA1,ALOX5,MAPT,CYP2C9,NQO2,MAOA,CA4,PTGS1,CA6,SLC6A2,MAOB,DPP4,CYP2C19,CA5A,PTGS2,PIK3CA,PIK3CB,CA7,GFER,PTGS2,RELA,NFE2L2,CYP1B1,CA9,Trpa1,M18AAP,CA13,Ca15,CA14,CA5B
M4205
Angoline	P04798	CYP1A1
Dacomitinib	O14976,P00533,P04626,P06239,P12931,Q15303	GAK,EGFR,HER2,LCK,SRC,ERBB4
2OH-BNPP1
AKT Kinase Inhibitor	P31749,Q13464,Q15418	AKT1,ROCK1,RPS6KA1
GSK2982772	Q13546	RIPK1
BQR-695
ASK1-IN-2
Poseltinib	P52333	JAK3
AT7867 (dihydrochloride)	P31751	AKT2
AT7867	P31751	AKT2
NSC 95397	P10636,P26447,P30304,P30305,P30307,P55211,Q9NR96,Q9NUW8	MAPT,S100A4,CDC25A,CDC25B,CDC25C,CASP9,TLR9,TDP1
PF-04937319	P17712,P35557	Gck,GCK
Nemiralisib	O00329,P42336,P42338,P48736	PIK3CD,PIK3CA,PIK3CB,PIK3CG
AZD1208	P11309,Q86V86,Q9P1W9	PIM1,PIM3,PIM2
CHIR-98014	P49840,P49841	GSK3A,GSK3B
BIO-acetoxime
SU5204
Torkinib	O00238,O00329,O00444,O00750,O14936,O15197,O43293,O43353,O60331,O60674,O60885,O75676,O75747,O94804,P00519,P00533,P06239,P06241,P07947,P07949,P08631,P09619,P09769,P10721,P12931,P16234,P21709,P21802,P21860,P23458,P29322,P29597,P35916,P36507,P36894,P36896,P36897,P37023,P37173,P42336,P42338,P42345,P46734,P48736,P49674,P51451,P51812,P52333,P53355,P57078,Q02156,Q02750,Q04771,Q09013,Q12851,Q13163,Q13705,…	BMPR1B,PIK3CD,PLK4,PIK3C2B,CASK,EPHB6,DAPK3,RIPK2,PIP5K1C,JAK2,BRD4,RPS6KA4,PIK3C2G,STK10,ABL1,EGFR,LCK,FYN,YES1,RET,HCK,PDGFRB,FGR,KIT,SRC,PDGFRA,EPHA1,FGFR2,ERBB3,JAK1,EPHA8,TYK2,FLT4,MAP2K2,BMPR1A,ACVR1B,TGFBR1,ACVRL1,TGFBR2,PIK3CA,PIK3CB,MTOR,MAP2K3,PIK3CG,CSNK1E,BLK,RPS6KA3,JAK3,DAPK1,RIPK4,PRKCE,MAP2K1,ACVR1,DMPK,MAP4K2,MAP2K5,ACVR2B,BMPR2,MELK,TESK1,MAP3K19,LRRK2,DSTYK,TAOK1,HIPK1,BRSK2,MI…
Magnolin	P22303	ACHE
R 59-022	P23743	DGKA
FLT3-IN-2
Dibutyryl-cGMP (sodium)
ASP3026	O00444,P16083,Q05397,Q07912,Q13470,Q13882,Q14289,Q6ZSR9,Q96GD4,Q9H0K1	PLK4,NQO2,PTK2,TNK2,TNK1,PTK6,PTK2B,nan,AURKB,SIK2
Fisogatinib
MAPK13-IN-1	O15264	MAPK13
SGI-1776	P07947,P11309,P36888,Q12809,Q86V86,Q8TF76,Q9UGJ0,Q9Y616	YES1,PIM1,FLT3,KCNH2,PIM3,HASPIN,PRKAG2,IRAK3
EHT 1864
PI-273
Crotonoside	P0DMS8,P25099,P29274,P30542,P30543	ADORA3,Adora1,ADORA2A,ADORA1,Adora2a
ICCB-19 (hydrochloride)	P10636	MAPT
RAS inhibitor Abd-7	P01112	HRAS
TAK-659 (hydrochloride)	O14757,O96013,P07949,P15735,P16234,P16591,P21709,P35968,P36888,P43403,P43405,P52333	CHEK1,PAK4,RET,PHKG2,PDGFRA,FER,EPHA1,KDR,FLT3,ZAP70,SYK,JAK3
WHI-P258	P00533	EGFR
GSK2983559 (free acid)
UNC2025 (hydrochloride)	O60285,P04629,P10721,P30530,P36888,Q06418,Q12866,Q16288,Q9H0K1,Q9H2G2	NUAK1,NTRK1,KIT,AXL,FLT3,TYRO3,MERTK,NTRK3,SIK2,SLK
Rheb inhibitor NR1
TAS6417
Acyclovir
PD-161570	P00523,P00533,P11362,P12931	SRC,EGFR,FGFR1,SRC
Sorafenib	O00444,O15146,O15197,O94804,P00519,P00520,P00533,P04049,P05622,P06239,P07333,P07949,P09619,P10398,P10721,P11362,P11511,P15056,P16234,P17948,P22607,P27361,P28028,P28335,P28482,P34913,P35590,P35916,P35918,P35968,P36888,P41595,P43166,P48729,P49336,P50613,P54760,P62343,P62344,Q00534,Q02763,Q08345,Q13163,Q15759,Q16539,Q16832,Q56UN5,Q59H18,Q8NE63,Q8TD08,Q92772,Q96GD4,Q9BUB5,Q9BWU1,Q9HBH9,Q9NYL2,Q9UF33,…	PLK4,MUSK,EPHB6,STK10,ABL1,Abl1,EGFR,RAF1,Pdgfrb,LCK,CSF1R,RET,PDGFRB,ARAF,KIT,FGFR1,CYP19A1,BRAF,PDGFRA,FLT1,FGFR3,MAPK3,Braf,HTR2C,MAPK1,EPHX2,TIE1,FLT4,Kdr,KDR,FLT3,HTR2B,CA7,CSNK1A1,CDK8,CDK7,EPHB4,CDPK1,CDPK1,CDK6,TEK,DDR1,MAP2K5,MAPK11,MAPK14,DDR2,MAP3K19,TNNI3K,HIPK4,MAPK15,CDKL2,AURKB,MKNK1,CDK19,MKNK2,MAP3K20,EPHA6,AURKC
PS210
NVP-BAW2881	P35968	KDR
SB-590885
CCG-100602	P61586	RHOA
GSK1904529A	P06213,P08069	INSR,IGF1R
PF-AKT400	P31749,P31751,Q9Y243	AKT1,AKT2,AKT3
DPH	P00519	ABL1
Linifanib	O15146,O15197,P00519,P00533,P07333,P07949,P09619,P10721,P11511,P16234,P17948,P35590,P35916,P35968,P36888,P45984,P49336,Q02763,Q08345,Q14004,Q15375,Q16288,Q56UN5,Q8NE63,Q96GD4,Q99835,Q9BWU1,Q9H2K8,Q9HBH9,Q9UF33,Q9UQB9	MUSK,EPHB6,ABL1,EGFR,CSF1R,RET,PDGFRB,KIT,CYP19A1,PDGFRA,FLT1,TIE1,FLT4,KDR,FLT3,MAPK9,CDK8,TEK,DDR1,CDK13,EPHA7,NTRK3,MAP3K19,HIPK4,AURKB,SMO,CDK19,TAOK3,MKNK2,EPHA6,AURKC
Solcitinib	P23458	JAK1
K145 (hydrochloride)	Q9NRA0	SPHK2
Pilaralisib analogue	O00329,P42336,P42338,P48736	PIK3CD,PIK3CA,PIK3CB,PIK3CG
Interferon receptor inducer-1
CGS 15943	P0DMS8,P25099,P29274,P29275,P30542,P30543,P47745	ADORA3,Adora1,ADORA2A,ADORA2B,ADORA1,Adora2a,ADORA1
MHY1485
JCN037
JAK/HDAC-IN-1	O60674,P23458,P29597,P52333,Q92769,Q9BY41,Q9UBN7	JAK2,JAK1,TYK2,JAK3,HDAC2,HDAC8,HDAC6
PF-4989216	P42336	PIK3CA
Tarloxotinib (bromide)
Protosappanin A
Silmitasertib	O43293,O94804,P11309,P19784,P36888,P49759,P49760,P49761,P68400,Q13627,Q16644,Q8TBX8,Q96S44,Q9H2G2,Q9H422,Q9P1W9,Q9UHD2,Q9Y463	DAPK3,STK10,PIM1,CSNK2A2,FLT3,CLK1,CLK2,CLK3,CSNK2A1,DYRK1A,MAPKAPK3,PIP4K2C,TP53RK,SLK,HIPK3,PIM2,TBK1,DYRK1B
BIBF0775	P36897	TGFBR1
Corynoxeine
N-Acetyl-5-hydroxytryptamine	O02781,P16083,P35270,P48039,P49286	MTNR1A,NQO2,SPR,MTNR1A,MTNR1B
Doramapimod	O15264,O43318,O94804,O95819,P00519,P00533,P04629,P04792,P07949,P08183,P10721,P15056,P17948,P29317,P29322,P29323,P35590,P35916,P36888,P45984,P47811,P49336,P53778,P53779,P54756,P54762,P54764,Q02763,Q08345,Q14004,Q15375,Q15759,Q16288,Q16539,Q16620,Q16832,Q8N4C8,Q9BWU1,Q9H2G2,Q9UF33,Q9UKE5	MAPK13,MAP3K7,STK10,MAP4K4,ABL1,EGFR,NTRK1,HSPB1,RET,ABCB1,KIT,BRAF,FLT1,EPHA2,EPHA8,EPHB2,TIE1,FLT4,FLT3,MAPK9,Mapk14,CDK8,MAPK12,MAPK10,EPHA5,EPHB1,EPHA4,TEK,DDR1,CDK13,EPHA7,MAPK11,NTRK3,MAPK14,NTRK2,DDR2,MINK1,CDK19,SLK,EPHA6,TNIK
NVP 231
Allitinib tosylate
NU2058
Leniolisib	O00329,O35904,P42336,P48736,Q08499,Q9JHG7	PIK3CD,Pik3cd,PIK3CA,PIK3CG,PDE4D,Pik3cg
XY028-133
β-Hydroxyisovalerylshikonin
Zorifertinib	P00533,P14416,P35968	EGFR,DRD2,KDR
Tyrphostin AG 528	O00487	PSMD14
GW2580	P07333,Q16288,Q16620	CSF1R,NTRK3,NTRK2
Rimacalib
Isovitexin
PF-562271	O75716,O95819,P18074,Q00537,Q04759,Q05397,Q14004,Q14289,Q96L34,Q9P289	STK16,MAP4K4,ERCC2,CDK17,PRKCQ,PTK2,CDK13,PTK2B,MARK4,STK26
Orelabrutinib
HS38	P53355,Q86V86	DAPK1,PIM3
KN-93 (phosphate)	P22748	CA4
WH-4-023	P06239,P12931	LCK,SRC
BRD0705	P49840	GSK3A
BRD5648
Ferulic acid (sodium)
Cucurbitacin E	P20701	ITGAL
Cyasterone	P34021	EcR
RO-28-1675	P17712,P35557	Gck,GCK
SU5214
SBI-0206965	O75385,Q8IYT8	ULK1,ULK2
Shikonin	P00533,P10636,P14618,P30304,P30305,Q9S446	EGFR,MAPT,PKM,CDC25A,CDC25B,srtA
MSC2360844
IM156
TCS-PIM-1-4a
Fasudil (Hydrochloride)	O75116,P16083,P49759,Q13464,Q14004,Q28021,Q6P5Z2	ROCK2,NQO2,CLK1,ROCK1,CDK13,ROCK2,PKN3
Orantinib	P09619,P11362,P17948,P35968,P36888,Q13873,Q6ZSR9,Q96GD4,Q9UKE5,Q9UQB9	PDGFRB,FGFR1,FLT1,KDR,FLT3,BMPR2,nan,AURKB,TNIK,AURKC
R406 (free base)	O00329,O00444,O14730,O14920,O14965,O14976,O15111,O15146,O15197,O15530,O43293,O43318,O60285,O60331,O60674,O75385,O75460,O75582,O75676,O75716,O94768,O94804,O96013,P00519,P00533,P04629,P05532,P06239,P06241,P07332,P07333,P07947,P07948,P07949,P08581,P08631,P08922,P09619,P09769,P0C264,P10721,P11362,P12931,P15056,P16234,P16591,P17948,P19525,P19784,P21709,P21802,P22607,P22830,P23458,P29317,P29597,P30530,…	PIK3CD,PLK4,RIOK3,IKBKB,AURKA,GAK,CHUK,MUSK,EPHB6,PDPK1,DAPK3,MAP3K7,NUAK1,PIP5K1C,JAK2,ULK1,ERN1,RPS6KA5,RPS6KA4,STK16,STK17B,STK10,PAK4,ABL1,EGFR,NTRK1,Kit,LCK,FYN,FES,CSF1R,YES1,LYN,RET,MET,HCK,ROS1,PDGFRB,FGR,SBK3,KIT,FGFR1,SRC,BRAF,PDGFRA,FER,FLT1,EIF2AK2,CSNK2A2,EPHA1,FGFR2,FGFR3,FECH,JAK1,EPHA2,TYK2,AXL,TIE1,FLT4,KDR,FLT3,CSK,TXK,FRK,ZAP70,SYK,MAPK8,MAPK9,MAP2K4,MAP2K3,GSK3B,BLK,IRAK1,BMX,…
R406	O00329,O00444,O14730,O14920,O14965,O14976,O15111,O15146,O15197,O15530,O43293,O43318,O60285,O60331,O60674,O75385,O75460,O75582,O75676,O75716,O94768,O94804,O96013,P00519,P00533,P04629,P05532,P06239,P06241,P07332,P07333,P07947,P07948,P07949,P08581,P08631,P08922,P09619,P09769,P0C264,P10721,P11362,P12931,P15056,P16234,P16591,P17948,P19525,P19784,P21709,P21802,P22607,P22830,P23458,P29317,P29597,P30530,…	PIK3CD,PLK4,RIOK3,IKBKB,AURKA,GAK,CHUK,MUSK,EPHB6,PDPK1,DAPK3,MAP3K7,NUAK1,PIP5K1C,JAK2,ULK1,ERN1,RPS6KA5,RPS6KA4,STK16,STK17B,STK10,PAK4,ABL1,EGFR,NTRK1,Kit,LCK,FYN,FES,CSF1R,YES1,LYN,RET,MET,HCK,ROS1,PDGFRB,FGR,SBK3,KIT,FGFR1,SRC,BRAF,PDGFRA,FER,FLT1,EIF2AK2,CSNK2A2,EPHA1,FGFR2,FGFR3,FECH,JAK1,EPHA2,TYK2,AXL,TIE1,FLT4,KDR,FLT3,CSK,TXK,FRK,ZAP70,SYK,MAPK8,MAPK9,MAP2K4,MAP2K3,GSK3B,BLK,IRAK1,BMX,…
PD-166866	P11362	FGFR1
GDC-0339	P11309,Q12809,Q86V86,Q9P1W9	PIM1,KCNH2,PIM3,PIM2
JAK3-IN-6	P52333	JAK3
GSK963	Q13546	RIPK1
Ginsenoside Rg5
mTOR inhibitor-1
SAR502250	P49841	GSK3B
[6]-Gingerol	Q8NER1	TRPV1
Gusacitinib
AZD3264
Mps1-IN-1
Lidocaine (hydrochloride)	P35499	SCN4A
Lidocaine	P35499	SCN4A
AZD7624
Kobe2602
PLX647	P07333,P10721	CSF1R,KIT
Conteltinib	Q05397,Q14289	PTK2,PTK2B
UNC2881	Q06418,Q12866	TYRO3,MERTK
FLLL32
SU3327	P45983	MAPK8
CVT-313
Empesertib	P33981	TTK
TC11	P15144,P27487	ANPEP,DPP4
ROCK-IN-2
Procyanidin A1	P15692,P49763	VEGFA,PGF
PLX5622	P07333,P08684,P11712,P33261	CSF1R,CYP3A4,CYP2C9,CYP2C19
SC-236	P35354,Q05769	PTGS2,Ptgs2
1-Azakenpaullone	P18266,P49841	Gsk3b,GSK3B
BTdCPU
ZM323881 (hydrochloride)	P10636,P35968	MAPT,KDR
PP121	O00329,P00519,P00533,P08631,P12931,P35968,P42336,P42338,P42345,P48736,P54760,P78527,Q9UBF8	PIK3CD,ABL1,EGFR,HCK,SRC,KDR,PIK3CA,PIK3CB,MTOR,PIK3CG,EPHB4,PRKDC,PI4KB
Linperlisib
PDGFRα kinase inhibitor 1	P16234	PDGFRA
GW 441756	P04629	NTRK1
Sotorasib	P01116	KRAS
Larotrectinib	P04629,Q16288,Q16620	NTRK1,NTRK3,NTRK2
Glycycoumarin
Sotrastaurin	P05771,P08684,P11309,P17252,P24723,P49760,Q02156,Q04759,Q05655,Q8N4C8,Q9UKE5	PRKCB,CYP3A4,PIM1,PRKCA,PRKCH,CLK2,PRKCE,PRKCQ,PRKCD,MINK1,TNIK
CCT020312
IPI-3063
PHA-680632	O14965,Q96GD4,Q9UQB9	AURKA,AURKB,AURKC
Silmitasertib (sodium salt)
SAR125844	P08581	MET
PF-06459988	P00533,P21860	EGFR,ERBB3
MSC2530818	P24863,P49336,Q01959	CCNC,CDK8,SLC6A3
Selitrectinib	P04629	NTRK1
AC1903	P21728,Q9QX29	DRD1,Trpc5
Cordycepin
MRT199665
Mps1-IN-3	P33981	TTK
UNC569	P30530,Q06418,Q12866	AXL,TYRO3,MERTK
CKI-7 (free base)
ZM-447439	O14965,P00533,P97477,Q96GD4	AURKA,EGFR,Aurka,AURKB
IFN alpha-IFNAR-IN-1 (hydrochloride)
ETP-46321	P42336,P48736	PIK3CA,PIK3CG
Pentagamavunon-1
Ceralasertib	Q13535	ATR
(S)-Ceralasertib	Q13535	ATR
NVS-PAK1-1	Q13153	PAK1
MKK7-COV-9
Acetosyringone
FLT3-IN-6	P07333,P36888,Q06187	CSF1R,FLT3,BTK
B022	Q99558	MAP3K14
Erdafitinib	P11362,P21802,P22455,P22607,P35918,P35968	FGFR1,FGFR2,FGFR4,FGFR3,Kdr,KDR
GSK429286A	Q13464	ROCK1
Canertinib (dihydrochloride)	O14733,O14976,O15197,O43353,P00519,P00533,P04626,P07949,P10721,P11274,P21860,P36888,P51451,P51813,P53634,P54756,P68370,Q06187,Q13163,Q15303,Q15418,Q96GD4,Q9BUB5,Q9UF33,Q9Y616	MAP2K7,GAK,EPHB6,RIPK2,ABL1,EGFR,HER2,RET,KIT,BCR,ERBB3,FLT3,BLK,BMX,CTSC,EPHA5,Tuba1a,BTK,MAP2K5,ERBB4,RPS6KA1,AURKB,MKNK1,EPHA6,IRAK3
Canertinib	O14733,O14976,O15197,O43353,P00519,P00533,P04626,P07949,P10721,P11274,P21860,P36888,P51451,P51813,P53634,P54756,P68370,Q06187,Q13163,Q15303,Q15418,Q96GD4,Q9BUB5,Q9UF33,Q9Y616	MAP2K7,GAK,EPHB6,RIPK2,ABL1,EGFR,HER2,RET,KIT,BCR,ERBB3,FLT3,BLK,BMX,CTSC,EPHA5,Tuba1a,BTK,MAP2K5,ERBB4,RPS6KA1,AURKB,MKNK1,EPHA6,IRAK3
TBB	P16083,P68400	NQO2,CSNK2A1
GMB-475
UNC2541	P30530,Q06418,Q12866	AXL,TYRO3,MERTK
Cabozantinib	P00533,P07949,P08581,P10721,P11274,P11362,P12931,P17948,P22830,P30530,P35916,P35968,P36888,Q02763,Q04912,Q08345,Q8TBX8	EGFR,RET,MET,KIT,BCR,FGFR1,SRC,FLT1,FECH,AXL,FLT4,KDR,FLT3,TEK,MST1R,DDR1,PIP4K2C
AZ PFKFB3 26	O60825,P16118,Q16875	PFKFB2,PFKFB1,PFKFB3
AEE788	P00533,P07947,P11274,P17948,P35968	EGFR,YES1,BCR,FLT1,KDR
AS2863619
AS2863619 (free base)
IRAK inhibitor 2
MLS-573151	P60953	CDC42
DCLK1-IN-1	O15075	DCLK1
Antineoplaston A10
SR-3677	O75116,Q13464	ROCK2,ROCK1
Deguelin	P07900	HSP90AA1
AMPK activator 4
LRRK2 inhibitor 1
Cdc7-IN-5	O00311	CDC7
ALK-IN-1	P06213,P08069,P08922,Q9UM73	INSR,IGF1R,ROS1,ALK
MPI-0479605	P33981	TTK
MK2-IN-3	P49137,Q16644,Q8IW41	MAPKAPK2,MAPKAPK3,MAPKAPK5
NU6102	P06493,P24941,P49841	CDK1,CDK2,GSK3B
Quercitrin	O96394,P07943,P15121,P16116,P18031,V5TFZ2	nan,Akr1b1,AKR1B1,AKR1B1,PTPN1,nan
PHA-665752	O14936,O15197,O94804,O95819,P08581,P30530,P35968,P36888,P50613,Q04912,Q08345,Q56UN5,Q86Z02,Q8N4C8,Q8N5S9,Q8WTQ7,Q92918,Q96RR4,Q96SB4,Q99755,Q9H2K8,Q9H2X6,Q9H422,Q9NSY1,Q9UQB9,Q9Y4K4	CASK,EPHB6,STK10,MAP4K4,MET,AXL,KDR,FLT3,CDK7,MST1R,DDR1,MAP3K19,HIPK1,MINK1,CAMKK1,GRK7,MAP4K1,CAMKK2,SRPK1,PIP5K1A,TAOK3,HIPK2,HIPK3,BMP2K,AURKC,MAP4K5
EMI56
AS-252424	P42336,P48736	PIK3CA,PIK3CG
ML-9
Ro 90-7501	P02791,P10636	FTL,MAPT
AZD3458	O00329,O00750,O75747,Q8NEB9,Q9JHG7	PIK3CD,PIK3C2B,PIK3C2G,PIK3C3,Pik3cg
PP2	O43353,P00523,P06239,P06240,P06241,P08631,P0CX82,P0CX83,P12931,P14904,P48730	RIPK2,SRC,LCK,Lck,FYN,HCK,RPL19A,RPL19B,SRC,APE1,CSNK1D
Triacetylresveratrol	P10636,Q6RI86	MAPT,Trpa1
PF-04217903	O77746,P08581,P11712,Q13370,Q9Y233	PDE5A,MET,CYP2C9,PDE3B,PDE10A
PF-04217903 (methanesulfonate)	O77746,P08581,P11712,Q13370,Q9Y233	PDE5A,MET,CYP2C9,PDE3B,PDE10A
AZD-1480	O60674,P04629,P07949,P40763,P42229,Q05397,Q7RTN6	JAK2,NTRK1,RET,STAT3,STAT5A,PTK2,STRADA
5-Iodo-indirubin-3'-monoxime
SB 242235	P04792,P05771,P17252,Q16539	HSPB1,PRKCB,PRKCA,MAPK14
BMS-794833	P08581,P30530,P35968,P36888,Q04912	MET,AXL,KDR,FLT3,MST1R
APS-2-79
CMK	P06241	FYN
MRTX849	P01116	KRAS
RIPK3-IN-1	Q9Y572	RIPK3
Eudesmin
SAR131675	P35916,P35968,P36888	FLT4,KDR,FLT3
ULK-101
Ionomycin (calcium)
P110δ-IN-1
CK2/ERK8-IN-1	P19784,P68400	CSNK2A2,CSNK2A1
Cot inhibitor-2	P41279	MAP3K8
Gomisin J
Dovitinib (lactate)	O14757,O15197,O43283,O43293,O60285,O60331,O60674,O75385,O95819,P00519,P00523,P04629,P06239,P07333,P07947,P07949,P09619,P09769,P10721,P11362,P11799,P16083,P16234,P17948,P19784,P22607,P29597,P32298,P35916,P35968,P36888,P51451,P51617,P78356,P78362,P9WI81,Q13043,Q13163,Q15418,Q16288,Q16512,Q2M2I8,Q32MK0,Q56UN5,Q6PHR2,Q6ZSR9,Q86YV6,Q8IYT8,Q8N4C8,Q8NFD2,Q92772,Q92918,Q96GD4,Q96NX5,Q9BVS4,Q9H093,Q9H1R3,…	CHEK1,EPHB6,MAP3K13,DAPK3,NUAK1,PIP5K1C,JAK2,ULK1,MAP4K4,ABL1,SRC,NTRK1,LCK,CSF1R,YES1,RET,PDGFRB,FGR,KIT,FGFR1,Mylk,NQO2,PDGFRA,FLT1,CSNK2A2,FGFR3,TYK2,GRK4,FLT4,KDR,FLT3,BLK,IRAK1,PIP4K2B,SRPK2,pknB,STK4,MAP2K5,RPS6KA1,NTRK3,PKN1,AAK1,MYLK3,MAP3K19,ULK3,nan,MYLK4,ULK2,MINK1,ANKK1,CDKL2,MAP4K1,AURKB,CAMK1G,RIOK2,NUAK2,MYLK2,SLK,BMP2K,IRAK4,EIF2AK4,TBK1,TNIK,SRPK3,MAST1,MAP3K2
Dovitinib	O14757,O15197,O43283,O43293,O60285,O60331,O60674,O75385,O95819,P00519,P00523,P04629,P06239,P07333,P07947,P07949,P09619,P09769,P10721,P11362,P11799,P16083,P16234,P17948,P19784,P22607,P29597,P32298,P35916,P35968,P36888,P51451,P51617,P78356,P78362,P9WI81,Q13043,Q13163,Q15418,Q16288,Q16512,Q2M2I8,Q32MK0,Q56UN5,Q6PHR2,Q6ZSR9,Q86YV6,Q8IYT8,Q8N4C8,Q8NFD2,Q92772,Q92918,Q96GD4,Q96NX5,Q9BVS4,Q9H093,Q9H1R3,…	CHEK1,EPHB6,MAP3K13,DAPK3,NUAK1,PIP5K1C,JAK2,ULK1,MAP4K4,ABL1,SRC,NTRK1,LCK,CSF1R,YES1,RET,PDGFRB,FGR,KIT,FGFR1,Mylk,NQO2,PDGFRA,FLT1,CSNK2A2,FGFR3,TYK2,GRK4,FLT4,KDR,FLT3,BLK,IRAK1,PIP4K2B,SRPK2,pknB,STK4,MAP2K5,RPS6KA1,NTRK3,PKN1,AAK1,MYLK3,MAP3K19,ULK3,nan,MYLK4,ULK2,MINK1,ANKK1,CDKL2,MAP4K1,AURKB,CAMK1G,RIOK2,NUAK2,MYLK2,SLK,BMP2K,IRAK4,EIF2AK4,TBK1,TNIK,SRPK3,MAST1,MAP3K2
Linsitinib	O95835,P06213,P08069,P08183,P22830,Q12851,Q15759,Q8TBX8,Q9UNQ0	LATS1,INSR,IGF1R,ABCB1,FECH,MAP4K2,MAPK11,PIP4K2C,ABCG2
TrkA-IN-1	P04629	NTRK1
Tyrosine kinase inhibitor
TAS-119	O14965,Q96GD4	AURKA,AURKB
TAM-IN-2
CUDC-101	O15379,P00533,P04626,P22392,P22830,P56524,Q13547,Q8WUI4,Q92769,Q969S8,Q9BY41,Q9UBN7,Q9UKV0,Q9UQL6	HDAC3,EGFR,HER2,NME2,FECH,HDAC4,HDAC1,HDAC7,HDAC2,HDAC10,HDAC8,HDAC6,HDAC9,HDAC5
Tideglusib	P49841,Q9S446	GSK3B,srtA
VRK-IN-1
CCG-222740
SU5408
Purvalanol A	O96013,P06493,P12931,P24941,Q00535,Q63470	PAK4,CDK1,SRC,CDK2,CDK5,Dyrk1a
LY3200882
SB 415286	P10636,P49840,P49841	MAPT,GSK3A,GSK3B
Miltefosine
KY19382
GSK2656157	Q9NZJ5	EIF2AK3
BMS-345541	O14920,O75460,Q14004,Q56UN5	IKBKB,ERN1,CDK13,MAP3K19
BMS-345541 (hydrochloride)	O14920,O75460,Q14004,Q56UN5	IKBKB,ERN1,CDK13,MAP3K19
EMI48
PRN1371	P07333,P11362,P21802,P22455,P22607,P51813	CSF1R,FGFR1,FGFR2,FGFR4,FGFR3,BMX
Kaempferitrin
CK1-IN-1
GNE-9605	Q5S007	LRRK2
CAL-130 (Hydrochloride)
Ginsenoside Re
ERK-IN-3
Alantolactone
ZM 336372	P04049,P15056,Q16539	RAF1,BRAF,MAPK14
Copanlisib (dihydrochloride)	O00329,P42336,P42338,P42345,P48736	PIK3CD,PIK3CA,PIK3CB,MTOR,PIK3CG
Infigratinib	P07948,P11362,P21802,P22455,P22607,P35968,Q99835	LYN,FGFR1,FGFR2,FGFR4,FGFR3,KDR,SMO
HS271
Larotrectinib sulfate
XMD8-92	O60885,Q13164,Q5S007	BRD4,MAPK7,LRRK2
CC-90001
ML141	O76074,P60953,P61105	PDE5A,CDC42,RAB2A
Danthron	P10636	MAPT
BD750
K-80003
LM22B-10
C188-9
GSK1059615	P11309,P19784,P49759,P49760,Q2M2I8,Q6ZSR9,Q7L7X3,Q8TBX8,Q96S44	PIM1,CSNK2A2,CLK1,CLK2,AAK1,nan,TAOK1,PIP4K2C,TP53RK
Wortmannin	O00329,P11799,P42336,P42338,P42345,P48736,P53350,P78527,Q15746,Q99814,Q9H4B4	PIK3CD,Mylk,PIK3CA,PIK3CB,MTOR,PIK3CG,PLK1,PRKDC,MYLK,EPAS1,PLK3
SR-3306	P01127,P45983,P45984,P49187,P53779	PDGFB,MAPK8,MAPK9,Mapk10,MAPK10
Telatinib	P35916,P35968,Q13418	FLT4,KDR,ILK
Rapamycin	O75469,P06730,P08684,P11712,P26883,P33261,P42345,P62942,P68106,Q13451,Q53EL6,Q9JLN9	NR1I2,EIF4E,CYP3A4,CYP2C9,Fkbp1a,CYP2C19,MTOR,FKBP1A,FKBP1B,FKBP5,PDCD4,Mtor
BI-78D3	P45983	MAPK8
(-)-Zuonin A
PD98059	P08659,P23219	nan,PTGS1
Merestinib	P08581,P30530,Q04912,Q08345,Q9BUB5,Q9HBH9	MET,AXL,MST1R,DDR1,MKNK1,MKNK2
CPL304110
SB 202190	O14976,O43353,O60885,P00533,P09917,P11344,P15056,P45984,P47871,P48730,P49674,P53779,P68370,Q15418,Q15759,Q16539,Q9UBE8,Q9UK32	GAK,RIPK2,BRD4,EGFR,ALOX5,Tyr,BRAF,MAPK9,GCGR,CSNK1D,CSNK1E,MAPK10,Tuba1a,RPS6KA1,MAPK11,MAPK14,NLK,RPS6KA6
DB07268	P45983	MAPK8
Hck-IN-1
Bozitinib
PF-06873600
(S)-PF-06873600
SU5205
TA-02
Globalagliatin
K-Ras-IN-1
Pilaralisib	O00329,P42336,P42338,P48736,Q8NEB9	PIK3CD,PIK3CA,PIK3CB,PIK3CG,PIK3C3
Sonolisib	P22612,P42336,Q9Y2K2	PRKACG,PIK3CA,SIK3
Naquotinib (mesylate)	P00533	EGFR
Sulforaphene
URMC-099	O00141,O14920,O14965,O75116,P00519,P04629,P06213,P08581,P17948,P36888,P80192,P80370,Q02779,Q16584,Q16620,Q5S007,Q96GD4,Q9UQB9	SGK1,IKBKB,AURKA,ROCK2,ABL1,NTRK1,INSR,MET,FLT1,FLT3,MAP3K9,DLK1,MAP3K10,MAP3K11,NTRK2,LRRK2,AURKB,AURKC
BAY-474
AZ12672857	P08684,P09619,P11712,P35968,P54760	CYP3A4,PDGFRB,CYP2C9,KDR,EPHB4
GSK2334470	O15530	PDPK1
Vecabrutinib
Bisindolylmaleimide I	P00517,P05129,P05771,P11309,P15917,P17252,P24723,P49841,Q02156,Q04759,Q05655,Q12809,Q8IXJ6,Q96Q04	PRKACA,PRKCG,PRKCB,PIM1,lef,PRKCA,PRKCH,GSK3B,PRKCE,PRKCQ,PRKCD,KCNH2,SIRT2,LMTK3
Astragaloside IV
Tyrphostin AG1296
ILK-IN-3
SU9516	P06493,P11802,P24941,P35968,Q00535	CDK1,CDK4,CDK2,KDR,CDK5
RIP2 kinase inhibitor 2	O43353	RIPK2
IRAK-4 protein kinase inhibitor 2
SH5-07	P40763,P42227	STAT3,Stat3
Bisindolylmaleimide X (hydrochloride)	P68403	Prkcb
Icotinib (Hydrochloride)	O94804,P00533,Q8TBX8	STK10,EGFR,PIP4K2C
Icotinib	O94804,P00533,Q8TBX8	STK10,EGFR,PIP4K2C
Kenpaullone	P18266,P49841	Gsk3b,GSK3B
NVP-TAE 684	O00238,O00444,O14757,O14936,O14965,O14976,O15075,O15146,O15197,O43283,O43318,O60285,O60674,O75116,O75385,O75460,O75914,O94804,O94806,O96017,P00519,P00533,P06213,P06239,P07332,P07333,P07947,P07948,P07949,P08069,P08581,P08922,P09619,P09769,P0C264,P10721,P11362,P12931,P14616,P15735,P16591,P21709,P21802,P22455,P22607,P23458,P27448,P28482,P29376,P29597,P30530,P33981,P35590,P35916,P36888,P36894,P36896,…	BMPR1B,PLK4,CHEK1,CASK,AURKA,GAK,DCLK1,MUSK,EPHB6,MAP3K13,MAP3K7,NUAK1,JAK2,ROCK2,ULK1,ERN1,PAK3,STK10,PRKD3,CHEK2,ABL1,EGFR,INSR,LCK,FES,CSF1R,YES1,LYN,RET,IGF1R,MET,ROS1,PDGFRB,FGR,SBK3,KIT,FGFR1,SRC,INSRR,PHKG2,FER,EPHA1,FGFR2,FGFR4,FGFR3,JAK1,MARK3,MAPK1,LTK,TYK2,AXL,TTK,TIE1,FLT4,FLT3,BMPR1A,ACVR1B,TGFBR1,ACVRL1,TGFBR2,TEC,FRK,MAPK8,MAPK9,MAP2K4,MAP2K3,CLK1,CLK2,CLK3,CDK7,BLK,IRAK1,RPS6KA3,J…
RWJ-67657
MKC9989	O75460	ERN1
BRD6989	P38532	Hsf1
GSK-1070916	O14965,O15197,P07949,P11362,P17948,P22830,P27707,P35916,P36888,P57059,Q02763,Q08345,Q32MK0,Q6JQN1,Q96GD4,Q9NSY1,Q9UQB9	AURKA,EPHB6,RET,FGFR1,FLT1,FECH,DCK,FLT4,FLT3,SIK1,TEK,DDR1,MYLK3,ACAD10,AURKB,BMP2K,AURKC
IRAK-1-4 Inhibitor I	P51617,Q9NWZ3	IRAK1,IRAK4
AM-2394	P35557	GCK
Alofanib
BTK inhibitor 17
BT18
ARRY-380 (analog )
BAY-1816032
RIPK-IN-4	O43353	RIPK2
BAY885	Q13164	MAPK7
VS-5584	O00329,P42336,P42338,P48736	PIK3CD,PIK3CA,PIK3CB,PIK3CG
CCT129202	O14965,P08684,P10635,P11712,Q96GD4,Q9UQB9	AURKA,CYP3A4,CYP2D6,CYP2C9,AURKB,AURKC
RTC-5
Barasertib-HQPA	O14965,O15197,P00519,P00533,P06239,P07949,P09619,P10721,P16234,P17948,P36888,P68370,Q13163,Q14004,Q6XUX3,Q8NE63,Q96GD4,Q9UQB9,Q9Y4K4	AURKA,EPHB6,ABL1,EGFR,LCK,RET,PDGFRB,KIT,PDGFRA,FLT1,FLT3,Tuba1a,MAP2K5,CDK13,DSTYK,HIPK4,AURKB,AURKC,MAP4K5
IRAK inhibitor 4 (trans)
GLPG0634 analog
Motesanib (Diphosphate)	O14578,P00533,P07333,P07948,P07949,P09619,P10721,P15056,P16234,P17948,P35916,P35918,P35968,P36888,P42685,Q08345,Q56UN5,Q59H18,Q92918,Q9NYL2	CIT,EGFR,CSF1R,LYN,RET,PDGFRB,KIT,BRAF,PDGFRA,FLT1,FLT4,Kdr,KDR,FLT3,FRK,DDR1,MAP3K19,TNNI3K,MAP4K1,MAP3K20
Motesanib	O14578,P00533,P07333,P07948,P07949,P09619,P10721,P15056,P16234,P17948,P35916,P35918,P35968,P36888,P42685,Q08345,Q56UN5,Q59H18,Q92918,Q9NYL2	CIT,EGFR,CSF1R,LYN,RET,PDGFRB,KIT,BRAF,PDGFRA,FLT1,FLT4,Kdr,KDR,FLT3,FRK,DDR1,MAP3K19,TNNI3K,MAP4K1,MAP3K20
TTP 22
Phellodendrine
Xanthatin
MBP146-78	Q8MMZ4,Q8MMZ8	nan,PKG
TAK-733	P36507,Q02750	MAP2K2,MAP2K1
AS601245	P11309,P45983,P45984,P49187,P49841,P53779,Q86V86,Q92630	PIM1,MAPK8,MAPK9,Mapk10,GSK3B,MAPK10,PIM3,DYRK2
Cephradine	P46059	SLC15A1
Refametinib	P36507,P53779,Q02750,Q86TW2	MAP2K2,MAPK10,MAP2K1,ADCK1
Aurora kinase inhibitor-3	O14965,P06239	AURKA,LCK
Quercetin (dihydrate)	B4URF0,O43570,O60341,O96394,P00734,P00760,P00811,P00915,P00918,P03468,P04054,P04191,P04798,P05067,P05164,P05177,P06239,P06737,P07451,P07943,P08069,P08183,P08253,P08254,P08684,P09917,P0C6X7,P10481,P10584,P10632,P10636,P11309,P11511,P12527,P12530,P12931,P14780,P15121,P16050,P16116,P18054,P21397,P21398,P21588,P22748,P23280,P27487,P27986,P28074,P33527,P35218,P35968,P37059,P43166,P45452,P45568,P47989,…	nan,CA12,KDM1A,nan,F2,PRSS1,ampC,CA1,CA2,nan,PLA2G1B,ATP2A1,CYP1A1,APP,MPO,CYP1A2,LCK,PYGL,CA3,Akr1b1,IGF1R,ABCB1,MMP2,MMP3,CYP3A4,ALOX5,rep,nanH,mdh,CYP2C8,MAPT,PIM1,CYP19A1,Alox5,ALOX15,SRC,MMP9,AKR1B1,ALOX15,AKR1B1,ALOX12,MAOA,MAOA,Nt5e,CA4,CA6,DPP4,PIK3R1,PSMB5,ABCC1,CA5A,KDR,HSD17B2,CA7,MMP13,dxr,XDH,PIK3CG,Akr1a1,BACE1,LPO,XDH,GLO1,ELAVL3,ELAVL1,CYP1B1,CA9,CA3,pol,IPMK,fabI,fabG,fabZ,Ca13,N…
Tomatine
Longdaysin
IPA-3
E260
Dehydrocorydaline (chloride)
Dehydrocorydaline
KU-0063794	O00329,P42336,P42345,Q12809	PIK3CD,PIK3CA,MTOR,KCNH2
GDC-0623	Q12809	KCNH2
CEP-33779	O60674,P08183,P23458,P52333	JAK2,ABCB1,JAK1,JAK3
APY0201
NPS-1034	P08581,P30530	MET,AXL
Voxtalisib	O00329,P42336,P42338,P42345,P48736	PIK3CD,PIK3CA,PIK3CB,MTOR,PIK3CG
GDC-0349	P42336,P42345	PIK3CA,MTOR
CP21R7	P49841	GSK3B
LM22A-4
EGFR-IN-1 (TFA)	P00533,P04626,P33981,P52333,Q06187,Q08881,Q15303	EGFR,HER2,TTK,JAK3,BTK,ITK,ERBB4
GNE-3511	P45983,P80192,Q12852	MAPK8,MAP3K9,MAP3K12
Emodin	O75365,P03372,P06239,P10636,P15121,P20618,P28074	PTP4A3,ESR1,LCK,MAPT,AKR1B1,PSMB1,PSMB5
Ribociclib hydrochloride	P11802,Q00534,Q13555,Q13557,Q6ZSR9	CDK4,CDK6,CAMK2G,CAMK2D,nan
Ribociclib succinate	P11802,Q00534,Q13555,Q13557,Q6ZSR9	CDK4,CDK6,CAMK2G,CAMK2D,nan
Ribociclib	P11802,Q00534,Q13555,Q13557,Q6ZSR9	CDK4,CDK6,CAMK2G,CAMK2D,nan
Filgotinib	O60674,P23458,P29597,P35916,P52333,Q6ZSR9,Q86TW2	JAK2,JAK1,TYK2,FLT4,JAK3,nan,ADCK1
T-00127_HEV1	Q9UBF8	PI4KB
5'-Fluoroindirubinoxime
GSK-626616
AAK1-IN-1
NVP-BVU972	P08581	MET
EGFR-IN-11
Zanubrutinib	Q06187	BTK
(±)-Zanubrutinib	Q06187	BTK
ML167	Q9HAZ1	CLK4
Chroman 1	Q5VT25	CDC42BPA
IRAK4-IN-6	P51617,Q9NWZ3	IRAK1,IRAK4
Rhoifolin
ABT-702 dihydrochloride	P23977,P55263,Q64640	Slc6a3,ADK,Adk
Ibrutinib-MPEA
BPR1J-097 Hydrochloride	P17948,P35968,P36888	FLT1,KDR,FLT3
Lazertinib
Loureirin A
SGK1-IN-2	O00141	SGK1
4μ8C	O75460	ERN1
MMV390048	Q12809	KCNH2
Lavendustin B	P00533	EGFR
KN-92 (hydrochloride)
KN-92 (phosphate)
AZD8330	P36507,Q02750	MAP2K2,MAP2K1
IRAK4-IN-7
CASIN
CZC24832	O00329,P42336,P42338,P48736	PIK3CD,PIK3CA,PIK3CB,PIK3CG
Glumetinib
WAY-181187	P28335,P34969,P41595,P50406	HTR2C,HTR7,HTR2B,HTR6
FRAX1036	Q13153,Q13177	PAK1,PAK2
Brevianamide F
PF-03814735	O14965,Q96GD4	AURKA,AURKB
UNC3230
CCT128930	P10635,P11712,P23443,P31749,P31751	CYP2D6,CYP2C9,RPS6KB1,AKT1,AKT2
HPK1-IN-3
Ravoxertinib hydrochloride	P27361,P28482,Q14004,Q6ZSR9,Q7L7X3,Q96NX5	MAPK3,MAPK1,CDK13,nan,TAOK1,CAMK1G
Ravoxertinib	P27361,P28482,Q14004,Q6ZSR9,Q7L7X3,Q96NX5	MAPK3,MAPK1,CDK13,nan,TAOK1,CAMK1G
GNE 2861	O96013,Q9NQU5,Q9P286	PAK4,PAK6,PAK5
GW788388	P01137,P36897	TGFB1,TGFBR1
TPCA-1	O14920,O60674,P19525	IKBKB,JAK2,EIF2AK2
p38α inhibitor 2
EB-3D
KU-60019	Q13315	ATM
BMS-265246
AZ20	P42345,Q13535	MTOR,ATR
CRT0066101 dihydrochloride
Tucatinib	P16083,P22830	NQO2,FECH
Euphorbiasteroid
WZ4003
AS-041164
Tirabrutinib	P51813,Q06187	BMX,BTK
Tirabrutinib (hydrochloride)	P51813,Q06187	BMX,BTK
NSC 42834
Lck inhibitor 2	P06239,P06240,P06241,P07947,P07948,P09769,P21709,P29317,P29320,P29323,P41240,P42681,P43405,P51451,P51813,P54753,P54756,P54764,Q06187,Q06418,Q13882,Q96D53,Q9UF33	LCK,Lck,FYN,YES1,LYN,FGR,EPHA1,EPHA2,EPHA3,EPHB2,CSK,TXK,SYK,BLK,BMX,EPHB3,EPHA5,EPHA4,BTK,TYRO3,PTK6,COQ8B,EPHA6
FIIN-3	P00533,P11362,P21802,P22455,P22607	EGFR,FGFR1,FGFR2,FGFR4,FGFR3
BMX-IN-1	P51813,P52333,Q06187	BMX,JAK3,BTK
GDC-0077
Hispidin	Q9NUW8	TDP1
Amlexanox
JR-AB2-011
Ki20227	O00444,O15197,O43353,O94804,P00519,P06239,P07333,P09619,P10721,P16234,P17948,P30530,P35968,P36888,P51451,Q07912,Q08345,Q13163,Q13882,Q16832,Q96GD4,Q9H2G2,Q9UQB9	PLK4,EPHB6,RIPK2,STK10,ABL1,LCK,CSF1R,PDGFRB,KIT,PDGFRA,FLT1,AXL,KDR,FLT3,BLK,TNK2,DDR1,MAP2K5,PTK6,DDR2,AURKB,SLK,AURKC
CGP 57380
GDC-0326	P42336	PIK3CA
Tie2 kinase inhibitor 1	Q02763	TEK
GSK2606414	P10632,P10721,P11712,P33261,Q13546,Q9NZJ5	CYP2C8,KIT,CYP2C9,CYP2C19,RIPK1,EIF2AK3
Curculigoside
GSK547	Q13546,Q60855	RIPK1,Ripk1
Duvelisib (R enantiomer)
Duvelisib	O00329,P42336,P42338,P48736	PIK3CD,PIK3CA,PIK3CB,PIK3CG
Jaspamycin
DMAT	P16083,P19784,P68400,Q13627	NQO2,CSNK2A2,CSNK2A1,DYRK1A
RIPK1-IN-4	Q13546,Q60855	RIPK1,Ripk1
TC ASK 10	P24941,Q99683	CDK2,MAP3K5
Tyrphostin AG1433
LTURM34	O00329,P42338,P78527	PIK3CD,PIK3CB,PRKDC
Cornuside
GW806742X	P35968	KDR
SAR405	Q8NEB9	PIK3C3
BTK IN-1
Gandotinib	O14965	AURKA
AS-605240	O00329,P42336,P42338,P48736,P49759,Q13627,Q92630,Q9NZ45,Q9Y463	PIK3CD,PIK3CA,PIK3CB,PIK3CG,CLK1,DYRK1A,DYRK2,CISD1,DYRK1B
SAR-020106	O14757,Q12809	CHEK1,KCNH2
AS-604850	P42336,P48736	PIK3CA,PIK3CG
Toceranib	P09619,P35968	PDGFRB,KDR
Toceranib (phosphate)	P09619,P35968	PDGFRB,KDR
PTC299
EMD638683 (R-Form)
EMD638683
Alpelisib	O00329,P42336,P42338,P48736,Q9Z1L0	PIK3CD,PIK3CA,PIK3CB,PIK3CG,Pik3cb
PD0325901	P15056,P28482,P36507,Q02750	BRAF,MAPK1,MAP2K2,MAP2K1
BRAF inhibitor
AZ960	O60674,P52333	JAK2,JAK3
Mutant EGFR inhibitor	P00533	EGFR
TBCA	P68400	CSNK2A1
TCS PIM-1 1	O15392,P11309	BIRC5,PIM1
PS10	Q15119	PDK2
Volasertib	O00764,O60885,P53350,Q96RR4	PDXK,BRD4,PLK1,CAMKK2
SL 0101-1	P51812	RPS6KA3
G-749
AZA1
IQ-1S (free acid)	P45983,P53779	MAPK8,MAPK10
Sulfatinib
(E/Z)-AG490	P00533,P10636,Q9NUW8	EGFR,MAPT,TDP1
KX1-004
(rel)-AR234960
ANA-12
PI-103	O00329,O00443,O00750,O43293,O75747,P15056,P42336,P42338,P42345,P48736,P78527,Q8TBX8,Q9H2X6,Q9UBF8	PIK3CD,PIK3C2A,PIK3C2B,DAPK3,PIK3C2G,BRAF,PIK3CA,PIK3CB,MTOR,PIK3CG,PRKDC,PIP4K2C,HIPK2,PI4KB
PI-103 (Hydrochloride)	O00329,O00443,O00750,O43293,O75747,P15056,P42336,P42338,P42345,P48736,P78527,Q8TBX8,Q9H2X6,Q9UBF8	PIK3CD,PIK3C2A,PIK3C2B,DAPK3,PIK3C2G,BRAF,PIK3CA,PIK3CB,MTOR,PIK3CG,PRKDC,PIP4K2C,HIPK2,PI4KB
DCC-3014
STF-083010	O75460	ERN1
BMS-935177	O60674,P04629,P06239,P07948,P07949,P42680,P42681,P51451,P51813,Q06187,Q08881,Q12809,Q15303,Q16620	JAK2,NTRK1,LCK,LYN,RET,TEC,TXK,BLK,BMX,BTK,ITK,KCNH2,ERBB4,NTRK2
TA-01
AZD2932	P07333,P09619,P11712,P35916,P35968,P36888	CSF1R,PDGFRB,CYP2C9,FLT4,KDR,FLT3
KRCA-0008	Q9UM73	ALK
BLU9931	P11362,P21802,P22455,P22607	FGFR1,FGFR2,FGFR4,FGFR3
PRT062607 (Hydrochloride)	P06239,P07947,P07948,P09769,P12931,P17252,P36888,P43403,P43405,P80192,Q12809,Q9P286	LCK,YES1,LYN,FGR,SRC,PRKCA,FLT3,ZAP70,SYK,MAP3K9,KCNH2,PAK5
Necrostatin-1	P10636,P14902,Q13546	MAPT,IDO1,RIPK1
Garcinone D	P10481,P11511,Q04206	nanH,CYP19A1,RELA
KDU691
RG14620
Genistein	O43451,O95718,P00533,P02766,P03372,P10636,P11166,P11474,P12530,P14061,P21397,P24557,P27338,P27487,P28074,P80457,Q06278,Q7ZJM1,Q92731,Q965D7,Q9NPD5,Q9NUW8,Q9UNQ0,Q9Y6L6	MGAM,ESRRB,EGFR,TTR,ESR1,MAPT,SLC2A1,ESRRA,ALOX15,HSD17B1,MAOA,TBXAS1,MAOB,DPP4,PSMB5,XDH,AOX1,pol,ESR2,fabZ,SLCO1B3,TDP1,ABCG2,SLCO1B1
MS-444	Q15717	ELAVL1
SAR-260301	O00329,O75747,P31749,P42336,P42338,P48736,Q8NEB9	PIK3CD,PIK3C2G,AKT1,PIK3CA,PIK3CB,PIK3CG,PIK3C3
Bosutinib	O14936,O14976,O15197,O43318,O94804,O95819,O96017,P00519,P00533,P04629,P06239,P06241,P07947,P07948,P08631,P09619,P09769,P0C1S8,P10721,P11274,P12931,P21860,P29317,P29320,P29322,P29323,P30291,P30530,P36507,P41240,P42680,P42681,P42684,P42685,P43405,P48729,P48730,P49674,P49761,P51451,P51813,P54753,P54756,P54760,P54762,P54764,P57059,Q02750,Q06187,Q06418,Q07912,Q08345,Q09013,Q12851,Q12866,Q13043,Q13163,…	CASK,GAK,EPHB6,MAP3K7,STK10,MAP4K4,CHEK2,ABL1,EGFR,NTRK1,LCK,FYN,YES1,LYN,HCK,PDGFRB,FGR,WEE2,KIT,BCR,SRC,ERBB3,EPHA2,EPHA3,EPHA8,EPHB2,WEE1,AXL,MAP2K2,CSK,TEC,TXK,ABL2,FRK,SYK,CSNK1A1,CSNK1D,CSNK1E,CLK3,BLK,BMX,EPHB3,EPHA5,EPHB4,EPHB1,EPHA4,SIK1,MAP2K1,BTK,TYRO3,TNK2,DDR1,DMPK,MAP4K2,MERTK,STK4,MAP2K5,MAP3K1,CAMK2G,IKBKE,PTK2B,ERBB4,NTRK2,DDR2,MAP3K19,TNNI3K,DSTYK,nan,VRK2,CAMK1D,MAP4K3,MINK1,HI…
Cdc7-IN-1
Glaucocalyxin A
SM-276001	Q9NYK1	TLR7
BDP9066
LXH254	P04049,P09619,P15056,Q08345,Q16832	RAF1,PDGFRB,BRAF,DDR1,DDR2
CAY10505
MGCD-265 analog	O14965,P00519,P06239,P08581,P08631,P11274,P35968,P36888,Q99835	AURKA,ABL1,LCK,MET,HCK,BCR,KDR,FLT3,SMO
NQDI-1	P09488,Q9HD36	GSTM1,BCL2L10
CC-223	O00329,P07333,P42336,P42345,P48736,Q8NEB9,Q9UBF8	PIK3CD,CSF1R,PIK3CA,MTOR,PIK3CG,PIK3C3,PI4KB
PQR620
NVP-QAV-572
CCCP	P10636,Q9NZ45	MAPT,CISD1
GSK840	Q13546,Q9Y572	RIPK1,RIPK3
Stafia-1
JAK3-IN-1	P33981,P36888,P42681,P51451,P52333	TTK,FLT3,TXK,BLK,JAK3
GSK2983559 active metabolite	G3V783,O43353,Q9HC29	Ripk2,RIPK2,NOD2
DLK-IN-1	Q12852	MAP3K12
Vandetanib	O00238,O14976,O15197,O43353,O94804,P00519,P00533,P06239,P07947,P07948,P07949,P09619,P09769,P10721,P11274,P12931,P16234,P17948,P21709,P21860,P22607,P29322,P30530,P35916,P35968,P36888,P42684,P42685,P51451,P54756,P54762,P68370,Q04771,Q06418,Q08345,Q13163,Q13882,Q8TDR2,Q9H2G2,Q9NWZ3,Q9UF33,Q9UK32	BMPR1B,GAK,EPHB6,RIPK2,STK10,ABL1,EGFR,LCK,YES1,LYN,RET,PDGFRB,FGR,KIT,BCR,SRC,PDGFRA,FLT1,EPHA1,ERBB3,FGFR3,EPHA8,AXL,FLT4,KDR,FLT3,ABL2,FRK,BLK,EPHA5,EPHB1,Tuba1a,ACVR1,TYRO3,DDR1,MAP2K5,PTK6,STK35,SLK,IRAK4,EPHA6,RPS6KA6
TG100-115	O00329,O00750,O00764,O60331,O75747,P27707,P36888,P42336,P42338,P48426,P48736,P49759,P49760,P57078,Q15418,Q6ZSR9,Q8NI60,Q8TBX8,Q9HAZ1,Q9UBF8	PIK3CD,PIK3C2B,PDXK,PIP5K1C,PIK3C2G,DCK,FLT3,PIK3CA,PIK3CB,PIP4K2A,PIK3CG,CLK1,CLK2,RIPK4,RPS6KA1,nan,COQ8A,PIP4K2C,CLK4,PI4KB
SJF620
Tofacitinib	O60674,P23458,P29597,P52333,Q13470,Q15349,Q16512,Q9C098,Q9H093,Q9UK32	JAK2,JAK1,TYK2,JAK3,TNK1,RPS6KA2,PKN1,DCLK3,NUAK2,RPS6KA6
Tofacitinib (citrate)	O60674,P23458,P29597,P52333,Q13470,Q15349,Q16512,Q9C098,Q9H093,Q9UK32	JAK2,JAK1,TYK2,JAK3,TNK1,RPS6KA2,PKN1,DCLK3,NUAK2,RPS6KA6
MRT67307	O75385,Q8IYT8,Q9UHD2	ULK1,ULK2,TBK1
CZC-8004
MK-2206 (dihydrochloride)	P22830,P31749,P31751,Q9Y243	FECH,AKT1,AKT2,AKT3
Lavendustin A	P00533,Q9NUW8	EGFR,TDP1
Afatinib (dimaleate)	O14976,O15197,P00519,P00533,P04626,P08581,P51451,P51617,P55263,Q15303	GAK,EPHB6,ABL1,EGFR,HER2,MET,BLK,IRAK1,ADK,ERBB4
AKI603	O14965	AURKA
Cridanimod	P00761,Q3TBT3	nan,Sting1
TG 100713	P42336,P42338,P48736	PIK3CA,PIK3CB,PIK3CG
R1530	O00444,O14965,O96017,P11362,P35968	PLK4,AURKA,CHEK2,FGFR1,KDR
Methylnissolin
Takinib
IRAK inhibitor 3
HA-100
Centrinone-B
Esculentoside H
Golvatinib	O15197,O43353,P07949,P08581,P11274,P29317,P35968,P36888,P54756,P54760,Q04912,Q08345,Q13882,Q15375,Q15569,Q16832,Q76MJ5,Q9Y572,Q9Y6E0	EPHB6,RIPK2,RET,MET,BCR,EPHA2,KDR,FLT3,EPHA5,EPHB4,MST1R,DDR1,PTK6,EPHA7,TESK1,DDR2,ERN2,RIPK3,STK24
Ilginatinib
Peretinoin
c-Fms-IN-1	P07333	CSF1R
ITX5061	Q16539,Q61009,Q8WTV0	MAPK14,Scarb1,SCARB1
KPLH1130
LFM-A13
PI4KIII beta inhibitor 3	Q12809,Q9UBF8	KCNH2,PI4KB
Varlitinib	P00533,P04626,Q15303,Q9Y572	EGFR,HER2,ERBB4,RIPK3
BML-277	O96017	CHEK2
Tandutinib	O15197,P00533,P04629,P07333,P09619,P10721,P16234,P36888,Q16832,Q9Y616	EPHB6,EGFR,NTRK1,CSF1R,PDGFRB,KIT,PDGFRA,FLT3,DDR2,IRAK3
Tandutinib (hydrochloride)	O15197,P00533,P04629,P07333,P09619,P10721,P16234,P36888,Q16832,Q9Y616	EPHB6,EGFR,NTRK1,CSF1R,PDGFRB,KIT,PDGFRA,FLT3,DDR2,IRAK3
NVP-TAE 226	O14965,P06213,P45984,P53779,Q05397,Q9UM73	AURKA,INSR,MAPK9,MAPK10,PTK2,ALK
SYN1143	P08581	MET
ALK2-IN-4
ALK2-IN-4 (succinate)
B I09	O75460	ERN1
GNF4877	P49841,Q13627	GSK3B,DYRK1A
Abemaciclib (methanesulfonate)	P11309,P11802,P19784,P49759,P49840,P49841,P50750,P51617,Q00534,Q00536,Q13555,Q13557,Q13627,Q2M2I8,Q6ZSR9,Q7L7X3,Q86TW2,Q9HAZ1,Q9UPZ9	PIM1,CDK4,CSNK2A2,CLK1,GSK3A,GSK3B,CDK9,IRAK1,CDK6,CDK16,CAMK2G,CAMK2D,DYRK1A,AAK1,nan,TAOK1,ADCK1,CLK4,CILK1
Abemaciclib	P11309,P11802,P19784,P49759,P49840,P49841,P50750,P51617,Q00534,Q00536,Q13555,Q13557,Q13627,Q2M2I8,Q6ZSR9,Q7L7X3,Q86TW2,Q9HAZ1,Q9UPZ9	PIM1,CDK4,CSNK2A2,CLK1,GSK3A,GSK3B,CDK9,IRAK1,CDK6,CDK16,CAMK2G,CAMK2D,DYRK1A,AAK1,nan,TAOK1,ADCK1,CLK4,CILK1
Piperlongumine	P10636,P40763	MAPT,STAT3
ON123300	O00329,O60285,P00519,P06241,P07333,P09619,P11362,P36888	PIK3CD,NUAK1,ABL1,FYN,CSF1R,PDGFRB,FGFR1,FLT3
AX20017
BX795	O15530,O75385,Q14164,Q15118,Q8N884,Q9UHD2	PDPK1,ULK1,IKBKE,PDK1,CGAS,TBK1
GSK-3 inhibitor 1
WYE-687	P42336,P42345	PIK3CA,MTOR
Pachymic acid
ASP5878
Ingenol
Neflamapimod	P00519,P42684,P47811,Q01959,Q15759,Q16539	ABL1,ABL2,Mapk14,SLC6A3,MAPK11,MAPK14
Ceritinib dihydrochloride	P00533,P06213,P08069,P08183,P08581,P08922,P16591,P21802,P36888,Q05397,Q12809,Q13470,Q9BXA7,Q9UM73	EGFR,INSR,IGF1R,ABCB1,MET,ROS1,FER,FGFR2,FLT3,PTK2,KCNH2,TNK1,TSSK1B,ALK
Ceritinib	P00533,P06213,P08069,P08183,P08581,P08922,P16591,P21802,P36888,Q05397,Q12809,Q13470,Q9BXA7,Q9UM73	EGFR,INSR,IGF1R,ABCB1,MET,ROS1,FER,FGFR2,FLT3,PTK2,KCNH2,TNK1,TSSK1B,ALK
A-769662
KHS101 hydrochloride
Alectinib (Hydrochloride)
TAK-960 (dihydrochloride)
PDK4-IN-1 (hydrochloride)
LYN-1604 (dihydrochloride)
Merestinib dihydrochloride
CCT241533 (hydrochloride)
Dorsomorphin (dihydrochloride)
CC-115 (hydrochloride)
(2S,3R)-Voruciclib (hydrochloride)
Ilginatinib hydrochloride
Fedratinib (hydrochloride hydrate)
KN-93 (hydrochloride)
Voruciclib (hydrochloride)
PND-1186 (hydrochloride)
CE-245677
MAZ51
SH-4-54	P40763,P42227,P42229	STAT3,Stat3,STAT5A
WP1066
Acumapimod
(Rac)-JBJ-04-125-02	P00533	EGFR
hVEGF-IN-1
Pimasertib	P36507,Q02750	MAP2K2,MAP2K1
Branebrutinib	P42680,P42681,P51813,Q06187,Q08881	TEC,TXK,BMX,BTK,ITK
N-Feruloyloctopamine
COH-SR4
Cromolyn (sodium)
MK-8033 (hydrochloride)	P08581,Q04912	MET,MST1R
MK-8033	P08581,Q04912	MET,MST1R
AX-024
AX-024 hydrochloride
Isoliquiritin apioside
BMS 777607	P04629,P06239,P08581,P10721,P16234,P30530,P35968,P36888,Q04912,Q06418,Q08345,Q12866,Q16620,Q16832,Q96GD4	NTRK1,LCK,MET,KIT,PDGFRA,AXL,KDR,FLT3,MST1R,TYRO3,DDR1,MERTK,NTRK2,DDR2,AURKB
Pyridone 6	O14920,O15530,O60674,P23458,P29597,P31749,P52333	IKBKB,PDPK1,JAK2,JAK1,TYK2,AKT1,JAK3
GNF362
KRN-633	P17948,P35916,P35968	FLT1,FLT4,KDR
CCT-251921	P24863,P49336	CCNC,CDK8
TWS119	P49841,Q9WV60	GSK3B,Gsk3b
A 1070722
AZD1390
PIK-108	O00329,P42336,P42338,P48736	PIK3CD,PIK3CA,PIK3CB,PIK3CG
AZD4547	P11362,P21802,P22455,P22607,P35968	FGFR1,FGFR2,FGFR4,FGFR3,KDR
PIM-447 (dihydrochloride)	P11309,Q86V86,Q9P1W9	PIM1,PIM3,PIM2
Tyrphostin 23	P05186,P07943,P15693,Q14289	ALPL,Akr1b1,Alpi,PTK2B
Lats-IN-1
SPHINX31	Q12809,Q96SB4	KCNH2,SRPK1
CNX-774	Q06187	BTK
ID-8
TAK-580	O15197,P11274,P30291,P42684,P42685,P45985,Q08345,Q16832	EPHB6,BCR,WEE1,ABL2,FRK,MAP2K4,DDR1,DDR2
4-Hydroxycoumarin	O43570,Q16790	CA12,CA9
GAK inhibitor 49	O14976,O43353,P12931,Q8NI60	GAK,RIPK2,SRC,COQ8A
GAK inhibitor 49 (hydrochloride)	O14976,O43353,P12931,Q8NI60	GAK,RIPK2,SRC,COQ8A
Avitinib (maleate)	Q5AJ71	NCE103
Cediranib (maleate)	Q5AJ71	NCE103
IQ-3
KY-05009	Q9UKE5	TNIK
PROTAC CDK9 Degrader-1
GSK2578215A	Q5S007	LRRK2
Brivanib	O15197,O94804,P09619,P10721,P11362,P16234,P17948,P21802,P22607,P35916,P35918,P35968,Q08345,Q7RTN6,Q8TDR2,Q9H2G2,Q9UF33,Q9UKE5	EPHB6,STK10,PDGFRB,KIT,FGFR1,PDGFRA,FLT1,FGFR2,FGFR3,FLT4,Kdr,KDR,DDR1,STRADA,STK35,SLK,EPHA6,TNIK
Acalabrutinib	P04626,Q06187,Q15303	HER2,BTK,ERBB4
Lonidamine
Guggulsterone	O75469,P04150,P06401,P08235,P10275	NR1I2,NR3C1,PGR,NR3C2,AR
O-304
6H05 (TFA)
BAY-293
ARN-3236
Mps1-IN-2	P33981,P53350	TTK,PLK1
CMPD101	P21146,P25098,P35626	GRK2,GRK2,GRK3
TASP0415914	P48736,Q9JHG7	PIK3CG,Pik3cg
PIK-294	O00329,P42336,P42338,P48736	PIK3CD,PIK3CA,PIK3CB,PIK3CG
SB-505124	P36896,P36897,Q64729	ACVR1B,TGFBR1,Tgfbr1
Necrostatin 2 (S enantiomer)
Necrostatin 2	Q13546	RIPK1
Necrostatin 2 (racemate)
Sunitinib	O00444,O00506,O00764,O14757,O14976,O15197,O15245,O43283,O43293,O43318,O60285,O75116,O75385,O75460,O75582,O75676,O75716,O75914,O94768,O94804,O94806,O94921,O95819,O96017,P00519,P00533,P04629,P06213,P06239,P07333,P07947,P07948,P07949,P08631,P09619,P09769,P10721,P11362,P11799,P12931,P15735,P16083,P16234,P17948,P18074,P19784,P22303,P22607,P23443,P23458,P30530,P32298,P33981,P35916,P35968,P36507,P36888,…	PLK4,STK25,PDXK,CHEK1,GAK,EPHB6,SLC22A1,MAP3K13,DAPK3,MAP3K7,NUAK1,ROCK2,ULK1,ERN1,RPS6KA5,RPS6KA4,STK16,PAK3,STK17B,STK10,PRKD3,CDK14,MAP4K4,CHEK2,ABL1,EGFR,NTRK1,INSR,LCK,CSF1R,YES1,LYN,RET,HCK,PDGFRB,FGR,KIT,FGFR1,Mylk,SRC,PHKG2,NQO2,PDGFRA,FLT1,ERCC2,CSNK2A2,ACHE,FGFR3,RPS6KB1,JAK1,AXL,GRK4,TTK,FLT4,KDR,MAP2K2,FLT3,CSNK1A1,CSNK1D,CSNK1E,CLK1,CLK2,BLK,IRAK1,RPS6KA3,DAPK1,PRKAA2,CSNK2A1,PIP4K2B…
AR453588	P35557	GCK
Masitinib	P00519,P06239,P06241,P07333,P07948,P09619,P10721,P11274,P16083,P16234,P42684,P42685,P51451,Q08345,Q16832	ABL1,LCK,FYN,CSF1R,LYN,PDGFRB,KIT,BCR,NQO2,PDGFRA,ABL2,FRK,BLK,DDR1,DDR2
Masitinib (mesylate)	P00519,P06239,P06241,P07333,P07948,P09619,P10721,P11274,P16083,P16234,P42684,P42685,P51451,Q08345,Q16832	ABL1,LCK,FYN,CSF1R,LYN,PDGFRB,KIT,BCR,NQO2,PDGFRA,ABL2,FRK,BLK,DDR1,DDR2
AZD-5438	O60563,P06493,P20248,P24864,P24941,P49840,P49841,Q12809,Q2M2I8	CCNT1,CDK1,CCNA2,CCNE1,CDK2,GSK3A,GSK3B,KCNH2,AAK1
2,5-Dihydroxyacetophenone
BAY1217389	P33981	TTK
Fenebrutinib	Q06187	BTK
Taletrectinib	Q8VC69	Slc22a6
BP-1-102	P40763,P42227	STAT3,Stat3
Lenvatinib (mesylate)	O43353,O75460,P07949,P11274,P16083,P17948,P22830,P35218,P35916,P35968,P49137,Q08345,Q13882,Q16539,Q16832	RIPK2,ERN1,RET,BCR,NQO2,FLT1,FECH,CA5A,FLT4,KDR,MAPKAPK2,DDR1,PTK6,MAPK14,DDR2
Lenvatinib	O43353,O75460,P07949,P11274,P16083,P17948,P22830,P35218,P35916,P35968,P49137,Q08345,Q13882,Q16539,Q16832	RIPK2,ERN1,RET,BCR,NQO2,FLT1,FECH,CA5A,FLT4,KDR,MAPKAPK2,DDR1,PTK6,MAPK14,DDR2
Zandelisib
TAO Kinase inhibitor 1
STK16-IN-1
IWP-2	Q06486,Q9H237,Q9JJJ7	Csnk1d,PORCN,Porcn
UCB9608	Q9UBF8	PI4KB
DCPLA-ME
Btk inhibitor 2	Q06187	BTK
PF-670462	P00533,P48730,P49674,Q16539	EGFR,CSNK1D,CSNK1E,MAPK14
Salirasib	O75762	TRPA1
BI-1347	P49336	CDK8
VX-11e	P28482	MAPK1
Semaxinib	P07333,P07949,P09619,P10636,P10721,P16234,P17948,P35916,P35968,P36888,Q9NUW8	CSF1R,RET,PDGFRB,MAPT,KIT,PDGFRA,FLT1,FLT4,KDR,FLT3,TDP1
7-Hydroxy-4H-chromen-4-one
GSK 650394	O00141,O14965,Q8C078,Q96RR4	SGK1,AURKA,Camkk2,CAMKK2
Pelitinib	O14757,O14976,O94804,P00519,P00533,P04626,P06239,P11274,P12931,P16591,P30291,P36888,P42684,P42685,P49674,P51451,P51955,P52333,P68370,Q09013,Q13233,Q8IVH8,Q92918,Q9H2G2,Q9P2K8,Q9UEE5,Q9UKE5,Q9Y4K4,Q9Y6R4	CHEK1,GAK,STK10,ABL1,EGFR,HER2,LCK,BCR,SRC,FER,WEE1,FLT3,ABL2,FRK,CSNK1E,BLK,NEK2,JAK3,Tuba1a,DMPK,MAP3K1,MAP4K3,MAP4K1,SLK,EIF2AK4,STK17A,TNIK,MAP4K5,MAP3K4
Rebastinib	O75460,P04629,P06239,P07947,P08581,P08631,P11274,P24941,P42684,P53779,Q00537,Q08345,Q13470,Q8TD08	ERN1,NTRK1,LCK,YES1,MET,HCK,BCR,CDK2,ABL2,MAPK10,CDK17,DDR1,TNK1,MAPK15
Stafia-1-dipivaloyloxymethyl ester
c-Kit-IN-1
D-erythro-Sphingosine	P61088,Q9NRA0,Q9NYA1	UBE2N,SPHK2,SPHK1
2,5-Dihydroxybenzoic acid	O43570,P00915,P00918,Q16790	CA12,CA1,CA2,CA9
Urolithin B
PKI-179 (hydrochloride)	O00329,P10632,P42336,P42338,P42345,P48736	PIK3CD,CYP2C8,PIK3CA,PIK3CB,MTOR,PIK3CG
PKI-179	O00329,P10632,P42336,P42338,P42345,P48736	PIK3CD,CYP2C8,PIK3CA,PIK3CB,MTOR,PIK3CG
Upadacitinib	O60674,P23458	JAK2,JAK1
Mitapivat
Senexin A	P38936	CDKN1A
GNE-7915 (tosylate)	Q5S007	LRRK2
Lanraplenib	O60674,P08962,P43405	JAK2,CD63,SYK
Bentamapimod
CC-401 (hydrochloride)	O94806,P16083,P48730,P49674,P78368,Q13627,Q14680,Q6ZSR9,Q9BZL6,Q9HCP0,Q9Y6M4	PRKD3,NQO2,CSNK1D,CSNK1E,CSNK1G2,DYRK1A,MELK,nan,PRKD2,CSNK1G1,CSNK1G3
Delphinidin 3-glucoside (chloride)
Morusin	A0A045ISB3,P06276,P22303,P9WIA1,Q08499	ptbB,BCHE,ACHE,ptpA,PDE4D
Bikinin
Gefitinib	O14976,O15197,O43293,O43353,P00519,P00533,P04626,P08631,P0A0J7,P22830,P35968,P36888,P51617,P68370,Q09013,Q56UN5,Q8TBX8,Q9BUB5,Q9UNQ0,Q9Y616	GAK,EPHB6,DAPK3,RIPK2,ABL1,EGFR,HER2,HCK,norA,FECH,KDR,FLT3,IRAK1,Tuba1a,DMPK,MAP3K19,PIP4K2C,MKNK1,ABCG2,IRAK3
Marein	Q9NUW8	TDP1
Vadimezan	Q3TBT3	Sting1
(R)-Simurosertib
Simurosertib	O00311	CDC7
Dorsomorphin	O00238,P06239,P07947,P12644,P12931,P17948,P29317,P35968,P36894,P36895,P37023,P37172,P37173,Q04771,Q13873,Q15418,Q61288,Q9BUB5,Q9Y478	BMPR1B,LCK,YES1,BMP4,SRC,FLT1,EPHA2,KDR,BMPR1A,Bmpr1a,ACVRL1,Acvr1,TGFBR2,ACVR1,BMPR2,RPS6KA1,Acvrl1,MKNK1,PRKAB1
Esculin
NU6140	O14965,Q96GD4	AURKA,AURKB
ERK1/2 inhibitor 1	P28482	MAPK1
Selpercatinib
AZD-7648	P78527	PRKDC
GSK-3/CDK5/CDK2-IN-1
RO9021	P43405	SYK
MKI-1
TCMDC-135051
TCMDC-135051 (hydrochloride)
GW406108X	P04049,Q9UHD2	RAF1,TBK1
ZCL278
GSK583	G3V783,O14976,O43353,Q12809,Q9Y572	Ripk2,GAK,RIPK2,KCNH2,RIPK3
Wogonin	O60341,P29477,Q05769	KDM1A,Nos2,Ptgs2
Ketoconazole	O15528,O95342,P05093,P06762,P08183,P08684,P10632,P11511,P11712,P15538,P19099,P20815,P23711,Q07973,Q7Z1V1,Q9UNU6	CYP27B1,ABCB11,CYP17A1,Hmox1,ABCB1,CYP3A4,CYP2C8,CYP19A1,CYP2C9,CYP11B1,CYP11B2,CYP3A5,Hmox2,CYP24A1,CYP51,CYP8B1
Kira8	O75460	ERN1
UC-514321
AIM-100	P06239,Q07912	LCK,TNK2
SBE13 (Hydrochloride)
Ro-3306	P06493	CDK1
GNE-317	P42336,P42345	PIK3CA,MTOR
Acrizanib	P35968	KDR
PF-06826647	P29597	TYK2
Ralimetinib dimesylate
ISCK03
CID 2011756
MK8722
GRK2-IN-1 (hydrochloride)	P21146	GRK2
BI 2536	O00329,O00764,O14976,O43293,O60885,O75582,O75676,P00533,P21675,P22830,P53350,P55263,Q05397,Q15746,Q58F21,Q8N5S9,Q8TBX8,Q96RR4,Q9H4B4,Q9NYY3,Q9UM73	PIK3CD,PDXK,GAK,DAPK3,BRD4,RPS6KA5,RPS6KA4,EGFR,TAF1,FECH,PLK1,ADK,PTK2,MYLK,BRDT,CAMKK1,PIP4K2C,CAMKK2,PLK3,PLK2,ALK
KU-55933	P42336,P42338,P78527,Q13315	PIK3CA,PIK3CB,PRKDC,ATM
TP-3654	P11309	PIM1
PKI-166	P00533	EGFR
UK-371804	P00749	PLAU
Amiloride (hydrochloride)	O08590,P00749,P06869,P21397,P26431,P37088,Q63089,Q9R0W2,Q9UHC3	Aoc3,PLAU,Plau,MAOA,Slc9a1,SCNN1A,Slc22a1,Slc22a2,ASIC3
Amiloride hydrochloride dihydrate	O08590,P00749,P06869,P21397,P26431,P37088,Q63089,Q9R0W2,Q9UHC3	Aoc3,PLAU,Plau,MAOA,Slc9a1,SCNN1A,Slc22a1,Slc22a2,ASIC3
Buformin (hydrochloride)
1-Naphthyl PP1 (hydrochloride)	O14939,O43353,P00519,P24941,P45983,P48730,Q02156,Q13393,Q8KRU5,Q9BJF5,Q9UQM7	PLD2,RIPK2,ABL1,CDK2,MAPK8,CSNK1D,PRKCE,PLD1,pld,CDPK1,CAMK2A
1-Naphthyl PP1	O14939,O43353,P00519,P24941,P45983,P48730,Q02156,Q13393,Q8KRU5,Q9BJF5,Q9UQM7	PLD2,RIPK2,ABL1,CDK2,MAPK8,CSNK1D,PRKCE,PLD1,pld,CDPK1,CAMK2A
Entospletinib	P43405	SYK
GSK2636771	P42338	PIK3CB
Eganelisib	O00329,P42336,P42338,P48736,Q9JHG7	PIK3CD,PIK3CA,PIK3CB,PIK3CG,Pik3cg
Carnosol	O14684	PTGES
Baricitinib (phosphate)	O60674,P23458,P27448,P29597,P52333,P78368,Q13555,Q16512,Q16513,Q2M2I8,Q6ZSR9,Q7KZI7,Q9NSY1	JAK2,JAK1,MARK3,TYK2,JAK3,CSNK1G2,CAMK2G,PKN1,PKN2,AAK1,nan,MARK2,BMP2K
Baricitinib	O60674,P23458,P27448,P29597,P52333,P78368,Q13555,Q16512,Q16513,Q2M2I8,Q6ZSR9,Q7KZI7,Q9NSY1	JAK2,JAK1,MARK3,TYK2,JAK3,CSNK1G2,CAMK2G,PKN1,PKN2,AAK1,nan,MARK2,BMP2K
XMD17-109	O15075,Q5S007	DCLK1,LRRK2
FR 180204
BI-3406	Q07889	SOS1
T56-LIMKi
GGTI298	Q9NUW8	TDP1
GGTI298 (Trifluoroacetate)	Q9NUW8	TDP1
CZC-25146	Q5S007	LRRK2
Cediranib	O15197,O43353,O75460,O94804,P00519,P00533,P06239,P07333,P07947,P07948,P07949,P09619,P10721,P11274,P11362,P12931,P16234,P17948,P21802,P21860,P22607,P35590,P35916,P35968,P51451,Q02763,Q08345,Q16832,Q56UN5,Q8TDR2,Q9H2G2,Q9UF33,Q9Y4K4	EPHB6,RIPK2,ERN1,STK10,ABL1,EGFR,LCK,CSF1R,YES1,LYN,RET,PDGFRB,KIT,BCR,FGFR1,SRC,PDGFRA,FLT1,FGFR2,ERBB3,FGFR3,TIE1,FLT4,KDR,BLK,TEK,DDR1,DDR2,MAP3K19,STK35,SLK,EPHA6,MAP4K5
Darovasertib	P17252,Q04759	PRKCA,PRKCQ
Vps34-PIK-III	O00329,P48736,Q8NEB9	PIK3CD,PIK3CG,PIK3C3
PD318088
Savolitinib	P08581,P16083	MET,NQO2
Ibrutinib	O43353,P00519,P00533,P04626,P06239,P06241,P07947,P07948,P07949,P08631,P09769,P11274,P12931,P21802,P41240,P42680,P42681,P51451,P51813,P52333,Q06187,Q08881,Q12809,Q13163,Q13882,Q15303,Q9Y572	RIPK2,ABL1,EGFR,HER2,LCK,FYN,YES1,LYN,RET,HCK,FGR,BCR,SRC,FGFR2,CSK,TEC,TXK,BLK,BMX,JAK3,BTK,ITK,KCNH2,MAP2K5,PTK6,ERBB4,RIPK3
Ibrutinib (Racemate)	P06239,P07948,Q06187	LCK,LYN,BTK
Tomatidine
Tomatidine (hydrochloride)
Fraxinellone
NG 52	P49841	GSK3B
Picroside I
Metformin (hydrochloride)	P02791	FTL
Metformin	P02791	FTL
Nintedanib	O00444,O14730,O14757,O15197,O43283,O43318,O60285,O60674,O75460,O75582,O75716,O75914,O94804,O95819,P00519,P04629,P06213,P06239,P07333,P07947,P07948,P07949,P08069,P08183,P08581,P09619,P09769,P10721,P11274,P11362,P11802,P12931,P14616,P15735,P16234,P16591,P17948,P21802,P22607,P23443,P23458,P29376,P29597,P30530,P32298,P33981,P35916,P35918,P35968,P36507,P36888,P49674,P49759,P49841,P50613,P51617,P51812,…	PLK4,RIOK3,CHEK1,EPHB6,MAP3K13,MAP3K7,NUAK1,JAK2,ERN1,RPS6KA5,STK16,PAK3,STK10,MAP4K4,ABL1,NTRK1,INSR,LCK,CSF1R,YES1,LYN,RET,IGF1R,ABCB1,MET,PDGFRB,FGR,KIT,BCR,FGFR1,CDK4,SRC,INSRR,PHKG2,PDGFRA,FER,FLT1,FGFR2,FGFR3,RPS6KB1,JAK1,LTK,TYK2,AXL,GRK4,TTK,FLT4,Kdr,KDR,MAP2K2,FLT3,CSNK1E,CLK1,GSK3B,CDK7,IRAK1,RPS6KA3,JAK3,MAPK10,PRKAA2,PIP4K2B,SRPK2,MAP3K9,pknB,CDK3,CDK16,CDK17,MAP2K1,PTK2,DDR1,ITK,KCNH…
AR-A014418	P49841,Q9WV60,Q9Y4P1	GSK3B,Gsk3b,ATG4B
PQ401
YM-201636
ZD-4190	P35968	KDR
CCT245737	O14757	CHEK1
Vatalanib (dihydrochloride)	P07333,P07949,P09619,P10721,P16234,P17948,P35916,P35968,Q08345	CSF1R,RET,PDGFRB,KIT,PDGFRA,FLT1,FLT4,KDR,DDR1
MK-8745
Samuraciclib (hydrochloride)	P50613	CDK7
Nifuroxazide	P10636,P40763	MAPT,STAT3
1,3-Dicaffeoylquinic acid
PKC-iota inhibitor 1
PI-3065	O00329	PIK3CD
Palomid 529
JAK-IN-5 (hydrochloride)
HG-10-102-01	Q5S007	LRRK2
Rineterkib	P28482	MAPK1
GSK2850163
YS-49
Pamoic acid (disodium)
SIAIS178
ZM 306416	P35968	KDR
Protein kinase inhibitors 1 hydrochloride
Selonsertib	Q99683	MAP3K5
Tyk2-IN-5	P29597	TYK2
(E/Z)-GSK-3β inhibitor 1	P49841	GSK3B
Rotundic acid
LP-922761
SKF-86002	P05979,P12527,Q16539	PTGS1,Alox5,MAPK14
LSKL, Inhibitor of Thrombospondin (TSP-1) (TFA)
GSK269962A	O75116,O75582,Q13464,Q15418	ROCK2,RPS6KA5,ROCK1,RPS6KA1
Apitolisib	O00329,O00443,O00750,P23458,P42336,P42338,P42345,P43405,P48736,P80192,Q8NEB9	PIK3CD,PIK3C2A,PIK3C2B,JAK1,PIK3CA,PIK3CB,MTOR,SYK,PIK3CG,MAP3K9,PIK3C3
Lerociclib (dihydrochloride)	P24941,P33981,P36888,Q8IYT8,Q9H093	CDK2,TTK,FLT3,ULK2,NUAK2
AMG PERK 44	Q9NZJ5	EIF2AK3
HDACs/mTOR Inhibitor 1	O15379,P42345,Q13547,Q92769,Q969S8,Q9BY41,Q9UBN7	HDAC3,MTOR,HDAC1,HDAC2,HDAC10,HDAC8,HDAC6
LSN3106729 (hydrochloride)
SLV-2436
2-Phospho-L-ascorbic acid (trisodium)
MRTX-1257	P01116	KRAS
SJ000291942
EAI045	P00533	EGFR
Angstrom6
AZ3146	P33981	TTK
LJI308	P51812,Q15349,Q15418	RPS6KA3,RPS6KA2,RPS6KA1
WHI-P97	Q9BUB5	MKNK1
Pimozide	O43497,O95069,P04775,P08172,P08183,P08684,P08908,P08913,P10636,P14416,P14842,P18089,P18825,P19020,P20288,P21447,P21917,P22002,P23415,P23979,P28223,P28335,P30729,P31388,P32305,P34969,P35348,P35367,P35372,P35462,P41145,P50406,P61168,P61169,Q01118,Q12809,Q9NUW8,Q9R0C9	CACNA1G,KCNK2,Scn2a,CHRM2,ABCB1,CYP3A4,HTR1A,ADRA2A,MAPT,DRD2,Htr2a,ADRA2B,ADRA2C,Drd3,DRD2,Abcb1a,DRD4,Cacna1c,GLRA1,Htr3a,HTR2A,HTR2C,Drd4,Htr6,Htr7,HTR7,ADRA1A,HRH1,OPRM1,DRD3,OPRK1,HTR6,Drd2,Drd2,SCN7A,KCNH2,TDP1,Sigmar1
PQR626
GNF-5837	P04629,Q16620	NTRK1,NTRK2
MARK4 inhibitor 1
KW-2449	O00238,O00444,O14730,O14976,O15111,O15146,O15197,O43318,O60674,O75116,O75385,O75460,O75716,O94768,O94804,O95819,O96017,P00519,P04629,P07333,P07947,P07949,P08581,P09619,P0C264,P10721,P11274,P15735,P16083,P16234,P17948,P18074,P19784,P21709,P22607,P23458,P29597,P30530,P32298,P33981,P35590,P35968,P36888,P42684,P45984,P45985,P46734,P49759,P49760,P50613,P51617,P51812,P52333,P53779,P57078,P78356,P78362,…	BMPR1B,PLK4,RIOK3,GAK,CHUK,MUSK,EPHB6,MAP3K7,JAK2,ROCK2,ULK1,ERN1,STK16,STK17B,STK10,MAP4K4,CHEK2,ABL1,NTRK1,CSF1R,YES1,RET,MET,PDGFRB,SBK3,KIT,BCR,PHKG2,NQO2,PDGFRA,FLT1,ERCC2,CSNK2A2,EPHA1,FGFR3,JAK1,TYK2,AXL,GRK4,TTK,TIE1,KDR,FLT3,ABL2,MAPK9,MAP2K4,MAP2K3,CLK1,CLK2,CDK7,IRAK1,RPS6KA3,JAK3,MAPK10,RIPK4,PIP4K2B,SRPK2,pknB,ACVR1,ITK,MAP4K2,MAP3K12,MAP2K5,PAK2,ROCK1,PRPF4B,RIPK1,DYRK1A,MELK,STK11,…
mTOR inhibitor-8
Ibrutinib deacryloylpiperidine
PLX-4720	O00625,O15197,P00519,P04049,P09619,P09769,P10721,P15056,P16234,P45985,P62343,P62344,Q13163,Q13882,Q9H3Y6,Q9NYL2,Q9UBF8	PIR,EPHB6,ABL1,RAF1,PDGFRB,FGR,KIT,BRAF,PDGFRA,MAP2K4,CDPK1,CDPK1,MAP2K5,PTK6,SRMS,MAP3K20,PI4KB
(R)-BRD3731
BRD3731
AV-412 (free base)	P00533,P04626	EGFR,HER2
Hydroxyfasudil (hydrochloride)	Q12809,Q13464,Q6JQN1	KCNH2,ROCK1,ACAD10
Hydroxyfasudil	Q12809,Q13464,Q6JQN1	KCNH2,ROCK1,ACAD10
Ochromycinone
G-5555 (hydrochloride)	O00506,P06239,Q13153,Q13177,Q9H0K1,Q9P289,Q9Y4K4,Q9Y6E0	STK25,LCK,PAK1,PAK2,SIK2,STK26,MAP4K5,STK24
G-5555	O00506,P06239,Q13153,Q13177,Q9H0K1,Q9P289,Q9Y4K4,Q9Y6E0	STK25,LCK,PAK1,PAK2,SIK2,STK26,MAP4K5,STK24
Corylifol A
Dasatinib	O00238,O14976,O15197,O43353,P00519,P00523,P00533,P04049,P06239,P06240,P06241,P07333,P07947,P07948,P07949,P08631,P08684,P09619,P09769,P0C1S8,P10721,P11274,P12931,P15056,P16234,P21709,P21860,P29317,P29320,P29322,P29323,P29597,P36888,P36897,P41240,P42680,P42681,P42684,P42685,P51451,P51813,P53667,P53671,P54753,P54756,P54760,P54762,P54764,P57059,P68370,Q06187,Q07912,Q08345,Q08881,Q09013,Q13163,Q13882,…	BMPR1B,GAK,EPHB6,RIPK2,ABL1,SRC,EGFR,RAF1,LCK,Lck,FYN,CSF1R,YES1,LYN,RET,HCK,CYP3A4,PDGFRB,FGR,WEE2,KIT,BCR,SRC,BRAF,PDGFRA,EPHA1,ERBB3,EPHA2,EPHA3,EPHA8,EPHB2,TYK2,FLT3,TGFBR1,CSK,TEC,TXK,ABL2,FRK,BLK,BMX,LIMK1,LIMK2,EPHB3,EPHA5,EPHB4,EPHB1,EPHA4,SIK1,Tuba1a,BTK,TNK2,DDR1,ITK,DMPK,MAP2K5,PTK6,ERBB4,TESK1,MYLK,MAPK14,DDR2,MAP3K19,TNNI3K,VRK2,MINK1,COQ8A,PKMYT1,MAP3K3,SIK2,SRMS,STK36,MAP3K20,NLK,S…
Ruboxistaurin (hydrochloride)	O14757,O60331,O75582,O94804,P05129,P05771,P10721,P11309,P11802,P17252,P23443,P24723,P36888,Q02156,Q04759,Q05655,Q09013,Q12851,Q13043,Q13627,Q15349,Q15418,Q15746,Q56UN5,Q6ZSR9,Q86V86,Q86Z02,Q8TD08,Q99759,Q9BZL6,Q9H2K8,Q9H2X6,Q9H422,Q9P1W9,Q9UK32,Q9UPZ9	CHEK1,PIP5K1C,RPS6KA5,STK10,PRKCG,PRKCB,KIT,PIM1,CDK4,PRKCA,RPS6KB1,PRKCH,FLT3,PRKCE,PRKCQ,PRKCD,DMPK,MAP4K2,STK4,DYRK1A,RPS6KA2,RPS6KA1,MYLK,MAP3K19,nan,PIM3,HIPK1,MAPK15,MAP3K3,PRKD2,TAOK3,HIPK2,HIPK3,PIM2,RPS6KA6,CILK1
GSK-872
Oncrasin-1
PI3Kδ-IN-1	O00329,O35904,P42336,P48736,Q9BUB5	PIK3CD,Pik3cd,PIK3CA,PIK3CG,MKNK1
SKI II	P09917,P10636,P55072,Q9NRA0,Q9NYA1	ALOX5,MAPT,VCP,SPHK2,SPHK1
Reversine	O14965,P0DMS8,P33981,Q96GD4	AURKA,ADORA3,TTK,AURKB
LDN-192960 (hydrochloride)
Skatole
GS-444217
AZD-8835	O00329,P42336,P42337,P42338	PIK3CD,PIK3CA,Pik3ca,PIK3CB
LX2343
BIX 02565	O94806,P07949,P49760,P51812,Q15139,Q15349,Q5S007,Q9BZL6	PRKD3,RET,CLK2,RPS6KA3,PRKD1,RPS6KA2,LRRK2,PRKD2
BMS-509744	Q08881	ITK
FGFR4-IN-5	P22455	FGFR4
PIK-90	O00329,O00443,O00750,P42336,P42338,P48736,P78527,Q8NEB9	PIK3CD,PIK3C2A,PIK3C2B,PIK3CA,PIK3CB,PIK3CG,PRKDC,PIK3C3
8-Bromo-cGMP (sodium)
Purvalanol B	P04629,P06493,P24941,Q00535,Q16620	NTRK1,CDK1,CDK2,CDK5,NTRK2
IM-12	P49841	GSK3B
H-89 (dihydrochloride)	O75116,O75582,P00517,P05132,P17612,P23443,P31751,Q9Y243	ROCK2,RPS6KA5,PRKACA,Prkaca,PRKACA,RPS6KB1,AKT2,AKT3
Alisertib	O14965,P14867,P97477,Q6JQN1,Q96GD4	AURKA,GABRA1,Aurka,ACAD10,AURKB
Talmapimod	P16083,P49137,Q15759,Q16539	NQO2,MAPKAPK2,MAPK11,MAPK14
Esculentoside A
SU4984
XST-14
MLN120B	O14920,Q9UBF8	IKBKB,PI4KB
Valrubicin
DS-1205b (free base)
Loureirin B
GNE0877	P05177,P33981,Q5S007	CYP1A2,TTK,LRRK2
Parsaclisib (hydrochloride)	O00329	PIK3CD
SB 239063	P00533,P06239,P17252,P45984,Q15759,Q16539	EGFR,LCK,PRKCA,MAPK9,MAPK11,MAPK14
AZ7550 Mesylate	P00533	EGFR
ARS-1323	P01116	KRAS
ARS-1620	P01116	KRAS
Stattic	P40763,Q16665	STAT3,HIF1A
BMS-986142	P06239,P08684,P10632,P35991,P40989,P42680,P42681,P51451,P51813,Q06187,Q08881,Q12809	LCK,CYP3A4,CYP2C8,Btk,GSC2,TEC,TXK,BLK,BMX,BTK,ITK,KCNH2
Mubritinib
TC13172
RN486	P42680,Q06187,Q9H2G2	TEC,BTK,SLK
Atractylenolide I
FGFR4-IN-1	P22455	FGFR4
Momelotinib	O00238,O60674,O75116,P23458,P36897,P52333,Q04771,Q14164,Q2M2I8,Q6PHR2,Q6ZSR9,Q86TW2	BMPR1B,JAK2,ROCK2,JAK1,TGFBR1,JAK3,ACVR1,IKBKE,AAK1,ULK3,nan,ADCK1
Momelotinib sulfate	O00238,O60674,O75116,P23458,P36897,P52333,Q04771,Q14164,Q2M2I8,Q6PHR2,Q6ZSR9,Q86TW2	BMPR1B,JAK2,ROCK2,JAK1,TGFBR1,JAK3,ACVR1,IKBKE,AAK1,ULK3,nan,ADCK1
Quercetagetin	Q7ZJM1	pol
Cot inhibitor-1	P41279	MAP3K8
TEPP-46	P14618	PKM
BMS-536924	P06213,P08069,P08684,P11712,P33261,Q02750,Q05397,Q60751	INSR,IGF1R,CYP3A4,CYP2C9,CYP2C19,MAP2K1,PTK2,Igf1r
JI-101
TAK-285	O15197,P00533,P04626,Q15303	EPHB6,EGFR,HER2,ERBB4
AZ191	Q9Y463	DYRK1B
CE3F4
Sesamolin

## Sheet: Hit annotations
CompoundName	Unique_Hit	Binding mode	Type	PDB	SMILES	Main Targets	MOA	Selectivity_platform	Selectivity-platform_number-of-targets	Selectivity-number-of-off-targets	Selectivity_off-targets-name	Selectivity-remarks	Selectivity_SourceKnowledge
(Rac)-BL-918	1	Allosteric	NA	not available, estimated binding mode binding mode	O=C(NC1=CC=C(F)C=C1F)C(NC(NC2=CC(C(F)(F)F)=CC(C(F)(F)F)=C2)=S)C3=CC=CC=C3	ULK1	Activator
2OH-BNPP1	1	ATP competitive	Type-I	not available, predicted binding mode binding mode binding mode	OC1=CC=CC=C1CC2=NN(C(C)(C)C)C3=NC=NC(N)=C32	BUB1	Inhibitor
4-Hydroxylonchocarpin	1	Other	NA	not available, estimated binding mode	O=C(C1=CC=C2C(C=CC(C)(C)O2)=C1O)/C=C/C3=CC=C(O)C=C3.[(E)]	NA	Activator
5'-Fluoroindirubinoxime	0	ATP competitive	Type-I	not available, estimated binding mode binding mode	O=C1NC2=C(C=C(F)C=C2)/C1=C3NC4=C(C=CC=C4)C\3=N/O	FLT3	Inhibitor
5-Iodo-indirubin-3'-monoxime	1	ATP competitive	Type-I	3KVW	O/N=C(C1=CC=CC=C1N2)/C2=C3C(NC4=C/3C=C(I)C=C4)=O	GSK3B, CDK5, CDK1	Inhibitor
7-Methoxyisoflavone	1	Other	NA	NA	O=C1C(C2=CC=CC=C2)=COC3=CC(OC)=CC=C13	AMPK	Activator
Afatinib	0	ATP competitive	Type-I	4G5J	CN(C/C=C/C(=O)NC1=C(C=C2N=CN=C(C2=C1)NC3=CC(=C(C=C3)F)Cl)O[C@@H]4COCC4)C.C(=C\C(=O)O)\C(=O)O.C(=C\C(=O)O)\C(=O)O	EGFR,ERBB2, ERBB4	Covalent inhibitor	KinomeScan (DiscoverX)	442	1	GAK	Closest targets: Kd(GAK) = 79 nM, Kd(BLK) = 220 nM, Kd(ABL,F317L) = 230 nM, Kd(IRAK1) = 240 nM, KD(EPHA6) = 340 nM, Kd(HIPK4) =360 nM, Kd(ABL,Q252H) = 380 nM, Kd(ABL,E255K) = 420 nM, Kd(PHKG2) = 470 nM, Kd(ABL,H396P) = 500 nM, Kd(ABL,phos.) = 570 nM, Kd(LCK) = 570 nM, Kd(ABL,F317L, nonphos.) = 580 nM, Kd(ABL,F317I, phos.) = 750 nM, Kd(ABL,Q252H, nonphos.) = 790 nM, Kd(ABL,Y253F, phos.) = 830 nM,K…	https://lincs.hms.harvard.edu/db/sm/10133-999/
Afatinib (dimaleate)	1	ATP competitive	Type-I	4G5J	CN(C/C=C/C(=O)NC1=C(C=C2N=CN=C(C2=C1)NC3=CC(=C(C=C3)F)Cl)O[C@@H]4COCC4)C.C(=C\C(=O)O)\C(=O)O.C(=C\C(=O)O)\C(=O)O	EGFR,ERBB2, ERBB4	Covalent inhibitor	KinomeScan (DiscoverX)	442	1	GAK	Closest targets: Kd(GAK) = 79 nM, Kd(BLK) = 220 nM, Kd(ABL,F317L) = 230 nM, Kd(IRAK1) = 240 nM, KD(EPHA6) = 340 nM, Kd(HIPK4) =360 nM, Kd(ABL,Q252H) = 380 nM, Kd(ABL,E255K) = 420 nM, Kd(PHKG2) = 470 nM, Kd(ABL,H396P) = 500 nM, Kd(ABL,phos.) = 570 nM, Kd(LCK) = 570 nM, Kd(ABL,F317L, nonphos.) = 580 nM, Kd(ABL,F317I, phos.) = 750 nM, Kd(ABL,Q252H, nonphos.) = 790 nM, Kd(ABL,Y253F, phos.) = 830 nM,K…	https://lincs.hms.harvard.edu/db/sm/10133-999/
Afuresertib	1	ATP competitive	Type-I	not available, predicted binding mode binding mode	O=C(C1=CC(C2=C(Cl)C=NN2C)=C(Cl)S1)N[C@@H](CC3=CC=CC(F)=C3)CN	AKT1,AKT2, AKT3	Inhibitor
AG 555	1	NA	NA	NA	O=C(NCCCC1=CC=CC=C1)/C(C#N)=C/C2=CC=C(O)C(O)=C2	EGFR	Inhibitor
Alantolactone	1	Other	NA	NA	O=C(O[C@@]1([H])[C@]2([H])C=C3[C@@H](C)CCC[C@]3(C)C1)C2=C	STAT3 (not a kinase)	Inhibitor
ALK2-IN-4 (succinate)	1	ATP competitive	Type-I	not available, predicted binding mode	FC(C=C1C(C(C2=C3N(C=C(C=N3)N4CCC(CC4)N5CCN(CC5)C)N=C2)=CC=N1)=C6)=C6OC.O=C(O)CCC(O)=O	ALK2	Inhibitor
Almonertinib (hydrochloride)	1	ATP competitive	Type-I	not available, estimated binding mode	COC(C=C(N(C)CCN(C)C)C(NC(C=C)=O)=C1)=C1NC2=NC(C3=CN(C4CC4)C5=C3C=CC=C5)=CC=N2.[H]Cl	EGFR	Covalent inhibitor
Altiratinib	0	ATP competitive	Type-I/Type-II	not available, estimated binding mode	O=C(C1(C(NC2=CC=C(F)C=C2)=O)CC1)NC3=CC(F)=C(OC4=CC(NC(C5CC5)=O)=NC=C4)C=C3F	MET, TIE2, VEGFR2, FLT3, NTRK1/2/3	Inhibitor
AM-2394	1	Other	NA	NA	O=C(NC)NC1=CC(OC2=CC(C)=CN=C2)=C(C3=CC=C(OCC(C)(O)C)N=C3)C=N1	GKA	Activator
Apitolisib	0	ATP competitive	Type-I	3TL5	C[C@@H](C(N1CCN(CC1)CC2=C(C3=NC(C4=CN=C(N=C4)N)=NC(N5CCOCC5)=C3S2)C)=O)O	MTOR, PIK3CA, PIK3CB, PIK3CD, PIK3CG	Inhibitor
APY0201	1	ATP competitive	Type-I	not available, predicted binding mode binding mode	CC1=CC(/C=N/NC2=NC3=CC(C4=CC=NC=C4)=NN3C(N5CCOCC5)=C2)=CC=C1	PIKFYVE	Inhibitor
Artemisinin	1	Other	NA	NA	O=C1[C@H](C)[C@]2([H])CC[C@@H](C)[C@]3([H])CC[C@@](O4)(C)OO[C@]32[C@]4([H])O1	AKT, MAPK	Other
AS601245	1	ATP competitive	Type-I	2NO3	N#CC(C1=CC=NC(NCCC2=CC=CN=C2)=N1)C3=NC4=CC=CC=C4S3	JNK1, JNK2, JNK3	Inhibitor
ASK1-IN-2	1	ATP competitive	Type-I	not available, estimated binding mode	O=C(C(N1)=CC2=C1C=C(F)C=C2)NC3=NC(C4=NN=CN4C(C)C)=CC=C3	MAP3K5	Inhibitor
AT13148	1	ATP competitive	Type-I	4AXA	ClC1=CC=C([C@](C2=CC=C(C3=CNN=C3)C=C2)(O)CN)C=C1	AKT1/2/3, p70S6K, PKA, ROCK1, ROCK2	Inhibitor
AV-412	0	ATP competitive	Type-I	not available, estimated binding mode	O=S(C1=CC=C(C)C=C1)(O)=O.C=CC(NC2=CC3=C(NC4=CC=C(F)C(Cl)=C4)N=CN=C3C=C2C#CC(N5CCN(C)CC5)(C)C)=O.O=S(C6=CC=C(C)C=C6)(O)=O	EGFR, ERBB2	Covalent inhibitor
AV-412 (free base)	0	ATP competitive	Type-I	not available, estimated binding mode	O=C(C=C)NC1=CC2=C(NC3=CC=C(C(Cl)=C3)F)N=CN=C2C=C1C#CC(C)(C)N(CC4)CCN4C	EGFR, ERBB2	Covalent inhibitor
Avapritinib	1	ATP competitive	Type-I	8PQ9, 8PQH	CN1N=CC(C2=CN3C(C(N4CCN(C5=NC=C([C@@](C)(N)C6=CC=C(F)C=C6)C=N5)CC4)=NC=N3)=C2)=C1	KIT, PDGFRA	Inhibitor
Avitinib (maleate)	1	ATP competitive	Type-I	not available, estimated binding mode	O=C(O)/C=C\C(O)=O.O=C(C=C)NC1=CC=CC(OC2=NC(NC3=CC(F)=C(N4CCN(C)CC4)C=C3)=NC5=C2C=CN5)=C1	EGFR, BTK	Covalent inhibitor
AZ12672857	1	ATP competitive	Type-I	2VWZ	CN(C1=CC=CC2=C1C=NN2)C3=NC(NC4=CC(N5CCOCC5)=CC(N6CCOCC6)=C4)=NC=C3	EPHB4, SRC	Inhibitor
AZ7550 Mesylate	1	ATP competitive	Type-I	not available, estimated binding mode	CN1C=C(C2=NC(NC3=CC(NC(C=C)=O)=C(N(CCNC)C)C=C3OC)=NC=C2)C4=CC=CC=C41.O=S(O)(C)=O.O=S(O)(C)=O.O=S(O)(C)=O	IGF1R	Covalent inhibitor
AZ960	1	ATP competitive	Type-I	not available, estimated binding mode	N#CC1=CC(F)=C(NC2=NNC(C)=C2)N=C1N[C@H](C3=CC=C(F)C=C3)C	JAK2	Inhibitor
AZD-8055	1	ATP competitive	Type-I	not available, predicted binding mode binding mode	OCC1=CC(C2=NC3=NC(N4CCOC[C@@H]4C)=NC(N5[C@@H](C)COCC5)=C3C=C2)=CC=C1OC	MTOR	Inhibitor
AZD8186	1	ATP competitive	Type-I	not available, predicted binding mode binding mode	O=C(C1=CC([C@H](NC2=CC(F)=CC(F)=C2)C)=C3C(C(C=C(N4CCOCC4)O3)=O)=C1)N(C)C	PIK3CB, PIK3CD, PIK3CA	Inhibitor
BDTX-189	0	ATP competitive	Type-I	not available, estimated binding mode	C=CC(NC1=CC2=C(NC3=CC=C(OCC4=NC=CC=C4)C(Cl)=C3)N=CN=C2C=C1OCCN5CCOCC5)=O	EGFR,HER2	Covalent inhibitor
Belvarafenib	1	ATP competitive	Type-II	6XFP	O=C(C(C1=NC=N2)=CSC1=C2N)NC(C3=C4C(NC(C=CC=C5Cl)=C5F)=NC=C3)=C(C=C4)C	BRAF, CRAF	Inhibitor
Binimetinib	1	Allosteric	Type-III	7M0U	BrC1=CC=C(C(F)=C1)NC2=C(C3=C(C=C2C(NOCCO)=O)N(C=N3)C)F	MEK1, MEK2	Inhibitor
BLU9931	1	ATP competitive	Type-I	4XCU	C=CC(=O)Nc1cccc(C)c1Nc1ncc2cc(-c3c(Cl)c(OC)cc(OC)c3Cl)ccc2n1	FGFR4	Covalent inhibitor	KINOMEscan (DiscoverX)	456	0		Screened at 3 µM, in-vitro potency of closest target: Kd(CSF1R) = 2716 nM (90.1% inhibition), S-score(10) = 0.005 at 3 µM; In-vitro potencies of other FGFR family members (enzyme activity assays): IC50(FGFR1) = 591 nM, IC50(FGFR2) = 493 nM, IC50(FGFR3) = 150 nM; IC50(p70S6Kb) > 10 μM (https://aacr.silverchair-cdn.com/aacr/content_public/journal/cancerdiscovery/5/4/10.1158_2159-8290.cd-14-1029/4/2…	https://aacrjournals.org/cancerdiscovery/article/5/4/424/4943/First-Selective-Small-Molecule-Inhibitor-of-FGFR4
BMS 777607	0	ATP competitive	Type-II	3F82	CCOC1=C(C(=O)N(C=C1)C2=CC=C(C=C2)F)C(=O)NC3=CC(=C(C=C3)OC4=C(C(=NC=C4)N)Cl)F	MST1R,MET,TYRO3,AXL	Inhibitor	Ambit kinome screening platform	200	20	FRK, FLT4, FLT3, EPHA3, CSF1R, BLK, STK10, AURKA/B, KIT, LCK, MUSK, PDGFRA/B, TEK, NTRK1/2/3, KDR, MKNK2	Screened at 10 µM (Ambit phage-based competition binding assay), closest targets as % of contr.: FRK (0.55%), FLT4 (0.85%), FLT3 (0.05%), EPHA3 (0.1%), CSF1R (0.8%), BLK (0.35%), STK10 (0%), AURKB (0%), KIT (0%), LCK (0.2%), MUSK (0%), PDGFRA/B (0.2/0.7%), TEK (0.15%), NTRK1/2/3 (0.55/ 0.1/ 0.1%), KDR (0.2%), MKNK2 (0.75%); in vitro follow up of targets: IC50(MERTK) = 14 nM, IC50(FLT3) = 16 nM, I…	19260711
BMS-5	0	ATP competitive	Type-I	not available, estimated binding mode	CC(C)C(NC1=NC=C(C2=CC(C(F)F)=NN2C3=C(Cl)C=CC=C3Cl)S1)=O	LIMK1, LIMK2	Inhibitor
BMS-794833	0	ATP competitive	Type-I/Type-II	not available, estimated binding mode	ClC1=C(OC2=CC=C(NC(C3=CNC=C(C4=CC=C(F)C=C4)C3=O)=O)C=C2F)C=CN=C1N	MET, VEGFR2	Inhibitor
BMX-IN-1	1	ATP competitive	Type-I	not available, estimated binding mode	CC1=C(C=C(C=C1)N2C(=O)C=CC3=CN=C4C=CC(=CC4=C32)C5=CC=C(C=C5)NS(=O)(=O)C)NC(=O)C=C	BMX,BTK	Covalent inhibitor	Kinome Scan	442	4	JAK3, PIK3CG, PIP5K2C, SBK1	Screened at 1 µM, S(10) = 0.01, closest targets as % of contr.: JAK3 (6.6%), PIP3CG (2.8%), PIP5K2C (5.6%), SBK1 (4.6%);	https://pubmed.ncbi.nlm.nih.gov/23594111/
Bosutinib	1	ATP competitive	Type-I	6OP9, 3UE4, 4MXO,5AJQ	CN1CCN(CC1)CCCOC2=C(C=C3C(NC4=CC(OC)=C(C=C4Cl)Cl)=C(C=NC3=C2)C#N)OC	SRC, ABL1	Inhibitor
BP-1-102	1	Other	NA	NA	O=C(O)C1=CC=C(N(CC2=CC=C(C3CCCCC3)C=C2)C(CN(C)S(=O)(C4=C(F)C(F)=C(F)C(F)=C4F)=O)=O)C=C1O	STAT3	Other
B-Raf IN 1	1	ATP competitive	Type-II	3II5	O=C(NC1=CC=CC(C2=CC=NC3=C(C4=CC=C(CN(C)C)C=C4)C=NN23)=C1)C5=CC=CC(C(F)(F)F)=C5	BRAF	Inhibitor
Butein	0	ATP competitive	Type-I	not available, estimated binding mode	OC1=CC=C(C(/C=C/C2=CC(O)=C(O)C=C2)=O)C(O)=C1	PDE4, EGFR, SRC	Inhibitor
BX517	1	ATP competitive	Type-I	2PE0	NC(NC1=CC=C(NC(/C2=C(C)\C3=CC=CN3)=O)C2=C1)=O	PDK1	inhibitor
Cabozantinib (S-malate)	1	ATP competitive	Type-II	2RFN	O=C([C@H](CC(O)=O)O)O.O=C(NC1=CC=C(C=C1)OC2=CC=NC3=CC(OC)=C(C=C23)OC)C4(CC4)C(NC5=CC=C(C=C5)F)=O	VEGFR2, MET, KIT, AXL, FLT3	Inhibitor
CaMKII-IN-1	1	ATP competitive	Type-I	3SOA	O=S(C1=CC=CC(Cl)=C1C)(NC2=C(CN(CC3=CC=CC=C3)CC4)C4=NC(NCCC5=CC=CC=C5)=N2)=O	CAMK2A, CAMK2B	Inhibitor
Canertinib	1	ATP competitive	Type-I	not available, predicted binding mode binding mode	C=CC(=O)NC1=C(C=C2C(=C1)C(=NC=N2)NC3=CC(=C(C=C3)F)Cl)OCCCN4CCOCC4.Cl.Cl	EGFR,ERBB2,ERBB4	Covalent inhibitor	KinomeScan (DiscoverX)	442	4	ABL1, BLK, MAP2K5, GAK	Closest targets: Kd(EGFR(T790M)) = 0.10 nM, Kd(EGFR(G719C)) = 0.13 nM, Kd(EGFR(L747-E749del, A750P)) = 0.17 nM, Kd(EGFR(G719S)) = 0.19 nM, Kd(EGFR(S752-I759del)) = 0.19 nM, Kd(EGFR(L861Q)) = 0.22 nM, Kd(EGFR(L858R)) = 0.24 nM, Kd(EGFR(E746-A750del)) = 0.26 nM, Kd(EGFR(L747-S752del, P753S)) = 0.26 nM, Kd(EGFR(L747-T751del,Sins)) = 0.26 nM, Kd(EGFR(L858R,T790M)) = 0.28 nM,Kd(GAK) = 100 nM, Kd(ABL1(…	https://lincs.hms.harvard.edu/db/datasets/20164/results?sort=dissociationConstant&search=&items_per_page=1000
Canertinib (dihydrochloride)	1	ATP competitive	Type-I	not available, predicted binding mode binding mode	C=CC(=O)NC1=C(C=C2C(=C1)C(=NC=N2)NC3=CC(=C(C=C3)F)Cl)OCCCN4CCOCC4.Cl.Cl	EGFR,ERBB2,ERBB4	Covalent inhibitor	KinomeScan (DiscoverX)	442	4	ABL1, BLK, MAP2K5, GAK	Closest targets: Kd(EGFR(T790M)) = 0.10 nM, Kd(EGFR(G719C)) = 0.13 nM, Kd(EGFR(L747-E749del, A750P)) = 0.17 nM, Kd(EGFR(G719S)) = 0.19 nM, Kd(EGFR(S752-I759del)) = 0.19 nM, Kd(EGFR(L861Q)) = 0.22 nM, Kd(EGFR(L858R)) = 0.24 nM, Kd(EGFR(E746-A750del)) = 0.26 nM, Kd(EGFR(L747-S752del, P753S)) = 0.26 nM, Kd(EGFR(L747-T751del,Sins)) = 0.26 nM, Kd(EGFR(L858R,T790M)) = 0.28 nM,Kd(GAK) = 100 nM, Kd(ABL1(…	https://lincs.hms.harvard.edu/db/datasets/20164/results?sort=dissociationConstant&search=&items_per_page=1000
CASIN	1	NA	NA	NA	OCCNC1C(NC2=C3C=C(C4=CC=CC=C4)C=C2)=C3CCC1	CDC42 (not a kinase)	Other
CC-115 (hydrochloride)	0	ATP competitive	Type-I	not available, estimated binding mode	[H]Cl.O=C1CN=C2C(N1CC)=NC(C3=C(C)N=C(C4=NN=CN4)C=C3)=CN2	PRKDC, MTOR, DNAPK	Inhibitor	Kinase panel (Invitrogen’s SelectScreen™ profiling)	250	0		Screened at 3 µM, closest targets as % of activity remaining: MTOR (0%), FMS (43%), full screening data are available as supplemental information, https://pubmed.ncbi.nlm.nih.gov/26102506/; In-vitro potency (HTR-FRET assay): IC50(PIK3CA) = 0.852 µM, https://pubmed.ncbi.nlm.nih.gov/26102506/; In-vitro potency (enzymatic assay): IC50(ATM) >30 µM, https://pubmed.ncbi.nlm.nih.gov/26102506/; In-vitro …	https://pubmed.ncbi.nlm.nih.gov/26102506/
CCG-100602	0	Other	NA	NA	ClC1=CC=C(NC(C2CN(C(C3=CC(C(F)(F)F)=CC(C(F)(F)F)=C3)=O)CCC2)=O)C=C1	MRTF-A/SRF	Other
CCG-1423	0	Other	NA	NA	O=C(NOC(C)C(NC1=CC=C(Cl)C=C1)=O)C2=CC(C(F)(F)F)=CC(C(F)(F)F)=C2	Rho/MRTF/SRF	Other
CCT020312	0	NA	NA	NA	O=C1NC2=C(C(C3=CC=CC=C3)=C1C4=NN(C(C4)C5=CC=C(C=C5)Br)C(CCN(CC)CC)=O)C=C(C=C2)Br	EIF2AK3	Activator
Cdc7-IN-5	0	ATP competitive	Type-I	not available, estimated binding mode	O=C(C(C/1=O)=C(N2CC3=C(C=CC(OC)=C3)CC2)OC1=C/C4=CNC5=NC=CC=C54)OCC	CDC7	Inhibitor
CDK9-IN-8	1	ATP competitive	Type-II	not available, predicted binding mode binding mode	FC1=CC=C(NC(C2(CC2)C(NC3=CC=C(NC4=NC=C5C(N(C6CCCC6)C(C(N(C)C)=O)=C5)=N4)C=C3)=O)=O)C=C1	CDK9	Inhibitor
CE-245677	0	ATP competitive	Type-I/Type-II	not available, estimated binding mode	O=C(NC1=CC=C(Cl)C=C1Cl)NC2=CC(C(C3=CN(C(C)C)C4=NC=NC(N)=C43)=O)=CC=C2OC	TIE2, TRKA/B	Inhibitor
CEP-37440	1	ATP competitive	Type-I	not available, predicted binding mode binding mode	O=C(NC)C1=CC=CC=C1NC2=NC(NC3=CC=C4C(CCC[C@H](N5CCN(CCO)CC5)C4)=C3OC)=NC=C2Cl	FAK, ALK	Inhibitor
Cerdulatinib	0	ATP competitive	Type-I	8BX6	O=S(N(CC1)CCN1C2=CC=C(NC3=NC=C(C(N)=O)C(NC4CC4)=N3)C=C2)(CC)=O	TYK2, JAK1/2,3, MST1, SYK, ARK5, MLK1, FMS, AMPK, TBK1, MARK1,….	Inhibitor
Cerdulatinib (hydrochloride)	0	ATP competitive	Type-I	8BX6	O=S(N(CC1)CCN1C2=CC=C(NC3=NC=C(C(N)=O)C(NC4CC4)=N3)C=C2)(CC)=O.Cl	TYK2, JAK1/2,3, MST1, SYK, ARK5, MLK1, FMS, AMPK, TBK1, MARK1,….	Inhibitor
CG-806	1	ATP competitive	Type-I	not available, predicted binding mode binding mode	O=C(NC1=CC=CC(C(F)(F)F)=C1)NC2=CC=C(C3=CC=C(C4=NC=C(C)N4)C5=C3CNC5=O)C(F)=C2	BTK, FLT3	Inhibitor
Chelerythrine (chloride)	0	NA	NA	NA	C[N+]1=CC2=C(C(OC)=CC=C2C3=C1C4=CC5=C(OCO5)C=C4C=C3)OC.[Cl-]	PKC	inhibitor
Chiauranib	1	ATP competitive	Type-I	NA	O=C(NC1=CC=CC=C1N)C2=C3C=CC(OC4=CC=NC5=CC(OC)=CC=C54)=CC3=CC=C2	VEGFR1/2/3, PDGFRA, LIT	inhibitor
CHIR-98014	1	ATP competitive	Type-I	not available, predicted binding mode binding mode	ClC1=CC(Cl)=CC=C1C2=NC(NCCNC3=CC=C([N+]([O-])=O)C(N)=N3)=NC=C2N4C=CN=C4	GSK3A, GSK3B	inhibitor
Chloropyramine hydrochloride	1	NA	NA	NA	CN(C)CCN(CC1=CC=C(Cl)C=C1)C2=NC=CC=C2.[H]Cl	H1 (not a kinase), VEGFR3, FAK	Inhibitor
CK1-IN-1	0	ATP competitive	Type-I	not available, estimated binding mode	FC1=CC=C(C2=C(C3=CC=NC=C3)NC(C4=CC=C5C=CC=CC5=C4F)=N2)C=C1	CSNK1D, CSNK1E, MAPK14	Inhibitor
CMK	0	ATP competitive	Type-I	not available, estimated binding mode	NC1=C(C2=NC=N1)C(C3=CC=C(C=C3)C)=C(N2CCCO)C(CCl)=O	RSK2	Covalent inhibitor
CNX-1351	0	ATP competitive	Type-I	3ZIM	C/C(C)=C/C(CCC(N1CCN(CC2=CC3=NC(C4=CC=CC5=C4C=NN5)=NC(N6CCOCC6)=C3S2)CC1)=O)=O	PIK3CA	Covalent inhibitor
Cobimetinib	0	ATP competitive	Type-III	7JUY, 7JUS	FC1=C(NC2=CC=C(I)C=C2F)C(C(N3CC([C@@H]4CCCCN4)(O)C3)=O)=CC=C1F	MAP2K1	Inhibitor	In vitro inhibition (biochemical potency), literature	259	0		>100 fold selective for MEK, other targets >10µM	29191878
Cobimetinib (racemate)	1	ATP competitive	Type-III	7JUY, 7JUS	FC1=C(NC2=CC=C(I)C=C2F)C(C(N3CC([C@@H]4CCCCN4)(O)C3)=O)=CC=C1F	MAP2K1	Inhibitor	In vitro inhibition (biochemical potency), literature	259	0		>100 fold selective for MEK, other targets >10µM	29191878
Compound 401	1	ATP competitive	Type-I	not available, predicted binding mode binding mode	O=C1C=C(N2CCOCC2)N=C3N1C=CC4=C3C=CC=C4	DNAPK, MTOR	Inhibitor
Copanlisib (dihydrochloride)	0	ATP competitive	Type-I	5G2N	O=C(C1=CN=C(N)N=C1)NC2=NC3=C(OC)C(OCCCN4CCOCC4)=CC=C3C5=NCCN25.[H]Cl.[H]Cl	PIK3CA,PIK3CB,PIK3CG,PIK3CD	Inhibitor	Kinase panel (Millipore)	220	1	MTOR	Screened at 1 µM, in-vitro potency of closest target: IC50(MTOR) = 45 nM, all other targets <30% inhibition, >2000-fold selective against other lipid and protein kinases, except for MTOR; Cellular selectivity (MTORC1-mediated phosphorylation of S70S6): EC50(MTOR) >0.5 µM, 100- to 1,000-fold cellular selectivity of PI3K versus MTOR (https://chemistry-europe.onlinelibrary.wiley.com/doi/10.1002/cmdc…	https://aacrjournals.org/mct/article/12/11/2319/91576/BAY-80-6946-Is-a-Highly-Selective-Intravenous-PI3K
CP-673451	0	ATP competitive	Type-I	4QMQ	NC1CCN(C2=C3N=C(C=CC3=CC=C2)N4C=NC5=CC(OCCOC)=CC=C54)CC1	PDGFRA, PDGFRB	Inhibitor
CPL304110	0	ATP competitive	Type-I	not available, estimated binding mode	CN(CC1)CCN1C2=CC3=C(N=C(C4=NNC(CCC5=CC(OC)=CC(OC)=C5)=C4)N3)C=C2	FGFR1/2/3	Inhibitor
Cucurbitacin E	0	NA	NA	NA	O[C@H](C1)[C@@]([C@@](C)(O)C(/C=C/C(OC(C)=O)(C)C)=O)([H])[C@](C2)(C)[C@]1(C)[C@]3([H])CC=C4C(C)(C)C(C(O)=C[C@@]4([H])[C@]3(C)C2=O)=O	cyclin B1/CDC2 complex	unknown
CYC-116	1	ATP competitive	Type-I	8UDC	CC1=C(SC(N)=N1)C2=NC(NC3=CC=C(C=C3)N4CCOCC4)=NC=C2	AURKA, AURKB	Inhibitor
D4476	1	ATP competitive	Type-I	not available, predicted binding mode binding mode	NC(=O)c1ccc(cc1)c1nc(c2ccc3OCCOc3c2)c([nH]1)c1ccccn1	CSNK1D	Inhibitor	Kinase panel (Millipore)	234	0		Screened at 1 µM, closest targets as % residual activity: CSNK1D (17%), ACVR1B (31%), full screening data are available in the paper https://pubmed.ncbi.nlm.nih.gov/23398362/ and in Chembl; Screened at 10 µM against 234 kinases (kinase panel, Millipore), closest targets as % of control: ACVR1B (0%), CSNK1D (2%), TGFBR1 (5%), RIPK2 (18%), full screening data are available in the paper https://pubm…	0
Dabrafenib	1	ATP competitive	Type-I	5CSW	CC(C)(C)C1=NC(C2=C(F)C(NS(C3=C(F)C=CC=C3F)(=O)=O)=CC=C2)=C(C4=CC=NC(N)=N4)S1	BRAF, CRAF	Inhibitor
Dacomitinib	1	ATP competitive	Type-I	4I23	O=C(NC1=C(OC)C=C(N=CN=C2NC3=CC(Cl)=C(F)C=C3)C2=C1)/C=C/CN4CCCCC4	EGFR,ERBB2,ERBB4	Covalent inhibitor	Enzymatic assay	38	2	LCK, SRC	Closest targets: IC50(LCK) = 94 nM, IC50(SRC) = 110 nM, IC50(JAK3, catalytic domain) = 3566 nM, other targets IC50 >10 µM	18089823
Dactolisib (Tosylate)	0	ATP competitive	Type-I	not available, estimated binding mode	CN(C1=C2C3=CC(C4=CC5=CC=CC=C5N=C4)=CC=C3N=C1)C(N2C6=CC=C(C=C6)C(C)(C#N)C)=O.CC7=CC=C(S(=O)(O)=O)C=C7	PIK3CA,PIK3CB,PIK3CG,PIK3CD, MTOR	Inhibitor
Dasatinib	0	ATP competitive	Type-I/Type-II	5OWR,3SXR,6FNM	Cc1nc(Nc2ncc(C(=O)Nc3c(C)cccc3Cl)s2)cc(N2CCN(CCO)CC2)n1	ABL1, SRC, LCK, YES, KIT, PDGFRB, MAPK14	inhibitor	KinomeScan (DiscoverX)	442	81	EPHB6, EPHA3, ABL2, LCK, BLK, SRC, EPHA5, EPHA8, YES, FRK, EPHB4, HCK, EPHB2, EPHB1,….	In-vitro potency (competition-binding assay): Kd(EPHB6) = 0.04 nM, Kd(EPHA3) = 0.09 nM, Kd(ABL2) = 0.17 nM, Kd(LCK) = 0.20 nM, Kd(BLK) = 0.21 nM, Kd(SRC) = 0.21 nM, total of 81 targets with Kd <1 µM, full screening data available on lincs website.	https://lincs.hms.harvard.edu/db/datasets/20196/results
DB07268	0	ATP competitive	Type-I	2NO3	O=C(N)C1=CC=CC=C1NC2=NC(NC3=CC=CC(O)=C3)=NC=C2	JNK1	inhibitor
DCPLA-ME	1	NA	NA	NA	O=C(OC)CCCCCCCC1C(CC2C(CCCCC)C2)C1	PRKCE	Activator
Deltarasin	1	NA	NA	NA	c1ccc(Cn2c(-c3ccc(OC[C@H](C4CCNCC4)n4c(-c5ccccc5)nc5ccccc54)cc3)nc3ccccc32)cc1	KRAS-PDEδ (interacting inhibitor)	Inhibitor
Desmethyl Erlotinib (hydrochloride)	0	ATP competitive	Type-I	not available, estimated binding mode	OCCOC1=CC2=C(N=CN=C2NC3=CC=CC(C#C)=C3)C=C1OCCOC.Cl	EGFR	Inhibitor
EAI045	1	Allosteric	Type-III	6P1L	O=C(C(C1=C(O)C=CC(F)=C1)N2C(C(C=CC=C3)=C3C2)=O)NC4=NC=CS4	EGFR	Inhibitor
EGFR-IN-1 (TFA)	1	ATP competitive	Type-I	not available, estimated binding mode	COC(C=C(OCCN(C)C)C=C1)=C1NC2=NC=C3C(N(C4=CC=CC(NC(C=C)=O)=C4)C(C=C3C)=O)=N2.OC(C(F)(F)F)=O	EGFR	Covalent inhibitor
Erdafitinib	1	ATP competitive	Type-I	5EW8	CN1N=CC(C2=NC3=CC(N(C4=CC(OC)=CC(OC)=C4)CCNC(C)C)=CC=C3N=C2)=C1	FGFR1/2/3/4	Inhibitor
Erlotinib	1	ATP competitive	Type-I	4HJO	COCCOC1=C(C=C2C(=C1)C(=NC=N2)NC3=CC=CC(=C3)C#C)OCCOC	EGFR	Inhibitor	KINOMEscan	442	29	GAK, STK10, MAP3K19, SLK, ABL1, MAP2K5, BLK, ABL2, ERBB4, LCK, EPHA6, CSNK1E, LYN, AURKC, TNK1, RIPK2, CIT, MKNK1, SRC, JAK3, EPHA5, DDR1, TIE1, LTK, ULK3, EPHA8, HIPK4, MYLK2, MERTK	Closest targets: Kd(GAK) = 3.1 nM, Kd(LOK) = 19.0 nM, Kd(YSK4) = 25 nM, Kd(SLK) = 26 nM, Kd(ABL phosph.) = 76 nM, Kd(MP2K5) = 96 nM, other targets named: Kd between 100 nM and 1 µM;	https://lincs.hms.harvard.edu/db/datasets/20160/results?items_per_page=100&sort=dissociationConstant&search=#
Erlotinib (Hydrochloride)	1	ATP competitive	Type-I	4HJO	COCCOC1=CC2=NC=NC(NC3=CC=CC(C#C)=C3)=C2C=C1OCCOC.[H]Cl	EGFR	Inhibitor	KINOMEscan	442	29	GAK, STK10, MAP3K19, SLK, ABL1, MAP2K5, BLK, ABL2, ERBB4, LCK, EPHA6, CSNK1E, LYN, AURKC, TNK1, RIPK2, CIT, MKNK1, SRC, JAK3, EPHA5, DDR1, TIE1, LTK, ULK3, EPHA8, HIPK4, MYLK2, MERTK	Closest targets: Kd(GAK) = 3.1 nM, Kd(LOK) = 19.0 nM, Kd(YSK4) = 25 nM, Kd(SLK) = 26 nM, Kd(ABL phosph.) = 76 nM, Kd(MP2K5) = 96 nM, other targets named: Kd between 100 nM and 1 µM;	https://lincs.hms.harvard.edu/db/datasets/20160/results?items_per_page=100&sort=dissociationConstant&search=#
ETP-46321	1	ATP competitive	Type-I	not available, predicted binding mode binding mode	NC(N=C1)=NC=C1C2=CN3C=C(CN4CCN(S(=O)(C)=O)CC4)N=C3C(N5CCOCC5)=N2	PIK3CA, PIK3CD	Inhibitor
ETP-46464	1	ATP competitive	Type-I	not available, predicted binding mode binding mode	O=C1N(C2=CC=C(C(C)(C#N)C)C=C2)C3=C4C(C=CC(C5=CN=C(C=CC=C6)C6=C5)=C4)=NC=C3CO1	MTOR, ATR	Inhibitor
FIIN-2	0	ATP competitive	Type-II	4QQC	C=CC(NC1=CC=C(CN(C2=NC(NC3=CC=C(N4CCN(C)CC4)C=C3)=NC=C2CN5C6=CC(OC)=CC(OC)=C6)C5=O)C=C1)=O	FGFR1/2/3/4	Covalent inhibitor
Fingolimod	1	NA	NA	NA	CCCCCCCCC1=CC=C(CCC(N)(CO)CO)C=C1	S1PR1 (not a kinase)	Agonist
Flufenamic acid	1	NA	NA	NA	O=C(O)C1=CC=CC=C1NC2=CC=CC(C(F)(F)F)=C2	AMPK, COX (not a kinase)	Other
G-749	0	ATP competitive	Type-I	not available, estimated binding mode	O=C1C2=C(N=C(NC3CCN(C)CC3)N=C2NC4=CC=C(OC5=CC=CC=C5)C=C4)C(Br)=CN1	FLT3	Inhibitor
GCN2iB	0	ATP competitive	Type-I	not available, estimated binding mode	O=S(C1=CC(Cl)=CN=C1OC)(NC2=CC=C(F)C(C#CC3=CN=C(N)N=C3)=C2F)=O	EIF2AK4	Inhibitor	KINOMEscan (DiscoveRx)	468	3	MAP2K5, STK10, ZAK	Screened at 1 µM, closest targets >95 % of control: MAP2K5, STK10, ZAK, GSK3B (100%) further targets not named;	https://pubmed.ncbi.nlm.nih.gov/30061420/
GDC-0077	1	ATP competitive	Type-I	8EXV, 8AM0	C[C@@H](C(N)=O)NC1=CC=C(C2=NC(N3[C@H](C(F)F)COC3=O)=CN2CCO4)C4=C1	PIK3CA	Inhibitor
GDC-0349	1	ATP competitive	Type-I	not available, predicted binding mode binding mode	O=C(NCC)NC(C=C1)=CC=C1C2=NC3=C(CCN(C4COC4)C3)C(N5[C@@H](C)COCC5)=N2	MTOR	Inhibitor
Gefitinib	0	ATP competitive	Type I	4WKQ	COC1=C(C=C2C(=C1)N=CN=C2NC3=CC(=C(C=C3)F)Cl)OCCCN4CCOCC4	EGFR	Inhibitor	KINOMEscan	405	22	GAK, IRAK1, ABL1, CDK7, CHEK2, CSNK1E, EPHA6, ERBB2, ERBB3, ERBB4, HIPK4, IRAK4, LCK, LYN, MAP2K5, MAP3K19, MKNK1, MKNK2, RIPK2, SBK1, SLK, STK10	Targets with Kd < 1 µM based on LINCS annotation: Kd(GAK) = 13 nM, Kd(IRAK1) =69 nM; Screened at 10 µM against 442 kinases, competition-binding assay, in-vitro potency of closest targets: Kd(EGFR) = 1 nM, Kd(GAK) = 13 nM, Kd(YSK4) = 240 nM, Kd(MKNK1) = 290 nM, Kd(HIPK4) = 310 nM, Kd(ABL1, Y253F) = 360 nM, Kd(ERBB4) = 410 nM, Kd(CSNK1E) = 430 nM, Kd(STK10) = 470 nM, Kd(RIPK2) = 530 nM,Kd(IRAK4) = …	https://lincs.hms.harvard.edu/db/datasets/20161/
GNE-493	1	ATP competitive	Type I	not available, estimated binding mode	OC(C)(C)C1=CC2=C(S1)C(N3CCOCC3)=NC(C4=CN=C(N)N=C4)=N2	PIK3CA, PIK3CB, PIK3CD, PIK3CG, MTOR	Inhibitor
Go 6983	1	ATP competitive	Type I	not available, predicted binding mode binding mode	O=C(C(C1=CN(CCCN(C)C)C2=C1C=C(OC)C=C2)=C3C4=CNC5=C4C=CC=C5)NC3=O	PKCα, PKCβ, PKCγ, PKCδ, PKCζ	Inhibitor
GSK1059615	1	ATP competitive	Type I	not available, predicted binding mode binding mode	O=C(S/C1=C\C2=CC=C3N=CC=C(C3=C2)C4=CC=NC=C4)NC1=O	PKCα, PKCβ, PKCγ, PKCδ, MTOR	Inhibitor
GSK1838705A	1	ATP competitive	Type-I	not available, predicted binding mode binding mode	CNC(=O)c1c(F)cccc1Nc1nc(Nc2cc3c(cc2OC)CCN3C(=O)CN(C)C)nc2[nH]ccc12	ALK, IGF1R, INSR	inhibitor	Kinase panel (competition-binding assays)	442	38	LTK, INSR, MYLK, MAPK10, ROS1, CLK2, LRRK2, YSK4, FAK, CLK1,…..	In-vitro potency of closest targets in the screen: Kd(ALK) = 0.55 nM, Kd(LTK) = 1.1 nM, Kd(INSR) = 1.7 nM, Kd(MYLK) = 11 nM, Kd(ROS1) = 15 nM, 38 targets wit Kd <1 µM, full screening data available as supporting information in paper, https://www.nature.com/articles/nbt.1990; Screened at 300 nM against 224 kinases (KinaseProfiler, Millipore), closest targets as % of inhibition: ALK (98%), CLK2 (90…	https://www.nature.com/articles/nbt.1990
GSK2334470	1	ATP competitive	Type-I	not available, predicted binding mode binding mode	CNc1nc(-c2ccc3c(N)n[nH]c3c2)cc(N2C[C@@H](C(=O)NC3CCCCC3)CC[C@H]2C)n1	PDPK1	Inhibitor	Kinase panel (Millipore)	285	7	SGK2, PRKX, RSK4, SGK, RPS6KA2, NUAK1, ROCK2	Screened at 10 µM, closest targets as % of contr.: SGK2 (0%), PRKX (4%), RSK4 (12%), SGK (13%), RPS6KA2 (14%), NUAK1 (16%), ROCK2 (17%); Screened against panel of 13 kinases (PDK, AKT1, ALK5, ASK1, AURA, AURB, EGFR, GSK3B, IKK1, PI3Kg, ROCK1, SYK, KDR): IC50(ODK) = 2.5 nM, IC50(AURB) = 3162 nM, IC50(ROCK1) = 7943 nM, others >10 µM;	21341675
GSK2656157	1	ATP competitive	Type-I	4M7I	Cc1cccc(CC(=O)N2CCc3c2ccc(-c2cn(C)c4ncnc(N)c24)c3F)n1	EIF2AK3	Inhibitor	Kinase panel (Reaction Biology)	300	5	NEK1, MAP4K5, MEKK2, MER, MAP3K10	Screened at 10 µM (using 10 µM ATP), closest targets as % of inhibition: NEK1 (96.76%), MAP4K5(96.28%), MEKK2(94.29%), MER(92.85%), MAP3K10(9.2%), RPS6KA5(86.83%), full screening data are available as supporting information; In-vitro potency of closest targets (enzymatic assay): IC50(EIF2AK1) = 460 nM, IC50(BRK) = 822 nM, IC50(EIF2AK2) = 905 nM, IC50(MEKK2) = 954 nM, IC50(NEK1) = 9807 nM, IC50(MA…	https://pubmed.ncbi.nlm.nih.gov/23333938/
GSK269962A	0	ATP competitive	Type-I/Type-II	not available, estimated binding mode	O=C(NC1=CC=CC(OC2=NC=C(N=C(C3=NON=C3N)N4CC)C4=C2)=C1)C(C=C5)=CC=C5OCCN6CCOCC6	ROCK1,ROCK2	Inhibitor	Kinase panel, literature	12	1	MSK1	In vitro enzyme assays: IC50(RSK1) = 132 nM, IC50(MSK1) = 49 nM, IC50(AKT1) = 955 nM, IC50(AKT2) = 1350 nM, IC50(AKT3) = 1510 nM, IC50(CDK2) = 3500 nM, IC50(GSK3B) = 1260 nM;	17018692
GSK2983559 (free acid)	1	ATP competitive	Type-I	not available, predicted binding mode binding mode	CC(C)(C)S(C(C(OCCOP(O)(O)=O)=CC1=NC=N2)=CC1=C2NC3=CC(N=CS4)=C4C=C3)(=O)=O	RIPK2	inhibitor
GSK2983559 active metabolite	1	ATP competitive	Type-I	not available, predicted binding mode binding mode	CC(C)(C)S(=O)(=O)c1cc2c(Nc3ccc4scnc4c3)ncnc2cc1OCCO	RIPK2	inhibitor
GSK-626616	1	ATP competitive	Type-I	not available, predicted binding mode binding mode	O=C(N=C(NC1=C(Cl)C=CC=C1Cl)S/2)C2=C\C3=CC=C(N=CC=N4)C4=C3	DYRK1A, DYRK1B, DYRK3	Inhibitor	Kinase panel	451	24	AAK1, CAMKK2, CLK1, CLK2, CLK3, CLK4, CSNK1G2, CSNK2A1, CSNK2A2, DAPK2, DAPK3, STK17A, STK17B, DYRK2, MAPK15, GAK, HIPK1, HIPK2, HIPK3, PIM1, PIM2, PIM3, RPS6KA4	Screened at 0.1 µM and 1 µM, closest targets as % of control at 1 µM: AAK1 (2.8%), CAMKK2(8.5%), CLK1(2.6%), CLK2(1.4%), CLK3(4.8%), CLK4(5.9%), CSNK1G2(2.5%), CSNK2A1 (2.2%), CSNK2A2 (6.2%), DAPK2(3.9%), DAPK3(3%), STK17A(2.6%), STK17B(2.9%), DYRK2(1.4%), MAPK15(0.45%), GAK(5.2%), HIPK1(3%), HIPK2(4.4%), HIPK3(2.5%), PIM1(2.4%), PIM2(5.8%), PIM3(3%), RPS6KA4(2%), YSK4 (0.25%), full screening dat…	https://pubmed.ncbi.nlm.nih.gov/23415227/
GW 441756	1	ATP competitive	Type-I	not available, estimated binding mode	O=C1/C(C2=NC=CC=C2N1)=C\C3=CN(C)C4=C3C=CC=C4	NTRK1	Inhibitor
GW 5074	0	ATP competitive	Type-I	not available, estimated binding mode	O=C1Nc2ccc(I)cc2/C1=C/c1cc(Br)c(O)c(Br)c1	RAF1,MAP4K4	Inhibitor	Kinase panel (Dundee)	140	5	MEKK1, PIM3, NEK2, SRPK1, PIM2	Screened at 1 µM, closest targets as % of control: MEKK1 (5%), PIM3 (6%), NEK2(8%), SRPK1 (8%), PIM2 (10%), DYRK2(13%), DYRK3 (14%), dull screening data are available as supporting information, https://pubmed.ncbi.nlm.nih.gov/30853557/ Screened at 10 µM, KINOMEscan (DiscoverX), 442 kinases, closest targets YSK4, PIK4CB, RAF1, BRAF, GAK, DAPK2, PIM3, PIM2, DRAK1, MYO3A, DAPK3, TNIK, HUNK, MINK, PI…	https://pubmed.ncbi.nlm.nih.gov/30853557/
GW406108X	0	ATP competitive	Type-I	not available, estimated binding mode	O=C1Nc2ccc(C(=O)c3ccco3)cc2C1=Cc1cc(Cl)c(O)c(Cl)c1	Kif15, ULK1	inhibitor
GW806742X	1	ATP competitive	Type-I/Type-II	not available, estimated binding mode	O=S(C1=CC=CC(NC2=NC=CC(N(C)C3=CC=C(NC(NC4=CC=C(OC(F)(F)F)C=C4)=O)C=C3)=N2)=C1)(N)=O	VEGFR2, MKLK	inhibitor
GW843682X	1	ATP competitive	Type-I	not available, estimated binding mode	COC1=C(OC)C=C(N=CN2C3=CC(OCC4=CC=CC=C4C(F)(F)F)=C(C(N)=O)S3)C2=C1	PLK1,PLK3	Inhibitor	KinomeScan (DiscoverX)	441	22	GAK, RIOK1/3, PDGFRB, FLT3(D835H), FLT4, KIT(D816V), PIP5K2B, MAPK3K1, PIP5K2B, DAPK1, FLT3(N841I), ROCK1, MST2, SRPK1, EPHB6, LOK, PLK2, SLK, MP2K5, BIKE, PIP5K1C	Screened at 10 μM, closest targets as % of contr.: GAK(4.1%), RIOK1/3 (4.1/4.2%), PDGFRB (5.3%), FLT3(D835H)(1.4%), FLT4(1.4%), KIT(D816V)(1.4%), PIP5K2B(6.6%), MAPK3K1(1.6%), PIP5K2B(6.6%), DAPK1(8.6%), FLT3(N841I) (1.7%), ROCK1 (4.7%), MST2(1.8%), SRPK1(8.9%), EPHB6(9.9%), LOK(0.0%), PLK2(0.2%), SLK(0.3%), MP2K5(0.5%), BIKE(1.0%), PIP5K1C (10%); Screened against 30 kinases, closest targets: IC5…	https://lincs.hms.harvard.edu/db/datasets/20032/main
Hesperadin	1	ATP competitive	Type-I/Type-II	2BFY, 6CCF, 4QMT,	O=C1NC2=CC=C(C=C2/C1=C(NC3=CC=C(C=C3)CN4CCCCC4)\C5=CC=CC=C5)NS(CC)(=O)=O	AURKA, AURKB	Inhibitor
IBT6A	1	NA	NA	NA	NC1=C2C(N([C@H]3CNCCC3)N=C2C4=CC=C(OC5=CC=CC=C5)C=C4)=NC=N1	NA	Other
ID-8	1	ATP competitive	Type-I	not available, estimated binding mode	CC2=C([N+]([O-])=O)C1=CC=C(O)C=C1N2C3=CC=C(OC)C=C3	DYRK1A, DYRK1B	Inhibitor	Kinome Scan (Reaction Biology)	339	7	PIM1, GSK3A, CLK4, GSK3B, CLK1	Screened at 10 µM, closest targets as % of contr.: PIM1 (30.4%), GSK3A (35.1%), CLK4 (45.8%), GSK3B (15.9%), CLK1 (49.2%); Follow-up with 33P incorporation assay: IC50(PIM1) = 280 nM, IC50(GSK3A) = 380 nM, IC50(CLK4) =440 nM, IC50(GSK3B) = 450 nM, IC50(CLK1) = 4.2 µM; OTHER ASSAY: PIM3 (176 nM), LRRK2 (100 nM)	https://elifesciences.org/articles/24502
Ilginatinib hydrochloride	0	ATP competitive	Type-I	8BX9	[H]Cl.CN1N=CC(C2=CC(N[C@H](C3=CC=C(F)C=C3)C)=NC(NC4=NC=CN=C4)=C2)=C1	JAK1/2/3, TYK2	Inhibitor
Ionomycin (calcium)	0	NA	NA	NA	O=C([O-])CC[C@@H](C)C[C@H](C)C[C@H](C)C(/C=C([O-])/[C@H](C)C[C@H](C)C/C=C/[C@@H](C)[C@@H](O)[C@@H](C)[C@@H](O)C[C@@H]1CC[C@]([C@@H]2O[C@](C)([C@H](O)C)CC2)(C)O1)=O.[Ca+2]	PKC	Activator
IRAK4-IN-7	1	ATP competitive	Type-I/Type-II	not available, estimated binding mode	O=C(C1=CC=CC(C2=CC=C(N)N=C2)=N1)NC3=CN=C4C(OC(N5CCOCC5)=N4)=C3	IRAK4	Inhibitor
JAK-IN-5 (hydrochloride)	1	ATP competitive	Type-I	not available, estimated binding mode	CN1CCC(N2CC(N=C(C3=NNC4=C3C=CC(C5=C(CC)C=C(O)C(F)=C5)=C4)N6)=C6CC2)CC1.[H]Cl	JAK1/2/3	Inhibitor
JH-VIII-157-02	1	ATP competitive	Type-I	not available, estimated binding mode	O=C(N(C)C)CN1N=CC(C2=C(CC)C=C3C(C(C)(C)C(NC4=C5C=CC(C#N)=C4)=C5C3=O)=C2)=C1	ALK	Inhibitor
JX06	1	NA	NA	NA	S=C(N1CCOCC1)SSC(N2CCOCC2)=S	PDK1, PDK2	Covalent inhibitor	Kinase panel	323	0		Screened at 10 µM, closest targets as % of activity: FAK (14%), PDK1 (5%), PDK2 (20%), PDK3 (13%), PDK4 (54%), full screening data available as supporting information, https://pubmed.ncbi.nlm.nih.gov/26483203/; In-cellular potency (Immunoblot assay, phosphorylation of FAK at Y397 using A549 cells): EC50(FAK) >10 µM, https://pubmed.ncbi.nlm.nih.gov/26483203/; In-vitro potency (ELISA-based kinase a…	https://pubmed.ncbi.nlm.nih.gov/26483203/
K-80003	0	NA	NA	NA	CC1=C(C2=CC(F)=CC=C2/C1=C(C3=CC=C(C=C3)C(C)C)/[H])CC(O)=O	AKT	Activator
kb NB 142-70	1	ATP competitive	Type-I	not available, estimated binding mode	OC1=CC2=C(SC3=C2SCCNC3=O)C=C1	PRKD1, PRKD2, PRKD3	inhibitor
Kenpaullone	1	ATP competitive	Type-I	not available, estimated binding mode	O=C1NC2=CC=CC=C2C(NC3=C4C=C(Br)C=C3)=C4C1	CDK1, CDK2, CDK5, GSK3B	inhibitor
Ki8751	1	ATP competitive	Type-I/Type-II	not available, estimated binding mode	COC1=CC2=C(C=CN=C2C=C1OC)OC3=CC=C(C(F)=C3)NC(NC4=CC=C(C=C4F)F)=O	VEGFR2	inhibitor
KN-93 (hydrochloride)	1	ATP competitive	Type-I	not available, estimated binding mode	[H]Cl.O=S(C1=CC=C(OC)C=C1)(N(C2=CC=CC=C2CN(C/C=C/C3=CC=C(Cl)C=C3)C)CCO)=O	CAMK2A	inhibitor	KinaseProfiler™ (Millipore)	234	0			23398362
KPLH1130	0	ATP competitive	Type-I	not available, estimated binding mode	OC1=CC=C(C2=NNC(N2C3=CC=C(C)C=C3)=O)C(O)=C1	PDK	inhibitor
LDN-192960 (hydrochloride)	1	ATP competitive	Type-I	not available, estimated binding mode	COc1ccc2nc3ccc(OC)cc3c(SCCCN)c2c1.Cl	DYRK2, DYRK1A, DYRK1B, DYRK3, PIM3	Inhibitor	Kinase panel (International Centre for Protein Kinase Profiling)	140	5	PIM1, PRK2, CLK2, PKD1, MLK3	Screened at 1 µM, follow up IC50s of targets: IC50(DYRK1A) = 122 nM, IC50(DYRK2) = 13 nM, IC50(DYRK3) = 3 nM, IC50(PIM3) = 10nM, IC50(CK2) >27 µM	https://www.pnas.org/doi/abs/10.1073/pnas.1912033116?url_ver=Z39.88-2003&rfr_id=ori:rid:crossref.org&rfr_dat=cr_pub%20%200pubmed
LDN-212854	1	ATP competitive	Type-I	5OXG	N1(C2=CC=C(C(C=N3)=CN4C3=C(C5=C(C=CC=N6)C6=CC=C5)C=N4)C=C2)CCNCC1	ACVRL1, ACVR1, BMPR1A	Inhibitor	Kinase panel (Nanosyn)	198	2	ABL1, PDGFRB	Screened at 1 µM, closest targets as % of inhibition: ABL1(95.7%), PDGFRB (94.1%), SIK2 (88%), ALB2(89%), MAP4K4 (84.4%), MINK (79.8%), full screening data available as supporting information; Screened at 100 nM, against 451 kinases (KinomeScan, DiscoverX), closest targets as % of control: ACVR1(100%), BMPR1A (98.8%), ABL1(phosphorylated, 97.8%), ABL1(H396P, phosphorylated, 97.5%), , ABL1(H396P, …	https://www.ncbi.nlm.nih.gov/pmc/articles/PMC3901569/
Linifanib	0	ATP competitive	Type-I/Type-II	not available, estimated binding mode	O=C(NC1=CC=C(C2=C3C(N)=NNC3=CC=C2)C=C1)NC4=C(C=CC(C)=C4)F	FLT1, KDR, VEGFR, PDGFRB, FLT3, CSF1R, KIT	Inhibitor
LM22B-10	1	NA	NA	NA	ClC1=CC=C(C(C2=CC=C(N(CCO)CCO)C=C2)C3=CC=C(N(CCO)CCO)C=C3)C=C1	NTRK2/3, AKT, ERK	Activator
Losmapimod	1	ATP competitive	Type-I/Type-II	not available, estimated binding mode	CC1=C(C2=NC=C(C(NCC(C)(C)C)=O)C=C2)C=C(C(NC3CC3)=O)C=C1F	MAPK11, MAPK14	inhibitor
LSN3106729 (hydrochloride)	1	ATP competitive	Type-I	7SJ3, 5L2S, 7O7K,..	FC(C=N1)=C(C2=CC(N(C(C)C)C(CO)=N3)=C3C(F)=C2)N=C1NC4=NC=C(C=C4)CN5CCNCC5.[H]Cl	CDK4, CDK6	Inhibitor
LY2090314	1	ATP competitive	Type-I/Type-II	not available, estimated binding mode	O=C(N1)C(C2=CN=C3N2C=CC=C3)=C(C4=CN5C6=C4C=C(F)C=C6CN(C(N7CCCCC7)=O)CC5)C1=O	GSK3A,GSK3B	Inhibitor	Kinase panel, literature	200	6	PKN2, CDK3/7/9/5, PIM1	Screened at 20 μM, single shot follow-up IC50s for 44 enzymes in the assay, IC50 <100 nM: CDK3/7/9, IC50 <50 nM: PIM1; IC50 <10 nM: CDK5, PKN2	25915038
LY2109761	1	ATP competitive	Type-I	not available, estimated binding mode	N12N=C(C(C3=C4C=CC(OCCN5CCOCC5)=CC4=NC=C3)=C1CCC2)C6=NC=CC=C6	TGFRA	Inhibitor
MAPK13-IN-1	1	ATP competitive	Type-II	5EKN	O=C(NC1=CC=C(OC2=CC=NC=C2)C=C1)NC3=CC(C(C)(C)C)=NN3C	MAPK13	Inhibitor
Masitinib (mesylate)	1	ATP competitive	Type-I/Type-II	not available, estimated binding mode	O=C(NC1=CC=C(C(NC2=NC(C3=CC=CN=C3)=CS2)=C1)C)C4=CC=C(CN5CCN(CC5)C)C=C4.CS(=O)(O)=O	KIT, PDGFRA, PDGFRB, LYNB	Inhibitor
Merestinib	1	ATP competitive	Type-II	7AAY, 4EEV	O=C(C1=CC=C(C)N(C2=CC=C(F)C=C2)C1=O)NC3=CC=C(OC4=CC5=C(N(C)N=C5)C=C4C6=CNN=C6)C(F)=C3	MET,MST1R, FLT3, AXL, MERTK, TEK, DDR1/2, MKNK1/2	Inhibitor
MGCD-265 analog	0	ATP competitive	Type-I/Type-II	not available, estimated binding mode	CN1C=NC(=C1)C1=CC2=C(S1)C(OC1=CC=C(NC(=S)NC(=O)CC3=CC=CC=C3)C=C1F)=CC=N2	MET, VEGFR2	Inhibitor
Miransertib	1	Allosteric	Type-III	5KCV	NC1=NC=CC=C1C2=NC3=CC=C(C4=CC=CC=C4)N=C3N2C5=CC=C(C6(N)CCC6)C=C5	AKT1/2/3	Inhibitor
MK2-IN-1 (hydrochloride)	1	Allosteric, Non-ATP competitive	Type-IV	not available, estimated binding mode	O=C(C1=CC=C(C2=CC=C(Cl)C=C2)O1)N(C3=CC=C(N4CCNCC4)C=C3)CC5=NC=CC=C5.[H]Cl	MAPKAPK2	Inhibitor
MKK7-COV-9	1	ATP competitive	Type-I	not available, estimated binding mode	O=C(NC)C1=CC(NC(C=C)=O)=CC(C2=NNC3=C2C=CC=C3)=C1	MAP2K7	Covalent inhibitor
Mobocertinib	1	ATP competitive	Type-I	7T4I	O=C(C1=CN=C(NC2=CC(NC(C=C)=O)=C(N(CCN(C)C)C)C=C2OC)N=C1C3=CN(C)C4=C3C=CC=C4)OC(C)C	EGFR, HER2	Covalent inhibitor
Momelotinib	1	ATP competitive	Type-I/Type-II	8BXH,6FDZ	O=C(NCC#N)C(C=C1)=CC=C1C2=NC(NC(C=C3)=CC=C3N4CCOCC4)=NC=C2	JAK1,JAK2, ULK3	Inhibitor	Kinase panel (AlphaScreen), literatur	150	6	CDK2, MAPK8, ROCK2, TBK1, PRKCN, PRKD1	Screened at 100 nM, closest targets with IC50s of <100 nM: CDK2, MAPK8, ROCK2, TBK1, PRKCN, PRKD1	19295546
Motesanib (Diphosphate)	1	ATP competitive	Type-II	3EFL	O=C(C1=CC=CN=C1NCC2=CC=NC=C2)NC3=CC(NCC4(C)C)=C4C=C3.O=P(O)(O)O.O=P(O)(O)O	VEGFR1/2/3	Inhibitor
Mutated EGFR-IN-1	1	ATP competitive	Type-I/Type-II	not available, estimated binding mode	NC1=CC(NC2=NC=CC(C3=CN(C)C4=C3C=CC=C4)=N2)=C(OC)C=C1N(CCN(C)C)C	EGFR	Inhibitor
Neratinib	1	ATP competitive	Type-I	2JIV, 3W2Q	CN(C/C=C/C(NC1=CC(C(NC2=CC(Cl)=C(OCC3=NC=CC=C3)C=C2)=C(C#N)C=N4)=C4C=C1OCC)=O)C	ERBB2,EGFR	Covalent inhibitor	KinomeScan (DiscoverX)	442	19	MAP4K5, ERBB4, MST3, MST4, ERBB3, MAP4K3, YSK1, LOK, MAP2K1, YSK4, MAP2K2, MINK, MAP3K4, STK3, MAP2K5, SLK, PAK2, BLK, MAP4K1	Closest targets: Kd(MAP4K5) = 0.7 nM, Kd(ERBB4) = 2.4 nM, Kd(MST3) = 6.5 nM, Kd(MST4) = 7.4 nM, Kd(ERBB3) = 7.7 nM, Kd(MAP4K3) = 7.7 nM, Kd(YSK1) = 12 nM, Kd(LOK) = 13 nM, Kd(MAP2K1) = 14 nM, Kd(YSK4) = 16nM, Kd(MAP2K2) = 26 nM, Kd(MINK) = 29 nM, Kd(MAP3K4) = 39 nM, Kd(STK3) = 58 nM, Kd(MAP2K5) = 63 nM, Kd(SLK) = 66 nM, Kd(PAK2) = 79 nM, Kd(BLK) = 85 nM, Kd(MAP4K1) = 93 nM, addition 23 targets wi…	https://lincs.hms.harvard.edu/db/sm/10018-999/
N-Oleoyl glycine	1	Other	NA	NA	O=C(O)CNC(CCCCCCC/C=C\CCCCCCCC)=O	CB1	Activator
OSI-027	1	ATP competitive	Type-I	not available, estimated binding mode	NC1=NC=NN2C1=C(C3=CC4=C(C(OC)=CC=C4)N3)N=C2[C@@H]5CC[C@@H](C(O)=O)CC5	MTOR	Inhibitor	KinomeScan (Ambit)	98	4	PIK3CD, PIK3CG, RET, PIP5K1C	Screened at 3 µM, closest target: IC50(PIK3CG) = 420 nM; Screened against 40 protein and lipid kinases, at 100 mM (SelectScreen profiling service, Invitrogen), >100-fold selective;	21363918
Osimertinib (dimesylate)	1	ATP competitive	Type-I	6LUD	CS(=O)(O)=O.C=CC(NC1=CC(NC2=NC=CC(C3=CN(C)C4=C3C=CC=C4)=N2)=C(OC)C=C1N(CCN(C)C)C)=O.CS(=O)(O)=O	EGFR	Covalent inhibitor
Osimertinib mesylate	0	ATP competitive	Type-I	6LUD	C=CC(NC1=CC(NC2=NC=CC(C3=CN(C)C4=C3C=CC=C4)=N2)=C(OC)C=C1N(CCN(C)C)C)=O.CS(=O)(O)=O	EGFR	Covalent inhibitor
PD 169316	0	ATP competitive	Type-I	not available, estimated binding mode	FC(C=C1)=CC=C1C2=C(C3=CC=NC=C3)NC(C4=CC=C([N+]([O-])=O)C=C4)=N2	MAPK14	Inhibitor
PD 407824	1	ATP competitive	Type-I	not available, estimated binding mode	O=C1NC(C2=C1C3=C(C=C2C4=CC=CC=C4)NC5=C3C=C(O)C=C5)=O	WEE1, CHEK1	Inhibitor	Kinase panel (literature)	27	0		Screened at 10 µM, targets as % of control: AKT1 (0%), AKT2 (0%), AKT3 (0%), AURKA (0%), AURKB (34%), AURKC (24%), DMPK (15%), MSK1 (45%), MSK2 (62%), PDPK1 (48%), PKA (10%), PKAb (3%), PKCd (12%), PKCe(5%), PKCg(0%), PKC eta (44%), PKCtheta(42%), PKG1 (0%), PKN1 (0%), PRKX (22%), RSK1 (49%), RSK2 (28%), RSK3 (78%), RSK4 (27%), SGK2 (26%), SGK3 (37%), STK32B (0%);	https://pubmed.ncbi.nlm.nih.gov/17869387/
PD0325901	1	Allosteric, Non-ATP competitive	Type-III	7JUU,7JV0,7M0X	FC1=C(F)C(NC2=CC=C(I)C=C2F)=C(C(NOC[C@H](O)CO)=O)C=C1	MAP2K1,MAP2K2	Inhibitor	KinomeScan (DiscoverX)	451	0		Screened at 10 µM, none target within 10-fold, closest target as % of contr.: PIK3CA (I800L, 33%)	http://identifiers.org/lincs.data/LDS-1066
Pelitinib	0	ATP competitive	Type-I	5VCW	N#CC1=C(C2=CC(NC(/C=C/CN(C)C)=O)=C(OCC)C=C2N=C1)NC3=CC(Cl)=C(C=C3)F	EGFR, SRC, ERK1/2	Covalent inhibitor
PF-03814735	0	ATP competitive	Type-I	6QAS, 5VD2	CC(=O)NCC(=O)N1[C@H]2CC[C@@H]1c1cc(Nc3ncc(C(F)(F)F)c(NC4CCC4)n3)ccc12	AURKA,AURKB	Inhibitor	Kinase panel, literature	220	19	FLT1, FAK, NTRK1, MET, FGFR1, CDK5, NUAK1, NEK2, FLT4, RET, MLK1, NTRKB, FER, JAK2,FLT3, STK3, MST24, RPS6KA1, ABL	Screened at 100 nM, 19 kinases showed >90% inhibition, in vitro potency of closest targets: IC50(Flt1) = 10 nM, IC50(FAK) = 22 nM, IC50(NTRKA) = 30 nM, IC50(Met) = 100 nM, IC50(FGFR1) = 100 nM (recombinant kinase enzymatic assays);	https://aacrjournals.org/mct/article/9/4/883/93719/PF-03814735-an-Orally-Bioavailable-Small-Molecule
PHT-427	1	ATP competitive	Type-I	not available, estimated binding mode	CCCCCCCCCCCCC1=CC=C(C=C1)S(NC2=NN=CS2)(=O)=O	AKT, PDPK1	Inhibitor
Piceatannol	1	ATP competitive	Type-I	7CCV	OC1=CC=C(/C=C/C2=CC(O)=CC(O)=C2)C=C1O	SYK, DAPK1	Inhibitor
PIK-294	1	ATP competitive	Type-I	not available, estimated binding mode	O=C1N(C2=CC=CC=C2C)C(CN3N=C(C(C3=NC=N4)=C4N)C5=CC(O)=CC=C5)=NC6=CC=CC(C)=C16	PIK3CD	Inhibitor
Pilaralisib analogue	0	ATP competitive	Type-I	not available, estimated binding mode	O=S(C1=CC=C(C)C=C1)(NC2=NC3=CC=CC=C3N=C2NC4=CC5=NSN=C5C=C4)=O	PIK3CA	Inhibitor
Pim1/AKK1-IN-1	1	ATP competitive	Type-I/Type-II	not available, estimated binding mode	N#CC1=CC=C(C2=CN=C3C(C(NC(C4=CC=CN=C4)=O)=CN3)=C2)C=C1	PIM1, AAK1, MST2, LKB1	Inhibitor
PIM-447 (dihydrochloride)	1	ATP competitive	Type-I/Type-II	not available, estimated binding mode	C[C@@H]1C[C@H](N)C[C@H](c2ccncc2NC(=O)c2ccc(F)c(-c3c(F)cccc3F)n2)C1	PIM1,PIM2,PIM3	inhibitor	KinomeScan (DiscoverX)	442	1	MAPK15	Screened at 1 µM, closest targets as % of control: MAPK15 (2.5%), others >20%;	https://pubs.acs.org/doi/10.1021/acs.jmedchem.5b01275
Piperlongumine	0	ATP competitive	Type-I	not available, estimated binding mode	O=C1C=CCCN1C(/C=C/C2=CC(OC)=C(OC)C(OC)=C2)=O	ERK1, ERK2	inhibitor
PKC-theta inhibitor	0	ATP competitive	Type-I	not available, estimated binding mode	FC(F)(F)OC1=CC=CC=C1CNC2=NC=C([N+]([O-])=O)C(NCC3CCC(CN)CC3)=N2	PRKCQ	inhibitor
PKI-179	0	ATP competitive	Type-I/Type-II	not available, estimated binding mode	O=C(NC1=CC=NC=C1)NC2=CC=C(C3=NC(N4C5CCC4COC5)=NC(N6CCOCC6)=N3)C=C2	PIK3CA, PIK3CB, PIK3CG, PIK3CD, MTOR	inhibitor
PKI-179 (hydrochloride)	1	ATP competitive	Type-I/Type-II	not available, estimated binding mode	O=C(NC1=CC=NC=C1)NC2=CC=C(C3=NC(N4C5CCC4COC5)=NC(N6CCOCC6)=N3)C=C2.Cl	PIK3CA, PIK3CB, PIK3CG, PIK3CD, MTOR	inhibitor
Poseltinib	1	ATP competitive	Type-I	not available, estimated binding mode	O=C(C=C)NC1=CC=CC(OC2=C(OC=C3)C3=NC(NC4=CC=C(N5CCN(C)CC5)C=C4)=N2)=C1	BTK, FLT3	Covalent inhibitor
PP121	0	ATP competitive	Type-I	3EN4	NC1=C2C(C3=CC4=C(N=C3)NC=C4)=NN(C2=NC=N1)C5CCCC5	MTOR, DNAPK, VEGRFR2, SRC, PDGFR	inhibitor
PQR626	1	ATP competitive	Type-I	not available, estimated binding mode	NC1=NC=C(C2=NC(N3[C@H](C)COC[C@@H]3C)=NC(N4[C@H](C)COCC4)=N2)C(C(F)F)=C1	MTOR	inhibitor
Pralsetinib	1	ATP competitive	Type-I	7JU5	O=C([C@@]1(OC)CC[C@H](C2=NC(NC3=NNC(C)=C3)=CC(C)=N2)CC1)N[C@H](C4=CC=C(N5N=CC(F)=C5)N=C4)C	RET	inhibitor
PRN1371	1	ATP competitive	Type-I	7F3M	O=C1C(C2=C(Cl)C(OC)=CC(OC)=C2Cl)=CC3=CN=C(NC)N=C3N1CCCN4CCN(C(C=C)=O)CC4	FGFR1/2/3/4, CSF1R	Covalent inhibitor
PRT062607 (Hydrochloride)	1	ATP competitive	Type-I	5UT2	NC(C1=CN=C(N[C@H]2[C@@H](N)CCCC2)N=C1NC3=CC=CC(N4N=CC=N4)=C3)=O.[H]Cl	SYK, FGR, LYN, FAK, PYK2, ZAP70	inhibitor
Purvalanol A	0	ATP competitive	Type-I	2X7G,1CKP,2Z7S,1YOM	CC(C)[C@H](CO)NC1=NC(NC2=CC=CC(Cl)=C2)=C2N=CN(C(C)C)C2=N1	CDK2,CDK4, CDK5	inhibitor
Quizartinib	1	ATP competitive	Type-II	4XUF,4RT7	CC(C)(C)c1cc(NC(=O)Nc2ccc(-c3cn4c(n3)sc3cc(OCCN5CCOCC5)ccc34)cc2)no1	FLT3	Inhibitor	Ambit KINOMEscan	402	9	KIT, PDGFRA/B, RET, CSF1R, FLT1/4, DDR1, KDR	Screened at 10 µM, closest targets: Kd(KIT) = 4.8 nM, Kd(PDGFRA) = 11 nM, Kd(PDGFRB) = 7.7 nM, Kd(RET) = 9.9 nM, KD(CSF1R) = 12 nM, Kd(FLT1) = 41 nM, Kd(FLT4) = 41 nM, Kd(DDR1) = 81 nM, Kd(KDR) = 87 nM	https://ashpublications.org/blood/article/114/14/2984/107842/AC220-is-a-uniquely-potent-and-selective-inhibitor
R406	1	ATP competitive	Type-I	3FQS, 3PIY	COc1cc(Nc2ncc(F)c(Nc3ccc4c(n3)NC(=O)C(C)(C)O4)n2)cc(OC)c1OC	SYK, LYN, LCK	inhibitor	KinomeScan (DiscoverX)	353	193	ADCK4, CSF1R, DDR1, FGFR1, FLT4, JNK1, KIT, MKNK2,…..	Screened at 1 µM, full screening data available on literature	https://lincs.hms.harvard.edu/db/datasets/20110/results
R547	1	ATP competitive	Type-I	2FVD	COc1ccc(F)c(F)c1C(=O)c1cnc(NC2CCN(S(C)(=O)=O)CC2)nc1N	CDK1, CDK2, CDK3, CDK4, CDK5, GSK3A	inhibitor	Kinase panel (competition-binding assays)	442	15	PCTK1, PCTK2, ICK, PFTAIRE2, CDK5, MAK, PFTK1, CLK3, PCTK3, DYRK1A, CASK, CLK1, ERK8, CLK2, SLK	Screened at 10 µM, in-vitro potecies of cosest targets: Kd(CDK2) = 0.53 nM, Kd(PCTK1) = 0.54 nM, Kd(CDK7) = 0.58 nM, Kd(CDK4/cyclinD1) = 0.61 nM, Kd(CDK4/cyclinD3) = 0.81 nM, Kd(PCTK2) = 0.86 nM, Kd(ICK) = 2.2 nM, Kd(CDK3) = 3.2 nM, Kd(PFTAIRE2) = 7.2 nM, Kd(CDK5) = 7.4 nM, Kd(MAK) = 11 nM, Kd(PFTK1) = 11 nM, Kd(CLK3) = 13 nM, Kd(CDK9) = 15 nM, Kd(PCTK3) = 20 nM, Kd(DYRK1A) = 23 nM, Kd(CASK) = 66…	https://pubmed.ncbi.nlm.nih.gov/22037378/
Rebastinib	0	ATP competitive	Type-II	5G6V, 6CNH, 6MWE	CC(C)(C1=NN(C2=CC=C3C(C=CC=N3)=C2)C(N([H])C(N(C4=CC=C(C=C4F)OC5=CC(C(N(C)[H])=O)=NC=C5)[H])=O)=C1)C	ABL1, SRC, KDR, FLT3, TIE2	Inhibitor	Kinase panel, literature	190	40	BLK, FGFR2, FLT3, KDR, LCK, MERTK, MAP3K7, TEK, NTRK1, ARG, AXL, BRK, CSK, DDR2, EPHA6, EPHA7, EPHB4, FGFR1, FGFR3, FGR, FRK, FYN, HCK, HGK, IRAK1, KHS, LIMK1, LOK, LYN, LYNB, MINK, MLK1, PDGFRa, SKY, SRC, TRKB, TRKC, YES, ZAK	Enzyme activity assays: closest targets with IC50 <10 nM; IC50(BLK) = 1.2 nM, IC50(FGFR2) = 5.5 nM, IC50(FLT3) = 2.0 nM, IC50(KDR) = 4.0 nM, IC50(LCK) = 6.3 nM, IC50(MERTK) = 7.6 nM, IC50(MAP3K7) = 6.3 nM, IC50(TEK) = 6.0 nM, IC50(NTRK1) = 5.5 nM; targets with IC50 <100 nM: IC50(ARG) = 18 nM, IC50(AXL) = 42 nM, IC50(BRK) = 59 nM, IC50(CSK) = 25 nM, IC50(DDR2) = 19 nM, IC50(EPHA6) = 17 nM, IC50(EP…	21481795
Rezivertinib	1	ATP competitive	Type-I	not available, estimated binding mode	C=CC(NC1=CC(NC2=NC=CC(C3=CN(C)C4=C3C=CC=C4)=N2)=C(OC)C=C1OCCN(C)C)=O	EGFR	Covalent inhibitor
RIPK-IN-4	1	ATP competitive	Type-I	not available, estimated binding mode	O=S(C1=CN2C(C3=CC(N)=NC(F)=C3)=CN=C2C=C1OCC)(C(C)(C)C)=O	RIPK2	Inhibitor
Ripretinib	0	ATP competitive	Type-II	not available, estimated binding mode	O=C(NC1=CC(C2=CC3=C(C=C(NC)N=C3)N(CC)C2=O)=C(Br)C=C1F)NC4=CC=CC=C4	KIT, PDGFRA	Inhibitor
RK-24466	1	ATP competitive	Type-I	not available, estimated binding mode	NC1=C2C(N(C3CCCC3)C=C2C4=CC=C(OC5=CC=CC=C5)C=C4)=NC=N1	LCK	Inhibitor
Ro 31-8220 (mesylate)	1	ATP competitive	Type-I	not available, estimated binding mode	NC(SCCCN1C=C(C2=C(C3=CN(C)C4=C3C=CC=C4)C(NC2=O)=O)C5=C1C=CC=C5)=N.CS(=O)(O)=O	PCK, RPS6KA3, MSK1, S6K1, GSK3B	Inhibitor
Ro-3306	1	ATP competitive	Type-I	not available, estimated binding mode	O=C1NC(=NCc2cccs2)SC1=Cc1ccc2ncccc2c1	CDK1	Inhibitor	KinomeScan (DiscoverX)	465	40	DYRK1A, DYRK1B, DRAK1, DRAK2, CIT, GSG2, CLK1, CLK4, MAP3K19, DMPK, MYLK, BMP2K, CSNK2A2, CLK3, FLT3, STK33, CDK7, MAPK15, PRKCD, RPS6KA4, CLK2, PRKX, GAK, BMPR2, FLT3(ITD), IRAK1, AAK1, CSNK2A1, DYRK2, HIPK4, RIOK1, MAP4K2, CSNK1G2, DAPK3, CDC42BPB, ROCK1, PKN2, ROCK2, PIM1, CSNK1G3, RPS6KA5	Screened at 10 µM, closest targets as % of contr.: DYRK1A (0%), DYRK1B (0%), DRAK1 (0.1%), DRAK2 (0.2%), CIT (0.2%), GSG2 (0.3%), CLK1 (0.4%), CLK4 (0.5%), MAP3K19 (0.6%), DMPK (0.9%), MYLK (1.0%), BMP2K (1.2%), CSNK2A2 (1.2%), CLK3 (1.2%), FLT3 (1.4%), STK33 (1.6%), CDK7 (1.8%), MAPK15 (2.0%), PRKCD (2.4%), RPS6KA4 (2.5%), CLK2 (2.9%), PRKX (3.6%), GAK (4.0%), BMPR2 (6.4%), FLT3(ITD) (6.6%), IRA…	https://lincs.hms.harvard.edu/db/datasets/20202/results
ROCK-IN-2	1	ATP competitive	Type-I	not available, estimated binding mode	NC1=NC(Cl)=CC(NC2=CC(F)=C(OC3=C4C(NC=C4C)=NC=C3)C(F)=C2)=N1	ROCK1, ROCK2	Inhibitor
Ruxolitinib	1	ATP competitive	Type-I	6VGL, 7F3G, 4U5J,	N#CC[C@H](C1CCCC1)n1cc(-c2ncnc3[nH]ccc23)cn1	JAK1,JAK2,TYK2	inhibitor	CEREP kinase panel	26	0		Screened at 200 nM, clean; IC50(JAK3) = 428 nM (>130-fold selective, Time-resolved fluorescence assay, at 1 mM ATP); Selectvitve over closest targets in enzymatic assays: IC50(CHK2) >1 µM, IC50(cMET) >10 µM;	https://ashpublications.org/blood/article/115/15/3109/26879/Preclinical-characterization-of-the-selective-JAK1
Scutellarein	1	NA	NA	NA	O=C1C=C(C2=CC=C(O)C=C2)OC3=CC(O)=C(O)C(O)=C13	NA	Other
Selpercatinib	1	ATP competitive	Type-I	7JU6,7DU8	N#CC1=C2C(C3=CC=C(N4CC(C5)N(CC6=CC=C(OC)N=C6)C5C4)N=C3)=CC(OCC(C)(O)C)=CN2N=C1	RET	inhibitor
Semaxinib	1	ATP competitive	Type-I	not available, estimated binding mode	O=C(NC1=CC=CC=C/21)C2=C/C3=C(C)C=C(C)N3	FLT1,KDR	inhibitor
SGK1-IN-1	0	ATP competitive	Type-I	not available, estimated binding mode	O=S(C1=C(F)C=CC(Cl)=C1)(NC2=CC=C(C3=NC(NN=C4N)=C4N=C3)C=C2)=O	SGK1	inhibitor
SH-4-54	1	Other	NA	NA	O=C(O)C1=CC=C(N(CC2=CC=C(C3CCCCC3)C=C2)C(CN(C)S(=O)(C4=C(F)C(F)=C(F)C(F)=C4F)=O)=O)C=C1	STAT3, STAT5	inhibitor
Silmitasertib	0	ATP competitive	Type-I	6ISJ,6HMB	OC(C1=CC2=NC(NC3=CC(Cl)=CC=C3)=C(C=CN=C4)C4=C2C=C1)=O	CSNK2A1	Inhibitor	Kinase panel (Millipore)	238	7	DAPK3, FLT3, TBK1, CLK3, HIPK3, PIM1, CDK1/cyclinB; Follow-up in cellular assays: IC50(FLT3/ PIM1/ CDK1) >10 µM;	Screened at 0.5 µM, closest targets: IC50(DAPK3) = 17 nM, IC50(FLT3) = 35 nM, IC50(TBK1) = 35 nM, IC50(CLK3) = 41 nM, IC50(HIPK3) = 45 nM, IC50(PIM1) = 46 nM, IC50(CDK1/cyclinB) = 56 nM (radiometric filter-binding assay, conc. ATP = Km);	21174434
Silmitasertib (sodium salt)	1	ATP competitive	Type-I	6ISJ,6HMB	O=C(C1=CC=C2C3=C(C(NC4=CC=CC(Cl)=C4)=NC2=C1)C=CN=C3)O[Na]	CSNK2A1	Inhibitor	Kinase panel (Millipore)	238	7	DAPK3, FLT3, TBK1, CLK3, HIPK3, PIM1, CDK1/cyclinB; Follow-up in cellular assays: IC50(FLT3/ PIM1/ CDK1) >10 µM;	Screened at 0.5 µM, closest targets: IC50(DAPK3) = 17 nM, IC50(FLT3) = 35 nM, IC50(TBK1) = 35 nM, IC50(CLK3) = 41 nM, IC50(HIPK3) = 45 nM, IC50(PIM1) = 46 nM, IC50(CDK1/cyclinB) = 56 nM (radiometric filter-binding assay, conc. ATP = Km);	21174434
SKI-178	0	ATP competitive	Type-I	not available, estimated binding mode	O=C(C1=CC(C2=CC=C(OC)C=C2)=NN1)N/N=C(C3=CC=C(OC)C(OC)=C3)\C	SPHK1,SPHK2	Inhibitor
Sophocarpine (monohydrate)	1	NA	NA	NA	O=C1N(C[C@@]2([H])[C@@]3([H])[C@]4([H])CCCN3CCC2)[C@]4([H])CC=C1.O	NA	Other
SPHINX31	1	ATP competitive	Type-I	5MY8	O=C(C1=CC=C(C2=CC=NC=C2)O1)NC(C=C(C(F)(F)F)C=C3)=C3N(CC4)CCN4CC5=CC=CC=N5	SRPK1, SRPK2	Inhibitor	Radiolabeled ATP competition assay (MRC Dundee Kinase Centre)	50	0		Highly selective at 1 µM, SRPK1 (96% inhibition); Differential scanning fluorimetry screen against 12 related kinases, at 12.5 µM: ΔTm(SRPK1) = 12.8°C; ΔTm(SRPK2, CLK1) = 6.7 °C, ΔTm(CLK4) = 5.7 °C; other splicing kinases <2°C	https://pubs.acs.org/doi/10.1021/acschembio.6b01048
SPP-86	1	ATP competitive	Type-I	not available, estimated binding mode	CC(C)N1C2=NC=NC(N)=C2C(C#CC3=CC=CC=C3)=N1	RET	Inhibitor
Src Inhibitor 3	1	ATP competitive	Type-I/Type-II	not available, estimated binding mode	O=C(C1=NN(C2CCN(C(CC(C)(C#N)C)=O)CC2)C3=C1C=C(F)C=C3)NC4=CC=C(NC(C5=C6C=CC(OC)=CN6N=C5)=O)C(Cl)=C4	SRC	Inhibitor
SU14813 (maleate)	1	ATP competitive	Type-I/Type-II	not available, estimated binding mode	O=C(NC[C@@H](CN1CCOCC1)O)C2=C(NC(/C=C3C(NC4=C\3C=C(C=C4)F)=O)=C2C)C.O=C(/C=C\C(O)=O)O	VEGFR1/2, PDGFRB, KIT	Inhibitor
SU6656	0	ATP competitive	Type-I	not available, estimated binding mode	O=S(C1=CC2=C(NC(/C2=C\C(N3)=CC4=C3CCCC4)=O)C=C1)(N(C)C)=O	SRC, YES, LAN, FYN	Inhibitor
Sulfatinib	1	ATP competitive	Type-I/Type-II	8JOT, 8JMZ	O=S(CC1=CC=CC(NC2=NC=CC(OC3=CC4=C(NC(C)=C4)C=C3)=N2)=C1)(NCCN(C)C)=O	VEGFR1/2/3, FGFR1 and CSF1R	Inhibitor
TAK-285	1	ATP competitive	Type-I	3RCD, 3POZ	ClC(C=C(NC1=NC=NC2=C1N(CCNC(CC(C)(C)O)=O)C=C2)C=C3)=C3OC4=CC=CC(C(F)(F)F)=C4	HER2, EGFR	Inhibitor
TAK-733	1	Allosteric	Type-III	3PP1	O=C1C(C(NC2=CC=C(I)C=C2F)=C(F)C(N3C)=O)=C3N=CN1C[C@@H](O)CO	MAP2K1	Inhibitor
TBK1/IKKε-IN-2	1	ATP competitive	Type-I	not available, predicted binding mode binding mode	N#CC1=CC(C2=NC(NC3=CC=C(N4CCOCC4)C=C3)=NC=C2)=CC=C1OC5CCOCC5	TBK1, IKBKE	Inhibitor
Telatinib	1	ATP competitive	Type-I	not available, predicted binding mode binding mode	O=C(C1=NC=CC(COC2=NN=C(NC3=CC=C(Cl)C=C3)C4=C2OC=C4)=C1)NC	VEGFR2, VEGFR3, PDGFRA, KIT	Inhibitor
TG 100801	1	ATP competitive	Type-I	not available, predicted binding mode binding mode	O=C(C1=CC=CC=C1)OC2=CC=C(Cl)C(C3=CC(C)=C(N=C(NC(C=C4)=CC=C4OCCN5CCCC5)N=N6)C6=C3)=C2	VEGFR1, VEGFR2, FGFR1, FGFR2, PDGFRβ, FGR, FYN, HCK, LCK, LYN, SRC, Yes	Inhibitor
TG003	1	ATP competitive	Type-I	6YTE, 6YTY,6FYI	C(=CC(=C1N(C2=CC(=O)C)CC)S2)C(=C1)OC	CLK1, CLK4	Inhibitor
Tomatine	0	NA	NA	NA	C[C@@]12[C@]([C@@H]3C)([H])[C@](O[C@@]34CC[C@H](C)CN4)([H])C[C@@]1([H])[C@@](CC[C@]5([H])[C@@]6(CC[C@H](O[C@]([C@@H]([C@@H](O)[C@H]7O[C@@](O[C@H](CO)[C@@H](O)[C@@H]8O[C@@](OC[C@@H](O)[C@@H]9O)([H])[C@@H]9O)([H])[C@@H]8O[C@]([C@@H]([C@@H](O)[C@@H]%10O)O)([H])O[C@@H]%10CO)O)([H])O[C@@H]7CO)C5)C)([H])[C@]6([H])CC2	NA	Other
Torin 1	0	ATP competitive	Type-I	not available, predicted binding mode binding mode	CCC(=O)N1CCN(c2ccc(-n3c(=O)ccc4cnc5ccc(-c6cnc7ccccc7c6)cc5c43)cc2C(F)(F)F)CC1	MTOR	Inhibitor	Ambit KINOMEscan	442	2	PIK3CA, PIK3CA(I800L)	Screened at 10 µM, closest targets (% contrl.): PIK3CA(C420R)(0.7%), Kd = N.D.; PIK3CA(E545K)(1.3%), Kd = 23 nM, PIK3CA(E545K) (0.6%), Kd = N.D.; PIK3CA(I800L) (0%), Kd = 14 nM; MRCKA (0.65%), Kd = 10000 nM; Invitrogen lipid kinase panel (10 targets): Very selective relative to other PIKK family kinases with the exception of DNA-PK (IC50 = 6.34 nM, LanthaScreen™ technology), discrepancy in radiom…	https://pubs.acs.org/doi/10.1021/jm101144f
Trametinib	0	Allosteric	Type-III	7JUR,7JUX	CC(NC1=CC(N2C(C(C(N(C3CC3)C2=O)=O)=C(NC4=CC=C(I)C=C4F)N5C)=C(C)C5=O)=CC=C1)=O	MAP2K1, MAP2K2	Inhibitor	Millipor'e kinase profiler	99	0		Screened at 10 µM, closest targets as % of contr.: NTRK1 (59%); Screened against 300 proteins in Kinobeads assays, in-vitro potencies of closest targets: Kdapp(BRD4) = 1915 nM, Kdapp(MAP2K1) = 62 nM, Kdapp(MAP2K2) = 9 nM (https://www.science.org/doi/10.1126/science.aan4368)	https://www.spandidos-publications.com/10.3892/ijo.2011.1015
TWS119	1	ATP competitive	Type-I	not available, estimated binding mode	OC1=CC=CC(OC2=C3C(NC(C4=CC=CC(N)=C4)=C3)=NC=N2)=C1	GSK3B	Inhibitor
Tyk2-IN-5	1	ATP competitive	Type-I/Type-II	not available, estimated binding mode	O=C1C(NC2=NN3C(C(NC)=C2)=NC=C3C(N[C@H]4[C@@H](F)C4)=O)=CC=CN1C5=CC=CC=N5	TYK2	Inhibitor
Tyrphostin AG1433	1	ATP competitive	Type-I	not available, estimated binding mode	OC1=CC=C(C2=NC3=CC(C)=C(C)C=C3N=C2)C=C1O	PDGFRB, KDR	Inhibitor
U0126-EtOH	1	Allosteric	Type-III	3EQH	NC1=CC=CC=C1S/C(N)=C(/C(C#N)=C(SC2=C(C=CC=C2)N)\N)C#N.CCO	MAP2K1, MAP2K2	Inhibitor
ULK-101	1	ATP competitive	Type-I/Type-II	not available, estimated binding mode	O=C(N[C@@H](C1CC1)C(F)(F)F)c1cc(-c2cnn3cc(-c4ccc(F)cc4)cnc23)cs1	ULK1,ULK2	Inhibitor	KinaseProfiler assays (Eurofins)	327	2	DRAK1, MNK2	Screened at 40 nM, closest targets as % inhibition: DRAK1 (78%), MNK2(73%); follow-up IC50 values of closest targets: IC50(DRAK1) = 14 nM, IC50(MNK2) = 22 nM;	30292171
UNC2541	1	ATP competitive	Type-I	5K0X	O=C(C(C(NCCCC[C@@H]1N)=N2)=CN=C2NCCCCCCNC1=O)NCC3=CC=C(F)C=C3	MERTK	Inhibitor
UNC2881	0	ATP competitive	Type-I	not available, estimated binding mode	CCCCNC1=NC(N[C@H]2CC[C@H](O)CC2)=C(C(NCC3=CC=C(N4C=NC=C4)C=C3)=O)C=N1	MERTK, AXL	Inhibitor
Varlitinib	0	ATP competitive	Type-I	not available, estimated binding mode	C[C@H]1N=C(NC2=CC3=C(NC4=CC=C(OCC5=NC=CS5)C(Cl)=C4)N=CN=C3C=C2)OC1	HER1, HER2, HER4	Inhibitor
Vistusertib	0	ATP competitive	Type-I/I.5	not available, estimated binding mode	CNC(=O)c1cccc(-c2ccc3c(N4CCOC[C@@H]4C)nc(N4CCOC[C@@H]4C)nc3n2)c1	MTOR	Inhibitor	Kinase panel (Ambit)	393	0		Screened at 1 µM, closest targets as % of inhibition: DYRK2 (47%9, IKBKB(34%), PIK3CA(24%), PIK3CA(E545A, 19%), PIK3CA(Q546K, 21%), PIK3CA(E542K, 21%);	https://pubmed.ncbi.nlm.nih.gov/26358751/
WAY-600	0	ATP competitive	Type-I	not available, estimated binding mode	C1(C=CN2)=C2C=CC(C3=NC(N(C4CCN(CC5=CC=CN=C5)CC4)N=C6)=C6C(N7CCOCC7)=N3)=C1	MTOR	Inhibitor
WHI-P180	0	ATP competitive	Type-I	not available, estimated binding mode	COC1=C(OC)C=C(C(NC2=CC=CC(O)=C2)=NC=N3)C3=C1	TTBK1, RET, KDR	Inhibitor	Kinase panel (DSF assays, literature)	60	1	STK10	Screened at 10 µM, closest target dTm(STK10) = 4.2K, all other targets dTm <4 K;	https://www.pnas.org/doi/full/10.1073/pnas.0708800104#sec-3
WHI-P258	1	NA	NA	NA	COC1=CC2=NC=NC(NC3=CC=CC=C3)=C2C=C1OC	NA	Other
Wogonin	1	ATP competitive	Type-I	not available, estimated binding mode	O=C1C=C(C2=CC=CC=C2)OC3=C(OC)C(O)=CC(O)=C13	CDK8	Inhibitor
Wortmannin	0	ATP competitive	Type-I	1E7U	O=C1C([C@@](CC2)([H])[C@@]3(C)C2=O)=C([C@H](OC(C)=O)C3)[C@]4(C)C5=C1OC=C5C(O[C@@H]4COC)=O	PI3K, PLK1, PLK3, DNAPK	Covalent inhibitor
WZ-3146	1	ATP competitive	Type-I	not available, estimated binding mode	CN1CCN(C2=CC=C(C=C2)NC3=NC=C(C(OC4=CC(NC(C=C)=O)=CC=C4)=N3)Cl)CC1	EGFR	Covalent inhibitor
WZ4002	1	ATP competitive	Type-I	3IKA,7ZYN	CN1CCN(C2=CC=C(NC3=NC=C(Cl)C(OC4=CC=CC(NC(C=C)=O)=C4)=N3)C(OC)=C2)CC1	EGFR	Covalent inhibitor	Ambit kinome screening platform	400	14	ALK, NUAK1, BLK, BTK, DCLK3, EGFR, ERBB4, EIF2AK4, GAK, ITK, JAK3, PLK4, PTK2, NUAK2	Screened at 10 µM, closets targtes: Kd(ALK) = 300 nM, Kd(NUAK1) = 91 nM, Kd(BLK) = 220 nM, Kd(BTK) = 36 nM, Kd(DCLK3) = 910 nM, Kd(DCLK3) = 910nM, Kd(ERBB4) = 28 nM, Kd(EIF2AK4) = 140 nM, Kd(GAK) = 91 nM, Ks(ITK) = 43 nM, Kd(JAK3) = 150 nM, Kd(PLK4) = 100 nM, Kd(FAK) = 78 nM, Kd(NUAK2) = 10 nM (Kds by Ambit); Cellular selectivity (Ba/F3 cells expressing fusion kinases): IC50(Tel-BMX) = 0.048 µM, …	20033049
XL092	1	ATP competitive	Type-I/Type-II	not available, estimated binding mode	O=C(C1=CC2=C(OC3=CC=C(NC(C4(CC4)C(NC5=CC=C(C=C5)F)=O)=O)C=C3)C=CN=C2C=C1OC)NC	MET, VEGFR2, AXL, MER	Inhibitor
XL388	1	ATP competitive	Type-I/Type-II	not available, estimated binding mode	O=C(N1CCOC2=CC=C(C3=CC=C(N)N=C3)C=C2C1)C4=CC=C(S(=O)(C)=O)C(F)=C4C	MTOR	Inhibitor
YKL-5-124 (TFA)	0	ATP competitive	Type-I	not available, predicted binding mode binding mode	C=CC(=O)Nc1ccc(C(=O)Nc2n[nH]c3c2CN(C(=O)N[C@H](CN(C)C)c2ccccc2)C3(C)C)cc1	CDK7	Covalent inhibitor	Kinase panel (KiNativ target engagement assay in Jurkat cells)	233	0		Screened at 1 µM, closest targets as % of engagement: CDK7 (95.5%), MARK4(93.3%), AMPK1 (54.4%), AMPK2(53.5%), MST3(41.8%), CAMK2G (35.8%), CAMK2D(34.1%), TBK1(32.4%), SNRK(30.4%)	https://www.sciencedirect.com/science/article/pii/S2451945619300674?via%3Dihub
YM-201636	0	ATP competitive	Type-I	not available, estimated binding mode	O=C(C1=CC=C(N)N=C1)NC2=CC(C3=NC4=C(OC5=C4C=CC=N5)C(N6CCOCC6)=N3)=CC=C2	PIKFYVE	Inhibitor	KinomeScan (DiscoverX)	448	1	PIK3CB	Screened at 1 µM, closest target as % of contr. PIK3CB (9.8%); Selective over PI3P, PI4P, PI34P, PI45P at 800 nM (radiolabel incorporation assay in NIH3T3 cells)	18188180
ZAP-180013	1	ATP competitive	Type-I	not available, estimated binding mode	O=C(C1=NC(S(=O)(CC)=O)=NC=C1Cl)N(CC2=CC=C(Cl)C=C2)CC3=CC=CO3	ZYP70	Inhibitor
ZM-447439	1	ATP competitive	Type-I/Type-II	not available, estimated binding mode	COC1=C(C=C(N=CN=C2NC3=CC=C(NC(C4=CC=CC=C4)=O)C=C3)C2=C1)OCCCN5CCOCC5	AURKA, AURKB	Inhibitor	Kinase panel, literature	14	0		Closest targtes: IC50(LCK) = 0.88 µM, IC50(Src) = 1.03 µM, IC50(MEK1) = 1.79 µM, IC50(CDK1/ PLK1CDK1/ PLK1) >10 µM;	12719470

## Sheet: Stabilizers
Kinase	Compound
ABL1	DPH
ABL1	SR-318
ABL1	Tandutinib
ABL1	Tandutinib (hydrochloride)
AKT1	CK1-IN-1
AKT1	D4476
AKT1	Ilginatinib hydrochloride
AKT1	LUT014
AKT1	RPI-1
ARAF	Amuvatinib
ARAF	BDTX-189
ARAF	Cdc7-IN-5
ARAF	GS-444217
ARAF	JNK-IN-8
ARAF	KY-05009
ARAF	MKI-1
ARAF	VER-246608
AURKB	Bikinin
AURKC	5-Iodo-indirubin-3'-monoxime
BMX	MLN8054
BMX	NSC 95397
BMX	Rociletinib
BRAF	Necrostatin-34
BTK	5'-Fluoroindirubinoxime
BTK	AZ960
BTK	BMS-536924
BTK	BS-181 (hydrochloride)
BTK	Brivanib
BTK	Dabrafenib
BTK	G-5555
BTK	MLN8054
BTK	SNS-314 (mesylate)
CAMK2A	Ravoxertinib hydrochloride
CAMK2G	JH-VIII-157-02
CDK10	Butein
CDK2	Abemaciclib (methanesulfonate)
CDK2	BDTX-189
CDK2	CNX-774
CDK2	G-5555 (hydrochloride)
CDK2	SNS-314 (mesylate)
CDK5	JNJ-38877605
CDK5	Necrostatin-34
CDK6	BPR1J-097 Hydrochloride
CDK6	BRAF inhibitor
CDK6	JAK3-IN-6
CDK6	MLN8054
CSF1R	LUT014
CSK	BPR1J-097 Hydrochloride
CSK	Erlotinib
CSK	NSC 42834
CSK	Ripretinib
CSNK1A1	BRAF inhibitor
CSNK1A1	Bentamapimod
CSNK1A1	Chiauranib
CSNK1A1	Necrostatin-34
DDR1	CK1-IN-1
EGFR	ARRY-382
EGFR	Apilimod (mesylate)
EGFR	CCG-222740
EGFR	NSC 95397
EGFR_G719S_T790M	BRAF inhibitor
EGFR_G719S_T790M	GW 441756
EGFR_G719S_T790M	PHT-7.3
EGFR_G719S_T790M	Vinpocetine
EGFR_L718V	EOC317
EGFR_L718V	PQ401
EGFR_L861Q	BRAF inhibitor
EGFR_L861Q	GW 441756
EGFR_T790M	(-)-Zuonin A
EGFR_T790M	GSK 650394
EGFR_T790M	GSK2606414
EPHA2	CGP 57380
ERBB4_R711C	PRN1008
ERN1	ARS-1323
ERN1	BRAF inhibitor
ERN1	Brevilin A
ERN1	Formononetin
ERN1	GW 441756
ERN1	SAR-260301
ERN1	Sonolisib
FGFR3	BRD0705
FGR	BMS-794833
FLT3	AC710
FYN	Protosappanin A
GSK3A	Cabozantinib (S-malate)
GSK3A	Rociletinib
GSK3A	SNS-314 (mesylate)
HER2	BI605906
HER2	BRAF inhibitor
IRAK3	Vemurafenib
JAK1	JAK/HDAC-IN-1
JAK1	PF-06260933
LIMK1	BTK inhibitor 17
LIMK1	Tofacitinib (citrate)
LIMK1	ZLN024 (hydrochloride)
LIMK2	1-Naphthyl PP1
LIMK2	BTK inhibitor 17
LIMK2	Kobe2602
LIMK2	Rociletinib hydrobromide
LIMK2	SU6656
LYN	Zorifertinib
MAP2K1	AZ960
MAP2K1	AZD2858
MAP2K1	C188-9
MAP2K1	CNX-774
MAP2K1	Desmethyl Erlotinib (hydrochloride)
MAP2K1	Erlotinib
MAP2K1	GS-444217
MAP2K1	Ilginatinib hydrochloride
MAP2K1	LY-364947
MAP2K1	MT 63-78
MAP2K1	NSC 42834
MAP2K1	SM-276001
MAP2K1	SNS-314 (mesylate)
MAP2K1	Varlitinib
MAP2K1	WZ4003
MAP2K2	AZ960
MAP2K2	CID 2011756
MAP2K2	CNX-774
MAP2K2	Deucravacitinib
MAP2K2	GSK621
MAP2K2	Ilginatinib hydrochloride
MAP2K2	SNS-314 (mesylate)
MAP2K2	Varlitinib
MAP2K2	Vemurafenib
MAP2K2	WZ4002
MAP2K2	ZM-447439
MAP4K2	INH14
MAPK1	JNK-IN-8
MAPK1	ZM-447439
MAPKAPK2	BMS-986142
MAPKAPK2	BRAF inhibitor
MAPKAPK2	MLN8054
MAPKAPK2	PF-AKT400
MAPKAPK2	RIPK3-IN-1
MAPKAPK2	SM-276001
MAPKAPK2	SRPIN340
NTRK2	Hydroxyfasudil
NTRK2	NSC 95397
NTRK2	R406
NTRK2	RTC-5
NTRK2	S49076
NTRK2	SRPIN340
NTRK3	Morusin
NTRK3	Varlitinib
PAK4	GS-444217
PBK	BMS-794833
PBK	ZM-447439
PDGFRB	B-Raf IN 1
PDK1	BDTX-189
PDK1	CK1-IN-1
PDK1	MLN8054
PDK1	MLS-573151
PDK1	ZM-447439
PDPK1	JH-VIII-157-02
PLK1	Linifanib
PLK1	Rociletinib
PLK1	Rociletinib hydrobromide
PRKAA1	LY-2584702 (tosylate salt)
PRKAA1	Peretinoin
PRKCA	JNJ-38877618
PRKCA	JNK-IN-8
PRKCA	Quercetin (dihydrate)
PRKCA	SM-276001
PTK2	W-7 (hydrochloride)
RAF1	SAR407899
RAF1_S257L	AZD7507
RAF1_S257L	CCT129202
RAF1_S257L	GSK180736A
RET	BMS-5
RIOK1	PQ401
RIOK1	Vemurafenib
RPS6KA1	Ilginatinib hydrochloride
SPHK1	AZ960
SPHK1	BRAF inhibitor
SPHK1	CAL-130 (Hydrochloride)
SPHK1	CID 2011756
SPHK1	CNX-774
SPHK1	D4476
SPHK1	Futibatinib
SPHK1	G5-7
SPHK1	GSK583
SPHK1	GSK621
SPHK1	INH14
SPHK1	KU-57788
SPHK1	MK-8033 (hydrochloride)
SPHK1	MK8722
SPHK1	MKC3946
SPHK1	MLN8054
SPHK1	NSC 42834
SPHK1	SM-276001
SPHK1	Triacetylresveratrol
SPHK1	ZM-447439
SRC	BS-181 (hydrochloride)
SRC	CNX-774
SRC	Tomatine
SYK	CK1-IN-1
SYK	G-5555
ULK3	LP-922761
ZAK	BRAF inhibitor
ZAK	Chiauranib
ZAK	Vemurafenib
ZAP70	BDTX-189
ZAP70	CNX-774
