# Supplementary material for: Inhibitors supercharge kinase turnover through native proteolytic circuits
Source: Nature. 2025 Nov 26;649(8098):1032–41. doi: 10.1038/s41586-025-09763-9 (PMC12823440; doi:10.1038/s41586-025-09763-9)
Supplement: Supplementary file 5 — Expression proteomics. [file 41586_2025_9763_MOESM5_ESM.xlsx]

## Sheet: Legend
Supplementary Expression Proteomics K562
Accession	Unique and stable UniProtKB accession identifier from UniProtKB database.
Gene Symbol	Gene Name/Symbol for protein obtained from UniProtKB database.
Abundance Ratio (log2): (SI-3) / (DMSO)	log2FC (abundance SI-3 treated cell vs. DMSO control)
Abundance Ratio (log2): (RIPK-IN-4) / (DMSO)	log2FC (abundance RI-4 treated cell vs. DMSO control)
Abundance Ratio P-Value: (SI-3) / (DMSO)	p-value of abundance ratio of SI-3 treated cell vs. DMSO control
Abundance Ratio P-Value: (RIPK-IN-4) / (DMSO)	p-value of abundance ratio of abundance RI-4 treated cell vs. DMSO control
Supplementary Expression Proteomics NALM6
Accession	Unique and stable UniProtKB accession identifier from UniProtKB database.
Gene Symbol	Gene Name/Symbol for protein obtained from UniProtKB database.
Abundance Ratio (log2): (TAK285_18h) / (DMSO_18h)	log2FC (abundance TAK285 treated cell vs. DMSO control)
Abundance Ratio P-Value: (TAK285_18h) / (DMSO_18h)	p-value of abundance ratio of TAK285 treated cell vs. DMSO control

## Sheet: Sup_expression_proteomics_K562
Accession	Gene Symbol	Abundance Ratio (log2): (SI-3) / (DMSO)	Abundance Ratio (log2): (RIPK-IN-4) / (DMSO)	Abundance Ratio P-Value: (SI-3) / (DMSO)	Abundance Ratio P-Value: (RIPK-IN-4) / (DMSO)
A0A024RBG1	NUDT4B	-0.44	0.04	0.010559	0.999524
A0A0B4J2D5	GATD3B	0.08	0.1	0.991022	0.99952
A0A0B4J2F0	PIGBOS1	0.09	-0.01	0.996934	0.99911
A0AV96	RBM47	0.04	0.05	1	0.999496
A0AVF1	TTC26	-0.25	0.1	0.643669	0.999226
A0AVI4	TMEM129	-0.21	0.05	0.752471	0.99998
A0AVT1	UBA6	0.13	0	0.539982	1
A0FGR8	ESYT2	0.03	-0.02	0.999944	0.999998
A0JLT2	MED19	-0.01	-0.05	1	0.997428
A0JNW5	BLTP3B	0.07	0.07	0.730588	0.71214
A0MZ66	SHTN1	-0.08	0.02	0.745951	0.994677
A0PJW6	TMEM223	-0.08	-0.01	0.988572	0.997599
A1A4S6	ARHGAP10	0.14	-0.04	0.772043	0.859655
A1L020	MEX3A	-0.48	0.19	0.0457486	0.971088
A1L0T0	ILVBL	0.09	0.03	0.754773	0.993943
A1X283	SH3PXD2B	-0.1	0.16	0.931877	0.793404
A2A3K4	PTPDC1	0.13	-0.09	0.959007	0.97552
A2RRP1	NBAS	0.13	0.03	0.0854341	0.972381
A2RTX5	TARS3	-0.17	0.06	0.549191	0.97462
A2RU49	HYKK	0.13	-0.09	0.978932	0.999909
A2RUC4	TYW5	0.11	-0.05	0.999864	0.999997
A2VDF0	FUOM	-0.24	-0.02	0.659316	0.999999
A2VDJ0	TMEM131L	-0.57	-0.03	0.000183412	1
A3KMH1	VWA8	-0.02	0.03	0.998064	0.921844
A3KN83	SBNO1	-0.15	-0.1	0.868774	0.940522
A4D0V7	CPED1	0.16	0.38	0.907012	0.226775
A4D126	CRPPA	-0.14	-0.17	0.994286	0.999606
A4D1E9	GTPBP10	-0.01	0.02	0.993059	0.99981
A4D1P6	WDR91	0.02	0.02	0.999555	0.999796
A4D1U4	DENND11	0.05	-0.01	0.999918	0.991923
A5D8V6	VPS37C	-0.11	0.01	0.939548	1
A5PL33	KRBA1	-0.15	0	0.543119	0.994274
A5PLL7	PEDS1	-0.43	-0.04	0.499225	0.997586
A5PLN9	TRAPPC13	0.04	0.03	0.944781	0.999269
A5YKK6	CNOT1	-0.07	-0.02	0.722481	0.998242
A6H8Y1	BDP1	-0.11	0.08	0.99999	0.999114
A6NDG6	PGP	0.04	0.04	0.904745	0.997336
A6NDU8	RIMOC1	0.06	0.06	0.966001	0.673182
A6NFI3	ZNF316	0.11	0.06	0.835568	0.998925
A6NFQ2	TCAF2	0.09	-0.23	0.908913	0.127934
A6NGB9	WIPF3	0.05	0.04	0.999671	0.999999
A6NHL2	TUBAL3	-0.09	0.07	0.829418	0.986795
A6NHR9	SMCHD1	0.1	0.05	0.0239014	0.63079
A6NHT5	HMX3	-0.26	-0.19	0.429008	0.95496
A6NHX0	CASTOR2	-0.35	0.15	0.0129858	0.567955
A6NIH7	UNC119B	-0.1	0.21	0.879975	0.193738
A6NJ78	METTL15	0.25	0.01	0.00443989	0.999789
A6NM28	ZFP92	-0.06	0.05	0.998877	0.999967
A6NMT0	DBX1	-0.14	0.09	0.682958	0.590223
A6NNL5	C15orf61	0.2	-0.15	0.96604	0.999905
A6NNZ2	TUBB8B	0.52	-0.01	1	1
A7E2V4	ZSWIM8	-0.16	0.06	0.690792	0.886156
A7MCY6	TBKBP1	-0.28	-0.25	0.190209	0.777648
A8CG34	POM121C	-0.16	0.02	0.335005	0.999114
A8K855	EFCAB7	0.08	-0.05	0.999961	0.999997
A8K8V0	ZNF785	0.19	0.14	0.767894	0.864752
A8MPP1	DDX11L8	-0.21	-0.03	0.763088	0.999995
A8MPS7	YDJC	0.15	0.08	0.545857	0.999768
A8MT69	CENPX	-0.11	0.08	0.779403	0.979885
A8MTT3	CEBPZOS	-0.24	-0.01	0.367338	0.999998
A8MWY0	ELAPOR2	0.04	0.06	0.99937	0.999797
A8MXV4	NUDT19	0.04	-0.07	0.995942	0.865543
A8TX70	COL6A5	-0.35	-0.01	0.534131	0.999123
A9UHW6	MIF4GD	0.01	0.06	0.999958	0.891299
B2RTY4	MYO9A	-0.06	0	0.999372	1
B2RUZ4	SMIM1	0.15	0.08	0.973949	0.978325
B7ZAP0	RABGAP1L	0.13	0.05	0.440278	0.948286
C9J798	RASA4B	0.02	0.45	0.997813	0.735536
C9J7I0	UMAD1	-0.08	0.38	0.996064	0.67884
C9JLW8	MCRIP1	0.07	0.06	0.989647	0.99988
E7ETH6	ZNF587B	-0.26	-0.03	0.98039	1
E9PRG8	C11orf98	-0.03	-0.04	0.998034	0.996608
L0R6Q1	SLC35A4	0.07	-0.01	0.943895	0.996245
L0R819	ASDURF	-0.25	-0.01	0.732929	0.998896
L0R8F8	MIEF1	0.01	-0.05	1	0.995956
O00115	DNASE2	0	0.05	1	0.999938
O00116	AGPS	-0.03	-0.06	0.968435	0.964292
O00139	KIF2A	0.06	-0.05	0.587246	0.99518
O00142	TK2	0.01	-0.03	0.998415	0.999937
O00148	DDX39A	-0.03	-0.01	0.999874	1
O00151	PDLIM1	0.23	-0.09	0.263041	1
O00154	ACOT7	0.09	-0.08	0.145208	0.730252
O00159	MYO1C	0.01	0.1	0.999989	0.703961
O00160	MYO1F	-0.08	0.02	0.989181	1
O00161	SNAP23	0.09	-0.02	0.67048	0.929157
O00165	HAX1	0.06	0.04	0.988709	0.998666
O00170		0.07	0.02	0.997828	0.999965
O00178	GTPBP1	0.08	0.05	0.419152	0.899623
O00186	STXBP3	-0.04	-0.03	0.993041	0.991871
O00189	AP4M1	-0.04	0.09	0.993024	1
O00192	ARVCF	-0.45	0.24	0.0224867	0.319974
O00193	SMAP	0.28	0.06	0.0284853	0.999993
O00203	AP3B1	0.02	0.01	0.999989	0.999989
O00214	LGALS8	-0.27	0.07	0.00289596	0.679108
O00217	NDUFS8	0.02	0.03	0.968603	1
O00220	TNFRSF10A	0.11	-0.21	0.968716	0.389002
O00221	NFKBIE	-0.15	0.03	0.991466	0.999951
O00231	PSMD11	0.02	-0.02	0.975837	0.988058
O00232	PSMD12	-0.03	-0.01	1	0.999999
O00233	PSMD9	0.05	0.04	0.999435	0.997204
O00255	MEN1	-0.17	0.02	0.298393	0.999115
O00257	CBX4	0.09	0.01	0.999646	0.999966
O00264	PGRMC1	-0.03	0.02	0.959867	1
O00267	SUPT5H	-0.05	-0.03	0.992359	0.996722
O00268	TAF4	-0.08	0	0.999791	0.999992
O00273	DFFA	0.02	0.09	0.993777	0.894171
O00291	HIP1	-0.12	0.11	0.856917	0.950705
O00299	CLIC1	0.09	-0.03	0.108969	0.99996
O00303	EIF3F	-0.24	-0.05	0.0407918	0.970269
O00308	WWP2	-0.25	0.02	0.00129297	0.999994
O00311	CDC7	-0.41	-0.1	0.20402	0.992757
O00329	PIK3CD	0.04	-0.01	0.999903	0.990368
O00330	PDHX	0.02	0.07	0.997039	0.999992
O00399	DCTN6	-0.02	0	0.999934	0.999965
O00400	SLC33A1	-0.13	0.08	0.989273	0.976484
O00401	WASL	0.12	-0.03	0.492381	0.991497
O00410	IPO5	-0.01	-0.1	1	0.678997
O00411	POLRMT	0.03	-0.08	0.918177	0.107923
O00418	EEF2K	-0.94	-0.05	0.762154	1
O00422	SAP18	0.12	-0.06	0.756036	0.959709
O00425	IGF2BP3	0.11	0.02	0.0655048	0.9951
O00429	DNM1L	0.06	0.02	0.233421	0.984659
O00442	RTCA	0.04	-0.02	0.960337	0.999716
O00443	PIK3C2A	-0.02	0.02	0.999922	0.897899
O00458	IFRD1	-0.53	0.18	0.414436	0.996362
O00459	PIK3R2	-0.06	-0.03	0.96951	0.995933
O00461	GOLIM4	0	0	0.99728	1
O00462	MANBA	-0.16	0	0.169572	0.999233
O00463	TRAF5	-0.02	-0.12	0.999992	0.960727
O00468	AGRN	-0.26	0.13	0.0073812	0.557003
O00469	PLOD2	-0.17	-0.1	0.158175	0.813143
O00471	EXOC5	0.03	0	0.975944	0.999999
O00472	ELL2	-0.28	0.28	0.497221	0.951463
O00479	HMGN4	0.23	0.12	0.650813	0.898053
O00483	NDUFA4	-0.66	-0.07	0.112524	0.999994
O00487	PSMD14	0.01	-0.03	0.997322	0.984855
O00488	ZNF593	-1.54	-0.06	4.33109e-05	1
O00499	BIN1	0.02	-0.05	0.999983	0.981292
O00505	KPNA3	-0.01	-0.07	0.997518	0.207675
O00506	STK25	-0.21	0.12	0.0679871	0.452828
O00522	KRIT1	-0.07	0.01	0.928237	0.992294
O00534	VWA5A	-0.24	0.07	0.521016	0.999993
O00541	PES1	-0.08	-0.04	0.749032	0.962749
O00560	SDCBP	-0.13	0.08	0.74809	0.643514
O00562	PITPNM1	-0.16	0.16	0.98468	0.975577
O00566	MPHOSPH10	0	-0.03	0.999817	0.979839
O00567	NOP56	0.07	-0.03	0.276686	0.967718
O00571	DDX3X	-0.19	-0.11	0.390317	0.955543
O00584	RNASET2	-0.03	0.01	0.998325	0.999863
O00592	PODXL	-0.18	-0.02	0.202976	0.998276
O00623	PEX12	0.05	-0.03	0.99993	0.999959
O00625	PIR	0.05	-0.08	0.806425	0.999423
O00628	PEX7	-0.1	0.11	0.980787	0.994812
O00629	KPNA4	-0.06	-0.01	0.998091	0.999963
O00635	TRIM38	0.04	-0.01	0.99968	1
O00712	NFIB	-0.05	-0.07	0.984709	0.992507
O00716	E2F3	-0.09	0.03	0.574998	0.997622
O00743	PPP6C	0.07	-0.02	0.472964	1
O00746	NME4	-0.3	-0.01	0.487349	1
O00748	CES2	-0.08	0.11	0.999532	0.781461
O00750	PIK3C2B	-0.11	0.06	0.912681	0.998663
O00754	MAN2B1	-0.17	-0.02	0.0655873	0.999941
O00764	PDXK	0.04	0.06	0.883354	0.985555
O00767	SCD	-0.33	0.23	0.0110742	0.085535
O14497	ARID1A	0.01	-0.03	0.999993	0.999186
O14503	BHLHE40	-0.34	-0.2	0.0290106	0.658783
O14508	SOCS2	-0.08	-0.13	0.999999	0.985846
O14521	SDHD	0.09	-0.05	0.999453	0.999955
O14523	C2CD2L	0.09	-0.05	0.100327	0.782491
O14524	NEMP1	0.02	-0.16	1	0.636664
O14526	FCHO1	0.13	-0.24	0.98013	0.787454
O14530	TXNDC9	-0.26	0.06	0.0460353	0.998848
O14545	TRAFD1	-0.07	0.04	0.961456	1
O14548	COX7A2L	-0.27	-0.04	0.568851	0.999127
O14561	NDUFAB1	0.04	0.04	0.970166	0.99875
O14562	UBFD1	0.07	0.04	0.194509	0.948741
O14578	CIT	-0.07	0	0.0861069	1
O14579	COPE	-0.15	0.08	0.495578	0.945676
O14593	RFXANK	-0.23	-0.14	0.131122	0.74745
O14617	AP3D1	-0.03	0.04	0.882697	0.576075
O14618	CCS	0.11	0.14	0.973224	0.998914
O14628	ZNF195	-0.35	-0.16	0.272568	0.959864
O14639	ABLIM1	-0.03	-0.11	1	0.991406
O14641	DVL2	0.38	0.06	0.000475599	0.998829
O14646	CHD1	-0.04	-0.1	0.961922	0.835052
O14647	CHD2	0.21	0.08	0.90058	0.999989
O14653	GOSR2	0.04	0.09	0.998993	0.858125
O14656	TOR1A	-0.18	0.03	0.00521797	0.971
O14657	TOR1B	-0.2	0.04	0.0701944	0.967426
O14662	STX16	0.03	0.04	0.995522	0.899051
O14672	ADAM10	-0.04	-0.05	0.82482	0.965917
O14678	ABCD4	0.12	-0.01	0.851541	0.999865
O14681	EI24	0.14	-0.04	0.994043	0.995542
O14686	KMT2D	-0.06	0.02	0.851149	0.991466
O14717	TRDMT1	-0.14	-0.08	0.774641	0.972294
O14727	APAF1	0.03	0.02	0.999006	0.999999
O14730	RIOK3	-0.03	0.02	1	0.999954
O14733	MAP2K7	-0.14	0	0.1265	1
O14734	ACOT8	-0.04	0.07	1	0.999999
O14735	CDIPT	0.07	-0.06	0.999454	0.999869
O14737	PDCD5	-0.02	-0.01	1	0.99925
O14744	PRMT5	0.04	0	0.974528	0.999581
O14745	NHERF1	-0.08	-0.02	0.995209	0.999978
O14757	CHEK1	-0.43	-0.04	0.0749494	0.999999
O14770	MEIS2	-0.03	-0.07	0.999857	0.927319
O14772	FPGT	0.11	-0.06	0.453094	0.999976
O14773	TPP1	-0.01	0.03	0.999962	1
O14776	TCERG1	0.08	0	0.341532	1
O14777	NDC80	-0.25	-0.02	0.41574	1
O14787	TNPO2	0.04	0.07	0.999958	0.671609
O14791	APOL1	-0.72	-0.16	0.0078675	0.928208
O14795	UNC13B	0	-0.03	0.999998	0.999826
O14802	POLR3A	0.03	0	0.960873	1
O14818	PSMA7	0.14	0	0.00131507	0.995362
O14828	SCAMP3	0.12	0.01	0.577597	1
O14832	PHYH	-0.04	-0.07	0.999998	0.99384
O14841	OPLAH	0.1	0.08	0.862706	0.980464
O14867	BACH1	0.23	0.11	0.628754	0.998495
O14874	BCKDK	-0.07	0	0.969748	0.999992
O14880	MGST3	-0.04	0.01	0.999773	0.999977
O14893	GEMIN2	-0.07	-0.35	0.999607	0.91303
O14907	TAX1BP3	-0.15	0.1	0.861506	0.967281
O14908	GIPC1	-0.2	-0.08	0.648365	0.989968
O14920	IKBKB	0.07	-0.08	0.933462	0.999857
O14925	TIMM23	-0.15	-0.06	0.166788	0.993125
O14929	HAT1	0.06	0.04	0.999921	0.999932
O14933	UBE2L6	-0.2	-0.02	0.192165	0.997311
O14936	CASK	0.07	-0.09	0.999986	0.999734
O14939	PLD2	-0.34	0.48	0.869796	0.484048
O14949	UQCRQ	0.02	-0.04	0.999934	1
O14950	MYL12B	0.04	-0.03	0.99184	0.990831
O14964	HGS	-0.06	-0.03	0.891011	0.997502
O14965	AURKA	-0.71	-0.06	0.000846951	0.934373
O14966	RAB29	-0.03	0.04	1	0.999997
O14967	CLGN	0.2	-0.27	0.996792	0.980756
O14972	VPS26C	0.08	0.11	0.927725	0.272283
O14974	PPP1R12A	0.19	-0.01	0.649413	1
O14975	SLC27A2	-0.16	-0.09	0.0129038	0.283782
O14976	GAK	-0.12	-0.06	0.0272713	0.588366
O14979	HNRNPDL	-0.02	-0.03	0.999997	0.942133
O14980	XPO1	0.09	0	0.130294	0.985355
O14981	BTAF1	-0.02	-0.01	0.995987	0.999994
O15013	ARHGEF10	-0.03	0.01	0.962222	1
O15014	ZNF609	0.04	0.04	0.974218	0.999064
O15015	ZNF646	-0.21	0.05	0.488394	1
O15020	SPTBN2	0.01	0.01	1	0.999998
O15021	MAST4	0.26	-0.07	0.21066	0.997852
O15027	SEC16A	-0.04	0.04	0.899803	0.786704
O15031	PLXNB2	-0.06	0.05	0.974338	0.925811
O15033	AREL1	-0.26	0.17	0.0440163	0.630134
O15037	KHNYN	-0.18	0.05	0.180951	0.977167
O15040	TECPR2	0.01	0.22	0.997891	0.942852
O15042	U2SURP	0.06	0.01	0.0737451	0.999999
O15047	SETD1A	-0.04	-0.01	1	0.999804
O15049	N4BP3	-0.43	0.09	0.283359	0.999997
O15050	TRANK1	0.11	0.04	0.999616	1
O15054	KDM6B	-0.02	0.08	0.999782	0.997987
O15056	SYNJ2	0.02	-0.03	0.999934	0.999989
O15060	ZBTB39	-0.2	-0.03	0.256455	1
O15063	GARRE1	-0.01	-0.08	0.99342	0.705744
O15066	KIF3B	0.03	0.08	1	0.999843
O15067	PFAS	0.12	-0.04	0.013343	0.762755
O15078	CEP290	-0.19	-0.01	0.588175	0.999989
O15084	ANKRD28	0.24	0.03	0.158566	0.999401
O15085	ARHGEF11	-0.05	0.01	0.986254	0.981583
O15091	PRORP	0.06	0.03	0.389739	0.999999
O15111	CHUK	-0.05	-0.01	0.814943	0.999921
O15116	LSM1	0.09	0.09	0.816613	0.961198
O15118	NPC1	-0.13	0.03	0.393957	0.986131
O15120	AGPAT2	-0.01	-0.13	0.999597	0.639645
O15121	DEGS1	-0.65	0.18	0.0400669	0.997663
O15126	SCAMP1	0.19	-0.05	0.165054	0.994255
O15127	SCAMP2	-0.07	0.42	0.945215	0.0231486
O15131	KPNA5	-0.06	0.08	0.859934	0.999768
O15143	ARPC1B	-0.01	0.03	0.999948	1
O15144	ARPC2	0.04	-0.04	0.926499	0.990032
O15145	ARPC3	-0.01	0	0.993896	1
O15155	BET1	0.07	0	0.818551	1
O15156	ZBTB7B	-0.18	-0.05	0.0266362	0.905111
O15160	POLR1C	-0.06	-0.08	0.989792	0.970664
O15164	TRIM24	-0.12	-0.01	0.33451	1
O15173	PGRMC2	-0.01	-0.02	1	0.998121
O15182	CETN3	0.03	-0.05	0.999954	0.79683
O15211	RGL2	0.15	-0.04	0.887098	0.86478
O15212	PFDN6	-0.02	-0.04	0.999995	0.999996
O15213	WDR46	-0.04	-0.14	0.997154	0.530761
O15217	GSTA4	-0.23	0	0.908599	0.999997
O15226	NKRF	-0.03	-0.05	0.999659	0.948022
O15228	GNPAT	0.06	-0.03	0.999545	0.999116
O15230	LAMA5	-0.34	-0.13	0.694937	0.917548
O15235	MRPS12	-0.11	-0.08	0.961794	0.999479
O15239	NDUFA1	0.1	-0.07	0.632067	0.982065
O15247	CLIC2	0.1	-0.04	0.117224	0.69285
O15254	ACOX3	0.07	0.1	0.999967	0.998202
O15258	RER1	-0.29	0.01	3.01985e-06	0.99492
O15260	SURF4	0.01	-0.01	0.999993	1
O15269	SPTLC1	-0.04	0.04	0.982093	1
O15270	SPTLC2	-0.11	0.03	0.704867	0.999857
O15287	FANCG	-0.11	0.05	0.678799	0.998544
O15294	OGT	-0.3	-0.08	0.123752	0.998656
O15305	PMM2	-0.06	-0.03	0.967185	0.999963
O15315	RAD51B	0.1	-0.16	0.998527	0.889748
O15318	POLR3G	0.2	-0.1	0.442745	0.642507
O15344	MID1	0.02	-0.1	1	0.967126
O15347	HMGB3	0.03	-0.01	0.946929	0.999999
O15355	PPM1G	0.11	0.02	0.134678	0.999946
O15357	INPPL1	-0.04	0.01	0.922279	0.988435
O15360	FANCA	-0.3	-0.06	0.507559	0.999517
O15371	EIF3D	0.02	-0.07	0.999991	0.999632
O15372	EIF3H	-0.11	-0.07	0.667583	0.963491
O15379	HDAC3	-0.13	-0.01	0.479261	0.999629
O15381	NVL	-0.03	0.05	0.976706	0.920227
O15382	BCAT2	-0.05	0.11	0.984985	0.944805
O15392	BIRC5	-0.54	0.14	4.25035e-06	0.232971
O15397	IPO8	-0.02	-0.04	0.999999	0.998085
O15400	STX7	0.12	0.01	0.533465	0.999996
O15417	TNRC18	-0.29	-0.06	0.61971	0.7718
O15439	ABCC4	0.03	-0.11	0.999998	0.219715
O15440	ABCC5	-0.2	-0.04	0.587904	0.99538
O15446	POLR1G	0.09	-0.07	0.938424	0.639058
O15460	P4HA2	-0.4	-0.05	0.000109335	0.954779
O15479	MAGEB2	0.05	0.06	0.819727	0.465569
O15481	MAGEB4	-1.08	-0.46	0.21341	0.876459
O15488	GYG2	0.37	-0.04	0.506311	0.99998
O15498	YKT6	0.02	0.04	0.999901	0.796369
O15504	NUP42	-0.13	-0.14	0.611019	0.290234
O15511	ARPC5	0.02	-0.05	0.999998	0.999135
O15514	POLR2D	-0.25	0	0.161448	0.999674
O15519	CFLAR	-0.22	-0.09	0.782462	1
O15525	MAFG	0.12	-0.07	0.652661	0.99756
O15527	OGG1	0.08	0.02	0.996137	0.976897
O15530	PDPK1	-0.03	0.12	0.952371	0.125455
O15533	TAPBP	-0.35	-0.12	0.0352432	0.915669
O15534	PER1	-0.53	0.18	0.0780826	0.994345
O15541	RNF113A	0	-0.01	0.999954	1
O15550	KDM6A	0.01	-0.03	0.951668	0.993209
O43143	DHX15	0.07	-0.03	0.79752	0.993002
O43148	RNMT	0.07	-0.05	0.385	0.999992
O43149	ZZEF1	-0.04	0.06	0.688654	0.403986
O43151	TET3	0.19	0.05	0.846796	0.999661
O43156	TTI1	0.05	0.06	0.966995	0.993506
O43159	RRP8	0.07	0	0.492177	0.999652
O43166	SIPA1L1	-0.09	0.03	0.695824	0.995793
O43167	ZBTB24	-0.08	-0.06	0.997965	0.913999
O43169	CYB5B	0.09	0.15	0.966165	0.997697
O43172	PRPF4	0.02	0.06	0.999626	0.834602
O43175	PHGDH	0.02	0.04	0.985252	0.999965
O43181	NDUFS4	0.06	0.02	0.995174	0.998211
O43182	ARHGAP6	0.19	-0.07	0.331956	0.995848
O43189	PHF1	0	0.12	0.999995	0.975998
O43196	MSH5	-0.24	-0.02	0.328819	0.991877
O43236	SEPTIN4	0.08	-0.12	0.986786	0.997323
O43237	DYNC1LI2	-0.52	0	0.000299976	0.999997
O43242	PSMD3	0.07	0.04	0.316064	0.878925
O43251	RBFOX2	-0.07	-0.01	0.638431	0.998406
O43252	PAPSS1	0.03	-0.01	0.989866	1
O43255	SIAH2	-0.19	-0.08	0.59091	0.996575
O43264	ZW10	0	-0.06	1	0.60986
O43290	SART1	0.07	-0.01	0.178754	0.999816
O43292	GPAA1	-0.02	-0.04	0.999981	0.999932
O43293	DAPK3	-0.1	-0.02	0.225338	0.996968
O43298	ZBTB43	-0.23	0.04	0.00241117	0.940445
O43299	AP5Z1	-0.07	0.05	0.358774	0.909218
O43303	CCP110	0.02	0	0.999998	1
O43310	CTIF	-0.02	0.06	0.999966	0.800631
O43314	PPIP5K2	0.07	-0.02	0.385757	0.999944
O43318	MAP3K7	-0.03	0.01	0.999362	0.999997
O43324	EEF1E1	0.06	0.07	0.605215	0.942561
O43325	LYRM1	-0.08	-0.15	0.993452	0.913531
O43353	RIPK2	-0.02	-0.28	1	0.024655
O43379	WDR62	-0.03	-0.1	0.998557	0.61349
O43390	HNRNPR	0.07	-0.06	0.279041	0.558657
O43395	PRPF3	0.02	-0.03	0.999627	0.999963
O43396	TXNL1	0.08	-0.08	0.877681	0.8631
O43399	TPD52L2	0.02	0.09	0.999999	0.483477
O43402	EMC8	0.07	-0.06	0.989246	0.955451
O43405	COCH	-0.2	-0.2	0.997647	0.970043
O43414	ERI3	0.08	-0.08	0.857221	0.84227
O43422	THAP12	0.01	0.01	0.915376	1
O43426	SYNJ1	-0.22	-0.08	0.331157	0.929705
O43427	FIBP	-0.16	-0.02	0.307271	0.99993
O43432	EIF4G3	0.01	0	0.999875	0.998337
O43435	TBX1	-0.51	0.06	0.0168644	1
O43439	CBFA2T2	-0.2	0.11	0.178978	0.623151
O43447	PPIH	0.05	-0.01	0.962955	0.999882
O43462	MBTPS2	0.21	-0.15	0.793364	0.906665
O43463	SUV39H1	-0.35	-0.01	0.0441062	0.995643
O43464	HTRA2	0.11	0.03	0.690392	0.999992
O43482	OIP5	0.06	-0.36	0.999979	0.995917
O43488	AKR7A2	0.12	0.06	0.397227	0.9677
O43491	EPB41L2	0.11	0	0.0308857	0.999966
O43493	TGOLN2	-0.44	-0.02	0.0391671	1
O43502	RAD51C	-0.18	-0.08	0.717651	0.986258
O43504	LAMTOR5	0.05	0.02	0.999152	0.999995
O43516	WIPF1	0.09	-0.04	0.973726	0.999997
O43521	BCL2L11	-0.42	-0.07	0.00364536	0.943696
O43524	FOXO3	0.19	0.03	0.830505	0.99933
O43529	CHST10	-0.43	0.03	0.00219686	0.989275
O43542	XRCC3	0.09	-0.18	0.996532	0.913898
O43566	RGS14	-0.21	-0.08	0.791093	0.996283
O43572	AKAP10	-0.06	-0.08	0.801837	0.907097
O43583	DENR	-0.02	0.06	0.999927	0.998215
O43592	XPOT	0.09	0	0.202624	0.998927
O43598	DNPH1	0.16	0.1	0.32795	0.999833
O43615	TIMM44	0.11	0.01	0.199167	1
O43617	TRAPPC3	-0.03	0.05	0.959264	0.986813
O43633	CHMP2A	-0.13	-0.08	0.952755	0.950119
O43639	NCK2	-0.24	-0.03	0.0299933	1
O43660	PLRG1	-0.06	0.01	0.996402	0.999965
O43663	PRC1	-0.15	-0.05	0.4014	0.999218
O43665	RGS10	-0.14	-0.02	0.834975	0.999984
O43670	ZNF207	-0.1	-0.09	0.997288	0.996866
O43674	NDUFB5	0.06	-0.02	0.791466	0.993186
O43676	NDUFB3	-0.16	0	0.0929375	0.999907
O43677	NDUFC1	-0.18	0.13	0.477534	0.980173
O43678	NDUFA2	0.07	0.07	0.867279	0.77942
O43681	GET3	0.18	-0.04	0.284055	0.989295
O43683	BUB1	-0.57	-0.18	0.0343806	0.926601
O43684	BUB3	0.02	-0.04	0.999945	0.999961
O43707	ACTN4	0.08	-0.02	0.068368	0.999015
O43708	GSTZ1	-0.04	-0.02	0.999646	0.999982
O43709	BUD23	-0.16	-0.11	0.876241	0.992153
O43716	GATC	-0.11	0	0.842943	1
O43719	HTATSF1	0.01	-0.05	0.999754	0.997177
O43736	ITM2A	-0.11	-0.09	0.979287	0.999725
O43747	AP1G1	0	-0.02	0.999962	0.99946
O43752	STX6	0.22	-0.1	0.396224	0.840585
O43760	SYNGR2	0.07	0.01	0.993383	0.999966
O43765	SGTA	-0.04	0.05	0.995604	0.951924
O43766	LIAS	0.21	0.01	0.759526	0.998822
O43768	ENSA	0.14	0.05	0.53454	0.999776
O43772	SLC25A20	-0.03	0.06	0.997691	0.998988
O43776	NARS1	0.08	-0.01	0.322147	0.993813
O43791	SPOP	-0.32	0	0.983496	0.994851
O43805	SSNA1	-0.22	0.18	0.773386	0.939931
O43808	SLC25A17	0.04	-0.04	0.999994	0.999866
O43809	NUDT21	0.03	0.02	0.859342	0.995777
O43813	LANCL1	0.11	0.01	0.686191	0.977243
O43815	STRN	0.04	0.1	0.948623	0.0454088
O43818	RRP9	0.1	0.05	0.524105	1
O43819	SCO2	-0.15	0.05	0.704059	0.999878
O43822	CFAP410	-0.03	0	1	0.999999
O43823	AKAP8	-0.08	-0.07	0.568644	0.941446
O43824	GTPBP6	-0.08	0.03	0.725888	0.999368
O43826	SLC37A4	0.29	0.06	0.555974	0.996045
O43829	ZBTB14	0.07	0.03	0.98564	1
O43837	IDH3B	-0.03	0.03	0.889153	0.942617
O43847	NRDC	-0.04	-0.14	0.990989	0.974782
O43852	CALU	0.01	0.02	0.999725	0.999943
O43861	ATP9B	-0.08	0.04	0.948217	1
O43865	AHCYL1	0.09	0.07	0.468295	0.804609
O43896	KIF1C	-0.1	-0.06	0.999472	1
O43900	PRICKLE3	-0.58	0.05	0.0176513	0.999993
O43909	EXTL3	-0.13	0.02	0.143292	0.999582
O43913	ORC5	-0.06	0.04	0.614879	0.842734
O43920	NDUFS5	0.04	0.01	0.999743	0.999981
O43929	ORC4	-0.01	0.05	0.919022	0.239566
O43933	PEX1	-0.11	0.04	0.695802	0.996274
O60216	RAD21	0.07	0.04	0.544932	0.976704
O60220	TIMM8A	0.2	0.03	0.83184	0.994309
O60229	KALRN	0.34	-0.34	0.815782	0.781604
O60231	DHX16	-0.07	0.01	0.694793	0.999959
O60232	ZNRD2	0.18	-0.09	0.943642	0.999902
O60234	GMFG	0.16	0.13	0.868232	0.999903
O60244	MED14	-0.03	0.02	0.995315	0.999859
O60256	PRPSAP2	0.11	-0.03	0.315961	0.992976
O60264	SMARCA5	0	-0.03	0.999914	0.999992
O60268	KIAA0513	-0.09	0.16	0.940822	0.975787
O60271	SPAG9	0.01	0.03	1	0.996739
O60281	ZNF292	-0.29	0.06	0.53163	0.96166
O60287	URB1	-0.02	-0.04	0.999992	0.999897
O60291	MGRN1	-0.41	0.07	0.00856143	0.996592
O60292	SIPA1L3	-0.67	-0.15	0.00268358	0.733669
O60293	ZFC3H1	0.1	0.05	0.600373	0.998186
O60294	LCMT2	-0.22	-0.08	0.580119	0.999986
O60306	AQR	-0.1	0.02	0.854118	0.999975
O60308	CEP104	-0.3	0.12	0.353932	0.932886
O60313	OPA1	-0.01	0	1	1
O60315	ZEB2	0.13	0.04	0.0233099	0.913894
O60318	MCM3AP	0.08	0.03	0.233862	0.999999
O60331	PIP5K1C	-0.17	0.36	0.887497	0.64464
O60333	KIF1B	-0.06	0.08	0.901946	0.901301
O60336	MAPKBP1	-0.28	0.11	0.793816	0.965377
O60337	MARCHF6	-0.45	-0.04	0.00271483	0.95282
O60341	KDM1A	0.01	0.02	0.986242	0.918359
O60343	TBC1D4	0.1	-0.07	0.09716	0.578997
O60346	PHLPP1	-0.29	-0.03	0.00497797	0.987813
O60361	NME2P1	-0.56	0.2	0.0662986	0.959973
O60427	FADS1	-0.05	-0.2	0.999998	0.371735
O60443	GSDME	0.02	0.21	1	0.972329
O60447	EVI5	-0.15	0	0.216861	0.99985
O60476	MAN1A2	-0.08	0.06	0.614939	0.866931
O60479	DLX3	-0.2	-0.27	0.504432	0.461624
O60488	ACSL4	-0.05	0.08	0.99976	0.965762
O60493	SNX3	-0.19	0	0.225649	0.999981
O60499	STX10	0.45	-0.02	0.821776	1
O60502	OGA	0.1	0.01	0.814608	1
O60504	SORBS3	-0.03	-0.17	0.999989	0.948376
O60506	SYNCRIP	0.07	-0.04	0.677703	0.970641
O60508	CDC40	-0.04	0.02	0.995241	1
O60512	B4GALT3	-0.16	-0.23	0.996215	0.994286
O60513	B4GALT4	-0.74	0.22	0.0798127	0.99627
O60518	RANBP6	-0.22	-0.18	0.92553	0.988021
O60524	NEMF	0	-0.07	0.999996	0.991804
O60547	GMDS	0.04	-0.01	0.999652	0.999977
O60551	NMT2	0.25	-0.35	0.308361	0.41263
O60563	CCNT1	0.01	0.04	1	0.999999
O60566	BUB1B	-0.25	-0.08	0.141442	0.786179
O60568	PLOD3	0.03	-0.02	0.999485	0.999705
O60573	EIF4E2	-0.02	0.04	0.999616	0.986117
O60583	CCNT2	0.17	0	0.995204	0.99948
O60610	DIAPH1	0.08	0.03	0.164683	0.974817
O60613	SELENOF	-0.03	-0.06	0.999979	0.999873
O60645	EXOC3	0.04	0	0.974426	0.999954
O60664	PLIN3	0.19	0.08	0.405579	0.986508
O60671	RAD1	-0.29	0.05	0.0369724	0.999746
O60674	JAK2	0	-0.16	0.999984	0.901242
O60675	MAFK	0	-0.11	0.99999	0.836423
O60678	PRMT3	0.07	-0.04	0.488612	0.833228
O60684	KPNA6	0.01	0	0.999922	0.99396
O60701	UGDH	0.05	0.06	0.899228	0.989032
O60704	TPST2	-0.05	0.07	0.998739	0.996283
O60716	CTNND1	-0.14	-0.04	0.410708	0.868314
O60725	ICMT	0	0	1	1
O60732	MAGEC1	-0.07	0.01	0.881709	1
O60739	EIF1B	-0.04	-0.06	1	0.977299
O60749	SNX2	0.04	0.06	0.983636	0.996879
O60762	DPM1	0.01	0.04	0.996191	0.999988
O60763	USO1	0.12	0.07	0.409786	0.865977
O60783	MRPS14	0.03	0.09	0.998967	0.986652
O60784	TOM1	0.18	0.11	0.949598	0.998351
O60812	HNRNPCL1	-0.1	-0.07	0.877936	0.99694
O60814	H2BC12	0.06	0	0.518101	1
O60825	PFKFB2	-0.01	0.1	0.999761	0.80035
O60826	CCDC22	0.01	-0.01	0.999998	1
O60828	PQBP1	0.11	-0.01	0.98136	1
O60830	TIMM17B	0.05	-0.04	0.938083	0.997994
O60832	DKC1	-0.02	-0.01	0.999113	0.999995
O60841	EIF5B	0.03	-0.02	0.884217	1
O60858	TRIM13	-0.3	0.06	0.0239703	0.927603
O60869	EDF1	0	0.04	0.99929	0.999999
O60870	KIN	-0.07	-0.07	0.80141	0.70164
O60879	DIAPH2	0.11	0.14	0.363219	0.728721
O60884	DNAJA2	-0.11	-0.02	0.139091	0.983492
O60885	BRD4	0.02	0.05	0.999968	0.698208
O60888	CUTA	0.06	0.05	0.999999	0.980265
O60890	OPHN1	0.06	0.07	0.999641	0.768578
O60906	SMPD2	0.45	-0.18	0.199978	0.997401
O60907	TBL1X	0.28	0.05	0.113522	0.998672
O60909	B4GALT2	-0.22	0.05	0.666871	1
O60921	HUS1	-0.1	0.07	0.545545	0.975485
O60925	PFDN1	-0.01	-0.03	1	0.999998
O60930	RNASEH1	-0.45	0.02	0.240482	0.999984
O60934	NBN	-0.01	-0.06	0.999989	0.858478
O60942	RNGTT	0.01	0.06	0.993473	0.997601
O75027	ABCB7	0.06	0.07	0.990939	0.999915
O75030	MITF	-0.01	0.1	0.994232	0.876056
O75037	KIF21B	-0.04	-0.11	0.999992	0.833515
O75044	SRGAP2	0.01	0.03	1	0.950474
O75054	IGSF3	-0.04	-0.1	0.999997	0.997135
O75061	DNAJC6	0.09	-0.1	0.748313	0.556855
O75063	FAM20B	0	0.05	1	0.789526
O75064	DENND4B	0.09	0.06	0.545679	0.873149
O75071	EFCAB14	-0.22	-0.13	0.505284	0.999721
O75072	FKTN	-0.24	0.05	0.277082	0.996907
O75081	CBFA2T3	-0.45	-0.1	0.00620545	0.989402
O75083	WDR1	0.02	-0.05	0.944668	0.846718
O75113	N4BP1	-0.08	0.03	0.985434	0.736117
O75116	ROCK2	0.07	0	0.244657	0.989645
O75122	CLASP2	0.01	-0.09	0.999994	0.431231
O75127	PTCD1	-0.04	0.02	0.987408	0.999089
O75128	COBL	-0.14	0.03	0.924199	0.999999
O75131	CPNE3	0.1	0.02	0.760587	1
O75140	DEPDC5	-0.09	-0.22	0.850534	0.991686
O75143	ATG13	0.03	0.02	0.981258	0.999818
O75145	PPFIA3	0.1	-0.28	0.948252	0.795986
O75146	HIP1R	-0.07	0.04	0.379645	0.753496
O75147	OBSL1	-0.46	0.12	0.217539	0.960042
O75150	RNF40	-0.12	0.03	0.55593	0.998874
O75151	PHF2	-0.01	0.08	0.999976	0.878628
O75152	ZC3H11A	-0.2	0.02	0.120372	0.952082
O75153	CLUH	-0.18	-0.07	0.734031	1
O75154	RAB11FIP3	-0.39	0.02	0.109649	0.999245
O75155	CAND2	0.04	0.03	0.968587	0.999995
O75157	TSC22D2	0.28	-0.07	0.718247	1
O75164	KDM4A	0.26	-0.09	0.139289	0.942693
O75165	DNAJC13	0.07	0.01	0.578924	0.984731
O75167	PHACTR2	0.08	0.02	0.999976	0.999951
O75170	PPP6R2	0.04	0.05	0.993316	0.997716
O75175	CNOT3	0.01	-0.02	0.999953	0.864469
O75179	ANKRD17	0	-0.01	1	0.998735
O75182	SIN3B	-0.43	-0.05	0.00487117	0.996466
O75190	DNAJB6	-0.32	0.08	0.00722623	0.634818
O75191	XYLB	0.11	-0.05	0.507935	0.702023
O75204	TMEM127	-0.29	0.12	0.321555	0.91877
O75208	COQ9	0.17	0.14	0.180823	0.88703
O75223	GGCT	0.09	0.04	0.358239	0.866088
O75251	NDUFS7	0.23	-0.05	0.0426473	0.999285
O75298	RTN2	0.06	0.01	0.642311	0.999968
O75306	NDUFS2	0.18	-0.06	0.0460467	0.951604
O75312	ZPR1	0.04	-0.05	0.999564	0.986614
O75319	DUSP11	-0.06	-0.04	0.994561	0.997375
O75323	NIPSNAP2	0.1	0.05	0.917116	0.998726
O75326	SEMA7A	-0.94	-0.27	0.0428045	0.996292
O75330	HMMR	-0.03	-0.06	1	0.999852
O75340	PDCD6	0.06	0.02	0.980223	1
O75347	TBCA	0.06	0.08	0.812657	0.863587
O75348	ATP6V1G1	0.13	0.05	0.941719	0.995925
O75351	VPS4B	-0.03	-0.01	0.998404	1
O75352	MPDU1	0.03	0.09	1	0.909783
O75354	ENTPD6	-0.21	-0.07	0.897921	0.999535
O75356	ENTPD5	0.09	0.03	0.722133	0.999967
O75362	ZNF217	-0.26	-0.05	0.0937457	1
O75365	PTP4A3	0.13	0.18	0.998577	0.838773
O75367	H2afy; H2AFY; LOC100466888; LOC101338325; LOC101381952; LOC101564704; LOC102987354; LOC103079324; LOC103663804; LOC105869993; LOC106989149; LOC109250833; LOC110591142; LOC111141291; LOC111182462; LOC112404331; LOC112625777; LOC112815157; LOC112861289; LOC112917035; LOC113928700; LOC114891795; LOC115516119; LOC116529369; LOC116750637; MACROH2A1	0.05	0.06	0.562712	0.677759
O75368	SH3BGRL	0.1	0.14	0.999643	0.853571
O75369	FLNB	-0.01	-0.01	0.906988	0.998639
O75376	NCOR1	0	-0.07	0.999997	0.944078
O75380	NDUFS6	-0.18	-0.01	0.976785	0.972127
O75381	PEX14	0	-0.05	0.999998	0.997853
O75382	TRIM3	-0.14	-0.08	0.952578	0.979978
O75385	ULK1	0.2	0.1	0.999997	0.999999
O75386	TULP3	-0.26	0.01	0.405234	1
O75387	SLC43A1	0.19	-0.06	0.635908	0.998439
O75390	CS	0.01	-0.01	0.999983	0.999992
O75391	SPAG7	-0.06	0.08	1	0.999132
O75394	MRPL33	0.02	0.04	0.999966	1
O75396		-0.11	0.08	0.999935	0.989771
O75400	PRPF40A	0	-0.01	0.999411	0.99969
O75410	TACC1	-0.22	-0.02	0.413398	0.999746
O75414	NME6	0.11	0	0.20212	0.999243
O75419	CDC45	-0.06	-0.07	0.999688	1
O75420	GIGYF1	-0.01	0.14	0.974302	0.672023
O75427	LRCH4	-0.1	-0.01	0.42376	1
O75431	MTX2	0.03	0.01	0.969297	0.999998
O75436	VPS26A	-0.01	-0.03	0.99987	0.992975
O75438	NDUFB1	-0.06	-0.02	1	0.982262
O75439	PMPCB	-0.01	0.07	0.999999	0.925503
O75446	SAP30	0.21	-0.08	0.29483	0.780108
O75448	MED24	-0.1	0.04	0.786836	0.993997
O75449	KATNA1	-0.02	-0.06	0.999987	0.993266
O75460	ERN1	-0.16	0.03	0.999999	1
O75461	E2F6	-0.21	-0.06	0.193666	0.999838
O75467	ZNF324	-0.45	-0.11	0.0641597	0.988792
O75475	PSIP1	0.05	0.03	0.53612	0.989124
O75477	ERLIN1	0	0.04	0.999997	0.999998
O75478	TADA2A	-0.57	-0.19	0.05278	0.984097
O75489	NDUFS3	0.04	0.04	0.981715	0.953186
O75494	SRSF10	-0.12	-0.05	0.761026	0.999927
O75496	GMNN	-0.73	-0.15	0.000840518	0.951013
O75503	CLN5	-0.35	-0.02	0.175259	0.986351
O75506	HSBP1	-0.28	0.12	0.0913639	0.746895
O75521	ECI2	0.06	0.01	0.936612	1
O75528	TADA3	0.01	0.06	1	1
O75529	TAF5L	-0.09	0.06	0.75979	0.949225
O75530	EED	-0.02	-0.05	0.980488	0.996545
O75531	BANF1	0.39	0.01	0.499441	1
O75533	SF3B1	0.09	-0.01	0.0410348	0.991461
O75534	CSDE1	-0.43	-0.07	0.0320527	0.999941
O75554	WBP4	0.01	-0.06	0.997081	0.871184
O75564	JRK	-0.15	-0.08	0.574034	0.981086
O75569	PRKRA	0.05	0.08	0.948204	0.615058
O75570	MTRF1	0.25	-0.38	0.846521	0.456996
O75575	CRCP	-0.04	0	0.931772	0.999912
O75582	RPS6KA5	0.09	0.12	0.996888	1
O75586	MED6	0.17	0.09	0.796352	0.998229
O75592	MYCBP2	0	0.01	1	0.999999
O75600	GCAT	0.15	0.05	0.528566	0.999946
O75607	NPM3	0.02	-0.1	0.999952	0.995742
O75608	LYPLA1	0.09	0.04	0.463107	0.999358
O75616	ERAL1	0.11	0.03	0.195713	0.996541
O75629	CREG1	-0.77	-0.12	0.0962776	0.998192
O75643	SNRNP200	0.02	-0.01	0.989639	0.999971
O75648	TRMU	-0.1	-0.04	0.405613	0.994457
O75663	TIPRL	-0.06	0.06	0.894365	0.857555
O75665	OFD1	-0.25	0.04	0.593031	0.999988
O75674	TOM1L1	-0.28	0.01	0.291944	0.999997
O75683	SURF6	-0.11	-0.03	0.960314	0.999996
O75688	PPM1B	0.09	0.09	0.697671	0.449438
O75691	UTP20	0	-0.03	1	0.999719
O75694	NUP155	-0.01	0	0.999941	0.99982
O75695	RP2	0.08	-0.02	0.984871	0.993592
O75716	STK16	0.21	0.06	0.777702	0.999681
O75717	WDHD1	0.04	0	0.959744	0.999999
O75718	CRTAP	-0.11	-0.03	0.35876	0.99961
O75746	SLC25A12	0.06	0	0.939043	1
O75771	RAD51D	0.08	0.05	0.988485	0.999938
O75781	PALM	-0.08	0.09	1	0.999844
O75787	ATP6AP2	-0.36	-0.07	8.08333e-08	0.132444
O75791	GRAP2	-0.03	-0.1	0.999996	0.97478
O75792	RNASEH2A	-0.11	-0.07	0.660293	0.9777
O75794	CDC123	-0.48	-0.16	0.189685	0.978964
O75808	CAPN15	0.09	-0.09	0.999999	0.980562
O75817	POP7	-0.35	-0.06	0.217162	0.996023
O75818	RPP40	-0.04	-0.01	0.994224	1
O75821	EIF3G	-0.1	-0.11	0.995594	1
O75822	EIF3J	0.03	-0.03	0.998757	0.997724
O75832	PSMD10	0.2	0.15	0.545764	0.86012
O75843	AP1G2	-0.05	-0.02	0.948287	1
O75844	ZMPSTE24	-0.04	-0.07	0.997656	0.89272
O75845	SC5D	-0.33	0.16	0.946993	0.946486
O75865	TRAPPC6A	0.04	-0.06	0.987827	0.962534
O75874	IDH1	0.04	0.06	0.977048	0.999999
O75879	GATB	0.16	0.09	0.0399586	0.816437
O75880	SCO1	0.06	-0.02	0.763641	0.999994
O75882	ATRN	-0.31	-0.04	0.00484167	0.99825
O75884	RBBP9	0.13	-0.04	0.349171	0.993076
O75886	STAM2	-0.08	0.03	0.895896	0.976689
O75896	TUSC2	-0.83	-0.1	0.00145261	0.999673
O75907	DGAT1	-0.37	0.16	0.181271	0.984014
O75909	CCNK	-0.03	0.04	0.965256	0.913102
O75911	DHRS3	0.03	-0.12	0.999814	0.433829
O75915	ARL6IP5	-0.28	-0.13	0.925225	0.997353
O75923	DYSF	0.01	0.12	1	0.99678
O75925	PIAS1	-0.18	0.01	0.151384	1
O75928	PIAS2	-0.17	0.11	0.464739	0.94967
O75934	BCAS2	-0.07	0.05	0.642528	0.989608
O75935	DCTN3	-0.09	0	0.820696	0.999998
O75937	DNAJC8	0.08	0.05	0.321537	0.643203
O75940	SMNDC1	-0.04	-0.09	0.999997	0.546419
O75943	RAD17	-0.01	0.07	1	0.915746
O75947	ATP5PD	0.03	-0.03	1	1
O75955	FLOT1	0.07	0.05	0.957897	0.927711
O75962	TRIO	-0.01	-0.03	0.998757	1
O75964	ATP5MG	0.15	-0.03	0.206632	0.982787
O75970	MPDZ	0.06	-0.02	0.999996	0.999439
O75976	CPD	-0.3	-0.02	0.0393894	1
O76003	GLRX3	0.04	-0.04	0.816504	0.90101
O76021	RSL1D1	0.05	-0.02	0.834833	0.956541
O76031	CLPX	-0.11	-0.05	0.941397	0.985013
O76062	TM7SF2	-0.28	0.12	0.883731	0.984494
O76064	RNF8	-0.69	-0.27	0.000600211	0.200663
O76071	CIAO1	0.09	-0.07	0.973064	0.997812
O76075	DFFB	0.06	-0.03	0.822661	0.840572
O76094	SRP72	0	-0.01	0.999996	0.999895
O77932	DXO	-0.04	0.31	0.999757	0.181952
O94761	RECQL4	0	0.2	0.999991	0.449411
O94762	RECQL5	0.09	0.03	0.841085	0.998076
O94763	URI1	0.28	0.07	0.0457472	0.999997
O94766	B3GAT3	0.01	0.03	0.999996	1
O94768	STK17B	-0.12	0.07	0.418358	0.998857
O94776	MTA2	-0.06	-0.04	0.983475	0.999828
O94782	USP1	-1.16	-0.1	0.00221932	0.999945
O94788	ALDH1A2	0.11	-0.1	0.0585519	0.37361
O94804	STK10	-0.03	-0.02	0.995046	0.998245
O94817	ATG12	-0.12	0.06	0.250793	0.924671
O94819	KBTBD11	0.08	0.35	0.999948	0.768065
O94822	LTN1	-0.04	-0.03	0.998359	0.992746
O94826	TOMM70	0.04	0.01	0.391398	0.999927
O94829	IPO13	0.09	0.01	0.407555	0.999997
O94830	DDHD2	-0.07	-0.03	0.824455	0.999873
O94832	MYO1D	-0.04	0.03	0.975181	1
O94842	TOX4	0.03	0.04	0.990197	0.995212
O94851		-0.08	0.07	0.999984	0.951091
O94854		-0.13	-0.08	0.774829	0.988286
O94855	SEC24D	-0.03	-0.03	0.927901	0.999545
O94864	SUPT7L	-0.25	-0.03	0.22306	0.998498
O94868	FCHSD2	-0.27	0.08	0.141884	0.99758
O94874	UFL1	0	0.02	0.998944	0.997611
O94880	PHF14	0.05	-0.15	0.998102	0.653016
O94886	TMEM63A	-0.01	0.01	0.999998	0.999972
O94887	FARP2	-0.18	0.14	0.334463	0.613118
O94888	UBXN7	0.11	0.06	0.485929	0.991299
O94889	KLHL18	-0.11	0.02	0.762756	0.998601
O94898	LRIG2	-0.11	0.22	0.591117	0.180774
O94901		-0.07	0.04	0.393317	0.928777
O94903	PLPBP	-0.05	0.05	0.997406	0.980636
O94905	ERLIN2	0.04	0.03	0.997841	1
O94906	PRPF6	0.02	0.01	0.999473	0.959201
O94913	PCF11	-0.17	-0.07	0.403606	0.935628
O94915	FRYL	0	0.03	0.999535	0.971716
O94916	NFAT5	0.16	-0.04	0.997644	0.99828
O94919	ENDOD1	-0.14	0.11	0.581421	0.620431
O94923	GLCE	-0.12	0.12	0.197337	0.264334
O94925	GLS	-0.04	-0.07	0.995767	0.999362
O94927	HAUS5	-0.02	0	1	0.999994
O94941	UBOX5	-0.08	-0.11	0.686582	0.82934
O94952	FBXO21	-0.63	0.23	0.399565	0.998897
O94953	KDM4B	0	-0.02	0.999963	0.98861
O94955	RHOBTB3	-0.72	-0.08	0.00981416	0.999973
O94964	SOGA1	-0.42	-0.22	0.124161	0.88712
O94966	USP19	-0.13	0.01	0.309837	1
O94967	WDR47	0.04	-0.02	0.97914	1
O94973	AP2A2	-0.04	-0.03	0.999698	0.999481
O94979	SEC31A	0.01	-0.02	0.99997	0.998886
O94986	CEP152	-0.12	-0.04	0.90922	0.999978
O94992	HEXIM1	-0.08	0.01	0.872411	0.985293
O95049	TJP3	-0.23	-0.49	0.983343	0.818738
O95057	DIRAS1	-0.28	-0.09	0.792448	0.999952
O95059	RPP14	0.11	0.06	0.709374	0.942299
O95067	CCNB2	-0.27	-0.13	0.467982	0.941711
O95070	YIF1A	-0.09	0.1	0.914889	0.93551
O95071	UBR5	0.05	-0.01	0.298162	0.998976
O95073	FSBP	-0.17	-0.01	0.557763	0.999995
O95081	AGFG2	-0.21	0.08	0.732727	0.989615
O95104	SCAF4	-0.11	0.09	0.347811	0.544857
O95139	NDUFB6	-0.13	0.01	0.0207241	0.999962
O95140	MFN2	-0.2	0.03	0.00210515	0.998174
O95149	SNUPN	0.03	-0.16	1	0.998159
O95155	UBE4B	-0.04	-0.09	0.999514	0.974888
O95159	ZFPL1	0	0	0.999968	1
O95163	ELP1	0.06	-0.05	0.228217	0.610769
O95166	GABARAP	-0.4	0.05	0.0333065	0.979763
O95167	NDUFA3	-0.09	0.02	0.733929	1
O95168	NDUFB4	0.09	0.02	0.997978	0.999054
O95169	NDUFB8	-0.13	-0.11	0.891584	0.824044
O95182	NDUFA7	0.07	-0.04	0.621243	0.999995
O95197	RTN3	-0.25	0.08	0.0932372	0.96538
O95202	LETM1	-0.01	0.04	0.999758	0.991614
O95208	EPN2	-0.1	0.16	0.999302	0.952631
O95218	ZRANB2	0.11	0.04	0.308062	0.98589
O95219	SNX4	-0.14	-0.02	0.788414	0.999992
O95229	ZWINT	-0.43	0.06	0.0687597	0.979463
O95232	LUC7L3	-0.12	0.03	0.264225	0.996605
O95235	KIF20A	-0.21	-0.12	0.400298	0.994882
O95239	KIF4A	-0.23	-0.02	0.375051	0.999985
O95243	MBD4	-0.56	-0.05	0.000455832	0.999893
O95248	SBF1	-0.07	-0.03	0.76723	1
O95249	GOSR1	-0.12	0	0.371983	0.999994
O95251	KAT7	-0.2	0	0.0109456	0.997412
O95258	SLC25A14	-0.15	-0.01	0.913829	0.999918
O95260	ATE1	0.26	-0.09	0.0385538	0.887117
O95271	TNKS	-0.12	-0.16	0.787801	0.843152
O95273	CCNDBP1	-0.17	-0.04	0.828827	0.999877
O95292	VAPB	0.1	0.06	0.724242	0.997786
O95295	SNAPIN	0.03	0.07	0.999928	0.740264
O95297	MPZL1	-0.07	0.06	0.999334	0.938064
O95298	NDUFC2	-0.15	0	0.861755	1
O95299	NDUFA10	0.01	0.01	0.999865	1
O95302	FKBP9	-0.28	0.13	0.0124323	0.941536
O95319	CELF2	0.2	-0.06	0.0453526	0.666234
O95336	PGLS	0.07	0	0.552444	0.997076
O95347	SMC2	0.06	-0.02	0.872019	1
O95352	ATG7	0	-0.01	1	0.999018
O95363	FARS2	0.01	0.04	1	0.97554
O95365	ZBTB7A	-0.26	-0.05	0.00490746	0.967702
O95372	LYPLA2	0.2	-0.04	0.0179334	0.987475
O95373	IPO7	-0.04	-0.01	0.242535	0.934726
O95376	ARIH2	-0.01	-0.05	0.999998	0.992797
O95379	TNFAIP8	0.02	0	1	1
O95391	SLU7	0.02	0.03	0.999999	0.999202
O95394	PGM3	0	0.06	0.999558	0.97278
O95396	MOCS3	-0.19	0	0.944061	1
O95400	CD2BP2	-0.16	0.08	0.0613472	0.725018
O95402	MED26	-0.17	-0.05	0.634034	0.999498
O95405	ZFYVE9	0.12	-0.02	0.985325	0.999994
O95427	PIGN	-0.1	0.06	0.768482	0.995939
O95429	BAG4	-0.06	0.03	0.961973	0.992087
O95433	AHSA1	0	0	0.997668	0.998498
O95453	PARN	-0.06	0.04	0.999875	0.999897
O95455	TGDS	0.07	0.13	0.994157	0.999939
O95456	PSMG1	0.08	0.04	0.654732	0.99672
O95466	FMNL1	-0.05	-0.07	0.985903	0.991334
O95470	SGPL1	0.08	-0.09	0.837152	0.575118
O95476	CTDNEP1	-0.2	0.11	0.480479	0.998793
O95478	NSA2	-0.52	0.02	0.00125675	0.999869
O95479	H6PD	0.02	0.15	0.999302	0.631647
O95486	SEC24A	-0.13	-0.03	0.0178801	0.693181
O95487	SEC24B	0.01	-0.06	0.999421	0.983904
O95544	NADK	-0.24	-0.02	0.0374998	1
O95551	TDP2	0.07	0.03	0.947572	0.991883
O95563	MPC2	-0.05	0.15	0.989231	0.320456
O95568	METTL18	-0.1	-0.03	0.929345	0.999841
O95571	ETHE1	0.05	0.09	0.999921	0.977216
O95573	ACSL3	0.19	0.03	0.00051019	0.999784
O95602	POLR1A	-0.14	-0.06	0.793134	0.99965
O95613	PCNT	-0.19	0.05	0.0532398	0.979646
O95619	YEATS4	-0.09	0.08	0.752891	0.953799
O95620	DUS4L	0.24	0.14	0.849144	0.997713
O95625	ZBTB11	0	-0.06	0.999782	0.996532
O95628	CNOT4	-0.09	-0.07	0.653538	0.999832
O95630	STAMBP	0.06	-0.03	0.887225	0.967203
O95639	CPSF4	-0.05	-0.04	0.753379	0.667577
O95644	NFATC1	-0.1	-0.1	0.741123	0.540617
O95671	ASMTL	0.03	0.03	0.995111	0.999995
O95674	CDS2	0.16	0.1	0.650005	0.968234
O95684	CEP43	-0.02	0.01	0.999996	0.990757
O95685	PPP1R3D	0.06	0.12	0.999941	0.998208
O95696	BRD1	-0.11	0.05	0.982596	0.999992
O95707	POP4	0.07	0	0.754805	0.998403
O95714	HERC2	-0.11	0	0.0129777	0.998968
O95716	RAB3D	-0.09	0.06	0.907507	1
O95721	SNAP29	0.09	-0.06	0.957694	0.999951
O95747	OXSR1	0.02	0.03	0.993951	0.993915
O95749	GGPS1	0.05	0.08	0.9848	0.956729
O95757	HSPA4L	0.04	-0.01	0.978216	0.99954
O95758	PTBP3	0.08	0.01	0.854804	0.999999
O95772	STARD3NL	0.01	0.1	1	0.887107
O95777	LSM8	0.12	0.06	0.999639	0.992909
O95782	AP2A1	0.04	-0.01	0.792099	0.999994
O95785	WIZ	0.11	-0.08	0.542524	0.763407
O95786	RIGI	-0.03	-0.07	0.999234	0.988748
O95789	ZMYM6	-0.45	-0.34	0.502284	0.883753
O95793	STAU1	-0.19	0.01	0.360482	0.999711
O95801	TTC4	-0.07	-0.06	0.9895	0.998673
O95816	BAG2	0.1	-0.01	0.860411	1
O95817	BAG3	-0.41	-0.08	0.00168591	0.992706
O95819	MAP4K4	0.11	-0.03	0.778348	0.936057
O95822	MLYCD	0.03	0.07	1	0.938365
O95825	CRYZL1	0.05	0.03	0.991457	0.989646
O95831	AIFM1	0.15	-0.02	0.018409	0.867345
O95834	EML2	0.17	0.15	0.990657	0.998894
O95835	LATS1	-0.4	-0.15	0.00223163	0.258291
O95857	TSPAN13	0.03	-0.18	0.999885	0.99165
O95861	BPNT1	0.13	0.03	0.625205	0.97843
O95865	DDAH2	-0.02	0.17	1	0.9998
O95870	ABHD16A	0.08	0.04	0.984376	0.997174
O95872	GPANK1	-0.25	-0.04	0.743352	0.914884
O95881	TXNDC12	0.12	-0.04	0.987011	0.999999
O95900	TRUB2	-0.11	-0.03	0.520812	0.998955
O95905	ECD	-0.28	-0.11	0.152514	0.965241
O95926	SYF2	-0.18	-0.07	0.508037	0.97111
O95983	MBD3	-0.09	0	0.909325	0.999963
O95985	TOP3B	-0.08	-0.02	0.339652	0.999981
O95989	NUDT3	0.02	-0.07	0.999286	0.999996
O95995	GAS8	-0.82	-0.03	0.35367	1
O95997	PTTG1	0.05	-0.1	0.999997	0.973939
O95999	BCL10	-0.07	-0.01	0.852074	0.999678
O96000	NDUFB10	0.01	0.06	1	0.802162
O96005	CLPTM1	-0.58	0.11	0.0648052	0.998445
O96006	ZBED1	-0.32	-0.07	0.345242	0.973535
O96007	MOCS2	0.03	0.04	0.766629	0.764616
O96008	TOMM40	0.02	-0.02	0.987056	0.998044
O96011	PEX11B	-0.04	0.05	0.997672	0.998589
O96013	PAK4	-0.13	-0.01	0.590417	1
O96017	CHEK2	0.27	-0.07	0.124535	0.815877
O96018	APBA3	0.14	0	0.402682	0.999665
O96019	ACTL6A	0.07	0	0.652769	0.995494
O96028	NSD2	0	0.05	0.99822	0.996223
O96033	MOCS2	0.04	0.06	0.996714	0.936309
P00156	MT-CYB	-0.5	0.19	0.0215353	0.507468
P00338	LDHA	0.14	-0.02	0.635296	0.999698
P00352	ALDH1A1	-0.12	0.03	0.679756	0.998934
P00367	GLUD1	0.06	-0.01	0.771381	0.995312
P00374	DHFR	-0.92	0.02	0.89536	0.999999
P00387	CYB5R3	-0.03	0.1	0.999981	0.483672
P00390	GSR	0.11	0.04	0.545918	0.922297
P00395	MT-CO1	0.1	-0.04	0.985375	1
P00403	MT-CO2	-0.14	-0.09	0.675035	0.976837
P00488		-0.33	0.24	0.143831	0.513461
P00491	PNP	-0.02	0.05	0.999118	1
P00492	HPRT1	0.03	0	0.9616	0.99902
P00505	GOT2	0.08	0.03	0.23653	0.999886
P00519	ABL1	-0.07	0.02	0.986292	1
P00558	PGK1	0.12	-0.01	0.281036	0.999981
P00568	AK1	0	0.07	0.999946	0.999997
P00813	ADA	0.06	0.03	0.987955	0.999934
P00846	MT-ATP6	0.02	0.07	1	0.999737
P00966	ASS1	-0.02	0.02	1	0.999996
P01033	TIMP1	0.03	-0.12	0.998553	0.955147
P01034	CST3	-0.16	-0.2	0.574323	0.230171
P01111	NRAS	0.02	-0.18	1	0.82354
P01116	KRAS	-0.07	0.09	0.967869	0.999505
P01130	LDLR	0.08	-0.2	0.965394	0.236176
P01137	TGFB1	-0.02	0.07	0.999489	1
P02008	HBZ	0.13	0.03	0.999999	0.999928
P02042	HBD	-0.05	-0.01	0.963518	0.999995
P02100	HBE1	0.04	0.03	0.998546	0.992243
P02511	CRYAB	-0.35	0.27	0.96835	0.999995
P02545	LMNA	-0.05	0.06	0.966694	0.954448
P02549	SPTA1	-0.04	0.02	0.996702	0.999989
P02649	APOE	-0.29	0.18	0.286277	0.874678
P02654	APOC1	-0.36	0.1	0.267738	0.999029
P02750	LRG1	-0.38	-0.4	0.136583	0.307534
P02751	FN1	0.05	-0.23	0.998771	0.185513
P02771	AFP	-0.44	-0.8	0.965777	0.771703
P02786	TFRC	-0.29	-0.02	0.0155653	0.993297
P02792	FTL	0.28	0.15	0.155239	0.895625
P02794	FTH1	0.35	0.28	0.379571	0.836196
P03886	MT-ND1	0	-0.05	0.999988	0.943192
P03891	MT-ND2	-0.11	0	0.961783	0.99942
P03897	MT-ND3	0.1	0.35	0.99793	0.361272
P03905	MT-ND4	-0.04	0.08	0.999947	0.986121
P03915	MT-ND5	0	0.16	0.999988	0.993723
P03928	MT-ATP8	0.24	0.04	0.877375	0.999138
P04035	HMGCR	-0.38	-0.26	0.0971549	0.738079
P04049	RAF1	-0.19	-0.18	0.55872	0.913172
P04062	GBA1	-0.52	-0.04	0.262279	0.999957
P04066	FUCA1	-0.1	-0.02	0.0945174	0.999425
P04075	ALDOA	0.2	0.02	0.548902	0.999989
P04080	CSTB	-0.07	0.11	0.999959	0.98347
P04083	ANXA1	0.08	-0.01	0.415075	0.999627
P04114	APOB	-0.64	0.35	0.000288556	0.0396641
P04150	NR3C1	-0.14	-0.08	0.6647	0.941058
P04156	PRNP	-0.4	0.15	0.537215	0.983352
P04179	SOD2	-0.02	0.03	1	0.998003
P04181	OAT	-0.16	0.01	0.967498	0.999989
P04183	TK1	-0.18	0.13	0.553099	0.952812
P04350	TUBB4A	0.04	-0.02	0.855486	0.999374
P04406	GAPDH	0.07	-0.05	0.730228	0.936864
P04424	ASL	0.08	0.01	0.68697	0.999999
P04629	NTRK1	-0.06	0.1	1	0.99988
P04632	CAPNS1	0.06	-0.01	0.999973	0.999998
P04792	HSPB1	0.17	-0.07	0.375334	0.962119
P04798	CYP1A1	-0.13	0.28	0.963373	0.460982
P04818	TYMS	-0.59	-0.16	0.177659	0.999392
P04843	RPN1	0.03	0.04	0.999987	0.986194
P04844	RPN2	-0.1	-0.01	0.149073	0.999989
P04899	GNAI2	0.14	0.06	0.591512	0.997335
P04920	SLC4A2	-0.57	-0.11	0.00686046	0.994282
P04921	GYPC	0.18	-0.07	0.962372	0.999933
P05023	ATP1A1	-0.19	-0.02	0.498874	1
P05026	ATP1B1	-0.14	0.23	0.996752	0.963728
P05091	ALDH2	0.02	0.04	1	1
P05111	INHA	-0.8	-0.1	0.102425	1
P05114	HMGN1	0.11	0.3	0.68041	0.128378
P05141	SLC25A5	0.02	0.02	0.999197	0.996764
P05161	ISG15	-0.02	0.03	0.999392	0.999934
P05165	PCCA	0.04	0.13	0.999961	0.970396
P05166	PCCB	0.29	0.05	0.438975	0.999725
P05198	EIF2S1	0.04	-0.02	0.802923	1
P05204	HMGN2	0.53	0.44	0.991992	0.929979
P05362	ICAM1	0.09	0.03	0.485187	0.999698
P05386	RPLP1	0	-0.01	1	0.999999
P05387	RPLP2	0.01	-0.03	1	0.99374
P05388	RPLP0	-0.03	-0.03	0.855829	0.829071
P05423	POLR3D	-0.07	0.02	0.910561	0.999859
P05455	SSB	0.09	-0.02	9.13445e-05	0.737525
P05496	ATP5MC1	-0.03	0.07	0.999708	0.992118
P05556	ITGB1	-0.14	0.01	0.965848	0.999999
P05771	PRKCB	0.05	0.06	0.926464	0.911387
P05783	KRT18	0	0.02	1	0.950965
P05937	CALB1	-0.1	-0.31	0.781205	0.204067
P05976	MYL1	0.04	-0.13	1	1
P06132	UROD	0.28	-0.06	0.0107709	0.932966
P06213	INSR	-0.12	0.03	0.995276	0.99992
P06241	FYN	-0.15	0.07	0.91851	0.999241
P06280	GLA	-0.09	-0.07	0.727322	0.909258
P06400	RB1	-0.01	0.03	0.999993	0.958618
P06454	PTMA	0.24	0.22	0.782273	0.811811
P06493	CDK1	-0.08	-0.06	0.984736	0.999994
P06576	ATP5F1B	-0.01	0.04	0.999964	0.99586
P06702	S100A9	-1.39	0.24	0.288552	0.97662
P06730	EIF4E	0.16	-0.04	0.858896	1
P06733	ENO1	0.11	-0.06	0.173163	0.89971
P06737	PYGL	0	0.14	0.999855	0.985036
P06744	GPI	0.1	-0.02	0.321164	0.996391
P06746	POLB	-0.01	0	0.999831	0.999833
P06748	NPM1	0.02	0	0.999904	0.999948
P06753	TPM3	0.12	-0.04	0.619466	0.999962
P06756	ITGAV	0.03	-0.05	0.999999	0.989884
P06865	HEXA	0.04	-0.01	0.995156	0.999987
P06899	H2BC11	0.23	-0.04	0.107967	0.973013
P07099	EPHX1	-0.07	0.1	0.971482	0.911262
P07108	DBI	0.06	-0.04	0.999952	0.999204
P07195	LDHB	0.04	-0.03	0.418394	0.751425
P07199	CENPB	-0.03	0	0.999933	0.999958
P07205	PGK2	0.01	0.05	0.999994	0.999381
P07225	PROS1	0.81	0.15	0.36056	0.999995
P07237	P4HB	-0.05	0.01	0.843692	0.999805
P07311	ACYP1	0.34	0.05	0.22994	0.948817
P07355	ANXA2	0.04	-0.02	0.978571	0.982821
P07384	CAPN1	0.02	0.02	0.999184	0.997016
P07437	TUBB	0.07	-0.04	0.398498	0.728826
P07602	PSAP	-0.01	0.06	0.99999	0.931542
P07686	HEXB	-0.1	0.04	0.644452	0.999904
P07711	CTSL	-0.12	0	0.610456	0.995501
P07737	PFN1	0.11	-0.06	0.938029	0.998669
P07738	BPGM	0.11	-0.04	0.974538	0.999996
P07741	APRT	0.21	-0.05	0.00789051	0.936033
P07814	EPRS1	0.1	0.01	0.12348	1
P07858	CTSB	-0.34	0.1	0.108064	0.907579
P07900	HSP90AA1	0.01	0.03	0.971132	0.999568
P07902	GALT	-0.03	0.13	0.999837	0.940827
P07910	HNRNPC	0.05	0.01	0.398342	0.951424
P07919	UQCRH	0.12	0.13	0.946767	0.543664
P07942	LAMB1	-0.16	-0.09	0.502501	0.902773
P07947	YES1	-0.29	-0.03	0.0513313	0.998595
P07948	LYN	-0.66	-0.02	8.80067e-09	0.89917
P07954	FH	0.06	0.06	0.635895	0.832799
P07992	ERCC1	0.15	-0.05	0.209127	0.888514
P07996	THBS1	-0.35	0.15	0.121014	0.816287
P08047	SP1	0.1	-0.05	0.853781	0.928674
P08069	IGF1R	0.03	-0.06	0.999979	0.999785
P08133	ANXA6	0.06	-0.02	0.378432	0.999996
P08134	RHOC	0.08	0.07	0.968869	0.999082
P08174	CD55	0.08	-0.12	0.976501	0.974381
P08195	SLC3A2	0.14	-0.09	0.236321	0.879216
P08236	GUSB	-0.1	0.08	0.677103	0.952319
P08237	PFKM	0.18	-0.01	0.397715	0.996366
P08238	HSP90AB1	0	-0.05	0.999998	0.980656
P08240	SRPRA	0.04	0.03	0.999975	0.99807
P08243	ASNS	-0.01	-0.05	1	0.827995
P08397	HMBS	-0.01	-0.01	0.991342	1
P08559	PDHA1	0.04	-0.01	0.971244	0.999999
P08574	CYC1	-0.05	0.01	1	0.999999
P08575	PTPRC	0.03	-0.04	0.999801	0.944905
P08579	SNRPB2	0.12	-0.1	0.182423	0.724727
P08603	CFH	0.16	-0.13	0.852652	0.79342
P08621	SNRNP70	0.25	-0.05	0.0110026	0.960291
P08648	ITGA5	0.15	0.01	0.0672151	0.999744
P08651	NFIC	-0.13	-0.01	0.0862191	0.999999
P08670	VIM	-0.06	0	0.980302	0.999998
P08684	CYP3A4	-0.25	0.31	0.905966	0.882183
P08708	RPS17	-0.08	-0.09	0.736866	0.686596
P08754	GNAI3	-0.02	-0.05	0.997317	0.904729
P08865	RPSA	-0.06	-0.04	0.670082	0.907948
P09001	MRPL3	-0.06	-0.04	0.911264	0.999385
P09012	SNRPA	0.17	-0.04	0.049248	0.98602
P09038	FGF2	0.26	0.09	0.335077	0.999048
P09104	ENO2	0.03	0.11	0.999998	0.99798
P09105	HBQ1	-0.01	0.04	0.999999	0.996684
P09110	ACAA1	-0.01	0	0.994505	0.999992
P09132	SRP19	-0.03	-0.02	0.999815	0.999999
P09234	SNRPC	0.13	0.05	0.942861	0.99601
P09327	VIL1	-0.1	-0.06	0.998018	0.999141
P09382	LGALS1	0.09	0.05	0.999413	0.981535
P09417	QDPR	0.16	0.03	0.175249	0.999942
P09429	HMGB1	0.25	-0.02	0.012624	0.994076
P09486	SPARC	-0.14	-0.19	0.933956	0.63094
P09493	TPM1	0.37	0.03	0.0978445	0.998155
P09496	CLTA	-0.18	-0.02	0.99996	1
P09497	CLTB	0.07	0	0.91948	0.995246
P09525	ANXA4	-0.05	0.11	0.999993	0.999883
P09543	CNP	-0.07	0.07	0.605312	0.482439
P09622	DLD	0.08	0.07	0.437311	0.957967
P09651	HNRNPA1	0.08	-0.1	0.709604	0.677562
P09661	SNRPA1	0.1	0	0.0563925	0.999959
P09668	CTSH	0.04	-0.03	1	0.999995
P09669	COX6C	0.06	-0.17	0.991184	0.902061
P09874	PARP1	0.06	-0.01	0.142544	1
P09884	POLA1	-0.05	-0.11	1	0.999978
P09917	ALOX5	0	0.16	1	0.997981
P09958	FURIN	-0.53	0.06	0.0262636	0.997836
P09960	LTA4H	-0.01	0.02	0.998347	0.993168
P09972	ALDOC	0.23	0.1	0.855459	1
P0C024	NUDT7	0.25	-0.01	0.97863	0.999745
P0C7M4	RHOXF2B	0.05	-0.26	0.9999	0.622228
P0C7P0	CISD3	0.37	-0.04	0.0965217	0.996921
P0C7P3	SLFN14	-0.08	0	0.973042	0.999949
P0C7T5	ATXN1L	-0.11	0.11	0.248294	0.512836
P0C7X5		0.09	0.04	0.999812	0.999688
P0C870	JMJD7	0.06	0.2	0.999996	0.630484
P0CAP2	POLR2M	-0.17	-0.07	0.229776	0.998507
P0CG08	GPR89B	-0.02	0.05	0.989911	0.996754
P0CG12	DERPC	0.02	0.04	0.999996	0.999447
P0CG13	CHTF8	-0.07	0.04	0.992023	0.999668
P0CG47	UBB	-0.05	-0.16	1	0.97792
P0CJ78	ZNF865	-0.35	0.31	0.335088	0.918727
P0CJ79	ZNF888	-0.29	-0.26	0.915167	0.852731
P0DI82	TRAPPC2B	-0.07	-0.04	0.975777	0.998153
P0DJ07	PET100	-0.01	-0.07	1	0.999972
P0DMN0	SULT1A4	0.09	-0.06	0.936365	0.954185
P0DMU9	CT45A10	0.19	-0.14	0.853394	0.937088
P0DMV9	HSPA1B	-0.38	0.05	0.0058277	0.988719
P0DN79	CBS	0.17	0.04	0.0361014	0.993745
P0DP25	CALM3	-0.04	0.06	0.971288	0.51115
P0DPB5	POLR1D	-0.2	-0.27	0.907804	0.982824
P0DPB6	POLR1D	-0.31	0.23	0.452423	0.782949
P0DPD7	EEF1AKMT4	-0.02	-0.16	0.970553	0.450061
P10109	FDX1	0.24	-0.01	0.396091	0.999993
P10114	RAP2A	-0.01	0.12	0.988894	0.981063
P10155	RO60	0.12	0.04	0.141947	0.97324
P10176	COX8A	-0.04	0.08	0.996024	0.903732
P10242	MYB	-0.83	-0.29	0.00103621	0.596628
P10244	MYBL2	-0.26	-0.1	0.321426	0.999986
P10253	GAA	0.07	-0.03	0.984427	0.999999
P10276	RARA	-0.77	-0.13	0.00947184	0.998517
P10301	RRAS	-0.03	0.41	0.99382	0.523439
P10398	ARAF	-0.07	0.01	0.319755	1
P10412	H1-4	0.2	0.09	0.00038703	0.0810187
P10515	DLAT	0.04	0.04	0.956842	1
P10586	PTPRF	-0.17	-0.07	0.785318	0.991443
P10588	NR2F6	-0.17	0.04	0.460364	0.99984
P10606	COX5B	-0.01	-0.1	1	1
P10619	CTSA	-0.15	0.02	0.381095	0.999892
P10620	MGST1	0.08	-0.06	0.706631	0.944325
P10644	PRKAR1A	-0.25	0.09	0.589156	0.895658
P10646	TFPI	0.26	-0.06	0.0190076	0.953218
P10721	KIT	0.09	-0.24	0.998379	0.458723
P10746	UROS	0.23	0.05	0.756082	0.998522
P10768	ESD	0.03	0	0.999032	0.999798
P10809	HSPD1	0.02	-0.01	0.869477	0.999903
P11021	HSPA5	0.03	-0.01	0.986635	1
P11047	LAMC1	-0.53	-0.15	6.77751e-05	0.224984
P11086	PNMT	0.21	0.36	0.784255	0.642263
P11117	ACP2	-0.03	-0.03	0.996164	0.999939
P11142	HSPA8	-0.2	-0.06	0.452812	1
P11166	SLC2A1	0.15	0.07	1	0.999998
P11169	SLC2A3	0.16	0.01	0.991508	0.999817
P11171	EPB41	-0.02	-0.04	0.984961	0.886846
P11172	UMPS	0.01	-0.03	1	0.925212
P11177	PDHB	0.07	0.04	0.909311	0.999358
P11182	DBT	0.09	0.05	0.864615	0.998757
P11215	ITGAM	-0.5	-0.17	0.0496679	0.95537
P11216	PYGB	-0.04	0.05	0.998402	0.983422
P11233	RALA	0.1	-0.02	0.509179	0.999938
P11234	RALB	0.14	-0.04	0.261455	0.839777
P11274	BCR	-0.2	-0.02	0.40933	1
P11277	SPTB	-0.06	-0.02	0.696471	0.997173
P11279	LAMP1	-0.25	0.04	0.000723427	0.98627
P11309	PIM1	-1.32	-0.18	0.000515988	0.990055
P11310	ACADM	0.04	0.06	0.893479	0.793787
P11387	TOP1	0.06	0.01	0.35855	0.999666
P11388	TOP2A	-0.18	-0.06	0.049212	0.995142
P11413	G6PD	0.14	0.06	0.0501504	0.955351
P11441	UBL4A	-0.06	-0.04	0.906592	0.966278
P11474	ESRRA	-0.86	0	0.00194115	0.998323
P11498	PC	-0.01	0.16	1	0.217758
P11532	DMD	0.01	-0.04	1	0.996923
P11586		0.09	-0.02	0.0219166	0.909406
P11717	IGF2R	0.04	0.02	0.997378	0.999972
P11766	ADH5	0.11	0.06	0.507857	0.991573
P11802	CDK4	-0.2	0.06	0.444964	0.999999
P11831	SRF	0.25	-0.34	0.446937	0.38209
P11908	PRPS2	-0.01	0.04	1	0.998181
P11926	ODC1	-2.18	-0.06	0.00416026	0.999999
P11940	PABPC1	-0.02	-0.06	1	0.786352
P12004	PCNA	-0.32	-0.07	0.728669	0.999994
P12235	SLC25A4	0.06	0.09	0.933964	0.866257
P12236	SLC25A6	-0.02	-0.01	0.929042	0.999996
P12268	IMPDH2	0.02	0.06	0.999979	0.999244
P12270	TPR	0.14	0.02	0.00105884	0.977702
P12273	PIP	-0.61	-0.31	0.998465	1
P12277	CKB	0.05	-0.03	0.991532	0.999637
P12318	FCGR2A	0.06	-0.19	0.992225	0.847767
P12429	ANXA3	0.03	0.09	0.997162	0.99771
P12532	CKMT1A; CKMT1B	0.07	-0.06	0.899506	0.957659
P12694	BCKDHA	0.07	0.09	0.999635	0.999767
P12757	SKIL	-0.76	0.19	0.000965234	0.673756
P12814	ACTN1	0.04	-0.04	0.969246	0.99067
P12821	ACE	0	-0.05	1	0.998752
P12829	MYL4	-0.09	0.05	0.995428	0.999554
P12955	PEPD	0.25	0	0.120101	0.999962
P12956	XRCC6	0.06	0	0.128465	0.999297
P13010	XRCC5	0.08	-0.01	0.0930311	1
P13051	UNG	-0.48	-0.07	0.305638	0.999843
P13056	NR2C1	0.44	-0.33	0.705749	0.890095
P13073	COX4I1	-0.12	-0.04	0.440403	0.999735
P13224	GP1BB	-0.58	-0.08	0.000806524	0.713529
P13284	IFI30	-0.08	-0.17	1	1
P13473	LAMP2	-0.1	0.11	0.148989	0.328727
P13489	RNH1	-0.01	0.01	0.997905	1
P13533	MYH6	-0.07	0.02	0.999951	0.999999
P13598	ICAM2	-0.28	-0.1	0.0398493	0.818344
P13639	EEF2	-0.24	-0.1	0.0681668	0.950663
P13667	PDIA4	0.03	0.02	0.99999	0.999669
P13674	P4HA1	0.11	0.09	0.999997	0.999997
P13686	ACP5	-0.68	-0.06	0.00140549	0.999767
P13693	TPT1	-0.02	-0.08	0.999995	0.988878
P13716	ALAD	-0.07	0.09	0.99208	0.960242
P13727	PRG2	-0.44	-0.13	0.163077	0.903738
P13796	LCP1	0.06	0.01	0.876944	1
P13798	APEH	0.1	0.06	0.414674	0.942594
P13804	ETFA	0.02	0.06	0.986134	0.963842
P13807	GYS1	0.09	0.02	0.975756	0.999348
P13861	PRKAR2A	0.03	-0.03	0.989818	0.9996
P13929	ENO3	0.02	0.07	0.999527	0.999941
P13984	GTF2F2	0.07	0.06	0.878885	0.879499
P13987	CD59	0.14	0.1	0.628621	0.970232
P13994	YJU2B	0.13	-0.04	0.982021	1
P13995	MTHFD2	0.16	-0.05	0.100244	0.897636
P14174	MIF	0.15	0.06	0.538541	0.99995
P14209	CD99	0.12	-0.09	0.999847	0.999687
P14314	PRKCSH	-0.05	0.01	0.92053	0.999723
P14317	HCLS1	-0.11	0.07	0.997411	1
P14324	FDPS	0.24	0.02	2.46829e-05	0.876235
P14373	TRIM27	-0.3	-0.03	0.0330041	0.999938
P14406	COX7A2	-0.2	0.09	0.710826	0.994498
P14550	AKR1A1	0.05	0.02	0.970321	0.861615
P14618	PKM	0.12	0	0.731739	1
P14621	ACYP2	0.42	0.21	0.258188	0.593474
P14625	HSP90B1	0.03	-0.01	0.999999	1
P14635	CCNB1	-0.57	-0.12	0.0978308	0.974797
P14649	MYL6B	-0.03	0.02	0.979561	0.999998
P14678	SNRPB	0.01	0	0.989409	0.998363
P14735	IDE	0.06	0	0.907964	1
P14854	COX6B1	-0.19	-0.05	0.970359	1
P14859	POU2F1	0	-0.05	0.999994	0.996815
P14866	HNRNPL	0.13	-0.02	0.022002	0.969271
P14868	DARS1	0.07	-0.01	0.635907	0.99993
P14923	JUP	-0.05	-0.01	0.997966	0.998247
P14927	UQCRB	0.14	0.12	0.937252	0.95173
P15056	BRAF	0.03	0.04	1	0.99992
P15104	GLUL	0.07	0.12	1	0.995818
P15144	ANPEP	-0.11	0.06	1	0.998471
P15151	PVR	0.13	-0.06	0.836008	0.99186
P15153	RAC2	0.02	0	0.995781	1
P15170	GSPT1	0.12	-0.08	0.356053	0.910516
P15260	IFNGR1	0.17	-0.08	0.954257	0.990479
P15289	ARSA	-0.03	0.18	0.846182	0.0638758
P15291	B4GALT1	-0.28	0.04	0.0202964	0.999911
P15311	EZR	-0.05	0.03	0.722614	0.995968
P15328	FOLR1	0.05	0.03	0.999993	0.99845
P15336	ATF2	-0.07	-0.04	0.999865	0.999175
P15374	UCHL3	0.06	0.02	0.291975	0.997971
P15498	VAV1	0.11	-0.04	0.83233	0.99985
P15529	CD46	-0.04	-0.09	0.995091	0.701563
P15531	NME1	0.14	-0.06	0.226298	0.831337
P15586	GNS	-0.03	0.03	0.930088	0.999848
P15735	PHKG2	-0.09	-0.01	0.976517	0.999996
P15822		-0.12	-0.17	0.505662	0.1895
P15848	ARSB	-0.17	-0.03	0.859355	0.999996
P15880	RPS2	-0.1	-0.05	0.268977	0.720625
P15884	TCF4	-0.16	-0.02	0.883067	1
P15907	ST6GAL1	-0.12	-0.03	0.923373	1
P15923	TCF3	-0.29	0.05	0.860211	0.999234
P15927	RPA2	0.04	0.08	0.893456	0.831803
P15941	MUC1	0.01	-0.34	0.99961	0.0921313
P15954	COX7C	-0.06	0.04	0.999997	0.999976
P15976	GATA1	-0.14	-0.06	0.108241	0.933633
P16070	CD44	0	-0.09	1	0.62339
P16104	H2AX	0.04	0.07	0.95318	0.458405
P16150	SPN	-0.17	0.05	0.637268	1
P16152	CBR1	0.03	0.03	0.990873	0.999991
P16157	ANK1	-0.2	-0.06	0.730746	1
P16219	ACADS	0.02	0.11	1	0.981864
P16220	CREB1	0.01	0.03	0.999279	0.794302
P16260	SLC25A16	0.06	-0.11	1	0.995337
P16278	GLB1	-0.15	-0.08	0.92612	0.998433
P16298	PPP3CB	-0.1	-0.07	0.918782	0.966999
P16333	NCK1	-0.1	0.01	0.284453	0.999514
P16383	GCFC2	-0.04	-0.05	0.964551	0.845734
P16401	H1-5	0.06	0.07	0.787396	0.607296
P16402	H1-3	0.16	0.04	0.0961112	0.988125
P16403	H1-2	0.36	0.16	0.00469309	0.21557
P16422	EPCAM	-0.16	-0.37	0.62541	0.0247378
P16435	POR	-0.03	-0.01	0.972375	1
P16591	FER	0.04	-0.01	0.999992	0.999995
P16615	ATP2A2	-0.03	-0.02	0.872086	0.999139
P16671	CD36	0.37	-0.29	0.548876	0.637084
P16885	PLCG2	0.08	0.14	0.990657	0.976415
P16930	FAH	0.05	0.01	0.985257	1
P16949	STMN1	0.23	-0.11	0.521429	0.999996
P16989	YBX3	-0.03	-0.03	0.956538	0.981252
P17010	ZFX	-0.16	0.06	0.400124	0.991167
P17017	ZNF14	-0.12	0.07	0.976212	1
P17021	ZNF17	-0.81	-0.15	0.0166401	0.954222
P17026	ZNF22	-0.01	-0.12	1	0.289321
P17028	ZNF24	0.15	0.02	0.685457	0.999718
P17029	ZKSCAN1	-0.18	0.12	0.598237	0.632675
P17035	ZNF28	0.2	0.08	0.870523	0.962944
P17050	NAGA	0.11	0	0.985666	0.999876
P17096	HMGA1	0.07	0.05	0.990013	1
P17097	ZNF7	0.13	-0.09	0.882449	0.999989
P17098	ZNF8	-0.01	-0.08	1	0.788551
P17152	TMEM11	-0.08	-0.11	0.990861	0.715719
P17174	GOT1	0.16	0.05	0.00026862	0.595217
P17252	PRKCA	0.07	0.13	0.993892	0.957952
P17275	JUNB	-0.04	-0.06	0.997982	0.989447
P17405	SMPD1	-0.22	-0.05	0.839994	0.999976
P17480	UBTF	-0.17	0.02	0.244566	0.999996
P17482	HOXB9	0.11	-0.03	0.681261	0.993214
P17483	HOXB4	0.19	0.04	0.973355	0.998228
P17535	JUND	-0.93	0.24	0.0166216	0.923893
P17542	TAL1	-0.37	0.03	0.312148	0.999999
P17544	ATF7	-0.08	0.01	0.923727	0.999993
P17568	NDUFB7	-0.02	0.03	0.987746	0.999192
P17612	PRKACA	-0.02	0.09	0.942138	0.0342958
P17655	CAPN2	0.09	0.01	0.768438	0.999876
P17676	CEBPB	0.56	-0.32	0.412906	0.905689
P17693	HLA-G	-0.32	-0.06	0.573236	0.999967
P17706	PTPN2	-0.04	-0.08	0.993288	0.988763
P17707	AMD1	-1.95	-0.01	9.28876e-07	0.999576
P17812	CTPS1	0.01	-0.1	0.999589	0.885658
P17844	DDX5	-0.2	-0.09	0.684084	0.99168
P17858	PFKL	0.11	0.03	0.46757	0.998291
P17900	GM2A	-0.16	0.13	0.866691	0.995306
P17931	LGALS3	-0.04	-0.42	1	0.619344
P17947	SPI1	-0.22	-0.07	0.415682	0.961233
P17980	PSMC3	0.03	-0.02	0.290519	0.532448
P17987	TCP1	0.08	-0.03	0.114373	0.892291
P18031	PTPN1	-0.01	0	0.99999	1
P18074	ERCC2	-0.03	0.02	0.961907	0.94969
P18077	RPL35A	-0.07	-0.05	0.668622	0.973239
P18085	ARF4	0.04	0.03	0.983934	0.998958
P18124	RPL7	-0.05	-0.03	0.921951	0.98895
P18146	EGR1	-2.01	0.47	0.00642701	0.973372
P18206	VCL	0.06	0.01	0.951069	0.999493
P18433	PTPRA	0.08	0	0.329331	0.999999
P18440	NAT1	0.07	0.05	0.991361	0.987564
P18583	SON	-0.06	-0.02	0.651269	0.974071
P18615	NELFE	0.09	0.03	0.996528	1
P18621	RPL17	0.07	-0.1	0.966934	0.709229
P18669	PGAM1	0.16	-0.05	0.0427071	0.963265
P18754	RCC1	0.06	0.04	0.990061	0.987335
P18846	ATF1	0.03	-0.1	0.999876	0.999863
P18847	ATF3	0.39	0.27	0.0773558	0.818608
P18850	ATF6	-0.15	-0.2	0.999963	0.985975
P18858	LIG1	-0.07	0.02	0.986934	0.999807
P18859	ATP5PF	-0.11	-0.03	1	0.992983
P18887		-0.09	0.11	0.50769	0.44728
P19174	PLCG1	-0.02	0.14	0.999988	0.585055
P19256	CD58	-0.09	-0.16	0.86709	0.830959
P19338	NCL	0.11	-0.03	0.00220485	0.990376
P19367	HK1	0.07	0.03	0.260133	0.996776
P19387	POLR2C	-0.17	0.02	0.362412	0.999445
P19388	POLR2E	0.04	-0.08	0.999984	0.984686
P19397	CD53	-0.23	0.08	0.265784	0.981577
P19404	NDUFV2	0.03	0	0.773696	1
P19440	GGT1	0.04	-0.14	0.997904	0.962816
P19447	ERCC3	0	0.02	1	0.999673
P19474	TRIM21	-0.13	0.01	0.442388	0.99983
P19525	EIF2AK2	-0.05	-0.02	0.853012	0.967845
P19544	WT1	0.21	-0.12	0.87147	0.998791
P19623	SRM	0.16	-0.1	0.0155831	0.385282
P19634	SLC9A1	0.12	-0.1	0.46804	0.292871
P19784	CSNK2A2	-0.08	0.07	0.738335	0.779747
P19793	RXRA	-0.38	0.06	0.000846311	0.982913
P19838	NFKB1	0.04	0.07	0.999553	0.819852
P20020	ATP2B1	0.11	0.12	0.554992	0.838594
P20042	EIF2S2	0.13	0.01	0.112102	0.999998
P20073	ANXA7	0.01	-0.02	1	1
P20138	CD33	-0.35	-0.04	0.0425066	0.970966
P20226	TBP	-0.19	0.01	0.385963	0.999995
P20248	CCNA2	-0.25	-0.05	0.194225	0.988916
P20290	BTF3	-0.25	-0.13	0.375629	0.983417
P20338	RAB4A	0.05	-0.02	0.889915	0.994079
P20339	RAB5A	0.11	0.04	0.970792	0.998065
P20340	RAB6A	0.05	-0.06	0.986364	0.935572
P20585	MSH3	0.01	0.06	1	0.217205
P20618	PSMB1	0.09	-0.04	0.169295	0.551677
P20645	M6PR	-0.07	0.03	0.822227	0.976555
P20674	COX5A	0.13	-0.08	0.891906	0.999967
P20700	LMNB1	0.1	0.03	0.0112047	0.986551
P20810	CAST	0.02	0.25	0.974511	0.945397
P20839	IMPDH1	0	-0.07	0.999964	0.992776
P20933	AGA	-0.06	0.01	0.999783	0.999998
P20936	RASA1	0.06	0.03	0.651204	0.868407
P20962	PTMS	0.12	-0.02	0.309774	0.999999
P21127	CDK11B	0.03	0.02	0.815031	0.997552
P21266	GSTM3	-0.05	0.16	0.998632	0.982951
P21281	ATP6V1B2	0.09	0.02	0.450417	0.999995
P21283	ATP6V1C1	0.03	0.05	0.993622	0.857546
P21291	CSRP1	-0.15	-0.3	0.873792	0.783917
P21333	FLNA	0.02	0.04	0.999147	0.938356
P21359	NF1	-0.01	0	0.997035	0.999837
P21399	ACO1	0.07	0.02	0.807798	0.999993
P21675	TAF1	-0.18	-0.1	0.634822	0.888033
P21741	MDK	0.36	-0.11	0.800292	0.996935
P21796	VDAC1	0.03	0.01	0.992029	0.999763
P21912	SDHB	0.24	0.05	0.131408	1
P21926	CD9	0.04	0.13	1	0.939339
P21953	BCKDHB	-0.08	0.12	0.981104	0.991574
P21964	COMT	0.03	0	1	0.99997
P21980	TGM2	-0.05	0.06	0.951685	0.999991
P22033	MMUT	0.02	0.07	1	0.917926
P22059	OSBP	-0.04	0.03	0.989412	0.972423
P22061	PCMT1	0.02	0.05	0.993979	0.98392
P22083	FUT4	-0.32	0.08	0.0988304	0.999954
P22087	FBL	0.02	-0.02	0.990526	0.999964
P22102	GART	0.11	-0.03	0.000594176	0.464014
P22234	PAICS	0.14	-0.04	0.023878	0.865822
P22304	IDS	-0.59	0.05	0.0823558	0.99999
P22307	SCP2	0.17	-0.03	0.992953	0.99993
P22314	UBA1	0.04	0.02	0.885087	0.95712
P22392	NME2	0.08	-0.05	0.175983	0.769702
P22415	USF1	-0.3	-0.14	0.0907166	0.667926
P22492	H1-6	0.03	-0.16	1	0.931796
P22557	ALAS2	0.18	-0.12	0.999624	0.999958
P22570	FDXR	0.1	0.07	0.731615	0.961754
P22626	HNRNPA2B1	0	0.01	1	0.999086
P22670	RFX1	0.01	-0.05	1	0.995508
P22681	CBL	0.06	0.09	0.984382	0.69788
P22694	PRKACB	-0.03	0.1	0.982864	0.550758
P22695	UQCRC2	-0.06	0.08	0.967512	0.867114
P22830	FECH	0.06	0.17	0.999699	0.555771
P23025	XPA	0.01	0.02	0.999902	0.996801
P23193	TCEA1	-0.07	0.07	0.997665	0.474375
P23219	PTGS1	-0.13	0.09	0.689235	0.786894
P23246	SFPQ	-0.03	-0.01	0.999848	0.99987
P23258	TUBG1	-0.19	0.03	0.0355669	0.997863
P23276	KEL	-0.18	-0.02	0.0399623	0.999097
P23284	PPIB	-0.04	0	0.944922	0.99996
P23297	S100A1	0.26	-0.04	0.986488	0.999971
P23368	ME2	0.01	0.01	0.999968	0.999542
P23381	WARS1	0.13	-0.03	0.0590885	0.999361
P23396	RPS3	-0.05	-0.06	0.853713	0.922975
P23434	GCSH	-0.03	0.02	0.999995	0.999998
P23443	RPS6KB1	0.12	0.03	0.498465	0.976774
P23458	JAK1	-0.46	0.08	0.00284423	0.956121
P23467	PTPRB	0.25	-0.22	0.629046	0.768294
P23470	PTPRG	0.05	-0.08	0.990295	0.846834
P23497	SP100	0	0	1	0.996889
P23526	AHCY	-0.07	0.01	0.661705	0.999804
P23528	CFL1	0.09	-0.02	0.264352	0.999992
P23588	EIF4B	-0.03	0	0.935697	0.978244
P23610	F8A1; F8A2; F8A3	-0.05	0.01	0.99998	0.999854
P23634	ATP2B4	0.07	0.02	0.977215	0.990042
P23677	ITPKA	-0.17	-0.07	0.347796	0.998069
P23743	DGKA	0.05	-0.43	0.999993	0.0355592
P23786	CPT2	0.03	0.15	0.999957	0.583883
P23919	DTYMK	0.1	-0.02	0.381695	0.999985
P23921	RRM1	0.02	-0.11	0.999863	0.951903
P24386	CHM	0.12	0.09	0.99951	0.976419
P24390	KDELR1	-0.21	-0.22	0.999986	0.998796
P24468	NR2F2	-0.45	-0.21	0.697721	0.999511
P24534	EEF1B2	-0.07	-0.07	0.965923	0.983558
P24539	ATP5PB	0.06	0.08	0.919942	0.953502
P24666	ACP1	0.28	-0.04	0.175269	0.996648
P24752	ACAT1	0.1	0.05	0.772494	1
P24863	CCNC	-0.04	-0.06	0.999766	0.997126
P24928	POLR2A	-0.31	-0.01	0.000350488	0.996927
P24941	CDK2	0.02	-0.03	1	0.999993
P25054	APC	-0.06	-0.13	0.997585	0.953279
P25098	GRK2	-0.09	-0.06	0.286731	0.923329
P25205	MCM3	-0.04	0.02	0.970386	0.993321
P25208	NFYB	0.04	0.05	0.999902	0.99946
P25325	MPST	0.1	0.05	0.644935	0.998628
P25398	RPS12	-0.05	0.04	1	0.999985
P25440	BRD2	-0.36	0.01	2.12103e-05	0.995121
P25490	YY1	0.05	-0.03	0.90954	0.944131
P25685	DNAJB1	-0.14	0.01	0.230152	0.999999
P25705	ATP5F1A	0.01	0.03	0.999987	0.998334
P25774	CTSS	-0.08	-0.09	0.999994	0.999964
P25786	PSMA1	0.09	-0.02	0.0913019	0.997155
P25787	PSMA2	0.22	-0.07	0.10165	0.888276
P25788	PSMA3	0	0	1	0.999511
P25789	PSMA4	0.08	0	0.502899	1
P25791	LMO2	-0.11	-0.09	0.721071	0.958662
P25815	S100P	0	-0.09	0.999998	0.993683
P26010	ITGB7	-0.33	0.1	0.514326	0.998224
P26038	MSN	0.13	0.01	0.146018	0.999962
P26196	DDX6	0.03	-0.02	0.976305	0.999999
P26358	DNMT1	-0.09	-0.03	0.998987	0.999993
P26368	U2AF2	0.06	-0.04	0.164761	0.945711
P26373	RPL13	0	-0.03	1	0.996003
P26374	CHML	-0.05	-0.15	0.886761	0.280109
P26572	MGAT1	-0.6	0.02	0.000642022	1
P26583	HMGB2	0.14	0.04	0.182553	0.908701
P26599	PTBP1	0.04	0.01	0.807471	0.999978
P26639	TARS1	0.06	-0.02	0.0671735	0.977056
P26640	VARS1	0.07	0	0.0476625	0.999585
P26641	EEF1G	-0.06	-0.07	0.981124	0.999906
P26885	FKBP2	0.02	-0.01	0.995111	0.999979
P27105	STOM	-0.01	0.05	1	0.962351
P27144	AK4	0.09	0	0.104709	0.974865
P27348	YWHAQ	0.1	0.02	0.375957	0.994557
P27361	MAPK3	-0.03	0.01	0.999997	0.999158
P27448	MARK3	-0.15	0.12	0.292001	0.295714
P27449	ATP6V0C	0.16	0.3	0.995152	0.923421
P27635	LOC100768740; LOC101344695; LOC105294701; LOC112632580; Rpl10; RPL10	0.11	-0.09	0.80886	0.716613
P27694	RPA1	0.02	0.07	0.995516	0.175864
P27695	APEX1	0.14	0.02	0.00605439	0.96993
P27707	DCK	0.07	0.06	0.580198	0.878101
P27708	CAD	0.03	-0.05	0.828236	0.89226
P27797	CALR	0.06	-0.01	0.999199	1
P27816	MAP4	0.07	-0.04	0.302514	1
P27824	CANX	-0.02	0.03	0.999976	0.996477
P27986	PIK3R1	-0.07	0.03	0.971877	0.999934
P28062	PSMB8	-0.05	-0.26	0.901019	0.416292
P28066	PSMA5	0.03	0.03	0.895466	0.995115
P28070	PSMB4	0.1	-0.01	0.0708097	0.993313
P28072	PSMB6	0.05	0.07	0.962584	0.81005
P28074	PSMB5	0.15	-0.06	0.0165571	0.515482
P28161	GSTM2	-0.04	-0.02	0.999995	1
P28288	ABCD3	-0.09	0	0.276605	0.999983
P28289	TMOD1	-0.01	0.02	1	1
P28290	ITPRID2	0.07	0.05	0.164582	0.359303
P28328	PEX2	0.08	-0.18	0.999927	0.864361
P28331	NDUFS1	0.03	-0.01	0.991848	0.999739
P28340	POLD1	-0.09	-0.01	0.997933	1
P28347	TEAD1	0.11	-0.04	0.570007	0.999999
P28370	SMARCA1	-0.16	0.06	0.0548621	0.582278
P28482	MAPK1	-0.12	-0.01	0.566735	0.999849
P28676	GCA	0.01	0.09	1	0.999979
P28702	RXRB	-0.07	0.03	0.976197	0.987526
P28715	ERCC5	-0.17	-0.1	0.479691	0.780134
P28749	RBL1	-0.15	-0.15	0.972075	0.999191
P28799	GRN	-0.23	0.16	0.25921	0.39463
P28838	LAP3	0.06	0.01	0.127268	1
P28908	TNFRSF8	0.11	-0.25	0.956587	0.542445
P29083	GTF2E1	-0.08	0.06	0.615269	0.959744
P29084	GTF2E2	0.03	-0.08	0.890562	0.910659
P29144	TPP2	0.1	0.01	0.277936	1
P29218	IMPA1	0.09	0.07	0.473454	0.70279
P29350	PTPN6	0.02	0.15	0.999989	0.999996
P29353	SHC1	-0.04	-0.06	0.999946	0.998029
P29372	MPG	-0.14	-0.04	0.677063	0.991392
P29374	ARID4A	-0.01	0.06	0.999168	0.999763
P29375	KDM5A	-0.11	-0.05	0.929071	0.990255
P29401	TKT	0.08	0.01	0.171066	0.999219
P29558	RBMS1	0.08	-0.1	0.998443	0.997907
P29590	PML	-0.08	-0.05	0.937014	0.999999
P29597	TYK2	-0.11	0.13	0.958572	0.856702
P29692	EEF1D	-0.08	0	0.924038	0.967939
P29992	GNA11	-0.11	-0.02	0.179316	0.999581
P30038	ALDH4A1	0.07	0.12	0.97584	0.974541
P30039	PBLD	-0.06	0.13	0.994209	0.999606
P30040	ERP29	-0.02	0.02	0.999946	1
P30041	PRDX6	-0.03	0.01	1	0.994553
P30043	BLVRB	0.01	0.06	0.999999	0.997274
P30044	PRDX5	0.02	0.04	0.999991	0.999999
P30046	DDT	0.1	-0.12	0.817056	0.990076
P30048	PRDX3	-0.06	0.12	0.798621	0.865883
P30049	ATP5F1D	-0.01	0.09	0.999885	0.95735
P30050	RPL12	-0.02	-0.03	0.943259	0.958128
P30084	ECHS1	0.05	0.05	0.972938	0.999999
P30085	CMPK1	0.18	0.01	0.444289	1
P30086	PEBP1	0.19	-0.01	0.042391	0.998116
P30101	PDIA3	-0.01	-0.02	0.998839	0.99976
P30153	PPP2R1A	0.02	-0.03	0.983718	0.935039
P30154	PPP2R1B	-0.15	-0.11	0.463207	0.938749
P30260	CDC27	-0.1	0.01	0.426876	1
P30279	CCND2	0.13	0.05	0.98543	0.999919
P30281	CCND3	-0.01	0.29	0.999998	0.999955
P30291	WEE1	-0.13	-0.14	0.702423	0.477429
P30305	CDC25B	-0.28	0.04	0.405	0.999956
P30307	CDC25C	-0.08	0	0.998732	1
P30405	PPIF	-0.01	-0.03	1	0.992727
P30414	NKTR	-0.01	-0.1	0.999699	0.871018
P30419	NMT1	-0.01	0.02	0.998647	0.798954
P30519	HMOX2	-0.06	-0.08	0.742517	0.2736
P30520	ADSS2	0.08	0.01	0.996904	0.999998
P30530	AXL	0.09	0.02	0.999986	0.999368
P30533	LRPAP1	-0.4	0.02	0.00305532	1
P30536	TSPO	0.03	-0.04	0.990646	0.999944
P30566	ADSL	0.11	0.01	0.00451095	0.998237
P30613	PKLR	0.08	-0.07	0.976561	0.998164
P30622	CLIP1	-0.03	0.03	0.819911	0.999213
P30626	SRI	0.1	0.05	0.589419	0.999995
P30711	GSTT1	-0.05	0.13	0.999819	0.940916
P30740	SERPINB1	0.08	0.04	0.888499	0.996844
P30825	SLC7A1	0.04	-0.09	0.904302	0.949877
P30837		0	0	0.999997	1
P30876	POLR2B	-0.17	-0.02	0.188488	0.999983
P31040	SDHA	0.1	0.05	0.988975	0.995467
P31146	CORO1A	0.16	-0.06	0.90206	0.99998
P31150	GDI1	0.06	0.09	0.990278	0.994282
P31153	MAT2A	-0.61	-0.08	0.00398135	0.998551
P31314	TLX1	-0.22	-0.12	0.362392	0.918356
P31321	PRKAR1B	-0.54	0.03	0.0142818	0.995986
P31323	PRKAR2B	-0.02	0.01	0.997731	0.998281
P31327	CPS1	-0.03	0.13	0.983698	0.283318
P31350	RRM2	-0.46	-0.11	0.14855	0.999883
P31483	TIA1	0.1	0.01	0.990133	0.999965
P31641	SLC6A6	-0.17	0	0.991475	0.999967
P31689	DNAJA1	-0.3	-0.03	0.160289	0.993011
P31749	AKT1	-0.08	0.07	0.140387	0.637883
P31751	AKT2	-0.06	-0.02	0.992008	1
P31785	IL2RG	-0.02	-0.15	1	0.999934
P31930	UQCRC1	-0.04	0.1	0.992692	0.985417
P31937	HIBADH	0.18	0.07	0.38786	0.999927
P31939	ATIC	0.11	-0.01	0.0957941	0.985547
P31942	HNRNPH3	0.13	0.02	0.146025	1
P31943	HNRNPH1	0.05	-0.07	0.766718	0.259773
P31946	YWHAB	0	0.03	0.99997	0.999905
P31948	STIP1	0.07	-0.01	0.295165	0.999534
P31949	S100A11	0.11	-0.02	0.832581	1
P32019	INPP5B	0.01	-0.05	0.993205	0.893394
P32119	PRDX2	0.11	0	0.230897	1
P32121	ARRB2	0.07	0.01	0.975781	0.999996
P32189	GK	-0.01	0.14	0.995224	0.95132
P32242	OTX1	0.1	-0.26	0.987151	0.853954
P32314	FOXN2	0.11	-0.1	0.35731	0.309927
P32321	DCTD	0.07	0.06	0.846429	0.948829
P32322	PYCR1	0.16	0.06	0.278904	0.995474
P32456	GBP2	-0.3	-0.02	0.752627	1
P32519	ELF1	0.18	0.07	0.689269	1
P32780	GTF2H1	-0.04	0.05	0.817338	0.734756
P32929	CTH	0.15	0	0.121305	0.999908
P32969	RPL9; RPL9P7; RPL9P8; RPL9P9	-0.11	0.02	0.599323	0.998811
P33121	ACSL1	0.1	0.07	0.289152	0.767795
P33176	KIF5B	-0.06	0	0.258237	0.999995
P33240	CSTF2	-0.03	0.02	0.983432	0.99965
P33316	DUT	0.05	0.01	0.997987	0.999751
P33527	ABCC1	0.12	0.06	0.781016	0.942303
P33897	ABCD1	-0.04	-0.07	0.946428	0.719076
P33908	MAN1A1	-0.21	-0.01	0.0241719	0.999915
P33947	KDELR2	0.04	-0.04	1	0.999998
P33981	TTK	-0.21	-0.01	0.0569357	1
P33991	MCM4	0.06	-0.01	0.986075	0.987449
P33992	MCM5	0.06	0.01	0.973463	1
P33993	MCM7	0.05	0.01	0.997907	0.999069
P34059	GALNS	0.01	0.17	0.995373	0.978107
P34896	SHMT1	0.06	0.02	0.980571	0.999548
P34897	SHMT2	0.07	0.03	0.611477	0.997535
P34913	EPHX2	0.07	0.06	0.970112	0.989219
P34931	HSPA1L	-0.11	-0.09	0.803308	0.999806
P34932	HSPA4	0.15	-0.02	0.0788498	0.99489
P34949	MPI	0.23	0.14	0.609197	0.974452
P35219	CA8	0.16	0.06	0.802845	1
P35221	CTNNA1	-0.34	0.01	0.556764	0.999853
P35222	CTNNB1	-0.27	-0.05	0.435525	0.999473
P35226	BMI1	-0.24	-0.1	0.300995	0.995863
P35232	PHB1	0.1	0.03	0.702367	1
P35236	PTPN7	0.1	0.14	0.783047	0.9092
P35237	SERPINB6	0.13	-0.03	0.344006	0.978856
P35241	RDX	0.08	-0.02	0.178668	0.998274
P35244	RPA3	-0.01	0.03	0.999986	0.999999
P35249	RFC4	0.07	0.01	0.487732	0.999689
P35250	RFC2	-0.07	0.02	0.830936	0.996993
P35251	RFC1	0.04	0.09	0.801082	0.508823
P35268	RPL22	-0.23	-0.08	0.0963042	0.940953
P35269	GTF2F1	0.22	-0.05	0.104279	0.959554
P35270	SPR	0.06	0.06	0.95759	0.99645
P35475	IDUA	-0.15	0.03	0.999945	1
P35573	AGL	-0.01	-0.01	0.999947	0.999992
P35579	MYH9	-0.05	0.06	0.602487	0.458387
P35580	MYH10	0.02	0.06	0.999304	0.963299
P35606	COPB2	0.04	0.04	0.845464	0.997095
P35609	ACTN2	-0.18	-0.04	0.317418	0.99963
P35610	SOAT1	-0.04	0.06	0.999975	0.999865
P35611	ADD1	-0.03	-0.02	0.99998	1
P35612	ADD2	-0.05	0.06	0.999999	1
P35613	BSG	0.06	-0.09	0.608613	0.2751
P35637	FUS	-0.02	0.01	0.999297	0.999647
P35658	NUP214	-0.2	-0.01	0.204879	0.976664
P35659	DEK	0.05	-0.04	0.681094	0.830019
P35670	ATP7B	0	-0.03	0.999772	0.999974
P35754	GLRX	0.1	0.05	1	0.953857
P35790	CHKA	-0.85	-0.06	0.00023767	0.995188
P35813	PPM1A	-0.02	-0.03	0.999972	1
P35869	AHR	0.11	-0.26	0.88128	0.935491
P35914	HMGCL	0.09	0.15	0.981727	0.969716
P35998	PSMC2	0.04	-0.02	0.529344	0.871212
P36404	ARL2	-0.01	0.04	0.999921	0.926879
P36405	ARL3	0.05	0.03	0.999986	1
P36507	MAP2K2	-0.05	0.07	0.38504	0.471516
P36508	ZNF76	0.13	0	0.465377	1
P36542	ATP5F1C	0	0	1	1
P36543	ATP6V1E1	-0.09	0.02	0.863691	0.925995
P36551	CPOX	0.08	0.1	0.933495	0.987714
P36578	RPL4	-0.05	-0.07	0.988738	0.873906
P36639		0.11	0	0.728022	1
P36776	LONP1	0.05	0.05	0.571071	0.888061
P36873	PPP1CC	-0.36	-0.01	0.00523563	0.999997
P36897	TGFBR1	-0.5	-0.01	0.0257947	0.99849
P36915	GNL1	0	-0.01	1	1
P36954	POLR2I	0	-0.17	0.999881	0.917358
P36955	SERPINF1	0.15	-0.17	0.988496	0.477891
P36956	SREBF1	-0.49	-0.17	0.00184792	0.31539
P36957	DLST	0.1	0.04	0.505654	0.995093
P36959	GMPR	0.06	0.06	0.999309	0.996992
P36969	GPX4	-0.3	0.03	0.0537544	0.999995
P37108	SRP14	0.24	-0.03	0.0390214	1
P37198	NUP62	-0.08	0.02	0.931489	0.994897
P37235	HPCAL1	0.15	0	0.0619173	0.999881
P37268	FDFT1	0.04	-0.02	0.701443	0.857992
P37275	ZEB1	0.14	0.17	0.97651	0.991097
P37287	PIGA	-0.01	-0.01	0.999885	0.999977
P37802	TAGLN2	0.12	-0.03	0.55974	0.969721
P37837	TALDO1	0.05	0.05	0.909572	0.993306
P37840	SNCA	0.2	0.14	0.82118	0.972875
P38117	ETFB	0.01	-0.02	0.978356	0.999984
P38159	RBMX	0.03	-0.03	0.992526	0.999992
P38398	BRCA1	-0.01	-0.03	0.999962	0.99284
P38432	COIL	0.01	0.01	0.998936	0.999796
P38435	GGCX	0.19	-0.25	0.72935	0.215141
P38606	ATP6V1A	0.06	-0.01	0.945968	1
P38646	HSPA9	0.06	-0.02	0.693795	0.998372
P38919	EIF4A3	0.07	-0.05	0.808644	0.974607
P38935	IGHMBP2	0.04	-0.04	0.999929	0.996395
P39019	RPS19	-0.06	-0.06	0.998708	0.989038
P39023	RPL3	-0.05	-0.06	0.785657	0.881978
P39059	COL15A1	-0.07	-0.13	0.917589	0.248131
P39060	COL18A1	-0.77	0.09	0.00183052	0.999852
P39210	MPV17	0.15	-0.07	0.991555	0.999993
P39656	DDOST	-0.03	0.02	0.958317	0.999999
P39687	ANP32A	0.11	0.05	0.294144	1
P39748	FEN1	0.03	0.07	0.981372	0.896448
P39880	CUX1	-0.05	0.04	0.954506	0.979887
P40121	CAPG	0.05	0.06	0.998396	1
P40189	IL6ST	0.09	0.03	0.999765	0.999931
P40222	TXLNA	-0.3	0.02	0.146588	0.999777
P40227	CCT6A	0.08	-0.06	0.0454796	0.246111
P40306	PSMB10	-0.37	-0.04	0.0495604	0.983897
P40425	PBX2	0.04	-0.11	0.995378	0.856264
P40429	RPL13A	-0.07	-0.06	0.858622	0.643694
P40616	ARL1	-0.01	0.04	0.999999	0.953761
P40617	ARL4A	-0.34	-0.08	0.0308411	0.979795
P40692	MLH1	0.05	-0.07	0.990527	0.903701
P40763	STAT3	-0.06	0.05	0.240799	0.311689
P40818	USP8	0	-0.02	1	0.999999
P40855	PEX19	0	0.06	0.994748	0.842704
P40925	MDH1	0.1	0.05	0.729553	0.998115
P40926	MDH2	0.04	0.05	0.994655	0.993387
P40937	RFC5	-0.08	-0.01	0.743067	1
P40938	RFC3	-0.02	-0.02	1	0.999983
P40939	HADHA	0.04	0.03	0.932373	0.993871
P41091	EIF2S3	-0.02	-0.01	0.999997	0.999905
P41208	CETN2	0.01	0	0.999603	0.999591
P41214	EIF2D	0.08	0.02	0.640654	0.999998
P41223	BUD31	-0.12	0.03	0.880208	0.999966
P41226	UBA7	-0.09	0.09	0.998567	1
P41227	NAA10	0.02	0.05	0.97834	0.993395
P41229	KDM5C	0.23	-0.06	0.0459876	0.999313
P41236	PPP1R2	0.14	0.01	0.994084	0.999109
P41240	CSK	-0.01	-0.58	0.99994	1.9152e-08
P41247	PNPLA4	-0.5	0.04	0.446189	0.99851
P41250	GARS1	0.15	0	0.00811965	0.997597
P41252	IARS1	0.08	0.01	0.162705	0.999866
P41440	SLC19A1	-0.23	-0.22	0.566549	0.628687
P41567	EIF1	-0.16	-0.14	0.998819	0.999981
P41743	PRKCI	0.09	-0.12	0.848696	0.257979
P42025	ACTR1B	0.25	0.2	0.847012	0.891943
P42126	ECI1	-0.06	0.09	0.928028	0.98132
P42166	TMPO	0.07	-0.01	0.976406	0.999987
P42167	TMPO	0.1	0.02	0.368995	0.999192
P42224	STAT1	0.02	0.07	1	0.861267
P42226	STAT6	0.03	0.07	0.999998	0.994384
P42229	STAT5A	0.06	0.07	0.751695	0.430246
P42285	MTREX	-0.03	-0.07	0.998242	0.872531
P42330	AKR1C3	0.16	-0.01	0.760272	1
P42331	ARHGAP25	0.04	0.16	0.999995	0.949788
P42336	PIK3CA	-0.04	-0.15	0.994368	0.640558
P42338	PIK3CB	0.05	0.03	0.998034	0.999529
P42345	MTOR	0.05	0.03	0.570303	0.93709
P42356	PI4KA	-0.42	0.07	0.108873	0.997484
P42566	EPS15	0.07	0.02	0.990724	1
P42574	CASP3	0.02	-0.03	0.999506	0.99888
P42575	CASP2	-0.78	0.02	0.00510774	0.999996
P42677	RPS27	0.13	-0.18	0.845513	0.526786
P42679	MATK	0.41	-0.04	0.78063	0.999406
P42680	TEC	-0.07	-0.09	0.842212	0.690524
P42684	ABL2	-0.16	-0.11	0.231623	0.214006
P42694	HELZ	-0.02	-0.02	0.999924	0.960844
P42695	NCAPD3	-0.29	0.01	0.0225091	0.999974
P42696	RBM34	-0.04	-0.01	0.945107	0.999992
P42704	LRPPRC	0	0.01	0.999994	0.915339
P42765	ACAA2	0.07	-0.01	0.713899	1
P42766	RPL35	0.07	0.02	0.998135	0.976095
P42773	CDKN2C	0.1	0.05	0.969452	0.970109
P42785	PRCP	-0.12	-0.07	0.399269	0.921886
P42858	HTT	-0.19	-0.01	0.396033	0.999999
P42892	ECE1	-0.33	0.03	0.324566	1
P42898	MTHFR	0.18	0.13	0.428402	0.91113
P43007	SLC1A4	0.03	0.02	0.999363	0.999882
P43034	PAFAH1B1	0.06	0.01	0.906003	1
P43121	MCAM	-0.12	-0.27	0.97036	0.693552
P43155	CRAT	0.01	0.18	0.999994	0.97538
P43243	MATR3	0.05	-0.04	0.641947	0.874175
P43246	MSH2	-0.02	-0.03	0.883295	0.989451
P43250	GRK6	-0.27	-0.16	0.336033	0.770926
P43251	BTD	0.11	0.27	0.99617	0.76039
P43304	GPD2	0.02	0.03	0.988872	0.997897
P43307	SSR1	-0.1	-0.03	0.242885	1
P43355	MAGEA1	-0.78	-0.1	0.0265424	0.999989
P43356	MAGEA2; MAGEA2B	-0.61	0.02	0.0225521	1
P43357	MAGEA3	-1.38	0.15	0.000179113	0.974419
P43358	MAGEA4	0.02	0.02	0.999552	0.999987
P43360	MAGEA6	-1.05	-0.09	9.01158e-05	0.999326
P43362	MAGEA9; MAGEA9B	-0.24	0.06	0.199972	0.993233
P43365	MAGEA12	-0.82	-0.06	0.0151709	0.998917
P43366	MAGEB1	-0.02	0.01	0.98338	0.922447
P43378	PTPN9	-0.07	0.03	0.475059	0.801731
P43405	SYK	0.07	-0.03	0.847788	0.999445
P43487	RANBP1	0.11	-0.04	0.25971	0.866121
P43490	NAMPT	0.06	0.01	0.0148664	1
P43686	PSMC4	0.06	-0.02	0.244899	0.968644
P43897	TSFM	0.05	-0.02	0.449484	0.986797
P45877	PPIC	-0.96	0.22	0.105403	0.887064
P45880	VDAC2	-0.02	0.06	0.998901	0.981006
P45954	ACADSB	0.07	0.11	0.999804	0.998774
P45973	CBX5	0.03	0.01	0.981871	0.977654
P45974	USP5	0.1	-0.02	0.965567	0.999997
P45983	MAPK8	-0.05	0.07	0.939567	0.95492
P45984	MAPK9	0.02	0.04	0.997864	0.921731
P45985	MAP2K4	-0.11	0.03	0.992217	0.999925
P46013	MKI67	-0.06	0	0.870023	0.999999
P46019	PHKA2	-0.07	0.04	0.994364	0.994648
P46020	PHKA1	0.02	0.05	0.996682	0.999993
P46060	RANGAP1	-0.01	0.01	1	0.999933
P46063	RECQL	0.05	0.05	0.736548	0.666029
P46087	NOP2	0	-0.03	0.998049	0.926732
P46100		-0.06	0.06	0.993093	0.98757
P46108	CRK	-0.06	0.05	0.895608	0.999917
P46109	CRKL	0.05	0.02	0.977577	1
P46199	MTIF2	0.02	0.01	0.963466	0.993765
P46379	BAG6	-0.12	0	0.126896	0.999989
P46459	NSF	0.02	0.02	0.999999	0.897912
P46531	NOTCH1	-0.34	0.24	0.78033	0.883982
P46734	MAP2K3	-0.07	-0.07	0.98727	0.973049
P46736	BRCC3	0.04	-0.02	0.75539	0.884471
P46776	RPL27A	-0.06	-0.04	0.970038	0.998577
P46777	RPL5	0.03	-0.09	0.999543	0.99545
P46778	RPL21	0.19	-0.02	0.546931	0.967177
P46779	RPL28	0.15	-0.01	0.661044	0.99988
P46781	RPS9	-0.07	-0.06	0.61545	0.951908
P46782	RPS5	-0.03	-0.06	0.998888	0.614472
P46783	RPS10	-0.13	-0.08	0.680499	0.987519
P46821	MAP1B	0.1	0	0.0822152	0.999882
P46926	GNPDA1	-0.02	0.02	0.999982	1
P46934	NEDD4	0.1	0.02	0.00553858	0.99829
P46939	UTRN	-0.19	0.03	0.754992	0.999987
P46940	IQGAP1	0.03	-0.01	0.965509	0.999993
P46976	GYG1	0.5	-0.01	0.278527	0.999669
P46977	STT3A	-0.1	0.01	0.332221	0.998632
P47224	RABIF	-0.28	0.15	0.943418	0.931942
P47712	PLA2G4A	0.01	-0.09	1	0.999922
P47736	RAP1GAP	0.07	0.08	0.999027	0.996467
P47755	CAPZA2	-0.02	0	0.933367	0.999776
P47756	CAPZB	0.14	-0.02	0.315021	0.999996
P47813	EIF1AX	0.03	-0.03	1	0.999579
P47897	QARS1	0.02	0.03	0.999993	0.925169
P47914	RPL29	0.15	-0.02	0.151613	0.977167
P47974	ZFP36L2	-0.34	-0.22	0.25802	0.724222
P47985	UQCRFS1	0.02	0.08	0.985667	0.971728
P47989	XDH	2.11	-0.53	0.000753475	0.257481
P48029	SLC6A8	0.3	0.28	0.695137	0.885851
P48047	ATP5PO	0.03	0.03	0.994374	1
P48059	LIMS1	0.11	-0.05	0.2589	0.968131
P48147	PREP	0.18	0.01	0.00539679	0.999903
P48163	ME1	0.08	-0.01	0.924874	0.999998
P48200	IREB2	0.36	0.08	0.0087826	0.95762
P48357	LEPR	-0.02	-0.27	0.999964	0.270211
P48380	RFX3	0.04	0.11	0.999736	0.942552
P48382	RFX5	0.11	-0.16	0.989915	0.860817
P48426	PIP4K2A	-0.01	0.09	0.999992	0.751398
P48444	ARCN1	0.06	-0.02	0.684996	0.988409
P48449	LSS	0.01	0.14	0.999994	0.986921
P48454	PPP3CC	-0.05	-0.06	0.980088	0.995327
P48506	GCLC	0.15	0.08	0.312517	0.857946
P48507	GCLM	-0.02	0.07	0.991657	0.667552
P48509	CD151	-0.24	-0.13	0.702759	0.999543
P48553	TRAPPC10	0.06	0.02	0.773594	0.993874
P48556	PSMD8	0.05	0	0.401833	0.999859
P48634	PRRC2A	0.1	0.06	0.859971	0.994177
P48637	GSS	0.16	0	0.0272607	0.999962
P48643	CCT5	0.07	-0.01	0.526526	0.999788
P48645	NMU	0.1	-0.31	0.939545	0.604289
P48651	PTDSS1	-0.03	-0.07	0.999733	0.995717
P48681	NES	-0.11	0.03	0.274979	0.999838
P48723	HSPA13	-0.11	-0.07	0.99999	1
P48729	CSNK1A1	-0.23	-0.01	0.0219214	0.999771
P48730	CSNK1D	-0.33	0.14	7.58531e-09	2.75976e-05
P48735	IDH2	-0.01	0.12	1	0.99867
P48736	PIK3CG	-0.21	-0.04	0.91195	0.999668
P48739	PITPNB	0.05	0.04	0.592845	0.704866
P48960	ADGRE5	-0.15	-0.08	0.27371	0.943395
P49005	POLD2	0	-0.05	1	0.999625
P49006	MARCKSL1	0.11	0.09	0.924932	0.999935
P49023	PXN	0.06	0.04	0.849797	0.818298
P49069	CAMLG	-0.25	0.2	0.0488627	0.189805
P49116	NR2C2	-0.02	-0.19	0.999976	0.814145
P49137	MAPKAPK2	-0.12	-0.04	0.24825	0.976326
P49189	ALDH9A1	0.03	0.04	0.95468	0.974347
P49207	RPL34	0.03	-0.06	0.999981	0.996593
P49247	RPIA	0.09	-0.02	0.904105	0.99862
P49257	LMAN1	0.04	0.03	0.999845	0.999997
P49281	SLC11A2	-0.1	0.1	0.995414	1
P49321	NASP	0.07	0.04	0.973319	0.879028
P49327	FASN	0.07	-0.04	0.379978	0.997487
P49336	CDK8	-0.09	0.04	0.379635	0.999593
P49354	FNTA	-0.02	0.08	0.999967	0.500602
P49356	FNTB	0.04	-0.06	0.999495	0.899254
P49366	DHPS	0.27	0.04	0.832607	1
P49368	CCT3	-0.02	0	1	0.999799
P49406	MRPL19	-0.01	-0.04	0.999262	0.913758
P49407	ARRB1	0.21	0.02	0.329126	1
P49411		0.12	0	0.13526	1
P49427	CDC34	-0.53	-0.01	0.00253343	1
P49441	INPP1	-0.01	0	0.999983	0.99999
P49447	CYB561	-0.52	0	0.0374782	1
P49448	GLUD2	0.16	-0.05	0.111751	0.978969
P49454	CENPF	-0.19	-0.04	0.275622	1
P49458	SRP9	-0.03	-0.03	0.999991	0.999999
P49459	UBE2A	-0.27	-0.02	0.319741	0.999949
P49585	PCYT1A	-0.12	0.02	0.0449388	0.961553
P49588	AARS1	0.13	0.1	0.828947	0.998668
P49589	CARS1	0.13	0.01	0.206222	1
P49590	HARS2	0.02	0.04	1	0.994857
P49591	SARS1	0.13	-0.01	0.278802	0.999669
P49593	PPM1F	0.07	0.08	0.392587	0.491782
P49641	MAN2A2	-0.23	0.14	0.684294	0.954976
P49642	PRIM1	-0.37	-0.17	0.70353	0.997854
P49643	PRIM2	-0.25	-0.08	0.549504	0.999519
P49675	STAR	0.01	-0.11	1	0.924393
P49711	CTCF	0.03	-0.03	0.99302	0.999982
P49720	PSMB3	0.14	-0.06	0.0886534	0.549958
P49721	PSMB2	0	-0.03	1	0.990124
P49736	MCM2	0.04	-0.01	0.957231	0.999912
P49748	ACADVL	0.06	0.06	0.956997	0.910937
P49750	YLPM1	-0.02	-0.02	0.99964	0.952672
P49754	VPS41	-0.1	0.05	0.424223	0.999045
P49755	TMED10	0.01	0.03	0.999492	0.999432
P49756	RBM25	-0.09	0.04	0.414038	0.705463
P49757	NUMB	0.09	0.01	0.830682	0.999867
P49759	CLK1	-0.04	0.8	0.808492	0.00406741
P49760	CLK2	-0.09	0.01	0.938873	0.960296
P49761	CLK3	-0.03	0.19	0.958692	0.436485
P49768	PSEN1	0.06	0.31	0.999998	0.552198
P49770	EIF2B2	0.02	0.06	0.99718	0.942908
P49773	HINT1	0.08	-0.03	0.786358	0.997895
P49790	NUP153	-0.01	-0.07	1	0.677862
P49792	RANBP2	-0.02	-0.03	0.955748	0.89788
P49795	RGS19	-0.34	0.14	0.241541	0.948572
P49815	TSC2	-0.11	0.02	0.0981075	0.987075
P49821	NDUFV1	-0.01	0.03	0.996419	0.997173
P49840	GSK3A	0	-0.03	1	0.999799
P49841	GSK3B	-0.12	0.08	0.09257	0.750308
P49842	STK19	-0.11	0.34	0.999408	0.0427995
P49848	TAF6	-0.09	0	0.260956	1
P49902	NT5C2	-0.05	0.01	0.661501	1
P49903	SEPHS1	0.09	-0.04	0.401455	0.923135
P49914	MTHFS	0.07	0.07	0.121066	0.55272
P49915	GMPS	0.03	-0.04	0.944271	0.635456
P49916	LIG3	0.05	-0.01	0.0537284	0.982502
P49917	LIG4	-0.12	0.09	0.933783	0.983355
P49918	CDKN1C	0.59	-0.08	0.673819	0.999053
P49959	MRE11	0.12	0	0.0187715	0.981042
P50148	GNAQ	0.09	-0.13	0.914205	0.565012
P50213	IDH3A	0.02	0.01	1	0.999793
P50219	MNX1	0.12	0.15	0.999966	0.999987
P50225	SULT1A1	-0.01	-0.08	1	1
P50336	PPOX	0.09	0.07	0.684611	0.89188
P50395	GDI2	0.02	0.02	0.999977	0.875012
P50402	EMD	0.19	0.21	0.361178	0.147294
P50416	CPT1A	-0.19	0.03	0.723256	0.999943
[truncated: 5,666 more rows]

## Sheet: Sup_expression_proteomics_NALM6
Accession	Gene Symbol	Abundance Ratio (log2): (TAK285_18h) / (DMSO_18h)	Abundance Ratio P-Value: (TAK285_18h) / (DMSO_18h)
P60510	PPP4C	0.01	0.379126
Q9Y2V7	COG6	0.03	0.339711
P54136	RARS1	-0.02	0.49152
Q9NYJ8	TAB2	-0.32	0.216781
Q14978	NOLC1	-0.03	0.421909
Q9BTL3	RAMAC	-0.16	0.0376286
Q13619	CUL4A	0.07	0.323055
Q07666	KHDRBS1	0.06	0.385849
Q9UBQ0	VPS29	-0.01	0.190328
Q6NVY1	HIBCH	0.03	0.179671
Q9NRF2	SH2B1	-0.29	0.407282
P54619	PRKAG1	-0.06	0.302068
P37108	SRP14	-0.05	0.386216
Q96BY7	ATG2B	0.01	0.527646
Q8NBA8	DTWD2	-0.06	0.296783
O14530	TXNDC9	-0.09	0.349146
Q16720	ATP2B3	0.25	0.331823
Q9BU61	NDUFAF3	0.07	0.140788
Q6IA69	NADSYN1	-0.1	0.437172
Q15018	ABRAXAS2	-0.02	0.375637
P53609	PGGT1B	-0.05	0.187532
Q5T1M5	FKBP15	0.01	0.528732
Q96B97	SH3KBP1	-0.03	0.524441
Q9NQZ2	UTP3	0.05	0.453561
P54851	EMP2	-0.03	0.546583
Q3B820	FAM161A	0	0.526297
Q9NX04	AIRIM	-0.07	0.256728
Q9UKF7	PITPNC1	-0.12	0.2433
Q9UBC3	DNMT3B	0.07	0.361653
A1L020	MEX3A	0.1	0.63736
P07919	UQCRH	0.39	0.369015
P18846	ATF1	0.03	0.49562
Q92794	KAT6A	-0.01	0.334623
P0DJ07	PET100	0.22	0.394412
Q12968	NFATC3	-0.2	0.237176
O14526	FCHO1	0.09	0.56322
Q5VTU8	ATP5F1EP2	-0.09	0.44315
Q9BUK6	MSTO1	-0.07	0.183276
Q9UNL4	ING4	-0.08	0.190055
P06730	EIF4E	0.01	0.511276
P62888	RPL30	-0.27	0.216295
Q9Y6A5	TACC3	-0.03	0.360126
Q8NBJ5	COLGALT1	0.05	0.044016
Q9Y6R0	NUMBL	-0.1	0.617057
Q86YV9	HPS6	0.08	0.053601
Q9BTE6	AARSD1	-0.03	0.555315
Q99661	KIF2C	-0.08	0.347656
Q7Z401	DENND4A	0.1	0.17858
O94776	MTA2	-0.02	0.304904
Q6IAA8	LAMTOR1	-0.04	0.390194
Q8N4Q1	CHCHD4	0.41	0.470068
P62805	H4C1; H4C11; H4C12; H4C13; H4C14; H4C15; H4C16; H4C2; H4C3; H4C4; H4C5; H4C6; H4C8; H4C9	0.03	0.405126
Q6NTF9	RHBDD2	0.09	0.29378
Q9NQZ6	ZC4H2	-0.36	0.250691
P31942	HNRNPH3	-0.08	0.564371
Q9BY41	HDAC8	0.11	0.317305
Q6P1A2	LPCAT3	0.04	0.449865
Q9C0K1	SLC39A8	0.13	0.594878
O15372	EIF3H	-0.01	0.534475
Q9H9A5	CNOT10	0	0.481787
Q00059	TFAM	-0.05	0.628229
Q9NY65	TUBA8	0.04	0.213177
P51153	RAB13	-0.03	0.399891
Q9H7D7	WDR26	0.01	0.592553
Q8N3P4	VPS8	0.02	0.417651
O60583	CCNT2	-0.1	0.359102
Q96EH3	MALSU1	0.06	0.453973
P30101	PDIA3	0.02	0.153833
Q92858	ATOH1	0.01	0.481779
O60927	PPP1R11	0.28	0.472678
Q15019	SEPTIN2	-0.05	0.342667
Q9ULE0		0.06	0.252926
Q8IVS2	MCAT	0.04	0.497883
Q96G25	MED8	-0.08	0.308495
P42696	RBM34	-0.06	0.241349
Q68CQ4	UTP25	0	0.373847
Q96FW1	OTUB1	0.04	0.395013
O00716	E2F3	-0.04	0.429779
Q5W0Z9	ZDHHC20	0.02	0.221128
P56181	NDUFV3	-0.1	0.556029
P04818	TYMS	-0.01	0.536682
Q9NZA1	CLIC5	0.08	0.600146
Q7L1T6	CYB5R4	0.06	0.526254
Q9BVA0	KATNB1	0.09	0.243764
O75909	CCNK	0.05	0.163013
Q9Y6K1	DNMT3A	0.07	0.319047
Q9BT78	COPS4	-0.1	0.22416
Q68CP9	ARID2	-0.11	0.469313
Q8N0W3	FCSK	-0.05	0.520053
Q6NUK1	SLC25A24	0.08	0.490607
Q99598	TSNAX	-0.05	0.130727
P15884	TCF4	-0.11	0.206738
Q9C005	DPY30	0.09	0.219532
Q9Y4G8	RAPGEF2	-0.13	0.210398
P24534	EEF1B2	0.05	0.332891
P61978	HNRNPK	-0.04	0.288457
P55854	SUMO3	0.14	0.477101
Q9HBK9	AS3MT	0.03	0.240049
P09417	QDPR	-0.01	0.618077
O60762	DPM1	0.03	0.460018
Q9BUW7	BBLN	0.1	0.271844
Q9H8U3	ZFAND3	-0.13	0.563229
Q5VU43	PDE4DIP	0.13	0.314542
O43708	GSTZ1	0.13	0.397588
Q5TKA1	LIN9	-0.08	0.0728551
O76075	DFFB	0.05	0.389611
Q9BT81	SOX7	-0.13	0.610877
O00151	PDLIM1	-0.07	0.227062
Q96F86	EDC3	-0.01	0.522781
P23469	PTPRE	0.02	0.530843
Q9Y5L4	TIMM13	0.03	0.458658
P06241	FYN	-0.35	0.507624
Q9BSK2	SLC25A33	0.22	0.285919
Q8NBN7	RDH13	-0.11	0.183203
A5PLN9	TRAPPC13	-0.06	0.501056
Q8TD30	GPT2	0.17	0.182585
Q13643	FHL3	-0.15	0.516725
Q6N069	NAA16	-0.01	0.561575
Q9H2V7	SPNS1	0.06	0.157586
P53396	ACLY	0.01	0.528567
Q9P015	MRPL15	-0.04	0.460624
Q13501	SQSTM1	-0.09	0.271552
Q9BPX6	MICU1	-0.07	0.143385
Q96Q89	KIF20B	0.03	0.340768
O95487	SEC24B	-0.03	0.40032
Q9Y2K1	ZBTB1	-0.13	0.079047
Q13162	PRDX4	-0.03	0.638194
Q8TE68	EPS8L1	0.02	0.479837
Q5VV42	CDKAL1	-0.02	0.3129
Q4ADV7	RIC1	0.07	0.402798
Q99075	HBEGF	-0.06	0.543396
P79483	HLA-DRB3	0.1	0.269997
Q14534	SQLE	0.09	0.193512
Q567V2	MPV17L2	0.07	0.366675
P08243	ASNS	0.16	0.522287
Q8N6S5	ARL6IP6	0.05	0.575833
Q9Y6I9	TEX264	0.04	0.458546
Q9Y2Z0	SUGT1	-0.01	0.521808
Q8IW45	NAXD	-0.15	0.34746
P04150	NR3C1	0.01	0.578292
Q86YH6	PDSS2	-0.08	0.403133
Q8N5M1	ATPAF2	0.04	0.47283
P36871	PGM1	0	0.623011
O95218	ZRANB2	0.07	0.567956
Q9NTJ4	MAN2C1	-0.08	0.525446
O95999	BCL10	-0.04	0.514425
Q9BTM9	URM1	0.06	0.508962
Q9H4I3	TRABD	0.01	0.260554
Q9H267	VPS33B	0.1	0.0436917
Q15907	RAB11B	0	0.651567
P35573	AGL	-0.03	0.494804
Q96FN9	DTD2	-0.1	0.171371
Q8NFZ0	FBH1	0.22	0.3471
Q02127	DHODH	-0.02	0.577319
P60484	PTEN	0	0.506685
Q96CD2	PPCDC	-0.14	0.0431015
Q9HAS0	C17orf75	0.05	0.43179
P19397	CD53	0.17	0.350254
Q709C8	VPS13C	-0.01	0.342648
Q07021	C1QBP	0.06	0.608887
Q15643	TRIP11	-0.02	0.495346
Q8IXM2	BAP18	-0.04	0.466034
Q9BRJ2	MRPL45	0	0.281885
Q9Y2I1	NISCH	0	0.515583
P19784	CSNK2A2	0.03	0.144418
P55735	SEC13	0.07	0.473715
Q14353	GAMT	0.16	0.14771
Q2PZI1	DPY19L1	0.12	0.413834
Q14119	VEZF1	-0.13	0.173866
P17858	PFKL	-0.02	0.522455
P28070	PSMB4	-0.02	0.438726
Q8TAP6	CEP76	0.11	0.283315
Q86UA6	RPAIN	-0.13	0.348547
Q8TBF4	ZCRB1	-0.23	0.153129
Q6P1K1	SLC48A1	0.06	0.344877
P01040	CSTA	0.4	0.419576
Q8WUA4	GTF3C2	-0.01	0.576878
P63208	SKP1	0.01	0.327492
Q13247	SRSF6	-0.13	0.376373
O00463	TRAF5	0	0.543871
Q9BRA2	TXNDC17	-0.02	0.547987
Q14669	TRIP12	-0.02	0.439284
O15523	DDX3Y	0	0.412321
Q9NYK5	MRPL39	-0.01	0.399539
Q01518	CAP1	-0.08	0.290698
Q9UL25	RAB21	0.05	0.352701
Q8IYU2	HACE1	-0.08	0.212172
Q9BZ29	DOCK9	-0.05	0.469807
O43776	NARS1	0.06	0.181348
Q9NVM4	PRMT7	0.11	0.366645
Q9H469	FBXL15	0.38	0.0132682
Q9NZZ3	CHMP5	-0.06	0.640789
Q2TAL8	QRICH1	0.01	0.64775
P52594	AGFG1	0.02	0.410642
Q9H7B4	SMYD3	0.07	0.204317
P18621	RPL17	-0.05	0.255323
Q8WXA9	SREK1	0	0.51299
Q6RW13	AGTRAP	0.1	0.337976
Q16352	INA	0.08	0.329739
Q8IWB7	WDFY1	0.03	0.615233
P27815	PDE4A	-0.02	0.526124
Q8N4N3	KLHL36	-0.12	0.192127
P55210	CASP7	-0.1	0.194371
P41091	EIF2S3	-0.01	0.275582
Q8NBI5	SLC43A3	0.07	0.393602
P56277	CMC4	-0.17	0.416037
Q96CS3	FAF2	0.04	0.440732
Q4KMP7	TBC1D10B	-0.1	0.40371
Q9NWR8	MCUB	-0.06	0.447702
P32519	ELF1	-0.09	0.115939
Q9NQY0	BIN3	-0.23	0.0100048
Q9Y547	IFT25	0.06	0.419078
O00264	PGRMC1	0.11	0.613484
Q53F19	NCBP3	0.01	0.544461
P40337	VHL	0.13	0.20952
Q6UN15	FIP1L1	-0.04	0.510893
O75431	MTX2	0.02	0.251426
P53611	RABGGTB	-0.08	0.389136
Q9NV88	INTS9	-0.03	0.406884
P57740	NUP107	0	0.54766
Q13426	XRCC4	0.05	0.572833
Q66GS9	CEP135	0.07	0.501142
Q96L93	KIF16B	0.04	0.466563
O00399	DCTN6	0.05	0.430784
Q03426	MVK	0.13	0.222195
P42857	NSG1	0.19	0.562089
Q9NX62	BPNT2	-0.19	0.315038
Q86UT6	NLRX1	-0.04	0.449277
Q9NP61	ARFGAP3	-0.01	0.411826
Q96ER9	CCDC51	-0.06	0.562942
Q96EY7	PTCD3	0.06	0.312249
Q8N137	CNTROB	0.24	0.449213
Q9BY49	PECR	-0.06	0.483887
Q15185	PTGES3	-0.19	0.257304
Q99653	CHP1	-0.04	0.5505
O76095	JTB	-0.11	0.262733
Q16762	TST	0.03	0.548142
O00287	RFXAP	0.02	0.447465
Q9Y289	SLC5A6	0.09	0.16209
O15120	AGPAT2	-0.04	0.648743
P06746	POLB	-0.02	0.649766
Q6UWP2	DHRS11	-0.04	0.318453
Q5SQI0	ATAT1	-0.29	0.208663
P63173	RPL38	-0.06	0.319443
P28065	PSMB9	-0.04	0.497746
Q96S19	METTL26	0.01	0.518258
Q8TEK3	DOT1L	0.01	0.35657
Q6AI08	HEATR6	-0.02	0.59111
Q13352	ITGB3BP	0.04	0.554802
Q9UNQ2	DIMT1	-0.03	0.50352
P57071	PRDM15	-0.05	0.424477
Q6P9F7	LRRC8B	-0.05	0.618011
O14893	GEMIN2	-0.12	0.532582
P62072	TIMM10	0.1	0.542357
Q8IZ21	PHACTR4	0.08	0.516375
O43464	HTRA2	-0.1	0.152264
P51649	ALDH5A1	0.07	0.198635
O60262	GNG7	-0.02	0.473213
Q5J8M3	EMC4	0.12	0.503382
P07910	HNRNPC	-0.01	0.492385
Q9P2M7		-0.01	0.342434
Q96ME1		-0.03	0.327059
P08236	GUSB	0.07	0.111599
P61803	DAD1	0.02	0.480572
P53805	RCAN1	-0.07	0.635147
Q9BX70	BTBD2	0.02	0.517425
Q12846	STX4	-0.03	0.312294
Q13472	TOP3A	0.06	0.419023
Q7Z7A4	PXK	0.03	0.620114
Q8N5M9	JAGN1	0.1	0.497089
P42356	PI4KA	0.02	0.204363
Q5PRF9	SAMD4B	-0.04	0.285292
Q86WR7	PROSER2	-0.08	0.248128
Q6P2D0	ZFP1	-0.15	0.195263
Q9Y2Q9	MRPS28	0.03	0.251921
P43243	MATR3	-0.01	0.538945
Q15477	SKIC2	-0.02	0.589206
O15040	TECPR2	0.42	0.639592
P62266	RPS23	-0.05	0.635583
P62913	RPL11	-0.04	0.265912
Q3SXZ3	ZNF718	0.07	0.558692
O94925	GLS	0.01	0.406445
P58004	SESN2	0.26	0.113744
Q86W34	AMZ2	-0.02	0.308758
O43752	STX6	0.07	0.361745
Q9Y297	BTRC	0.1	0.272651
O00273	DFFA	-0.02	0.636946
P48444	ARCN1	-0.01	0.501034
Q8TAP9	MPLKIP	0.09	0.629394
Q86SQ9	DHDDS	-0.04	0.485754
Q9NZL4	HSPBP1	0.01	0.474588
Q9UBS8	RNF14	-0.11	0.368835
Q6P0Q8	MAST2	0.19	0.571955
Q92785	DPF2	-0.01	0.486042
Q01415	GALK2	-0.02	0.556015
Q9NRK6	ABCB10	0.02	0.535988
P33908	MAN1A1	0.06	0.462016
P40938	RFC3	-0.01	0.578953
P29597	TYK2	-0.05	0.635113
Q6Q0C0	TRAF7	-0.16	0.301313
Q9H488	POFUT1	-0.06	0.388012
Q7Z4H3	HDDC2	-0.01	0.581296
Q7L273	KCTD9	-0.18	0.235775
Q9BY50	SEC11C	0.24	0.106391
Q9UPT9	USP22	0.11	0.412562
Q96RU3	FNBP1	-0.03	0.612839
Q8WWY3	PRPF31	-0.01	0.466279
P62424	RPL7A	-0.04	0.356266
O94826	TOMM70	-0.01	0.544273
Q9HBE1	PATZ1	-0.05	0.310302
Q9Y320	TMX2	-0.11	0.0944085
P31323	PRKAR2B	-0.01	0.329443
Q9UFC0	LRWD1	0.02	0.588692
O75143	ATG13	0.09	0.225486
O14653	GOSR2	-0.34	0.126188
Q9NZM3	ITSN2	-0.07	0.355129
Q9Y2I8	WDR37	0	0.529844
Q13724	MOGS	0.06	0.248787
Q6ICB0	DESI1	0.14	0.338298
P49589	CARS1	0.09	0.127775
O94905	ERLIN2	0.05	0.0858488
Q96RD7	PANX1	0.09	0.018786
Q9H0E2	TOLLIP	-0.09	0.187829
Q03252	LMNB2	0.02	0.334362
P07737	PFN1	-0.07	0.094668
Q9H6U8	ALG9	0.15	0.389258
Q9NUD5	ZCCHC3	-0.09	0.265408
Q15637	SF1	-0.01	0.332876
Q9NRP2	CMC2	-0.03	0.504033
Q86V85	GPR180	0.01	0.576195
Q9BZ23	PANK2	0.05	0.593077
P49914	MTHFS	-0.03	0.403534
P41214	EIF2D	0.08	0.541713
Q6PCB8	EMB	0.1	0.244158
Q9P258	RCC2	-0.07	0.37253
O75817	POP7	-0.12	0.0602759
P16615	ATP2A2	0.05	0.438128
Q96K58		0.23	0.263315
Q96F46	IL17RA	0.2	0.445804
Q12933	TRAF2	0.01	0.348392
Q9HCG8	CWC22	0.08	0.423369
Q9BXL8	CDCA4	0.02	0.482552
Q8NCR0	B3GALNT2	-0.03	0.650362
Q9BUL8	PDCD10	0.01	0.527241
Q6PJ69	TRIM65	-0.13	0.246002
O60547	GMDS	-0.01	0.400058
P98155	VLDLR	-0.01	0.38955
P30304	CDC25A	0.08	0.476014
Q8N0Z6	TTC5	0.03	0.564889
P61353	RPL27	0.04	0.474984
Q68D10	SPTY2D1	0.04	0.318975
Q2T9J0	TYSND1	-0.24	0.387448
Q5T2R2	PDSS1	-0.04	0.168285
Q9HC16	APOBEC3G	-0.06	0.613919
O00203	AP3B1	-0.03	0.290275
O75379	VAMP4	-0.43	0.326882
Q7L2E3	DHX30	-0.02	0.394289
Q96C01	FAM136A	-0.01	0.380331
Q9Y276	BCS1L	0.01	0.388677
Q8NEL9	DDHD1	-0.11	0.213728
Q6ZN55	ZNF574	0.09	0.217624
O43169	CYB5B	0.26	0.284581
Q02535	ID3	-0.17	0.41408
Q9BSF8	BTBD10	-0.12	0.208047
Q9Y4X0	AMMECR1	0.15	0.0706056
Q9NUA8	ZBTB40	-0.05	0.325217
O15213	WDR46	0.08	0.126624
Q9H5Q4	TFB2M	0.09	0.282912
Q15691	MAPRE1	-0.07	0.250769
P49773	HINT1	0.28	0.494309
Q16649	NFIL3	0.24	0.215405
Q96GQ5	RUSF1	0.09	0.231483
Q9Y282	ERGIC3	0.01	0.623885
Q6NZ67	MZT2B	-0.16	0.135747
Q9BR76	CORO1B	-0.13	0.556959
P62495	ETF1	0	0.47868
Q13469	NFATC2	0.09	0.422371
O94830	DDHD2	0	0.446834
Q9NPI1	BRD7	-0.03	0.611561
Q8IWT0	ZBTB8OS	0.23	0.249619
Q96EZ8	MCRS1	-0.04	0.374465
P45973	CBX5	0.01	0.606176
P15291	B4GALT1	0.07	0.392629
Q96L58	B3GALT6	0.11	0.0968801
Q8WYQ5	DGCR8	0.02	0.348638
Q9Y3A5	SBDS	-0.04	0.263415
O60216	RAD21	0.04	0.321487
Q9BWG6	SCNM1	-0.04	0.394751
Q16854	DGUOK	0.08	0.260756
Q9UL12	SARDH	-0.19	0.251772
Q8WVX9	FAR1	-0.03	0.591099
Q7L4P6	BEND5	0.11	0.344195
Q9BRJ7	NUDT16L1	-0.03	0.362911
Q07820	MCL1	-0.12	0.369112
O94973	AP2A2	-0.02	0.386959
Q9H0K6	PUS7L	-0.01	0.424922
Q9Y6H3	ATP23	0.11	0.508309
Q02241	KIF23	0.09	0.174025
Q6ZNE5	ATG14	-0.3	0.0907624
Q96MU7	YTHDC1	0.07	0.503142
Q02809	PLOD1	0.09	0.0792764
Q8WXH0	SYNE2	0	0.611933
Q3YEC7	RABL6	-0.03	0.437882
Q9UJS0	SLC25A13	0.04	0.59655
Q9Y2L9	LRCH1	-0.04	0.501821
Q9NX24	NHP2	0.01	0.410902
Q9BTT4	MED10	-0.02	0.556941
Q9P2D0	IBTK	0.08	0.435215
Q9Y5W7	SNX14	-0.11	0.527129
Q96IF1	AJUBA	-0.18	0.30995
Q8N357	SLC35F6	0.19	0.249502
Q969G6	RFK	0.08	0.33315
Q86WJ1	CHD1L	0.09	0.229537
Q9NTJ5	SACM1L	0.03	0.396152
O14497	ARID1A	-0.01	0.587338
Q16540	MRPL23	-0.08	0.16617
Q9Y6D6	ARFGEF1	0	0.650033
Q9BYJ9	YTHDF1	-0.05	0.103261
Q15032	R3HDM1	0.09	0.477455
P53350	PLK1	0	0.479299
Q8IXT5	RBM12B	0	0.554106
P37198	NUP62	-0.05	0.484861
P10071	GLI3	0.11	0.347803
Q8IWI9	MGA	0	0.531512
O94842	TOX4	-0.04	0.505872
P62263	RPS14	-0.09	0.39862
Q9BQP7	MGME1	0.02	0.478142
Q8NI08	NCOA7	0.02	0.651619
Q9C0C2	TNKS1BP1	-0.07	0.159252
Q6UWP8	SBSN	0.21	0.564283
P42680	TEC	-0.22	0.562037
Q8WUA7	TBC1D22A	0	0.402604
P60891	PRPS1	-0.05	0.6125
Q75N03	CBLL1	-0.09	0.472781
Q96CU9	FOXRED1	-0.01	0.398226
O95232	LUC7L3	-0.02	0.284972
P11310	ACADM	0.06	0.24142
Q96IU4	ABHD14B	0.05	0.384058
O76031	CLPX	0.04	0.333605
Q6IBS0	TWF2	0.02	0.27507
Q9P287	BCCIP	0.1	0.345897
P20936	RASA1	0.04	0.206411
Q9NYF8	BCLAF1	0	0.476857
Q15942	ZYX	0.05	0.570674
P46531	NOTCH1	-0.25	0.158832
P58317	ZNF121	-0.26	0.26779
Q9BQ39	DDX50	0.02	0.651546
P19838	NFKB1	-0.03	0.238718
Q3SXM5	HSDL1	0	0.651307
Q5VW32	BROX	0.01	0.332253
P31689	DNAJA1	-0.04	0.337956
P54802	NAGLU	-0.57	0.00368979
Q8NFG4	FLCN	-0.03	0.449622
P10412	H1-4	0	0.560876
O95070	YIF1A	0.13	0.123474
Q9NYH9	UTP6	-0.01	0.457949
Q7Z3E5	ARMC9	-0.01	0.455761
Q8IYN0	ZNF100	0.07	0.622736
O94913	PCF11	0	0.377166
Q96IZ5	RBM41	-0.17	0.536165
Q99714	HSD17B10	0.04	0.389951
Q9P215	POGK	0.05	0.453495
Q13136	PPFIA1	0	0.599989
Q5VU57	AGBL4	-0.11	0.468961
Q9UG22	GIMAP2	0.04	0.40475
Q9UL03	INTS6	-0.05	0.125473
O95825	CRYZL1	-0.03	0.330473
G9CGD6	CNK3/IPCEF1	0.04	0.277955
Q96H79	ZC3HAV1L	0.05	0.163076
O95236	APOL3	-0.1	0.373321
O75718	CRTAP	0.01	0.586675
Q9Y5B6	PAXBP1	0.01	0.444724
P22033	MMUT	0.12	0.409834
P54687	BCAT1	0.04	0.470272
Q8NC42	RNF149	0.14	0.475336
P13804	ETFA	0.04	0.617562
P46777	RPL5	0.05	0.453347
Q15388	TOMM20	0	0.519252
Q9BUN8	DERL1	-0.16	0.315623
O43164	PJA2	0.09	0.465309
P0DP25	CALM3	0.04	0.518858
Q15041	ARL6IP1	-0.17	0.214442
Q8WUD1	RAB2B	-0.03	0.539445
Q99942	RNF5	0.08	0.114704
P78371	CCT2	-0.01	0.498344
Q9NXL9	MCM9	-0.22	0.560594
Q15005	SPCS2	0.05	0.226165
Q8N3U4	STAG2	0.03	0.529248
Q8N2A8	PLD6	0.09	0.584746
P45984	MAPK9	0.07	0.284125
Q9UL33	TRAPPC2L	0	0.591193
Q9NYM9	BET1L	0.03	0.357145
A8MW92	PHF20L1	0.02	0.621654
Q5JTH9	RRP12	0.04	0.150854
P35579	MYH9	-0.02	0.28342
Q96C00	ZBTB9	-0.17	0.496376
Q96CB9	NSUN4	-0.1	0.2649
P26368	U2AF2	0.01	0.326067
O95155	UBE4B	-0.02	0.493717
Q9UBI1	COMMD3	-0.07	0.235189
Q96JN0	LCOR	0.07	0.42681
Q86X27	RALGPS2	-0.04	0.39992
Q13542	EIF4EBP2	0.25	0.547695
O95405	ZFYVE9	0.49	0.499268
Q9UKZ1	CNOT11	-0.01	0.285842
Q9UHQ9	CYB5R1	0.05	0.430557
Q92541	RTF1	-0.02	0.434993
Q15070		0.12	0.281442
Q9NZM5	NOP53	-0.03	0.482794
P49588	AARS1	0.06	0.105439
P13051	UNG	0.19	0.30613
Q96IY1	NSL1	-0.11	0.232986
O43772	SLC25A20	-0.07	0.34638
Q96PU5	NEDD4L	-0.01	0.431563
P86790	CCZ1B	-0.01	0.605849
Q9UMN6	KMT2B	-0.01	0.554236
O43707	ACTN4	-0.12	0.273264
Q8WUM4	PDCD6IP	-0.02	0.452416
Q13112	CHAF1B	-0.01	0.579931
Q9BW19	KIFC1	0.01	0.420269
P05107		0.01	0.64198
O43291	SPINT2	0.3	0.0147337
O00541	PES1	0.03	0.331545
Q96DY7	MTBP	0.17	0.31539
Q8N3C0	ASCC3	0.05	0.301985
Q7Z5L2	R3HCC1L	0.17	0.269594
Q9Y4K4	MAP4K5	-0.08	0.234657
O95630	STAMBP	0	0.449881
Q92545	TMEM131	0.11	0.327715
Q8TDW0	LRRC8C	0.1	0.397335
Q9Y375	NDUFAF1	0.05	0.365286
P62306	SNRPF	0	0.487899
Q9H0U6	MRPL18	-0.01	0.503637
Q9NQL2	RRAGD	0.11	0.641831
Q9GZX9	TWSG1	0.42	0.186635
O14744	PRMT5	-0.02	0.52957
P17252	PRKCA	0	0.505704
Q8ND30	PPFIBP2	0.05	0.495573
Q4G0I0	UQCC4	-0.02	0.624837
Q9BQA9	CYBC1	0.1	0.340902
Q9UNM6	PSMD13	0.02	0.224452
P33076	CIITA	-0.07	0.289855
Q8N4J0	CARNMT1	-0.26	0.357116
Q96GS6	ABHD17A	-0.03	0.485354
Q9UKV0	HDAC9	0.05	0.548644
Q9UN37	VPS4A	-0.03	0.601585
Q96EX1	SMIM12	-0.03	0.470747
Q8NEN9	PDZD8	0.09	0.374287
Q9NR56	MBNL1	0	0.481623
Q04656	ATP7A	-0.01	0.309905
Q96R06	SPAG5	0.12	0.129446
Q659C4	LARP1B	0.22	0.333674
P61218	POLR2F	-0.01	0.437836
Q9Y281	CFL2	0.02	0.24259
Q8NHM5	KDM2B	-0.03	0.571977
Q86VV8	RTTN	0.19	0.416262
Q5T9A4	ATAD3B	0.01	0.588214
P62851	RPS25	-0.07	0.0468212
Q14498	RBM39	-0.02	0.467084
Q8WXB1	METTL21A	-0.57	0.17738
Q9H9B4	SFXN1	0.01	0.611072
O95563	MPC2	0.11	0.336459
P02751	FN1	0.18	0.54958
O14678	ABCD4	0.15	0.378336
P50440	GATM	0.02	0.504091
Q9HCD6	TANC2	-0.01	0.650773
Q16181	SEPTIN7	-0.07	0.286727
Q93096	PTP4A1	0.14	0.288915
Q14181	POLA2	0.07	0.22396
Q16594	TAF9	-0.09	0.0941268
Q86XR2	NIBAN3	-0.02	0.495566
P83731	RPL24	-0.04	0.542576
Q9HC36	MRM3	0.01	0.560908
Q75QN2	INTS8	0	0.575727
Q9HD23	MRS2	0.03	0.416165
O60568	PLOD3	0.08	0.133956
Q9BZQ6	EDEM3	0.14	0.279807
Q9Y478	PRKAB1	-0.09	0.325003
P29144	TPP2	-0.01	0.45665
P48735	IDH2	0	0.540477
Q9BQC6	MRPL57	0.01	0.344518
Q9Y6K0	CEPT1	0.06	0.125387
Q9UDV7	ZNF282	-0.09	0.585496
Q01201	RELB	0.01	0.476995
Q92859	NEO1	0	0.471173
Q86VP3	PACS2	0.15	0.469386
P63027	VAMP2	-0.05	0.638977
Q9UPP1	PHF8	0.01	0.524187
Q9BWE0	REPIN1	-0.12	0.146788
Q8N5L8	RPP25L	0.01	0.616537
O43242	PSMD3	0.03	0.30807
P33897	ABCD1	-0.11	0.614903
Q8N587	ZNF561	-0.29	0.0700344
P50851	LRBA	0.02	0.40108
Q9UEW8	STK39	0.01	0.414055
P55884	EIF3B	-0.03	0.623554
Q8IWP9	CCDC28A	0.02	0.609209
O75569	PRKRA	-0.05	0.261976
P45844	ABCG1	0.28	0.253306
Q969R5	L3MBTL2	0.11	0.255033
Q9Y587	AP4S1	0.02	0.651744
Q9Y2K6	USP20	-0.13	0.385704
Q16134	ETFDH	-0.06	0.486346
P25705	ATP5F1A	0.01	0.502633
Q8WZ60	KLHL6	-0.05	0.206199
A6NDU8	RIMOC1	0	0.554844
P0C1Z6	TFPT	-0.05	0.496092
Q9UHB6	LIMA1	-0.09	0.119607
P51572	BCAP31	0.02	0.413208
Q13488	TCIRG1	-0.01	0.498152
Q96T17	MAP7D2	-0.08	0.0544409
P08134	RHOC	0.18	0.220916
Q5VUG0	SFMBT2	-0.12	0.209585
Q6PI98	INO80C	-0.07	0.247931
Q5TAQ9	DCAF8	-0.01	0.488448
Q7Z5K2	WAPL	-0.01	0.501612
Q9UHW9	SLC12A6	0.11	0.145406
Q9H900	ZWILCH	0	0.601854
Q9UM11	FZR1	-0.18	0.606256
Q6ZST2	COL25A1-DT	-0.05	0.42088
Q9P0J0	NDUFA13	-0.04	0.563243
Q9H7F0	ATP13A3	-0.07	0.463142
Q08117	TLE5	-0.38	0.294595
O14730	RIOK3	0.11	0.0720779
Q32P41		0.18	0.309395
O75478	TADA2A	0.08	0.359424
Q92574	TSC1	0.07	0.139831
O75995	SASH3	-0.05	0.254846
Q13206	DDX10	-0.01	0.437946
Q9H6X4	TMEM134	-0.17	0.0713355
Q9UG56	PISD	0.05	0.145166
P16402	H1-3	-0.03	0.529367
Q96DR5	BPIFA2	-0.04	0.574748
Q99447	PCYT2	0.04	0.304976
P20226	TBP	0.06	0.380275
O95159	ZFPL1	0.08	0.639491
O75529	TAF5L	0.01	0.36282
Q96FJ0	STAMBPL1	-0.08	0.128098
Q9NW13	RBM28	-0.04	0.347942
P40818	USP8	0	0.427247
O94923	GLCE	-0.22	0.283296
P21359	NF1	0.09	0.412064
P22314	UBA1	0	0.452379
Q9NRG0	CHRAC1	-0.23	0.102357
P27824	CANX	0.03	0.368008
Q96NW4	ANKRD27	0.07	0.314294
Q53FT3	HIKESHI	0.17	0.374417
Q8NI22	MCFD2	-0.07	0.597272
P36639		0.13	0.0267666
Q5C9Z4	NOM1	-0.01	0.550782
Q14004	CDK13	0.01	0.449357
Q9ULX6	AKAP8L	-0.02	0.264389
Q9NV70	EXOC1	0.04	0.555357
P52597	HNRNPF	-0.02	0.629494
P53992	SEC24C	0.01	0.435174
Q9NUX5	POT1	0.06	0.571155
P12956	XRCC6	0.05	0.380059
Q8N2W9	PIAS4	-0.05	0.643807
Q9H079	KATNBL1	-0.06	0.646419
Q9BZK3	NACA4P	0	0.451519
P63241	EIF5A	-0.1	0.192254
Q9BQC3	DPH2	-0.01	0.418626
Q52LR7	EPC2	-0.01	0.34476
P15918	RAG1	-0.04	0.447529
O95433	AHSA1	0.04	0.46977
Q92619	ARHGAP45	-0.04	0.428608
Q9UMY1	NOL7	-0.03	0.450215
Q969J3	BORCS5	0.05	0.237183
P15056	BRAF	0.06	0.430742
P36896	ACVR1B	-0.06	0.639359
Q9BTW9	TBCD	0.03	0.204181
P18074	ERCC2	-0.09	0.125397
Q9Y262	EIF3L	0.06	0.276268
O15397	IPO8	0.09	0.404883
Q13370	PDE3B	0.01	0.566091
Q9P2W1	PSMC3IP	0.01	0.534716
Q6UWS5	PET117	-0.24	0.516369
Q8WW01	TSEN15	0.09	0.287755
P49754	VPS41	0.04	0.384945
Q8IXQ4	GPALPP1	0.02	0.303449
Q9H074	PAIP1	0	0.472625
O75420	GIGYF1	-0.19	0.0914658
Q86U06	RBM23	-0.02	0.546734
A6NIH7	UNC119B	0.04	0.359227
Q15853	USF2	-0.09	0.33265
Q9Y575	ASB3	-0.14	0.135163
O00743	PPP6C	-0.03	0.348608
P35268	RPL22	-0.01	0.500497
P46778	RPL21	-0.02	0.373791
Q9NPL8	TIMMDC1	0.11	0.436115
Q9UJA2	CRLS1	-0.1	0.233999
Q9NSK7	C19orf12	0	0.330444
Q9UPQ3	AGAP1	-0.02	0.19632
Q9BXS9	SLC26A6	-0.19	0.166957
Q8WV28	BLNK	0	0.321994
O75787	ATP6AP2	0.06	0.525621
Q9NWT6	HIF1AN	0.03	0.64966
Q8IXU6	SLC35F2	0	0.560545
Q96Q15	SMG1	0.07	0.460993
Q3T8J9	GON4L	-0.04	0.252412
Q8IZ73	RPUSD2	0.02	0.467184
Q8N0T1	RBIS	-0.07	0.220947
P09669	COX6C	-0.08	0.517156
Q6AZZ1	TRIM68	0.12	0.418411
Q6ZN18	AEBP2	-0.13	0.629723
Q86WP2	GPBP1	0.01	0.535921
Q5M775	SPECC1	-0.02	0.289781
P13861	PRKAR2A	0.02	0.428493
Q9H8G2	CAAP1	-0.06	0.63783
P23297	S100A1	0.1	0.373465
Q13569	TDG	-0.07	0.357974
P00338	LDHA	0.06	0.1806
Q8WUR7	C15orf40	0.06	0.578566
Q9BUE0	MED18	0.04	0.459753
Q7L099	RUFY3	-0.19	0.313959
Q7Z3K6	MIER3	0.03	0.51776
Q567U6	CCDC93	-0.01	0.635505
Q96HR3	MED30	0.18	0.387448
Q16611	BAK1	-0.04	0.577384
Q9BSJ6	PIMREG	0.08	0.411865
Q09161	NCBP1	-0.01	0.508159
A6NHR9	SMCHD1	0.03	0.461511
Q9UI15	TAGLN3	-0.01	0.497195
P15848	ARSB	0.06	0.476103
P60174	TPI1	-0.07	0.1632
Q96EK6	GNPNAT1	0.1	0.128738
Q8N766	EMC1	0.05	0.0171331
P08237	PFKM	0.02	0.556544
P30626	SRI	-0.03	0.381617
Q6P1N0	CC2D1A	0	0.559656
Q02218	OGDH	0.06	0.272085
Q9HCU5	PREB	0.04	0.612292
Q9BSY9	DESI2	-0.18	0.543672
Q6GMV2	SMYD5	-0.07	0.291108
Q14108	SCARB2	0.01	0.397016
P10415	BCL2	0.23	0.180594
Q6P087	RPUSD3	0.11	0.364024
Q9NXW9	ALKBH4	-0.1	0.379872
P42785	PRCP	0.06	0.526469
Q9BXS4	TMEM59	-0.01	0.413545
Q9H4A6	GOLPH3	0.01	0.420007
Q9ULH7	MRTFB	0	0.426049
Q08431	MFGE8	0.1	0.303008
Q9H3R5	CENPH	0.02	0.462138
Q9C0B5	ZDHHC5	0.15	0.571389
Q8N128	FAM177A1	-0.26	0.16441
P04843	RPN1	0.05	0.458523
Q9NU19	TBC1D22B	-0.05	0.468899
Q92747	ARPC1A	-0.06	0.287741
P53567	CEBPG	-0.39	0.14275
Q9NUE0	ZDHHC18	-0.03	0.561748
P62256	UBE2H	-0.03	0.323255
Q96P48	ARAP1	-0.05	0.354747
Q9GZT8	NIF3L1	0.04	0.527834
Q8NBJ7	SUMF2	-0.04	0.348302
O94768	STK17B	-0.01	0.520071
Q96EK5	KIFBP	0.05	0.29243
Q9NUQ9	CYRIB	0.03	0.300071
Q8TAD7	OCC1	-0.12	0.515866
Q13164	MAPK7	0.06	0.391046
Q13615	MTMR3	-0.02	0.27975
P55011	SLC12A2	-0.02	0.439789
O95363	FARS2	0.13	0.382224
P50548	ERF	-0.01	0.559933
Q12912	IRAG2	0.05	0.479161
O75792	RNASEH2A	-0.02	0.619596
P24386	CHM	-0.15	0.225734
A4D161	FAM221A	0.07	0.645433
Q8TBZ6	TRMT10A	-0.03	0.51158
Q99470	SDF2	0.06	0.63009
Q5VWJ9	SNX30	0.24	0.511525
Q9P219	CCDC88C	-0.07	0.341804
Q9UKK9	NUDT5	0	0.441221
P0CAP2	POLR2M	0.06	0.306448
Q9Y2D9	ZNF652	-0.21	0.461425
Q93063	EXT2	0.51	0.624838
Q96HE7	ERO1A	0.03	0.510295
Q96PQ7	KLHL5	-0.14	0.0796588
Q9Y4D7	PLXND1	0.03	0.599971
Q96L92	SNX27	0	0.513341
Q6ZSZ5	ARHGEF18	0.01	0.347829
Q71F56	MED13L	-0.12	0.629396
Q9NZ43	USE1	0.03	0.459929
P48382	RFX5	0.07	0.223153
Q9UG63	ABCF2	0	0.437771
Q9UBU8	MORF4L1	-0.01	0.442567
P14866	HNRNPL	0	0.629068
Q9H8K7	PAAT	0.08	0.632727
Q96QR8	PURB	-0.1	0.410576
P31937	HIBADH	0.04	0.309843
P04080	CSTB	-0.13	0.376735
P00352	ALDH1A1	0.05	0.456208
Q15628	TRADD	-0.13	0.157537
O15014	ZNF609	-0.07	0.342155
Q5T5U3	ARHGAP21	-0.36	0.241626
P46199	MTIF2	0.02	0.599586
P56589	PEX3	-0.04	0.514588
Q8TD19	NEK9	-0.01	0.346822
Q04206	RELA	-0.07	0.152921
Q9BVT8	TMUB1	-0.01	0.635508
Q9Y5P4	CERT1	0.03	0.588424
Q13825	AUH	0.07	0.377221
Q9UN36	NDRG2	0.22	0.0495436
Q8WUF8	ARB2A	0.01	0.514433
Q96EE3	SEH1L	0.04	0.440076
Q7L4I2	RSRC2	0	0.640379
P00558	PGK1	-0.01	0.600329
Q9HB90	RRAGC	-0.01	0.499436
Q13889	GTF2H3	0.04	0.350344
Q96HA7	TONSL	0.03	0.458566
Q96AQ6	PBXIP1	0.04	0.437538
P40429	RPL13A	-0.08	0.512407
O76021	RSL1D1	0.04	0.28482
Q9NVR2	INTS10	0.03	0.63257
P62837	UBE2D2	-0.04	0.390525
Q99584	S100A13	0	0.529522
Q16851	UGP2	0.02	0.420695
O75145	PPFIA3	-0.01	0.476053
Q9UIG0	BAZ1B	-0.01	0.35441
Q9NYL9	TMOD3	-0.06	0.357774
P47974	ZFP36L2	-0.03	0.273949
Q9H5H4	ZNF768	0.12	0.0198
Q8IW41	MAPKAPK5	-0.16	0.28359
O15127	SCAMP2	-0.02	0.514121
O95782	AP2A1	0.02	0.460473
Q86UW6	N4BP2	0.07	0.541666
Q6RI45	BRWD3	0.16	0.517286
P30048	PRDX3	-0.07	0.460642
Q96ED9	HOOK2	0.08	0.303719
P41217	CD200	0.05	0.572701
Q96M91	CFAP53	-0.1	0.374922
O75506	HSBP1	0.14	0.374898
Q86Y97	KMT5C	0.1	0.419495
P31943	HNRNPH1	-0.06	0.212058
P05114	HMGN1	-0.08	0.626958
Q6P1M0	SLC27A4	-0.04	0.35488
Q9H714	RUBCNL	-0.1	0.403452
P09104	ENO2	0.05	0.323063
P49189	ALDH9A1	0.03	0.321871
P21127	CDK11B	0.04	0.387965
Q9BXK1	KLF16	-0.07	0.651867
Q96SB8	SMC6	0.03	0.228809
Q9NTX7	RNF146	-0.05	0.431173
P53677	AP3M2	-0.01	0.61167
Q8WUY9	DEPDC1B	-0.03	0.484671
P37275	ZEB1	-0.03	0.369715
Q9NP87	POLM	-0.03	0.585822
O75362	ZNF217	0.18	0.549991
Q9UNT1	RABL2B	-0.3	0.229762
Q5BKT4	ALG10	0.05	0.615895
Q9HD20	ATP13A1	0.01	0.640194
O00268	TAF4	0.08	0.567688
P43251	BTD	-0.23	0.611444
Q8TDY4	ASAP3	0.21	0.317125
Q14694	USP10	0.01	0.491018
Q9UBW8	COPS7A	-0.07	0.398784
Q9UKB1	FBXW11	-0.09	0.22711
Q8N0X4	CLYBL	-0.04	0.487215
Q3ZAQ7	VMA21	-0.03	0.346804
Q14686	NCOA6	-0.04	0.629652
Q8WU39	MZB1	0.11	0.343283
P78312	FAM193A	0.03	0.338313
Q5VZL5	ZMYM4	-0.04	0.436972
Q9UHH9	IP6K2	-0.07	0.642091
Q99720	SIGMAR1	0.01	0.526016
Q8IY92	SLX4	-0.08	0.477024
Q92890	UFD1	0.02	0.565892
Q9H871	RMND5A	-0.03	0.5156
Q7Z7L1	SLFN11	0.01	0.454914
Q6NYC1	JMJD6	-0.02	0.506535
O75446	SAP30	0.13	0.451306
Q99442	SEC62	0.02	0.487132
Q9NP64	ZCCHC17	0.07	0.425887
P28482	MAPK1	0.03	0.624333
Q9BZV1	UBXN6	-0.07	0.478392
Q96PP9	GBP4	0.04	0.247016
Q9H2G2	SLK	-0.01	0.491855
Q96DM3	RMC1	0.02	0.194526
Q5EE01	CENPW	0.17	0.608148
Q14257	RCN2	0.02	0.378004
Q5TAX3	TUT4	-0.01	0.562947
Q9BZM3	GSX2	0.15	0.383062
Q92900	UPF1	-0.05	0.10265
Q92599	SEPTIN8	0.06	0.526702
P47813	EIF1AX	0	0.453139
P26038	MSN	0.01	0.508763
Q9BW91	NUDT9	-0.03	0.423283
P49356	FNTB	-0.01	0.471793
Q6SPF0	SAMD1	-0.07	0.632064
P21926	CD9	-0.01	0.459458
Q96I59	NARS2	0.04	0.22851
Q6P2P2	PRMT9	-0.03	0.526096
Q9NS87	KIF15	-0.05	0.408842
Q9NWZ5	UCKL1	0	0.54902
Q9HD34	LYRM4	-0.13	0.177084
Q15714	TSC22D1	0.29	0.320798
P22830	FECH	0.03	0.616433
O75319		0.01	0.55262
O00231	PSMD11	0.05	0.27681
P09543	CNP	0.06	0.24627
P28749	RBL1	0.04	0.626384
Q8WTS6	SETD7	0.03	0.463059
P49761	CLK3	0.01	0.432868
P51784	USP11	0.04	0.375489
O60725	ICMT	0.11	0.0275883
P11142	HSPA8	-0.06	0.282953
Q86XI2	NCAPG2	0.03	0.470402
Q99547	MPHOSPH6	-0.02	0.487874
O15060	ZBTB39	0.02	0.641077
Q8N4V1	MMGT1	-0.16	0.134574
P15814	IGLL1	0	0.552696
Q9Y5L2	HILPDA	0.11	0.46321
P14316	IRF2	-0.1	0.491792
Q9ULR0	ISY1	-0.07	0.228688
Q9BQ61	TRIR	0.01	0.623207
Q14202	ZMYM3	-0.03	0.640288
Q8IWC1	MAP7D3	-0.02	0.413937
P09913	IFIT2	0.06	0.407978
Q9HB58	SP110	-0.03	0.54236
P24390	KDELR1	-0.01	0.571905
P34932	HSPA4	-0.03	0.339863
O75928	PIAS2	0	0.468288
P63092	GNAS	0.04	0.489858
Q9H2G9	BLZF1	-0.04	0.552918
Q96B36	AKT1S1	0.22	0.194953
O14593	RFXANK	-0.02	0.534196
Q09472	EP300	0.13	0.21741
Q9BYD2	MRPL9	0.1	0.0364047
Q9UNS2	COPS3	-0.07	0.412484
O60229	KALRN	0.17	0.646347
P32969	RPL9; RPL9P7; RPL9P8; RPL9P9	-0.01	0.417526
O00139	KIF2A	0	0.427213
Q9UPN4	CEP131	0.03	0.18973
Q9GZN7	ROGDI	0.12	0.408643
Q8NBN3	TMEM87A	0.09	0.635713
Q14376	GALE	0.1	0.346541
Q9Y2H6	FNDC3A	0.03	0.466517
Q7Z739	YTHDF3	-0.1	0.646724
Q9Y2W1	THRAP3	0.01	0.365697
Q9HAV4	XPO5	0	0.335872
Q8NI37	PPTC7	-0.03	0.61017
Q9H1U9	SLC25A51	-0.03	0.373966
P48736	PIK3CG	-0.09	0.196575
Q99797	MIPEP	0.05	0.501158
P52566	ARHGDIB	0.01	0.393923
Q53H82	LACTB2	-0.04	0.251679
Q96BJ3	AIDA	-0.07	0.623891
Q9Y2D4	EXOC6B	0.05	0.223409
O75387	SLC43A1	0.27	0.584339
Q8IY81	FTSJ3	-0.04	0.278049
Q9BVG9	PTDSS2	-0.24	0.264785
Q9UGU5	HMGXB4	0.05	0.493831
Q00978	IRF9	0.11	0.409034
Q8IV48	ERI1	0	0.389801
Q8N2K1	UBE2J2	-0.06	0.379783
Q96A26	FAM162A	0.12	0.386072
Q9HD40	SEPSECS	0.09	0.436958
O43463	SUV39H1	0.01	0.402721
Q8NCN4	RNF169	-0.04	0.60337
Q5JUR7	TEX30	-0.01	0.399577
P10619	CTSA	-0.09	0.608603
Q8IZ69	TRMT2A	-0.04	0.529631
Q9NZQ3	NCKIPSD	-0.08	0.558313
P08195	SLC3A2	0.06	0.266146
P26447	S100A4	-0.05	0.476953
Q9ULI0		-0.01	0.561488
P15311	EZR	-0.04	0.32171
Q13439	GOLGA4	-0.05	0.440488
P15170	GSPT1	0.02	0.295623
Q71U36	TUBA1A	0.03	0.384296
Q92613	JADE3	0.01	0.486047
P25774	CTSS	0.04	0.532557
P46013	MKI67	0.06	0.421867
Q14005	IL16	0.05	0.304295
Q9H9L4	KANSL2	0.02	0.494014
Q96C90	PPP1R14B	0.26	0.440845
Q96EB1	ELP4	0.05	0.314219
Q8TD55	PLEKHO2	-0.05	0.332841
O95183	VAMP5	-0.15	0.0678462
Q96KR6	FAM210B	0.16	0.276663
Q8NDN9	RCBTB1	-0.11	0.256299
Q9HBG6	IFT122	0.18	0.0997305
Q15366	PCBP2	-0.06	0.403613
P47897	QARS1	-0.02	0.262844
Q9Y3B2	EXOSC1	-0.01	0.424895
Q96P53	WDFY2	-0.01	0.430094
Q96B26	EXOSC8	-0.01	0.537289
Q05193	DNM1	-0.05	0.159403
P17096	HMGA1	-0.07	0.539889
Q14586	ZNF267	0.02	0.530069
Q8WUX9	CHMP7	0.04	0.098648
Q6P2H3	CEP85	0.06	0.643225
P84098	RPL19	-0.01	0.59712
P11047	LAMC1	0.25	0.337016
Q9BVL2	NUP58	-0.05	0.437591
Q9Y530	OARD1	0.04	0.384838
P55263	ADK	0.03	0.500611
O94813	SLIT2	0.28	0.589965
P35813	PPM1A	0.08	0.580481
Q14865	ARID5B	0.06	0.455908
Q9UKX7	NUP50	-0.05	0.415738
Q9BZG8		0.08	0.598984
Q13263	TRIM28	-0.02	0.37741
P22059	OSBP	0.01	0.497874
Q9Y673	ALG5	0.04	0.482413
P61160	ACTR2	0	0.441968
Q9P227	ARHGAP23	-0.1	0.557881
Q9BUJ2	HNRNPUL1	-0.03	0.352802
Q9ULV4	CORO1C	-0.08	0.194488
O95299	NDUFA10	-0.07	0.327881
P42345	MTOR	0.01	0.337992
O14656	TOR1A	0.07	0.264768
P31153	MAT2A	-0.05	0.370386
Q32P44	EML3	-0.05	0.281251
Q9NPH0	ACP6	-0.09	0.25676
P54098	POLG	0.04	0.569174
A6NNY8	USP27X	0.07	0.288323
Q9NWY4	HPF1	0.06	0.501228
Q5VTE6	ANGEL2	0.13	0.0730191
O75808	CAPN15	-0.09	0.479142
Q8NG68	TTL	-0.03	0.539393
O95865	DDAH2	-0.06	0.650313
O14561	NDUFAB1	0.01	0.519439
P46060	RANGAP1	-0.03	0.317038
Q96PY6	NEK1	-0.18	0.156096
Q16774	GUK1	0.08	0.453496
Q6DN90	IQSEC1	0.01	0.560693
Q6P2C8	MED27	-0.05	0.0961546
Q10472	GALNT1	0.05	0.602372
Q9UMX1	SUFU	0.04	0.455814
P61224	RAP1B	0.04	0.415336
Q8TCG1	CIP2A	0.02	0.556133
Q6NTE8	MRNIP	-0.1	0.40993
Q9BYE7	PCGF6	0.15	0.238798
Q96RP9	GFM1	0.02	0.551718
P26232	CTNNA2	0.18	0.557826
O15511	ARPC5	-0.05	0.456393
Q9NP81	SARS2	0.03	0.311288
Q8N9N8	EIF1AD	0.09	0.346196
Q9UJD0	RIMS3	0	0.412733
Q7Z7B1	PIGW	-0.06	0.526842
P62333	PSMC6	-0.04	0.469065
O14929	HAT1	-0.01	0.327018
P09001	MRPL3	0.05	0.401995
Q9GZY6	LAT2	0.13	0.0454931
Q9H3R0	KDM4C	0.03	0.509287
Q9HD67	MYO10	0.14	0.141746
Q8IV63	VRK3	-0.05	0.15242
Q99708	RBBP8	0.11	0.368689
P12955	PEPD	-0.01	0.562195
Q01813	PFKP	0	0.471457
Q9Y6X3	MAU2	0.02	0.493906
Q86XR8	CEP57	0.07	0.312744
Q9H977	WDR54	-0.03	0.443314
Q684P5	RAP1GAP2	-0.41	0.108451
O76094	SRP72	-0.01	0.614127
Q9BUM1	G6PC3	-0.03	0.462125
Q13530	SERINC3	0.22	0.218003
A6NJ78	METTL15	0.06	0.644904
Q01629	IFITM2	0.25	0.180289
Q8WVD3	RNF138	-0.39	0.0624693
P49005	POLD2	-0.01	0.331637
Q5QJE6	DNTTIP2	-0.03	0.4259
O43504	LAMTOR5	0.06	0.577568
P46734	MAP2K3	0.01	0.395994
Q9Y520	PRRC2C	-0.06	0.548015
P08240	SRPRA	-0.02	0.498579
Q96QC0	PPP1R10	0	0.412016
Q6IE81	JADE1	-0.03	0.45175
P55060	CSE1L	0.01	0.403823
Q9NR09		-0.03	0.298533
Q9ULW0	TPX2	-0.05	0.299793
O75691	UTP20	0.08	0.0590325
Q6P9B6	MEAK7	-0.04	0.280264
Q4U2R6	MRPL51	0.16	0.423288
Q8NE01	CNNM3	-0.11	0.263951
Q9H2H8	PPIL3	0.14	0.367877
Q9H4I9	SMDT1	0.21	0.292644
Q9H2D6	TRIOBP	-0.22	0.103636
Q5RI15	COX20	-0.06	0.314383
Q9NQS1	AVEN	0.35	0.540865
Q8TCU6	PREX1	-0.01	0.440699
Q9HD26	GOPC	-0.05	0.528799
O43808	SLC25A17	0.06	0.558927
O00189	AP4M1	-0.49	0.120174
P03915	MT-ND5	0.17	0.419179
Q7L1W4	LRRC8D	0.13	0.138933
P00568	AK1	0.04	0.214243
Q66PJ3		-0.03	0.540151
Q7Z478	DHX29	-0.02	0.273477
Q9Y3S2	ZNF330	-0.06	0.305944
Q9BSK4	FEM1A	-0.33	0.0676466
Q9H5K3	POMK	0.09	0.520117
P33991	MCM4	0.02	0.560541
Q9Y689	ARL5A	-0.03	0.582937
Q99426	TBCB	0.02	0.485059
O43678	NDUFA2	-0.01	0.506165
P42677	RPS27	-0.04	0.544354
Q9UQ03	CORO2B	-0.04	0.330232
Q9ULG1	INO80	-0.12	0.263076
A8MVW0	FAM171A2	0.24	0.225982
Q9BUF5	TUBB6	0.17	0.302037
A9UHW6	MIF4GD	0.12	0.0786552
Q8IWA0	WDR75	-0.06	0.343507
Q9UKD1	GMEB2	-0.08	0.218702
O60832	DKC1	0	0.512562
Q8TCB7	METTL6	0.12	0.285723
O43929	ORC4	0.03	0.383512
Q9UHJ6		-0.07	0.37974
P98198	ATP8B2	-0.27	0.398165
Q12931	TRAP1	0.01	0.424339
Q9H9T3	ELP3	0.01	0.397953
Q9HAN9	NMNAT1	-0.06	0.402465
Q9HBH1	PDF	0.02	0.502156
Q5TCS8	AK9	0.28	0.0181654
Q9NXN4	GDAP2	-0.09	0.32965
O43837	IDH3B	0.06	0.145185
P31629	HIVEP2	-0.09	0.220483
Q53HL2	CDCA8	-0.05	0.63225
Q13948	CUX1	-0.09	0.550156
P22234	PAICS	-0.02	0.647479
Q9UF56	FBXL17	0.18	0.0484231
Q9NQW7	XPNPEP1	0.08	0.124523
Q9Y2Z2	MTO1	0.07	0.152695
Q5T653	MRPL2	0.15	0.431644
Q9P0U1	TOMM7	0.1	0.189644
O75947	ATP5PD	-0.03	0.640019
Q14232	EIF2B1	0.04	0.353774
Q8N5N7	MRPL50	-0.04	0.478168
P36873	PPP1CC	-0.02	0.482339
Q8N9V3		-0.01	0.615476
P85299	PRR5	0.15	0.452117
Q9NNW7	TXNRD2	0.03	0.600629
P51692	STAT5B	0	0.514861
Q9H2U2	PPA2	0.04	0.340669
Q6NUN9	ZNF746	-0.09	0.356464
O43264	ZW10	0	0.447552
Q9P1Q0	VPS54	-0.08	0.124001
Q99622	C12orf57	-0.08	0.242335
P03891	MT-ND2	0.1	0.387928
Q8IU60	DCP2	-0.01	0.425598
P62280	RPS11	-0.05	0.569785
Q16563	SYPL1	-0.06	0.488542
P35241	RDX	-0.05	0.104787
Q7LDG7	RASGRP2	0.1	0.29506
P57678	GEMIN4	-0.03	0.193936
Q9UJU2	LEF1	-0.14	0.119541
Q92643	PIGK	-0.09	0.589332
P20273	CD22	0.05	0.626324
O75717	WDHD1	-0.01	0.342185
Q96T37	RBM15	0	0.48663
P62873	GNB1	0.03	0.569401
O95625	ZBTB11	0.02	0.607607
Q8WU90	ZC3H15	-0.02	0.302637
Q96GV9	MACIR	-0.06	0.351342
O75146	HIP1R	0.02	0.452332
O60293	ZFC3H1	-0.04	0.467232
Q96QD9	FYTTD1	0.03	0.544411
Q15811	ITSN1	0.04	0.488364
P10301	RRAS	-0.04	0.578399
Q9BS40	LXN	0.15	0.0453959
Q96MX6	DNAAF10	0	0.634615
Q92616		0.05	0.372766
Q15269	PWP2	-0.01	0.44177
Q8WVT3	TRAPPC12	0.01	0.542029
Q96LR5	UBE2E2	0.4	0.494048
Q8N5C6	SRBD1	0.06	0.314232
O94986	CEP152	-0.04	0.645736
Q14527	HLTF	-0.02	0.424933
Q8N8R7	ARL14EP	0.02	0.503834
Q6P1K2	PMF1	-0.04	0.41336
Q96GN5	CDCA7L	-0.06	0.648123
Q7KZN9	COX15	0.05	0.588517
P15391	CD19	0.08	0.301673
O60508	CDC40	-0.02	0.463983
Q9BRP8	PYM1	-0.09	0.396442
Q13308	PTK7	-0.04	0.353648
Q9Y608	LRRFIP2	-0.14	0.426288
P49006	MARCKSL1	0.07	0.30915
P35236	PTPN7	0.23	0.158045
Q8TDY2	RB1CC1	0.08	0.614902
Q9P2D1	CHD7	-0.03	0.463494
Q02548	PAX5	-0.05	0.254483
O75663	TIPRL	0.04	0.280233
P51114	FXR1	-0.03	0.172558
O00592	PODXL	0	0.440307
O15439	ABCC4	0.04	0.250484
Q13670	PMS2P11	-0.1	0.157893
Q9H6E5	TUT1	0.1	0.109664
Q13496	MTM1	-0.05	0.458937
P46736	BRCC3	-0.06	0.226908
Q9C0G0	ZNF407	0.07	0.218991
P48730	CSNK1D	0.19	0.343102
Q13620	CUL4B	0.03	0.444206
Q96T60	PNKP	0	0.504585
Q9P0I2	EMC3	0.06	0.232472
Q9BTF0	THUMPD2	-0.11	0.353059
Q9UIF9	BAZ2A	-0.02	0.543245
P35637	FUS	-0.07	0.498238
Q8N0U8	VKORC1L1	0.07	0.264363
Q9P2G9	KLHL8	-0.15	0.0516318
Q5JTD0	TJAP1	-0.06	0.323655
Q9BRF8	CPPED1	0.07	0.235986
Q9UHG3	PCYOX1	0.1	0.408379
Q9UHK0	NUFIP1	-0.08	0.362352
Q6UWZ7	ABRAXAS1	-0.05	0.222309
P49247	RPIA	-0.03	0.296854
P12235	SLC25A4	0.03	0.319045
Q9NRS6	SNX15	0.09	0.227506
Q13685	AAMP	0.02	0.433844
P61966	AP1S1	0.06	0.409874
Q13427	PPIG	0	0.523338
Q96MG8	PCMTD1	0.21	0.391322
Q14644	RASA3	-0.05	0.306815
Q96CT7	CCDC124	-0.1	0.203615
P56962	STX17	0.04	0.532757
Q6PKG0	LARP1	-0.01	0.638826
Q9Y4C1	KDM3A	-0.04	0.389258
Q53GL0	PLEKHO1	-0.1	0.32028
Q5T3I0	GPATCH4	-0.03	0.398257
Q8NCU8	MTLN	0.04	0.335866
Q12857	NFIA	0.02	0.465123
Q969S0	SLC35B4	0.36	0.494716
Q92530	PSMF1	0.01	0.549259
P49756	RBM25	0.02	0.642666
Q9NRR5	UBQLN4	0.07	0.272701
Q8IU81	IRF2BP1	-0.16	0.364076
O94906	PRPF6	-0.02	0.419926
Q96RS0	TGS1	-0.06	0.398024
O94886	TMEM63A	0.36	0.0779252
P79522	PRR3	0.32	0.191359
Q6ICH7	ASPHD2	0	0.47654
Q99880	H2BC13	-0.29	0.194671
Q7L592	NDUFAF7	0.08	0.101766
Q9Y679	AUP1	-0.15	0.514761
Q8TD22	SFXN5	0.12	0.538429
O75503	CLN5	0.06	0.557497
Q969Q6	PPP2R3C	0.06	0.617669
Q12874	SF3A3	-0.01	0.569661
O95870	ABHD16A	0.08	0.295886
Q9UH62	ARMCX3	0.03	0.171323
Q9UPW5	AGTPBP1	0.03	0.571046
P53007	SLC25A1	0.06	0.448573
Q9C0C7	AMBRA1	0.17	0.49657
Q96AB3	ISOC2	0.04	0.0347394
Q13409	DYNC1I2	0.05	0.424555
P52306	RAP1GDS1	0.02	0.490606
Q58FF6	HSP90AB4P	0.03	0.512474
O95235	KIF20A	-0.06	0.358398
O95166	GABARAP	0.1	0.446655
Q9NPB8	GPCPD1	0.19	0.101107
Q9UBF2	COPG2	0.02	0.491078
O75489	NDUFS3	-0.05	0.319418
P35232	PHB1	-0.01	0.455418
Q6P4R8	NFRKB	-0.02	0.40585
Q92626	PXDN	0.09	0.313772
Q15528	MED22	-0.05	0.393233
P67936	TPM4	0	0.525227
Q8IZ40	RCOR2	0.41	0.31787
Q6VN20	RANBP10	-0.01	0.576581
Q8NB16	MLKL	0.01	0.50409
Q8WWC4	MAIP1	-0.04	0.491969
Q9BTA9	WAC	-0.05	0.61567
Q01804	OTUD4	-0.12	0.518941
Q8IWV7	UBR1	-0.03	0.471489
Q86WB0	ZC3HC1	-0.02	0.177365
Q14696	MESD	0.03	0.604601
P43307	SSR1	0.01	0.518171
Q9H3K2	GHITM	0.04	0.503411
Q969H6	POP5	0.38	0.273524
Q14746	COG2	0.05	0.17375
Q13188	STK3	0.03	0.244107
Q9HCE0	EPG5	-0.15	0.203691
O00244	ATOX1	-0.03	0.623002
Q92896	GLG1	0.05	0.136966
P78356	PIP4K2B	0.03	0.431333
Q5SY16	NOL9	0.05	0.349241
P49281	SLC11A2	0.02	0.584167
Q9H9E3	COG4	0.08	0.176429
P31040	SDHA	0.02	0.380787
P33316	DUT	0.1	0.387609
P49711	CTCF	-0.03	0.409331
Q9P2E5	CHPF2	0.23	0.243404
Q5QJ74	TBCEL	-0.06	0.558713
Q9NY27	PPP4R2	-0.06	0.530081
Q12894		0.04	0.182848
Q5UIP0	RIF1	0	0.469844
Q8N6L1	KRTCAP2	0.2	0.495064
O75460	ERN1	0.38	0.0315783
Q9NTW7	ZFP64	-0.05	0.289904
Q6YP21	KYAT3	0.06	0.624406
Q9BYI3	HYCC1	-0.06	0.441669
Q8WUU4	ZNF296	-0.02	0.352062
Q92835	INPP5D	-0.03	0.457189
P61981	YWHAG	-0.04	0.542801
Q9Y3E7	CHMP3	0.07	0.248037
Q9BV79	MECR	0.03	0.647691
Q8N8R3	SLC25A29	-0.12	0.212988
Q9BRD0	BUD13	0.01	0.548069
Q96AD5	PNPLA2	0.01	0.432472
O75828	CBR3	0.15	0.471616
Q8NCG7	DAGLB	0.05	0.319316
Q7L2J0	MEPCE	0.08	0.265679
Q5XPI4	RNF123	0.03	0.596495
Q8NFQ8	TOR1AIP2	-0.1	0.349187
Q5T447	HECTD3	-0.06	0.263021
P42331	ARHGAP25	0.04	0.345431
O43823	AKAP8	-0.02	0.574861
Q9UBT7	CTNNAL1	-0.15	0.173903
P09488	GSTM1	0.06	0.608843
Q9H1H9	KIF13A	-0.05	0.498927
Q9H792	PEAK1	0.32	0.35234
Q15004	PCLAF	-0.1	0.643578
Q9BU19	ZNF692	-0.3	0.0219838
Q8IX12	CCAR1	-0.03	0.34647
Q9Y6V7	DDX49	0.02	0.477723
Q9UK73	FEM1B	-0.03	0.638189
Q9H9A6	LRRC40	-0.04	0.349626
Q8N302	AGGF1	0.03	0.460799
O14683	TP53I11	-0.25	0.539424
Q5T0B9	ZNF362	-0.16	0.196946
P84095	RHOG	-0.12	0.118418
Q96RL7	VPS13A	-0.03	0.100919
P82979	SARNP	-0.12	0.283312
Q6ZS17	RIPOR1	0	0.630283
Q9NUQ2	AGPAT5	0.02	0.214777
Q96AZ6	ISG20	-0.02	0.513541
O00400	SLC33A1	0.08	0.39634
Q99733	NAP1L4	-0.05	0.370646
Q8IWF6	DENND6A	0.05	0.470886
Q8TB61	SLC35B2	0.08	0.0671179
Q99805	TM9SF2	0.03	0.442567
P22695	UQCRC2	0.05	0.125088
Q16643	DBN1	-0.04	0.253056
O00479	HMGN4	0.14	0.284744
Q96QF0	RAB3IP	-0.02	0.303891
O00425	IGF2BP3	-0.02	0.534389
P42167	TMPO	-0.24	0.207448
Q13596	SNX1	0	0.517146
Q9H8Y8	GORASP2	0.07	0.282218
Q96Q45	TMEM237	0.14	0.295321
P61221	ABCE1	-0.01	0.582027
Q15365	PCBP1	-0.02	0.56629
Q4KMQ1	TPRN	-0.25	0.0553002
Q9BV81	EMC6	0.11	0.0886417
Q9H0R3	TMEM222	-0.13	0.522737
Q8NEJ9	NGDN	-0.02	0.401867
Q9Y2R9	MRPS7	0.05	0.306697
Q92793	CREBBP	-0.03	0.571301
Q13094	LCP2	-0.04	0.610266
Q86T24	ZBTB33	0.01	0.491964
Q96BR1	SGK3	0.12	0.194696
Q643R3	LPCAT4	-0.13	0.2701
Q9UJY5	GGA1	-0.02	0.623534
P40939	HADHA	0.05	0.615403
Q9NVV4	MTPAP	0.02	0.362793
Q76N32	CEP68	0.03	0.405572
Q9UI10	EIF2B4	-0.02	0.518283
Q8NB46	ANKRD52	-0.07	0.513955
Q10713	PMPCA	0.01	0.56039
Q96GS4	BORCS6	-0.03	0.436386
P67809	YBX1	-0.01	0.426363
O43716	GATC	0.15	0.213268
O14867	BACH1	0.1	0.329266
Q8N960	CEP120	0	0.317851
Q13573	SNW1	-0.07	0.286527
Q70J99	UNC13D	0.08	0.245749
Q9Y5Y5	PEX16	-0.2	0.468995
P08962	CD63	0.04	0.519132
Q9P2C4		0.07	0.256885
P49815	TSC2	-0.03	0.424623
Q86SX3	TEDC1	-0.25	0.0887367
O95674	CDS2	0.1	0.307132
Q99728	BARD1	0.1	0.216313
Q92945	KHSRP	-0.11	0.0854999
Q16222	UAP1	0	0.591109
P60900	PSMA6	-0.02	0.457988
Q9BUK0	CHCHD7	-0.11	0.28787
Q5T1V6	DDX59	-0.03	0.209408
P11717	IGF2R	0.02	0.454856
Q9NUQ3	TXLNG	0.04	0.478442
P17041	ZNF32	-0.27	0.359702
O00193	SMAP	0.08	0.458747
P42229	STAT5A	0.11	0.319204
O95273	CCNDBP1	0.18	0.395056
Q9GZZ9	UBA5	0.01	0.479416
O95568	METTL18	0.1	0.326833
P60763	RAC3	-0.15	0.38557
Q9NQG5	RPRD1B	-0.02	0.277312
Q9NQX4	MYO5C	-0.01	0.469245
Q15042	RAB3GAP1	0.04	0.532664
Q96LI5	CNOT6L	-0.04	0.578343
P49023	PXN	0.01	0.400988
Q96CW6	SLC7A6OS	0.13	0.543599
Q15257	PTPA	0.05	0.153912
Q6PD74	AAGAB	-0.06	0.2635
Q6ULP2	AFTPH	-0.02	0.393099
Q15776	ZKSCAN8	-0.02	0.360343
Q9Y3X0	CCDC9	0.03	0.564512
P07311	ACYP1	-0.03	0.450424
O00255		-0.01	0.504057
P51809	VAMP7	-0.01	0.356322
Q13227	GPS2	-0.07	0.650041
P27448	MARK3	0.08	0.431957
Q9HBR0	SLC38A10	-0.01	0.454031
P52657	GTF2A2	0.01	0.43704
O75955	FLOT1	-0.08	0.16519
O95297	MPZL1	0.07	0.410551
P30825	SLC7A1	-0.02	0.573341
Q9H165	BCL11A	-0.09	0.14993
Q9UKI8	TLK1	0.09	0.248885
Q9NX20	MRPL16	0.06	0.55363
O75306	NDUFS2	-0.03	0.245842
P01909	HLA-DQA1	0.04	0.451537
Q16204	CCDC6	0	0.244744
Q9BUI4	POLR3C	0.03	0.32304
Q9UGM6	WARS2	0.08	0.311311
O95478	NSA2	0.03	0.400367
Q96PV6	LENG8	-0.06	0.534281
Q8IWS0	PHF6	-0.03	0.308803
P55789	GFER	0.14	0.628729
Q9BXS6	NUSAP1	-0.04	0.590039
Q9NWK9	ZNHIT6	0.02	0.408733
Q9NW08	POLR3B	0.08	0.274762
Q9BWD1	ACAT2	0.04	0.549801
Q9NX57	RAB20	-0.02	0.405552
Q6GMV3	PTRHD1	0.02	0.340005
Q969T7	NT5C3B	0.04	0.599471
Q9BQI3	EIF2AK1	0.1	0.46113
Q6DCA0	AMMECR1L	-0.24	0.446722
Q96LB3	IFT74	-0.44	0.216196
Q86X53	ERICH1	-0.01	0.487954
Q14571	ITPR2	-0.05	0.169035
Q96H22	CENPN	0.05	0.586583
Q8NFU3	TSTD1	0.2	0.440856
Q15034	HERC3	0.14	0.399388
Q9NQ92	COPRS	0.06	0.500983
P55769	SNU13	-0.09	0.150514
Q14566	MCM6	-0.03	0.274922
O15211	RGL2	-0.63	0.499685
P0CG39	POTEJ	0.02	0.525782
P01903	HLA-DRA	0.02	0.338408
Q86WX3	RPS19BP1	0.06	0.477943
Q07020	RPL18	-0.06	0.535624
P30153	PPP2R1A	-0.04	0.422401
Q6PID6	TTC33	0.06	0.135623
P56937	HSD17B7	-0.05	0.238817
O43172	PRPF4	-0.03	0.284923
Q9NV66	TYW1	-0.02	0.496019
Q8IY18	SMC5	0.04	0.454152
Q8WVM7	STAG1	-0.05	0.27482
Q9NVF7	FBXO28	-0.01	0.492115
Q9NYJ7	DLL3	-0.02	0.440934
P51530	DNA2	-0.06	0.352506
Q9Y4F9	RIPOR2	-0.04	0.487483
P46779	RPL28	-0.05	0.274829
Q9BY43	CHMP4A	0.03	0.651599
Q9HAD4	WDR41	-0.02	0.50811
O60506	SYNCRIP	-0.02	0.403776
P40259	CD79B	-0.1	0.368529
Q9Y2H0	DLGAP4	0.06	0.24911
P61073	CXCR4	0.21	0.416683
Q68DK2		0.06	0.63764
O43639	NCK2	0.02	0.490411
Q12873	CHD3	0.05	0.242163
P53618	COPB1	0.05	0.316055
Q9BTX7	TTPAL	-0.19	0.199356
P61923	COPZ1	0.01	0.500086
Q15102	PAFAH1B3	-0.04	0.216384
Q9UI43	MRM2	0.02	0.460466
P33993	MCM7	-0.02	0.323557
A2A2Z9	ANKRD18B	0.35	0.450619
Q9NPJ4	PNRC2	-0.17	0.638494
Q8WUW1	BRK1	-0.03	0.45567
P53990	IST1	-0.02	0.630152
Q9H2K0	MTIF3	0.05	0.630034
Q96PN7	TRERF1	-0.24	0.2872
Q99638	RAD9A	-0.08	0.334938
P17174	GOT1	0.07	0.093229
Q9Y2G5	POFUT2	-0.02	0.583625
O43670	ZNF207	-0.11	0.0975036
Q9NXG2	THUMPD1	-0.02	0.534213
P30520	ADSS2	0.02	0.226882
Q08378	GOLGA3	-0.05	0.291293
Q7Z3C6	ATG9A	0.03	0.412953
Q8NAV1	PRPF38A	-0.04	0.627108
P01880		0	0.280857
O95620	DUS4L	0.07	0.594501
O76003	GLRX3	0.04	0.235517
Q9Y512	SAMM50	0.05	0.427994
P24928	POLR2A	-0.04	0.330198
Q9H875	PRKRIP1	-0.12	0.267857
Q17R89	ARHGAP44	0.16	0.597413
P19623	SRM	0.03	0.550983
Q9BXS5	AP1M1	0.02	0.389506
Q9UMY4	SNX12	-0.13	0.124132
Q8WVJ2	NUDCD2	0.04	0.611199
Q8WUY1	THEM6	0.36	0.560252
P00492	HPRT1	0.04	0.317701
Q8TBK6	ZCCHC10	-0.11	0.170188
Q14699	RFTN1	0.01	0.502607
Q9NTI5	PDS5B	-0.01	0.554634
P50583	NUDT2	0.14	0.37532
Q92499	DDX1	0.04	0.342276
Q8IYM9	TRIM22	0.1	0.447193
Q92851	CASP10	0.02	0.510612
P53999	SUB1	-0.01	0.455854
Q96SU4	OSBPL9	-0.06	0.292849
Q14966	ZNF638	-0.02	0.468035
Q14168	MPP2	0.22	0.643566
Q15468	STIL	-0.01	0.335496
P01893	HLA-H	0	0.534365
Q86Y79	PTRH1	-0.18	0.265214
Q4J6C6	PREPL	-0.01	0.375616
A1L0T0	ILVBL	-0.04	0.323773
Q5VWG9	TAF3	-0.01	0.564144
Q96L34	MARK4	0.11	0.281793
P51151	RAB9A	0.07	0.443229
Q8TC12	RDH11	-0.01	0.434408
Q14008	CKAP5	0.02	0.526872
Q9NUQ8	ABCF3	0.07	0.613798
Q8NE86	MCU	0.02	0.339213
Q8WY54	PPM1E	-0.13	0.530905
Q8NCW5	NAXE	-0.01	0.429287
Q9NZJ7	MTCH1	0.24	0.310486
Q9NRR3	CDC42SE2	-0.12	0.63659
O60907	TBL1X	0.03	0.33988
P62081	RPS7	-0.14	0.41135
Q92995	USP13	0.02	0.560149
O75352	MPDU1	0.04	0.176541
Q6IN85	PPP4R3A	0.03	0.137409
P51149	RAB7A	0.03	0.435404
Q9BRA0	NAA38	-0.18	0.170604
Q04323	UBXN1	0.01	0.421206
Q99873	PRMT1	0.06	0.427046
Q07866	KLC1	-0.1	0.277532
Q6NSJ0	MYORG	-0.08	0.645749
Q86VX2	COMMD7	-0.05	0.281781
Q27J81	INF2	-0.03	0.406436
A6NFI3	ZNF316	0.16	0.091509
Q6PJT7	ZC3H14	-0.07	0.188875
O43293	DAPK3	-0.01	0.53671
Q96D53	COQ8B	0.1	0.435688
Q7Z5U6	WDR53	-0.14	0.0541303
Q76I76	SSH2	0.01	0.510666
Q9H2M9	RAB3GAP2	0.02	0.247824
Q32MZ4	LRRFIP1	-0.02	0.54612
Q13546	RIPK1	0.1	0.272424
Q13432	UNC119	-0.13	0.151272
Q03164	KMT2A	0	0.373055
Q9NVJ2	ARL8B	0.09	0.45
Q15834	CCDC85B	0.28	0.25425
Q13255	GRM1	-0.03	0.487388
P16234	PDGFRA	-0.07	0.196948
P26885	FKBP2	0.1	0.320368
O00471	EXOC5	0	0.586492
P62861	Fau; FAU	-0.11	0.591827
P56282	POLE2	-0.02	0.398803
Q3MHD2	LSM12	-0.05	0.416318
P25788	PSMA3	-0.03	0.243954
Q9NP80	PNPLA8	-0.11	0.637792
P35754	GLRX	-0.14	0.411375
P20338	RAB4A	0.03	0.510228
Q9BRL6	SRSF8	0.13	0.215657
Q96BR5	COA7	-0.01	0.42846
P18440	NAT1	0.09	0.234236
Q96I45	TMEM141	0.16	0.470968
O00566	MPHOSPH10	-0.03	0.24042
Q9HCN4	GPN1	-0.06	0.596845
Q8IV08	PLD3	0.03	0.326704
Q9BYG3	NIFK	0.01	0.39573
O15111	CHUK	0.1	0.580248
Q96JK2	DCAF5	-0.17	0.434861
P20810	CAST	-0.05	0.535165
Q9Y3A2	UTP11	-0.07	0.0370717
Q96RU2	USP28	-0.07	0.334801
O95427	PIGN	-0.01	0.423909
Q9NWB6	ARGLU1	-0.17	0.0278864
O14628	ZNF195	-0.29	0.194214
Q00839	HNRNPU	0	0.499075
P50748	KNTC1	-0.02	0.279232
Q96EA4	SPDL1	-0.05	0.507592
Q9HCC0	MCCC2	0.03	0.529966
Q9Y570	PPME1	0.05	0.191338
Q8NDX1	PSD4	-0.03	0.628078
Q9NVP2	ASF1B	-0.06	0.47547
Q6TFL4	KLHL24	0.09	0.32222
O95777	LSM8	0.11	0.516972
Q9ULS5	TMCC3	0.06	0.240361
P08473	MME	0.03	0.270878
P02786	TFRC	0	0.494121
Q13564	NAE1	0.03	0.159223
Q8WUY8	NAT14	0.12	0.350943
Q00536	CDK16	-0.27	0.118659
Q8IYI6	EXOC8	0.02	0.385114
Q96KC8	DNAJC1	0.07	0.279741
P31350	RRM2	0.03	0.229479
O14907	TAX1BP3	0.06	0.382901
Q9UJY4	GGA2	-0.05	0.330643
Q13287	NMI	-0.01	0.464419
Q96SD1	DCLRE1C	0.06	0.278971
O75382	TRIM3	-0.1	0.355544
P05455	SSB	0.03	0.507832
Q13613	MTMR1	-0.02	0.443479
Q16842	ST3GAL2	0.16	0.529196
O14681	EI24	-0.05	0.648448
P19525	EIF2AK2	0.11	0.124775
O60701	UGDH	0.05	0.389711
Q6P9B9	INTS5	0.04	0.599118
Q8IWL3	HSCB	-0.29	0.382053
O60291	MGRN1	-0.14	0.414354
Q9BRT2	UQCC2	-0.09	0.344756
P14209	CD99	-0.46	0.0760254
O75586	MED6	-0.05	0.418389
Q96EX3	DYNC2I2	0.2	0.490708
O94763	URI1	0.02	0.449082
P62195	PSMC5	0.06	0.262327
Q5BKX5	ACTMAP	-0.04	0.320884
Q96BH1	RNF25	-0.09	0.480688
Q5VW38	GPR107	0.25	0.515004
Q06187	BTK	0.01	0.291457
Q9HCP0	CSNK1G1	0	0.395589
P48643	CCT5	-0.05	0.289696
Q6N021	TET2	-0.47	0.392917
Q9GZU8	PSME3IP1	0.03	0.650022
Q8IY21	DDX60	-0.2	0.272083
O14763	TNFRSF10B	0.02	0.574182
Q9BUB7	TMEM70	-0.08	0.294594
Q9Y5X3	SNX5	0	0.53611
O75400	PRPF40A	-0.03	0.0814171
Q6P4H8	ATPSCKMT	-0.23	0.26162
Q9Y5B9	SUPT16H	0.02	0.593933
Q9BXW6	OSBPL1A	-0.07	0.384762
P62244	RPS15A	-0.06	0.243212
Q96EX2	RNFT2	0.32	0.367614
O15258	RER1	0.13	0.440621
P04424	ASL	0.08	0.0502486
P27707	DCK	-0.07	0.355617
Q13330	MTA1	0.04	0.384545
Q96JG6	VPS50	0.01	0.388657
O95295	SNAPIN	0.01	0.442721
Q8NI36	WDR36	0.08	0.255933
Q8WXE0	CASKIN2	0.13	0.155425
Q9H1E5	TMX4	0.12	0.279638
P08174	CD55	-0.05	0.348714
Q9BT09	CNPY3	0	0.282131
P52209	PGD	0.02	0.534222
P78559	MAP1A	0.12	0.187111
P60602	ROMO1	0.07	0.133669
Q9Y3C8	UFC1	0	0.395379
O60870	KIN	-0.07	0.331706
P55795	HNRNPH2	-0.01	0.440692
P63167	DYNLL1	-0.03	0.487609
Q8N999	RLIG1	0.04	0.331759
Q9BVL4	SELENOO	0.09	0.394613
Q7Z5G4	GOLGA7	0.01	0.486251
Q8IYB5	SMAP1	-0.07	0.389131
Q9NZ01	TECR	0.08	0.544147
Q9NRX1	PNO1	-0.01	0.631839
P61088	UBE2N	0.01	0.54196
O75915	ARL6IP5	-0.02	0.513221
O15084	ANKRD28	0.03	0.187267
P27701	CD82	-0.06	0.580255
Q14118	DAG1	-0.04	0.44385
P51157	RAB28	0.1	0.608176
O00303	EIF3F	-0.02	0.519192
P20839	IMPDH1	-0.04	0.412456
P01130	LDLR	0.01	0.609188
P62942	FKBP1A	-0.04	0.459142
Q9Y3Y2	CHTOP	-0.12	0.407896
Q14526	HIC1	0.3	0.588054
Q15031	LARS2	0.07	0.219505
Q15382	RHEB	0.1	0.227175
Q86Y91	KIF18B	-0.01	0.572927
Q9NVH1	DNAJC11	0.02	0.56422
Q96EK9	KTI12	-0.03	0.307486
Q9NVU7	SDAD1	0.05	0.363953
Q7Z7G8	VPS13B	0.06	0.297253
P49407	ARRB1	0.04	0.0346843
P52907	CAPZA1	0.03	0.251225
Q9NX05		0.05	0.592701
Q15233	NONO	0.02	0.401179
Q7L523	RRAGA	0.02	0.441159
Q86TB9	PATL1	0.02	0.250716
Q92597	NDRG1	-0.11	0.217966
O75886	STAM2	0.02	0.456871
Q9P0R6	GSKIP	0.21	0.122018
Q9NS64	RPRM	0.05	0.470887
Q96A49	SYAP1	0.06	0.540248
P08397	HMBS	0.04	0.216557
O14818	PSMA7	-0.01	0.648472
Q3KRA6	C2orf76	0.09	0.0365505
Q9BYW2	SETD2	0.05	0.248147
P04035	HMGCR	0.13	0.420976
Q9BRK5	SDF4	0.13	0.163357
Q9Y376	CAB39	0	0.431408
O95453	PARN	0.03	0.502896
Q4VC05	BCL7A	-0.02	0.468507
Q13177	PAK2	0.01	0.592113
P82933	MRPS9	0.04	0.394881
Q00765	REEP5	0.03	0.47881
Q8TB03	CXorf38	0.02	0.642389
Q9NVS9	PNPO	0.06	0.565323
P14314	PRKCSH	0.02	0.419883
Q14997	PSME4	0.03	0.481508
Q15428	SF3A2	-0.02	0.31707
Q53EZ4	CEP55	-0.04	0.41879
Q15126	PMVK	0.1	0.331239
Q8NG31	KNL1	0	0.535854
O14733	MAP2K7	-0.07	0.443845
P05165	PCCA	0.01	0.367381
Q53S58	TMEM177	0.09	0.611539
Q8NB91	FANCB	0.06	0.268803
A2RTX5	TARS3	-0.04	0.510671
P05067	APP	0.09	0.275537
P17544	ATF7	-0.01	0.27964
B0I1T2	MYO1G	0.02	0.475646
Q96FX7	TRMT61A	-0.04	0.523917
Q58WW2	DCAF6	-0.08	0.637034
Q6EEV4	POLR2M	-0.04	0.597929
Q13490	BIRC2	-0.12	0.61283
Q9NQT4	EXOSC5	0	0.422729
P33121	ACSL1	0.04	0.183527
Q6UWE0	LRSAM1	0.01	0.280537
Q7KZF4	SND1	0	0.536606
P41250	GARS1	0.08	0.0206875
Q9NQC3	RTN4	-0.03	0.343516
P78543	BTG2	0.21	0.32201
P61970	NUTF2	0.1	0.426695
O95562	SFT2D2	-0.18	0.0315894
Q13571	LAPTM5	0.15	0.270252
Q5JVS0	HABP4	-0.16	0.3365
Q86SZ2	TRAPPC6B	0	0.528043
Q9NX74	DUS2	-0.11	0.0833575
Q8NHG7	SVIP	-0.27	0.155828
Q8IUF8	RIOX2	0.01	0.371259
Q8N8S7	ENAH	-0.08	0.37056
Q9Y237	PIN4	0.03	0.506719
O75391	SPAG7	-0.05	0.548166
Q9BPZ3	PAIP2	-0.07	0.621861
Q9Y3C4	TPRKB	0.08	0.352281
O14672	ADAM10	0.01	0.460542
Q9GZL7	WDR12	0	0.626487
O15031	PLXNB2	0.01	0.394179
P09960	LTA4H	0.05	0.223664
Q8NFY9	KBTBD8	0.07	0.34824
Q8TBP6	SLC25A40	0	0.446902
O95347	SMC2	-0.04	0.540818
Q9Y2T2	AP3M1	0.03	0.526945
Q9BYC8	MRPL32	-0.03	0.604519
Q32P28	P3H1	0.04	0.420878
Q9Y2Y9	KLF13	0.27	0.13951
Q8TB52	FBXO30	0.06	0.247232
Q96EV8	DTNBP1	-0.01	0.227862
O75152	ZC3H11A	0.01	0.560713
Q6DD88	ATL3	0.01	0.303055
O43149	ZZEF1	0.03	0.464052
Q9H6K4	OPA3	0.06	0.357085
Q6P179	ERAP2	0.05	0.241081
Q7Z569	BRAP	-0.04	0.597563
Q5R3F8	ELFN2	0.08	0.460275
P49750	YLPM1	-0.03	0.572235
P07384	CAPN1	0.03	0.245491
Q96J01	THOC3	0	0.461097
Q16635	TAZ	0.23	0.273216
Q96N64	PWWP2A	0.01	0.555457
Q9GZT9	EGLN1	-0.01	0.479798
Q9H840	GEMIN7	-0.01	0.560395
Q9BPX3	NCAPG	-0.01	0.276634
Q08999	RBL2	0.09	0.561605
Q3MIT2	PUS10	0.06	0.197474
P50416	CPT1A	0.07	0.376874
Q15649	ZNHIT3	-0.08	0.603628
Q66K74	MAP1S	0.04	0.561174
O00186	STXBP3	0.02	0.348938
Q8TBC3	SHKBP1	0	0.632857
Q9Y3D9	MRPS23	0.08	0.364274
Q13510	ASAH1	0.05	0.338013
O75570	MTRF1	0.03	0.570168
Q96K21	ZFYVE19	0.1	0.401018
P18858	LIG1	0.02	0.214019
P41162	ETV3	-0.65	0.0357979
Q9Y4E1		0.1	0.294142
Q86UN3	RTN4RL2	-0.02	0.342082
O15400	STX7	-0.05	0.246973
O00154	ACOT7	0	0.403402
Q6P1Q9	METTL2B	0	0.440202
O95365	ZBTB7A	-0.05	0.233223
Q8IUD6	RNF135	-0.02	0.530141
P28068	HLA-DMB	0.07	0.293731
Q9NRX2	MRPL17	0.04	0.269462
Q14157	UBAP2L	-0.06	0.161253
P62826	RAN	-0.14	0.316215
Q5TC84	OGFRL1	0.15	0.605417
P35659	DEK	-0.06	0.149427
Q8N5K1	CISD2	-0.05	0.396527
O00746	NME4	-0.26	0.225916
Q9Y5J9	TIMM8B	-0.15	0.371576
O43296	ZNF264	-0.03	0.329812
Q14839	CHD4	0.02	0.262572
Q9Y6P5	SESN1	-0.01	0.322395
O14787	TNPO2	0.06	0.443069
Q8TCF1	ZFAND1	0.2	0.135132
Q15287	RNPS1	-0.02	0.62261
O15504	NUP42	-0.08	0.417074
P68371	TUBB4B	0	0.436921
Q92615	LARP4B	-0.01	0.622526
P78560	CRADD	-0.16	0.146526
Q01543	FLI1	-0.11	0.143982
Q15797	SMAD1	-0.07	0.549995
Q15633	TARBP2	0.04	0.366424
Q8IXQ6	PARP9	-0.03	0.408581
P19484	TFEB	0.1	0.411695
Q9BRY0	SLC39A3	0.14	0.341191
P68032	ACTC1	0.04	0.284746
Q16795	NDUFA9	-0.06	0.186635
O15173	PGRMC2	0.02	0.380603
Q9UNZ2	NSFL1C	-0.01	0.445049
Q8TCN5	ZNF507	-0.05	0.491518
Q13838	DDX39B	0.1	0.153965
P42684	ABL2	0.07	0.454964
Q9UH99	SUN2	0.03	0.528981
Q6IPU0	CENPP	0.59	0.215236
O95544	NADK	0.12	0.401789
P50395	GDI2	0.04	0.240094
Q9NXF7	DCAF16	-0.05	0.395589
P50454	SERPINH1	0.06	0.210242
Q96BP2	CHCHD1	0.05	0.415764
P37268	FDFT1	0.31	0.00926406
A6NNP5	CCDC169	0.04	0.561718
Q147X3	NAA30	0.02	0.561094
P04053	DNTT	0.02	0.645389
P84085	ARF5	0.08	0.651092
Q8NC56	LEMD2	0.07	0.21124
Q08334	IL10RB	0.11	0.0897122
Q02978	SLC25A11	-0.02	0.507798
Q9NYL4	FKBP11	0.02	0.259124
Q9Y3B9	RRP15	0.04	0.278063
Q16798	ME3	0.25	0.319423
P51798	CLCN7	-0.16	0.184726
P14618	PKM	-0.01	0.535496
Q9UBB6	NCDN	0	0.356552
Q9H246	C1orf21	-0.06	0.584497
Q9Y2X9	ZNF281	0.08	0.555817
Q9Y296	TRAPPC4	-0.07	0.341847
Q14019	COTL1	0.06	0.500317
Q6ZRI6	C15orf39	-0.44	0.245452
P30419	NMT1	0.05	0.25005
O75122	CLASP2	0.01	0.477115
O95619	YEATS4	-0.01	0.502714
Q9Y291	MRPS33	-0.1	0.382421
Q15006	EMC2	-0.03	0.427743
O75607	NPM3	-0.09	0.131016
O95758	PTBP3	-0.09	0.409171
Q9HCM4	EPB41L5	0.05	0.527293
O15228	GNPAT	0.07	0.357244
Q9P086	MED11	0.11	0.362479
Q13163	MAP2K5	0.01	0.47562
Q6MZP7	LIN54	-0.07	0.207761
P0C870	JMJD7	0.08	0.340645
Q9BQ52	ELAC2	0.01	0.53006
Q13610	PWP1	0.06	0.175461
Q9BQE3	TUBA1C	0.04	0.528842
Q06136	KDSR	0.02	0.543091
P55010	EIF5	0.05	0.366708
Q9HA65		-0.05	0.413711
Q9NUP1	BLOC1S4	0.14	0.332017
C9JLW8	MCRIP1	0.2	0.60897
O00421	CCRL2	-0.23	0.210108
Q9BWN1	PRR14	-0.14	0.303912
P53621	COPA	0	0.468007
Q6ZUT9	DENND5B	0.24	0.0746186
Q8N488	RYBP	0.05	0.445595
P50552	VASP	-0.03	0.514006
Q9UKM9	RALY	-0.03	0.322427
Q9Y2B0	CNPY2	0.08	0.384418
P38571	LIPA	0.16	0.278091
A6NL82	CFAP144	0.17	0.55499
Q9BYB4	GNB1L	-0.01	0.400638
Q9UM13	ANAPC10	0.05	0.515937
Q8N1E6	FBXL14	-0.02	0.433699
P55201	BRPF1	0.03	0.302502
P61916	NPC2	0.07	0.266623
Q13506	NAB1	0.02	0.581679
Q13459	MYO9B	0.07	0.300015
Q8IWT3	CUL9	-0.16	0.434517
P40937	RFC5	-0.04	0.269708
P11217	PYGM	0.22	0.594229
P22392	NME2	-0.09	0.149838
P11940	PABPC1	-0.09	0.311563
Q9Y305	ACOT9	0.04	0.0239045
O43660	PLRG1	-0.04	0.293742
Q9NVM9	INTS13	0	0.45751
O43542	XRCC3	0.08	0.224925
Q9BVC3	DSCC1	-0.04	0.328597
O43592	XPOT	0.02	0.370866
Q9UHD8	SEPTIN9	-0.02	0.18278
Q712K3	UBE2R2	-0.02	0.420937
Q96E52	OMA1	0.06	0.37066
P46063	RECQL	-0.01	0.434672
Q9H6R7	WDCP	-0.04	0.433378
Q8NEC7	GSTCD	0.03	0.552405
P15498	VAV1	0.08	0.125925
Q8TB45	DEPTOR	0.04	0.449346
P55039	DRG2	0.07	0.0636512
Q9BVK2	ALG8	-0.03	0.507999
Q9Y2C4	EXOG	0.11	0.341871
O60704	TPST2	-0.09	0.392989
Q92797	SYMPK	0.05	0.258414
Q8N0Y2	ZNF444	0.04	0.506006
P08648	ITGA5	-0.16	0.120387
Q6NXT4	SLC30A6	0.11	0.636841
Q8N371	KDM8	-0.22	0.259306
Q9BWT1	CDCA7	-0.2	0.322732
Q9Y2I7	PIKFYVE	-0.02	0.592801
Q96JB5	CDK5RAP3	0.04	0.432683
P53675	CLTCL1	0.03	0.505496
Q01780	EXOSC10	0.01	0.531837
Q9H0U4	RAB1B	-0.06	0.524103
Q96JM7	L3MBTL3	0.15	0.399848
Q8TCC3	MRPL30	-0.01	0.431248
Q08211	DHX9	-0.02	0.522483
Q92905	COPS5	0.05	0.5625
Q9NRA2	SLC17A5	-0.38	0.283974
Q9UNY4	TTF2	0.06	0.189854
O60282	KIF5C	0.26	0.402128
Q4V328	GRIPAP1	-0.04	0.452732
Q7L1Q6	BZW1	0.02	0.202716
P61244	MAX	0.05	0.586656
Q9Y3B7	MRPL11	-0.01	0.646773
Q7RTP0	NIPA1	0.24	0.649375
P25791	LMO2	-0.08	0.346698
Q9UEG4	ZNF629	0.03	0.623059
Q9C0E8	LNPK	0.05	0.314694
O60256	PRPSAP2	0.03	0.180999
P52747	ZNF143	-0.21	0.171961
P00846	MT-ATP6	-0.06	0.515014
Q96LA8	PRMT6	0.15	0.485464
Q9UM22	EPDR1	0.23	0.36614
Q9UKJ3	GPATCH8	-0.05	0.222624
P29992	GNA11	0.07	0.491755
P07738	BPGM	0	0.478527
P13284	IFI30	-0.06	0.442755
Q8TEW0	PARD3	-0.13	0.25863
Q5JVF3	PCID2	0.06	0.580668
Q6AHZ1	ZNF518A	-0.06	0.366096
Q9NXC5	MIOS	0.06	0.278312
Q69YN4	VIRMA	0.01	0.518118
Q9UFF9	CNOT8	0.05	0.3019
Q13572	ITPK1	0.17	0.0583135
Q9BWM7	SFXN3	-0.03	0.644391
Q8WYL5	SSH1	0.23	0.36668
P51580	TPMT	0.03	0.630565
Q9Y2E4	DIP2C	0.09	0.0627832
Q9H160	ING2	0.04	0.519859
Q8WYH8	ING5	-0.08	0.433407
Q969N2	PIGT	-0.08	0.412152
P16930	FAH	-0.02	0.440138
Q15003	NCAPH	-0.02	0.0749798
P20042	EIF2S2	0.01	0.469301
Q92610	ZNF592	0.04	0.584251
Q9NX47	MARCHF5	0.14	0.294355
Q06787	FMR1	-0.01	0.56539
O15020	SPTBN2	0.05	0.244478
P13612	ITGA4	0	0.609242
Q9UEE9	CFDP1	0.03	0.356137
O15042	U2SURP	-0.01	0.329106
Q86X95	CIR1	-0.07	0.301337
Q9P2J9	PDP2	-0.11	0.337397
P35226	BMI1	-0.01	0.428627
Q9NX55	HYPK; LOC113219833	0.2	0.266421
Q6P1N9	TATDN1	-0.05	0.416335
Q14667	BLTP2	-0.01	0.379927
Q15208	STK38	-0.03	0.320266
Q8WWK9	CKAP2	0.06	0.399719
Q16630	CPSF6	-0.05	0.481902
P25440	BRD2	0.05	0.392819
Q13946	PDE7A	-0.13	0.505314
Q9BW83	IFT27	0.06	0.225336
Q9Y6X9	MORC2	0.01	0.455535
Q8IWZ6	BBS7	0.2	0.147052
Q96PY5	FMNL2	-0.05	0.500919
P41223	BUD31	0.07	0.615479
Q96JJ7	TMX3	0.1	0.250818
Q9NPJ8	NXT2	0.08	0.580574
P10244	MYBL2	-0.07	0.309111
O14933	UBE2L6	0.08	0.446776
Q9NWL6	ASNSD1	0.21	0.196627
Q9BYC9	MRPL20	0.07	0.289083
P10586	PTPRF	-0.02	0.463428
O75844	ZMPSTE24	0.07	0.323567
Q96DE5	ANAPC16	0.1	0.337218
P09496	CLTA	-0.02	0.601871
Q08357	SLC20A2	0.04	0.516395
O15335	CHAD	-0.63	0.157155
Q16401	PSMD5	0	0.61582
P63151	PPP2R2A	0.01	0.540237
P50213	IDH3A	0.01	0.49139
Q9NVN3	RIC8B	-0.05	0.463653
[truncated: 6,322 more rows]
