# Supplementary material for: Inhibitors supercharge kinase turnover through native proteolytic circuits
Source: Nature. 2025 Nov 26;649(8098):1032–41. doi: 10.1038/s41586-025-09763-9 (PMC12823440; doi:10.1038/s41586-025-09763-9)
Supplement: Supplementary file 6 — CRISPR–Cas9 screening data. [file 41586_2025_9763_MOESM6_ESM.xlsx]

## Sheet: Legend
Each sheet has been named following the scheme: kinase_treatment_X where X = H "High-to-mid comparison" or L "Low-to-mid comparison"
LYN	UPS-focussed CRISPR/Cas9 screen with either DMSO or SI-3 (156 nM) treatment for 8h
BLK	genome-wide CRISPR/Cas9 screen with either DMSO or TAK285 (2.5 µM) treatment for 6h
RIPK2	genome-wide CRISPR/Cas9 screen with either DMSO or RI-4 (2.5 µM) treatment for 18h
group	gene name
guides	# of sequenced sgRNAs for the respective gene that are counted > 50
guides_good	# of scoring sgRNAs for the respective gene
lfc	log 2 fold change
p	p-value

## Sheet: LYN_DMSO_H
group	guides	guides_good	lfc	p
CBL	6	6	5.9625	3.8051e-06
KCMF1	6	6	1.7873	3.8051e-06
PSMA1	6	6	2.1936	3.8051e-06
PSMA2	6	6	2.3264	3.8051e-06
PSMA3	6	5	2.0326	3.8051e-06
PSMA5	6	6	2.307	3.8051e-06
PSMB2	6	6	1.6794	3.8051e-06
PSMB4	6	6	2.2318	3.8051e-06
PSMC2	6	6	2.5548	3.8051e-06
PSMC3	6	6	3.0072	3.8051e-06
PSMC4	6	6	2.3331	3.8051e-06
PSMC5	6	6	2.3751	3.8051e-06
PSMD14	6	6	2.3049	3.8051e-06
PSMD2	6	5	2.3461	3.8051e-06
PSMD3	6	6	1.7277	3.8051e-06
SPOP	6	6	1.0728	3.8051e-06
TBL1XR1	6	6	2.2267	3.8051e-06
UBE2K	6	6	2.6419	3.8051e-06
UBR4	6	6	1.8499	3.8051e-06
WDR5	6	6	1.3538	3.8051e-06
PSMB3	5	4	2.006	1.1415e-05
PSMD6	6	6	1.9128	1.1415e-05
FBXO11	6	6	1.0496	1.9026e-05
RHOBTB3	6	6	1.5341	1.9026e-05
UFD1	5	5	1.5934	2.6636e-05
LZTR1	6	6	0.84204	3.4246e-05
UBE4B	6	6	1.6321	4.1857e-05
PSMD11	6	6	1.7749	5.7077e-05
PSMD7	5	5	2.0932	6.4687e-05
SENP3	6	5	0.8988	0.00011035
NPLOC4	5	4	1.211	0.00018645
PSMD12	6	6	1.4965	0.00019406
PSMA4	6	6	1.557	0.00020928
DCAF10	6	6	1.4003	0.00023972
PSMA7	5	5	1.8728	0.00030061
POMP	6	5	1.1067	0.00038432
UBC	6	4	1.5554	0.00046042
PSMC6	4	4	2.391	0.00091704
PSMA6	6	5	1.745	0.0011682
RAPSN	6	6	0.71996	0.0013965
KCNG2	6	5	0.70545	0.0016096
TLE3	6	6	0.63564	0.0024772
ZFAND6	6	5	0.99265	0.0025533
KLHL31	6	5	1.0574	0.0032534
UBE3C	6	6	1.2787	0.0032534
USP39	6	6	1.1565	0.0031316
FBXW7	6	5	0.80473	0.0033752
PIAS1	6	6	0.63285	0.0036567
PSMD1	5	5	1.6275	0.0052625
PSMD8	6	4	0.35707	0.005506
KLHDC3	6	5	0.62034	0.0061758
TBL1X	6	6	0.55902	0.0061225
TRIML1	6	3	0.41239	0.0069292
FGD4	6	6	1.0486	0.0075152
BNIP3L	6	5	0.53184	0.0088241
USP5	6	5	1.4279	0.0092503
UBE2A	6	6	1.0157	0.0095167
NSD2	6	6	0.54875	0.0098591
TRIM67	6	6	0.63426	0.010339
TRIP12	6	4	0.59191	0.011138
RNFT1	6	6	0.60435	0.012203
RNF183	6	6	0.62762	0.012941
KLHDC2	6	4	0.30133	0.015087
PSMB7	5	5	1.0635	0.014882
UBE2D4	6	6	0.6001	0.015087
SMURF2	5	5	0.45218	0.016998
ULK1	6	5	0.21729	0.017431
RC3H2	6	4	0.74724	0.019707
TRIM61	6	4	0.27821	0.020042
EDEM1	6	4	0.85098	0.020902
KCNA5	5	4	0.48224	0.021077
ASB8	5	3	0.67512	0.022112
KCNA2	6	6	0.37744	0.021952
UBL7	6	6	0.66152	0.022477
USP33	6	5	0.60604	0.022272
UBE2F	6	4	0.40739	0.022941
ITCH	6	5	0.91684	0.023459
SHH	6	4	0.73737	0.024098
UBE2B	6	4	0.59605	0.025232
COPS8	6	5	0.71446	0.025757
PSMC1	5	3	0.94295	0.026069
TRIM2	6	5	0.77363	0.02683
PSMB1	6	5	1.2803	0.02957
TRIM60	6	5	0.90738	0.031335
BAZ1B	6	3	0.29532	0.037028
BTBD19	6	5	1.1506	0.037142
TP53INP2	6	5	0.44012	0.036465
SYTL1	6	5	0.6114	0.038284
USP51	6	4	0.5092	0.039722
USP6NL	6	3	0.54135	0.040217
BACH1	6	5	0.33848	0.04097
FBXL6	5	4	0.36766	0.042393
ANKIB1	6	5	0.43001	0.04288
USP7	6	5	0.5161	0.044509
OTUB1	6	4	0.68527	0.045118
ATG2B	6	4	0.45771	0.045688
NUP62	5	1	-1.3445	0.046799
RB1CC1	6	5	0.50558	0.04664
BARD1	6	4	0.51232	0.047873
RSPRY1	6	4	0.79156	0.047446
PSMB5	6	4	0.52871	0.049296
UBE2Q2	6	4	0.73709	0.048816
PSMD13	6	3	0.59418	0.051472
SNRNP40	6	5	0.35339	0.050719
ZBTB11	6	3	-0.018673	0.051038
G2E3	6	5	0.57999	0.053595
BFAR	5	4	-0.19169	0.059022
DCAF11	5	4	0.64823	0.060293
SIAH1	5	3	0.53202	0.058162
SYVN1	6	5	0.47459	0.060163
TATDN1	6	5	0.18422	0.05772
TOLLIP	6	4	0.35229	0.060102
UAP1	6	5	0.091957	0.058299
UBAC1	6	5	-0.20756	0.057286
ELOA2	6	5	0.46217	0.062012
RNF165	6	5	0.25032	0.063672
HECW1	6	5	0.4525	0.064501
HDAC4	6	4	0.060523	0.068869
SENP5	6	3	0.43721	0.068603
TRIM46	6	5	0.55901	0.067918
USP41	6	4	0.3358	0.06753
CDRT1	6	5	0.93331	0.070924
KLHL33	6	4	0.12261	0.070711
SH3RF1	6	5	0.66767	0.07202
RNF213	6	3	0.074575	0.073885
ATG9B	6	3	0.81816	0.079866
FBXO27	6	5	0.44105	0.080224
KCNA4	6	5	0.35294	0.081228
KCTD20	6	4	-0.07928	0.077545
KLHL25	6	5	0.21277	0.080764
OTUD7B	6	4	0.33869	0.081548
PCGF2	6	3	0.15407	0.083504
RC3H1	6	5	0.69722	0.082012
RNF113B	6	5	0.44503	0.081814
RWDD3	6	4	0.42951	0.076305
SIAH2	6	3	0.25717	0.078892
TRIM62	6	5	0.25355	0.082606
UBE2Q1	6	4	-0.99878	0.083983
ZBTB22	6	5	0.2863	0.083451
RNF24	6	3	0.55934	0.085817
AMFR	6	5	0.12511	0.094417
BIRC2	6	3	0.45956	0.09202
FBXL20	6	4	-0.14909	0.093755
FBXO8	6	4	0.67791	0.088222
HECW2	6	5	-0.24053	0.092507
MAGEA4	6	4	0.58568	0.090749
OPTN	6	3	-0.04301	0.089067
OTUD3	6	4	0.322	0.088656
RNF113A	6	5	0.5141	0.093801
SAE1	5	3	0.34436	0.095772
SENP1	6	4	0.34958	0.094082
UBE2D3	6	5	0.78255	0.096373
USP12	6	4	0.43147	0.093877
ZFAND5	6	5	0.46734	0.096129
ZNRF4	6	5	0.34889	0.09562
MAPK15	5	3	0.28552	0.097659
ATG4B	6	4	0.52694	0.099219
FGD6	6	5	0.50998	0.098648
TRIM59	6	4	0.78257	0.099828
NUP210	6	5	0.59484	0.10046
CUL5	6	4	0.48269	0.10388
DCAF17	6	4	0.47344	0.10251
DVL2	6	3	-0.54795	0.10175
MYLIP	6	5	0.98811	0.10332
USP47	6	5	0.30659	0.10379
FBXL17	6	2	0.77492	0.10548
ABTB1	6	4	0.5371	0.10833
CIAO1	6	4	0.42447	0.11064
SPSB4	6	2	-0.27706	0.11008
SUGT1	6	4	0.31901	0.11012
ZBTB43	6	5	0.71499	0.11309
ZMIZ2	6	5	0.31593	0.11354
GMCL1	6	5	0.20308	0.11533
ZBTB47	6	4	0.35948	0.11513
CUL4B	6	3	-0.080729	0.1166
SEH1L	6	2	-1.3317	0.12392
KBTBD11	6	5	0.42981	0.12679
TRPM4	6	4	0.26577	0.12577
USP2	5	4	0.53607	0.1261
ZBTB41	6	4	0.68997	0.12638
PSMB9	6	5	0.7086	0.12821
LNX1	6	4	0.1685	0.1325
PLEKHF2	6	4	0.44949	0.13291
RBBP5	6	4	0.58216	0.13331
RNFT2	6	4	0.48195	0.13184
COPS7B	6	4	0.35924	0.13609
IKBKG	6	5	0.10195	0.13488
UAP1L1	6	4	0.20555	0.1356
MLPH	6	5	0.41872	0.13714
TRIM49	5	3	0.47444	0.13838
LRR1	6	2	0.057886	0.1404
TULP4	6	3	0.20216	0.13974
COPS5	6	3	0.19369	0.14242
FBXO42	6	5	0.33455	0.14239
IRF9	6	3	-0.38492	0.14272
CCNB1IP1	6	5	0.71892	0.14549
MEX3D	6	5	0.17163	0.14496
SPSB2	6	4	-0.10802	0.1444
UBD	6	4	0.24072	0.14604
DTX1	6	5	0.46924	0.1503
SMURF1	6	4	0.16427	0.15037
WSB2	6	5	0.61703	0.14897
MALT1	6	3	0.47152	0.15207
SEL1L	6	4	0.32423	0.15149
ZBTB12	6	4	0.28758	0.15476
ZBTB40	6	3	-0.35436	0.15527
BRCA1	6	4	0.07201	0.15616
GNL3	6	3	0.24803	0.16165
HIC2	6	4	0.50042	0.16157
PSMB6	6	2	0.097144	0.16232
RNF208	6	4	0.31473	0.15989
SPIRE2	5	3	0.36045	0.1609
TRIM48	6	4	0.30394	0.16063
RMND5A	6	4	0.20715	0.16385
ZBTB8B	6	2	-0.42066	0.16459
DCUN1D3	6	2	-0.12082	0.16536
AAAS	5	2	0.19055	0.68361
ABTB2	6	2	0.045254	0.36604
ADRM1	6	2	-0.20092	0.20629
AFP	6	3	0.22897	0.28247
AKTIP	6	3	0.23921	0.21826
AMBRA1	6	4	0.49905	0.33547
ANAPC1	5	1	-1.0653	0.86437
ANAPC10	6	3	-0.014141	0.55003
ANAPC11	6	3	-0.76141	0.54157
ANAPC13	6	0	-1.5169	0.99841
ANAPC2	6	0	-1.8163	0.99649
ANAPC4	6	0	-0.60885	0.97091
ANAPC5	6	3	-0.43948	0.29776
ANAPC7	6	3	0.28416	0.50737
ANKFY1	6	0	-0.36857	0.97995
ANKUB1	6	3	0.067714	0.69787
APPBP2	6	2	0.12028	0.47159
AREL1	6	2	-0.41467	0.72486
ARID1A	5	0	-1.125	0.99815
ARIH1	6	0	-1.164	0.99355
ARIH2	6	3	0.027209	0.4917
ARMC5	6	1	-0.93864	0.87016
ASB1	6	2	-0.28586	0.58833
ASB10	6	3	0.21869	0.32206
ASB11	6	2	-0.53906	0.34491
ASB12	6	3	0.23272	0.46471
ASB13	6	2	-0.2709	0.87609
ASB14	6	3	-0.30763	0.36302
ASB15	6	1	-0.059846	0.95309
ASB16	6	1	-0.93707	0.78002
ASB17	6	3	-0.54017	0.36624
ASB18	6	4	0.21927	0.19499
ASB2	6	1	-0.42536	0.91478
ASB4	6	0	-0.3427	0.98063
ASB5	6	3	-0.17007	0.66396
ASB6	6	2	-0.15005	0.45505
ASB7	6	0	-1.3716	0.98868
ASB9	6	4	0.41165	0.18007
ASPSCR1	6	3	0.38956	0.69561
ATE1	6	2	0.36189	0.17756
ATG10	6	2	0.011176	0.46006
ATG101	6	3	0.10204	0.57804
ATG12	6	3	0.11737	0.67855
ATG13	5	3	0.14019	0.42146
ATG14	6	3	0.22488	0.52932
ATG16L1	6	1	-0.41428	0.88401
ATG16L2	6	3	0.41958	0.25955
ATG2A	6	4	0.082749	0.19106
ATG3	6	2	0.0054963	0.68835
ATG4A	6	0	-1.0025	0.95858
ATG4C	6	3	0.19091	0.48581
ATG4D	6	2	-0.69116	0.80907
ATG5	6	2	-0.59323	0.47721
ATG7	6	1	-0.19656	0.89226
ATG9A	6	4	-0.72004	0.26248
ATRX	6	4	0.18595	0.23393
ATXN3	5	2	-1.084	0.69799
AUP1	6	3	0.17998	0.44785
BABAM2	6	1	-0.52645	0.68285
BACH2	6	2	-0.14935	0.71692
BAP1	6	2	-0.36227	0.22783
BAZ1A	6	2	-0.24755	0.80487
BCL11A	6	0	-0.81611	0.98933
BCL6	6	1	-0.078745	0.90782
BCL6B	6	3	0.099289	0.54677
BECN1	6	3	0.39374	0.54305
BIRC3	6	3	0.36105	0.58814
BIRC6	6	0	-0.43314	0.99393
BIRC7	6	2	-0.57457	0.72307
BIRC8	6	2	0.27609	0.58673
BRAP	6	0	-1.219	0.96092
BRCC3	6	3	0.26886	0.19898
BRWD1	6	3	0.01682	0.63728
BSN	4	1	0.22823	0.38949
BTBD1	6	3	0.41159	0.28037
BTBD10	6	3	0.14657	0.63737
BTBD11	6	4	0.12671	0.39452
BTBD16	6	2	0.3826	0.49413
BTBD17	6	1	0.018477	0.58625
BTBD18	6	1	-0.13507	0.91749
BTBD2	6	4	0.33408	0.18091
BTBD3	6	4	0.006725	0.34732
BTBD6	6	2	0.083713	0.7919
BTBD7	6	2	-0.1472	0.8333
BTBD8	6	2	-0.34245	0.21431
BTBD9	6	0	-1.1364	0.99632
BTRC	6	2	0.072882	0.78336
CACUL1	6	4	0.23183	0.40363
CACYBP	6	2	-0.16572	0.81576
CALR	6	1	-0.66689	0.89085
CAND1	6	2	-0.13021	0.82526
CAND2	6	3	-0.9678	0.59305
CAPN3	6	2	-0.12993	0.59773
CBLB	6	4	-0.43424	0.35755
CBLC	6	3	-0.39775	0.65749
CBLL1	5	0	-0.58715	0.97518
CBLL2	6	3	0.17776	0.54489
CBX4	6	3	-0.17788	0.66641
CBX8	5	1	-0.19558	0.93029
CCIN	6	3	0.13891	0.55334
CCL28	6	2	0.0024189	0.70909
CCNF	6	0	-1.4816	1
CDC16	6	0	-0.95489	0.99592
CDC20	6	1	-0.93942	0.91924
CDC23	6	1	-0.17541	0.69134
CDC26	5	3	-0.12576	0.18647
CDC27	3	0	-1.1963	0.84392
CDC34	6	3	0.12849	0.41997
CDCA3	6	4	0.21794	0.19077
CDK2	6	2	-0.26401	0.65638
CGRRF1	6	2	-0.5741	0.66115
CHD6	6	2	0.09558	0.51632
CHFR	6	2	0.085404	0.58894
CHMP3	5	1	0.16803	0.73877
CISH	6	3	0.16025	0.59801
CLTC	6	0	-1.1113	0.98067
CNOT4	6	0	-1.7369	0.99542
COMMD3-BMI1	6	2	-0.92444	0.6793
COP1	6	1	-1.0764	0.95048
COPS2	6	1	-0.39834	0.94383
COPS3	6	3	-0.080332	0.7001
COPS4	6	4	0.67621	0.2083
COPS6	6	2	0.0022479	0.67819
COPS7A	6	1	-0.27514	0.77776
COPS9	6	2	-0.055521	0.76244
CPSF1	5	1	0.091348	0.38391
CRBN	6	2	-0.02583	0.42803
CUEDC2	6	3	0.22485	0.54923
CUL1	6	3	-1.1372	0.61731
CUL2	6	4	-0.52121	0.26073
CUL3	6	0	-0.68238	0.99675
CUL4A	6	2	-0.61205	0.80623
CUL7	6	3	-0.73623	0.61463
CUL9	6	2	-1.1393	0.563
CYHR1	6	1	-0.88522	0.80084
CYLD	5	1	-0.58575	0.8816
DCAF1	6	2	-1.0641	0.49113
DCAF12	6	2	-0.073224	0.45833
DCAF12L1	6	1	-0.51653	0.94297
DCAF12L2	6	2	0.063728	0.52373
DCAF13	6	1	-0.79367	0.95392
DCAF15	6	3	-0.036015	0.32625
DCAF16	6	3	0.23462	0.51698
DCAF4	6	1	0.086492	0.77376
DCAF4L1	6	4	0.53359	0.29989
DCAF4L2	6	1	-0.038758	0.75838
DCAF5	6	4	0.62301	0.21525
DCAF6	6	2	-0.10029	0.59211
DCAF7	6	0	-0.41442	0.97714
DCAF8	6	3	0.10101	0.21595
DCAF8L1	6	1	-0.35342	0.91093
DCAF8L2	6	1	-0.29753	0.76975
DCST1	6	0	-0.40954	0.97599
DCUN1D1	6	1	-0.53981	0.62312
DCUN1D2	6	3	0.1229	0.42256
DCUN1D4	6	2	-0.15523	0.82679
DCUN1D5	6	1	-0.81965	0.93854
DDA1	6	4	-0.14419	0.36766
DDB1	6	0	-0.66658	0.99523
DDB2	6	3	-0.30717	0.27991
DEF8	6	2	-0.21572	0.82733
DET1	6	3	0.19484	0.60769
DNAJB2	5	3	0.39627	0.2897
DPF1	6	0	-0.23905	0.9596
DPF2	6	0	-0.33866	0.95892
DTL	6	0	-2.4724	0.99901
DTX2	6	1	-0.12315	0.81622
DTX3	6	1	-0.39822	0.91448
DTX3L	6	3	-0.09852	0.48524
DTX4	6	4	-0.31685	0.33875
DZIP3	6	1	-0.19382	0.66934
E4F1	6	0	-0.36604	0.96265
ECT2L	6	4	0.090979	0.33524
EED	6	1	-0.99987	0.72983
EGR1	6	2	-0.3942	0.54373
EGR2	6	1	-0.42895	0.52691
EIF3F	6	0	-2.3514	0.99956
EIF3H	6	1	-1.3325	0.73405
ELOA	6	3	0.31254	0.43228
ELOA3	4	1	0.22588	0.36038
ELOA3B	6	2	0.077654	0.59475
ELOA3D	6	4	0.12434	0.35923
ELOB	6	2	0.024856	0.62665
ELOC	4	0	-1.2506	0.98253
ENC1	6	2	-0.11783	0.55227
EPM2A	6	3	-0.054785	0.58217
EPN1	6	2	-0.31355	0.76937
EPN2	6	1	-0.40939	0.63226
ERCC8	6	3	0.048661	0.5732
EYA1	6	3	0.18498	0.5268
FADS1	6	1	-0.26895	0.88147
FAF1	6	3	0.11081	0.68084
FAM110A	6	4	0.39787	0.384
FANCL	6	2	0.072519	0.85013
FAU	6	1	-0.90373	0.9386
FBH1	6	2	0.28657	0.25961
FBXL12	6	3	-0.10781	0.6747
FBXL13	6	1	-0.83063	0.87605
FBXL14	6	1	-0.64336	0.93991
FBXL15	6	3	0.13554	0.54268
FBXL16	6	3	0.18814	0.29183
FBXL18	6	1	-0.30571	0.75595
FBXL19	6	2	-0.17707	0.50062
FBXL2	6	2	0.12698	0.86885
FBXL22	6	3	-0.16157	0.66124
FBXL3	6	2	0.16536	0.62688
FBXL4	6	2	-0.024377	0.80429
FBXL5	6	4	-0.070776	0.41585
FBXL7	6	2	-0.2911	0.85684
FBXL8	6	3	-0.073836	0.49075
FBXO10	6	2	-0.029028	0.69141
FBXO15	5	1	-0.18407	0.60266
FBXO16	6	3	-0.032193	0.67647
FBXO17	6	3	-0.017121	0.45683
FBXO2	6	2	-0.66514	0.84416
FBXO21	6	0	-0.45232	0.98606
FBXO22	6	1	-0.27198	0.74809
FBXO24	6	1	-0.69084	0.65382
FBXO25	6	1	-0.3149	0.80218
FBXO28	6	2	-0.027951	0.64214
FBXO3	6	3	0.039964	0.44922
FBXO30	6	2	-0.72785	0.67076
FBXO31	6	3	0.13492	0.29235
FBXO32	6	1	-0.94282	0.74708
FBXO33	6	0	-0.8836	0.98452
FBXO34	6	4	0.55508	0.24173
FBXO36	5	4	0.51081	0.20539
FBXO38	6	2	-0.1559	0.84516
FBXO39	6	3	0.062971	0.2982
FBXO4	6	1	0.021716	0.63436
FBXO40	6	1	-0.0077963	0.64461
FBXO41	6	2	0.30418	0.62389
FBXO43	6	1	-0.026225	0.85939
FBXO44	6	2	0.013914	0.67344
FBXO45	6	4	-0.0096636	0.22894
FBXO46	6	1	-0.79497	0.93736
FBXO47	6	3	-0.12847	0.51252
FBXO48	6	3	0.12549	0.56381
FBXO5	6	4	0.15179	0.33727
FBXO6	6	2	-0.083346	0.83029
FBXO7	6	3	-0.0026637	0.56009
FBXO9	6	3	-0.076206	0.61783
FBXW10	6	0	-0.63315	0.98731
FBXW11	6	1	0.048694	0.80281
FBXW12	6	2	0.079141	0.59357
FBXW2	6	2	-0.33022	0.8755
FBXW4	6	3	-0.45899	0.61
FBXW5	6	1	-1.2522	0.94113
FBXW8	6	2	0.12265	0.46336
FBXW9	6	1	0.15315	0.92815
FEM1A	6	2	-0.25185	0.70407
FEM1B	6	0	-0.46189	0.97707
FEM1C	6	1	-0.47264	0.82171
FGD1	6	2	-0.81871	0.73086
FGD2	6	1	-0.054211	0.93694
FGD3	6	2	-0.024769	0.75028
FGD5	6	1	-0.76653	0.84558
FRK	6	2	0.016834	0.81523
FSCB	6	3	0.018186	0.5807
FUNDC1	6	2	-0.013449	0.50088
FUS	6	2	-0.49906	0.79919
FYCO1	6	1	-0.46788	0.72127
FZR1	6	1	-0.3954	0.89687
GABARAP	6	2	-0.22907	0.57887
GABARAPL1	6	2	-0.1527	0.58528
GABARAPL2	6	1	-0.16759	0.88443
GAN	6	3	-0.2566	0.27401
GCLC	6	1	-1.1398	0.77481
GGA1	5	3	0.030083	0.37524
GLMN	6	4	0.25304	0.38888
GNB2	6	0	-0.88441	0.99401
GNL3L	6	0	-0.42386	0.99078
GPS1	6	2	-1.1278	0.70567
GRWD1	6	3	-0.37564	0.29075
GSK3A	5	1	-0.71821	0.86161
GSK3B	6	2	-0.35053	0.51376
GTF2H2	5	2	0.10121	0.48796
GZF1	6	3	-0.0012064	0.6141
HACE1	6	3	-0.07852	0.67519
HECTD1	6	3	-0.35215	0.40757
HECTD2	6	1	-0.25031	0.46285
HECTD3	6	2	-0.39854	0.56004
HECTD4	6	2	0.20985	0.29245
HERC1	6	1	-1.1935	0.7709
HERC2	6	3	0.38331	0.45581
HERC3	6	2	-0.11664	0.77969
HERC4	6	1	-0.065713	0.3976
HERC5	6	2	-0.37358	0.75369
HERC6	5	2	-0.18741	0.74737
HGS	6	1	-1.1441	0.8818
HIC1	6	4	0.19304	0.33631
HIPK2	6	2	0.017685	0.80689
HK1	6	3	-0.057684	0.49863
HK2	6	0	-0.61319	0.98411
HLTF	6	1	-0.68691	0.66095
HMG20A	6	4	0.22043	0.37605
HMG20B	6	2	-0.030933	0.68461
HUWE1	6	0	-3.3781	1
IBTK	6	4	0.016739	0.31888
IFIH1	6	3	0.22655	0.51978
IPP	6	2	0.0035654	0.70233
IQUB	6	1	-1.1493	0.95603
IRF2BPL	5	1	-0.67229	0.82181
ISG15	6	1	-0.36781	0.59679
IVNS1ABP	6	3	0.035087	0.67544
JOSD2	6	2	-0.35222	0.33922
KATNB1	5	2	0.12903	0.32439
KBTBD12	6	3	-0.0059809	0.65237
KBTBD13	6	1	-0.3939	0.95662
KBTBD2	6	2	0.064831	0.46748
KBTBD3	6	4	0.065831	0.32716
KBTBD4	6	3	0.64251	0.28563
KBTBD6	6	2	-0.036341	0.60427
KBTBD7	6	4	0.28041	0.36218
KBTBD8	6	3	0.44772	0.47108
KCNA1	6	2	0.046603	0.37971
KCNA10	6	2	-0.42173	0.8028
KCNA3	6	2	-0.21793	0.65607
KCNA6	6	4	0.3372	0.24937
KCNA7	5	1	-0.13368	0.54592
KCNB1	6	2	-0.077063	0.44466
KCNB2	6	3	0.18179	0.20704
KCNC1	6	0	-0.36342	0.99863
KCNC2	5	0	-0.43816	0.96759
KCNC3	6	3	0.13812	0.42682
KCNC4	6	3	-0.15239	0.41863
KCND1	6	4	0.42439	0.21984
KCND2	6	2	-0.18496	0.76526
KCND3	6	2	-0.063813	0.72814
KCNF1	6	1	-0.27448	0.72855
KCNG1	6	3	0.27475	0.55625
KCNG3	6	1	0.10807	0.88486
KCNG4	6	4	0.39684	0.3564
KCNRG	6	2	-0.53273	0.27708
KCNS1	6	1	-0.20085	0.91819
KCNS2	6	2	0.24825	0.79854
KCNS3	5	2	-0.26425	0.59398
KCNV1	6	3	-0.20503	0.46266
KCNV2	6	4	0.44757	0.31448
KCTD1	6	1	-0.79914	0.85319
KCTD10	6	0	-1.1886	0.97187
KCTD11	6	2	-0.052618	0.74743
KCTD12	6	3	0.33434	0.51278
KCTD13	6	2	-0.19732	0.39655
KCTD14	6	1	-0.51253	0.93654
KCTD15	6	1	-1.4316	0.95551
KCTD16	6	2	-0.30118	0.39639
KCTD17	6	2	-0.028158	0.85576
KCTD18	6	3	-0.37674	0.51597
KCTD19	6	1	-0.027014	0.91868
KCTD2	6	3	-0.28101	0.68411
KCTD21	6	2	-1.1072	0.73128
KCTD3	6	3	-0.062317	0.47482
KCTD4	6	0	-0.41854	0.99045
KCTD5	6	4	0.46936	0.33348
KCTD6	6	1	-0.46906	0.90421
KCTD7	6	2	0.15645	0.38546
KCTD8	6	3	-0.077488	0.22445
KCTD9	5	1	-1.2361	0.84547
KEAP1	6	0	-0.65425	0.98018
KIAA1586	6	1	-0.4038	0.58252
KLHL1	6	4	-0.064357	0.30404
KLHL10	6	2	-0.20268	0.77311
KLHL11	5	2	-0.060248	0.58501
KLHL12	6	3	0.024013	0.68611
KLHL13	6	2	-0.14134	0.82456
KLHL14	6	4	0.44328	0.31521
KLHL15	6	1	-0.35169	0.94771
KLHL17	5	2	-0.18381	0.40845
KLHL18	6	1	-0.68497	0.91707
KLHL2	5	2	0.31891	0.50206
KLHL20	6	0	-0.88975	0.98754
KLHL21	6	2	-0.37174	0.80241
KLHL22	5	1	-0.12781	0.66909
KLHL24	6	3	0.35741	0.34763
KLHL26	6	4	0.25221	0.3669
KLHL28	6	4	0.2774	0.19165
KLHL29	6	3	0.54588	0.26916
KLHL3	6	3	-1.0895	0.60821
KLHL30	6	1	-1.3342	0.91728
KLHL32	6	2	-0.11882	0.85079
KLHL34	6	1	-0.062538	0.93723
KLHL35	6	3	0.32758	0.54272
KLHL36	6	2	-0.15568	0.83631
KLHL38	6	2	-0.043132	0.55276
KLHL4	6	4	-0.0813	0.40079
KLHL40	6	1	-0.46136	0.77286
KLHL41	6	3	0.23619	0.47128
KLHL5	6	1	-0.7682	0.69787
KLHL6	6	1	-0.17879	0.5932
KLHL7	6	3	0.11707	0.66186
KLHL8	6	3	0.1673	0.34553
KLHL9	6	3	-0.26542	0.60304
LGALS3BP	6	2	0.22807	0.42892
LMO7	6	2	0.048216	0.60637
LNX2	6	1	-0.90116	0.80871
LONRF1	6	1	-1.1435	0.94087
LONRF2	6	4	0.19705	0.37916
LONRF3	6	0	-0.22957	0.98841
LRRC14	6	2	0.18581	0.75501
LRRC28	6	3	-0.88248	0.58481
LRRC29	6	3	-0.30101	0.6951
LRRC41	6	1	-0.35547	0.86507
LRRC58	6	3	0.14098	0.43872
LRSAM1	6	3	0.10907	0.61028
LTN1	6	2	-0.013487	0.4155
MAFK	6	2	-0.0039518	0.56499
MAGEA1	6	2	-0.39895	0.72257
MAGEA10	6	1	-0.11799	0.85752
MAGEA2B	6	2	-0.27022	0.79959
MAGEA3	6	3	-0.06657	0.5011
MAGEA5	6	1	0.20103	0.83722
MAGEA6	6	1	-0.50848	0.8089
MAGEA8	6	1	-0.55713	0.50256
MAGEB1	6	1	-0.20239	0.92234
MAGEB2	6	1	-0.84183	0.82487
MAGEB3	6	2	-0.10198	0.51326
MAGEB4	6	4	0.027517	0.31132
MAGED1	6	1	-0.62731	0.46155
MAGED2	5	0	-0.82188	0.93578
MAGEE1	6	1	-0.20333	0.73768
MAGEF1	6	1	-0.53475	0.93221
MAGEH1	6	2	-0.12913	0.53398
MAGEL2	6	2	-0.17435	0.78545
MAN1B1	6	3	0.048015	0.67957
MAP1LC3A	6	2	-0.030562	0.47881
MAP1LC3B	6	4	-0.6283	0.39484
MAP3K1	6	3	-0.10158	0.68363
MARCHF1	6	3	-0.66127	0.5113
MARCHF10	6	2	-0.0379	0.74385
MARCHF11	6	1	-0.26382	0.42677
MARCHF2	5	0	-0.44883	0.93479
MARCHF3	6	1	-0.47602	0.9543
MARCHF4	6	4	0.22089	0.34007
MARCHF5	6	3	-0.60664	0.68896
MARCHF6	6	0	-1.2784	0.98639
MARCHF7	6	2	-0.056005	0.64905
MARCHF8	6	2	-0.50939	0.66057
MARCHF9	6	4	0.17289	0.3843
MDM2	6	3	-0.19889	0.63608
MDM4	6	2	0.057135	0.77635
MED8	6	0	-1.7173	1
MEX3A	6	2	-0.12166	0.67461
MEX3B	6	2	-0.065083	0.84487
MEX3C	6	3	0.096038	0.46833
MGRN1	6	2	-0.29053	0.59272
MIB1	6	1	-0.10978	0.71349
MIB2	6	2	0.24801	0.49901
MID1	6	1	-0.2512	0.93714
MID2	6	1	-0.11981	0.83976
MINDY1	6	2	-1.4267	0.65478
MINDY2	6	1	-0.54703	0.56345
MINDY3	6	1	-0.088655	0.92128
MINDY4	6	1	-0.4811	0.8243
MKRN1	6	4	1.1058	0.24609
MKRN2	6	2	-0.13719	0.722
MKRN3	6	2	-0.016282	0.55466
MNAT1	6	4	0.14337	0.41091
MPDZ	6	2	-0.14075	0.64114
MPI	5	2	-0.042854	0.77155
MPND	6	4	-0.032119	0.29692
MRPL49	6	3	-0.16666	0.69984
MTAP	6	3	0.31067	0.50222
MTBP	6	4	0.2316	0.34478
MTMR3	6	2	-0.78941	0.79698
MTMR4	6	0	-1.4956	0.99892
MTOR	6	0	-2.3007	0.99999
MUL1	6	2	-0.51381	0.47088
MYCBP2	6	2	0.31648	0.45184
MYNN	6	1	-0.5573	0.95388
MYRIP	6	4	0.29872	0.3003
MYSM1	6	2	-0.10375	0.81865
N4BP1	6	2	-0.60086	0.53008
NACC1	6	2	0.20445	0.50863
NACC2	6	1	-0.13659	0.79973
NAE1	6	2	0.076832	0.82625
NARF	6	3	-0.060844	0.67254
NBR1	5	2	0.14244	0.28775
NDC1	6	1	0.21282	0.38731
NDN	6	4	0.12846	0.34231
NEDD4	6	3	0.090211	0.55169
NEDD4L	6	4	0.16869	0.1886
NEDD8	6	3	-0.94248	0.49469
NEURL1	6	3	-0.84424	0.30704
NEURL1B	6	4	0.38382	0.21179
NEURL2	6	2	-0.22243	0.51032
NEURL3	6	2	0.17531	0.58807
NEURL4	6	1	-0.38305	0.95199
NFX1	6	2	-0.16229	0.67724
NFXL1	6	2	0.21479	0.61488
NHLRC1	6	2	-0.04332	0.78695
NLE1	5	2	0.19918	0.4719
NOSIP	6	4	0.22931	0.22073
NSD3	6	0	-0.51165	0.98814
NSFL1C	6	2	-0.93012	0.548
NSMCE1	6	1	-0.86706	0.82604
NSMCE2	6	1	-0.47197	0.80177
NUB1	6	2	-0.60119	0.87335
NUP107	6	0	-2.5978	0.99857
NUP133	6	0	-2.0339	0.96752
NUP153	6	0	-2.2259	0.99983
NUP155	5	0	-1.4773	0.99022
NUP160	6	0	-2.0761	0.99998
NUP188	6	1	-0.55178	0.93502
NUP205	5	0	-2.463	0.9879
NUP214	6	0	-2.4635	0.99798
NUP35	6	3	0.19989	0.23006
NUP37	6	3	0.13176	0.67082
NUP42	6	1	0.23328	0.46604
NUP43	6	1	-0.77032	0.86088
NUP50	6	1	-1.9067	0.92847
NUP54	6	1	-1.9692	0.92003
NUP58	6	1	-0.63426	0.92155
NUP85	6	1	-1.4939	0.9225
NUP88	6	0	-1.6019	0.98768
NUP93	6	0	-1.9655	0.97653
OBI1	6	0	-0.28053	0.96815
OR2AJ1	6	3	-0.5235	0.4008
OR2AK2	6	3	-0.024789	0.36357
OR2AP1	6	2	-0.12369	0.80383
OR2AT4	6	3	0.27962	0.3391
OR2B11	5	1	-0.70217	0.61756
OR2B2	6	3	0.070455	0.66937
OR2B3	6	2	0.47312	0.18484
OR2B6	6	4	0.36284	0.29339
OR2C1	6	0	-0.81051	0.995
OR2C3	6	3	0.13315	0.66584
OR2D2	6	2	0.11994	0.77112
OR2D3	5	2	-0.51639	0.61565
OR2F1	6	2	-0.18794	0.33061
OR2F2	6	3	-0.11336	0.26884
OR2G2	6	2	-0.64129	0.8732
OR2G3	6	4	0.37855	0.28825
OR2G6	6	1	-1.4616	0.95688
OR2H1	6	3	0.0043569	0.56166
OR2H2	6	3	-0.1467	0.40828
OSTM1	6	4	0.052813	0.2589
OTUB2	6	3	0.061968	0.48141
OTUD1	6	1	-1.5465	0.77888
OTUD4	6	4	0.14764	0.41537
OTUD5	6	0	-1.2067	0.99161
OTUD6A	6	1	-0.42161	0.54622
OTUD6B	6	2	-0.011495	0.73373
OTUD7A	6	3	-0.0014926	0.63351
OTULIN	6	4	0.4084	0.20232
OTULINL	6	2	0.029514	0.72595
PAF1	6	0	-1.8522	1
PAFAH1B1	6	2	-1.566	0.67207
PAK6	6	4	-0.20143	0.25968
PAM	6	0	-0.99374	0.96432
PAN2	6	2	-0.098706	0.39428
PARK7	6	3	0.20849	0.27356
PARP11	6	2	0.013193	0.40368
PATZ1	6	2	-0.057407	0.58683
PCGF1	6	2	-0.053159	0.76372
PCGF3	6	1	-0.18458	0.9036
PCGF5	6	2	0.023851	0.72783
PCGF6	6	1	-0.33915	0.91341
PCLO	6	1	-0.086644	0.88687
PDZRN3	6	1	0.0046173	0.82765
PDZRN4	6	1	-0.21426	0.9128
PELI1	6	2	0.21118	0.44857
PELI2	6	3	-0.33789	0.56945
PELI3	5	2	-0.074458	0.25015
PEX10	5	1	-0.80571	0.66993
PEX12	6	2	-0.44714	0.6411
PEX2	6	2	0.10743	0.48839
PHF7	6	4	0.48582	0.40646
PHIP	6	1	-0.064371	0.70587
PHRF1	6	3	-0.26123	0.49387
PIAS2	6	2	-0.064299	0.49406
PIAS3	6	2	0.066996	0.79037
PIAS4	6	0	-0.34123	0.97141
PJA1	6	1	-0.21185	0.8808
PJA2	6	1	-0.85479	0.95376
PLEKHF1	6	2	-0.25836	0.72183
PLK1	4	0	-2.1847	0.98815
PLK2	6	1	-0.37599	0.94215
PLK3	6	3	0.15273	0.52746
PLK4	6	0	-0.83668	0.97246
PLK5	6	3	-0.49581	0.35759
PML	6	2	0.12951	0.39562
POC1B	6	2	-0.098273	0.72192
POM121	6	1	-0.63491	0.92503
POM121C	6	2	-0.4616	0.82899
PPIL2	6	3	0.032089	0.49959
PRAME	6	2	0.010546	0.3046
PRKN	6	2	0.19093	0.64355
PRMT9	6	1	-0.091523	0.70102
PRPF19	6	0	-0.71591	0.9604
PRPF8	6	0	-1.5635	0.99999
PSD	6	2	0.43945	0.31465
PSMA8	6	2	0.050645	0.73232
PSMB10	6	1	-0.1307	0.81949
PSMB11	6	3	0.13778	0.36308
PSMB8	6	2	-0.24399	0.75607
PSMC3IP	6	2	-0.16391	0.66992
PSMD10	6	1	-0.21925	0.49036
PSMD4	6	2	-0.14558	0.77937
PSMD5	6	3	0.20193	0.68439
PSMD9	6	3	-0.44793	0.6582
PSME1	6	2	0.11552	0.76711
PSME2	6	4	0.12091	0.31734
PSME3	6	4	0.14289	0.22104
PSME3IP1	6	3	0.020993	0.39253
PSME4	6	1	-0.4357	0.80658
PSMF1	6	2	-0.014101	0.86088
PSMG1	6	2	-0.33184	0.69346
PSMG2	6	2	-0.49598	0.73142
PSMG3	6	4	0.76877	0.28684
PSMG4	6	4	-0.15867	0.2113
PWP1	6	1	-0.11512	0.90398
RAB40A	6	2	0.29098	0.54476
RAB40AL	6	0	-0.16902	0.96392
RAB40B	6	2	0.00050973	0.83691
RAB40C	6	4	0.19125	0.39364
RABGEF1	6	2	0.096952	0.6576
RACK1	6	0	-1.3975	0.99606
RAD18	6	3	-0.0398	0.56401
RAD23A	6	0	-0.98803	0.98738
RAD23B	6	3	0.082512	0.56081
RAD54L	6	2	0.06862	0.76743
RAE1	6	0	-1.9566	1
RAF1	6	0	-2.3308	0.99997
RAG1	6	4	0.23376	0.28424
RANBP2	6	2	-0.072802	0.84297
RANGAP1	6	1	-0.25271	0.74282
RASD2	6	1	-0.29455	0.94873
RBBP4	6	3	-0.47822	0.52441
RBBP6	6	0	-1.6152	0.99995
RBBP7	6	0	-0.69728	0.97303
RBCK1	6	3	0.22966	0.4776
RBX1	6	2	0.21597	0.60258
RCBTB1	6	2	-0.16531	0.79278
RCBTB2	6	1	0.024706	0.81542
RCHY1	6	1	-0.49844	0.95061
RELA	6	4	0.23543	0.34515
RFFL	4	1	-2.2811	0.53435
RFPL1	6	2	-0.018522	0.70132
RFPL2	6	3	0.33143	0.5177
RFPL3	6	3	0.24839	0.26563
RFPL4A	6	4	0.1161	0.2974
RFPL4AL1	6	3	0.025646	0.67782
RFPL4B	5	1	-0.5054	0.39021
RFWD3	6	3	0.057823	0.31792
RHOBTB1	6	4	0.12097	0.36064
RHOBTB2	6	1	-2.0301	0.90405
RICTOR	6	0	-1.0872	0.99595
RIMS1	6	3	-0.027366	0.52844
RIMS2	6	2	-0.95264	0.2889
RING1	6	4	0.12939	0.30604
RIOK3	6	2	-0.51695	0.85439
RIT1	6	0	-0.17466	0.97128
RLIM	6	0	-1.2907	1
RMND5B	6	2	-0.16735	0.58481
RNF10	6	1	-0.31766	0.92175
RNF103	6	1	-0.38215	0.88405
RNF11	6	0	-0.38899	0.96234
RNF111	6	0	-0.60335	0.965
RNF112	6	3	0.15065	0.24249
RNF114	6	3	0.21784	0.54158
RNF115	6	2	-0.37442	0.37648
RNF121	6	2	0.23295	0.83097
RNF122	6	4	0.45269	0.29317
RNF123	3	2	0.0015698	0.23708
RNF125	6	3	0.17567	0.60797
RNF126	6	0	-0.68647	0.9883
RNF128	6	1	-0.3378	0.94541
RNF13	6	3	0.046947	0.68874
RNF130	6	4	-0.17487	0.34581
RNF133	6	2	0.22044	0.56435
RNF135	6	2	-0.13793	0.61943
RNF138	6	1	-0.070751	0.8896
RNF139	6	2	-0.0039731	0.42015
RNF14	6	0	-0.83804	0.99112
RNF141	6	2	-0.66097	0.68483
RNF144A	6	0	-0.3065	0.96124
RNF144B	6	3	0.10442	0.22161
RNF145	6	3	0.24802	0.48429
RNF146	6	1	-0.077162	0.74829
RNF148	6	4	-0.021422	0.2647
RNF149	6	2	-0.34458	0.75628
RNF150	6	2	-0.66774	0.32712
RNF151	6	4	0.11994	0.37128
RNF152	6	1	-0.18767	0.43136
RNF157	5	3	-0.3762	0.26199
RNF166	6	1	-0.27674	0.86561
RNF167	6	3	0.14131	0.40578
RNF168	6	4	0.15945	0.26047
RNF169	6	4	0.36339	0.34381
RNF17	6	1	-0.17091	0.5992
RNF170	5	2	0.25454	0.30772
RNF175	6	2	-0.51253	0.79759
RNF180	6	3	-0.12363	0.59959
RNF181	6	2	-0.21071	0.85767
RNF182	6	4	0.34933	0.40852
RNF185	6	3	-0.25995	0.48785
RNF186	6	2	-0.98321	0.65131
RNF187	6	2	-0.55549	0.54618
RNF19A	6	0	-0.2623	0.95966
RNF19B	6	4	0.46819	0.17572
RNF2	6	1	-0.70667	0.91637
RNF20	5	0	-0.3307	0.93541
RNF207	6	1	-0.059787	0.7516
RNF212	6	3	-0.049635	0.52931
RNF212B	6	2	-1.0469	0.58442
RNF214	6	2	-0.18936	0.79579
RNF215	6	2	0.17871	0.42127
RNF216	6	2	0.010617	0.8605
RNF217	6	3	0.3415	0.32384
RNF220	6	1	-0.1154	0.71471
RNF222	5	3	-0.15668	0.41855
RNF223	6	0	-0.62949	0.96097
RNF224	6	2	0.068855	0.78455
RNF225	6	0	-0.43597	0.98288
RNF227	6	1	-1.0208	0.6003
RNF25	6	1	-0.10117	0.79841
RNF26	5	2	0.10628	0.66855
RNF31	6	3	0.015433	0.69428
RNF32	6	4	-0.019684	0.38317
RNF34	6	2	-0.33055	0.79533
RNF38	6	2	-0.073705	0.82867
RNF39	6	2	-0.21927	0.66145
RNF4	6	1	-1.8517	0.76873
RNF40	6	0	-2.0391	0.97219
RNF41	6	2	-0.37618	0.73991
RNF43	6	2	-0.38528	0.80876
RNF44	6	3	0.23763	0.65418
RNF5	6	1	-0.66973	0.70018
RNF6	6	2	0.16187	0.54264
RNF7	6	2	-0.093613	0.48034
RNF8	6	1	-0.11909	0.8929
RPH3AL	6	3	0.16465	0.41982
RPL11	6	1	-1.6511	0.89848
RPL5	3	0	-2.2365	0.99229
RUFY1	6	2	0.078015	0.5503
RUFY2	6	1	-0.14306	0.5911
SAG	6	3	0.63525	0.45244
SCAF11	6	4	0.14794	0.36034
SEM1	6	2	-0.17089	0.69556
SENP2	6	0	-0.23662	0.9626
SENP6	6	0	-1.3071	0.99617
SENP7	6	2	0.10828	0.78884
SENP8	6	2	0.26185	0.72729
SF3B3	6	1	-1.0922	0.95294
SH3RF2	6	1	-0.23741	0.75275
SH3RF3	6	2	0.31955	0.4495
SHARPIN	6	2	0.069803	0.79491
SHKBP1	6	2	-0.24235	0.49846
SHPRH	6	2	-0.09003	0.36454
SIAH3	6	1	-0.51196	0.53223
SKP1	6	2	-0.90301	0.82059
SKP2	6	2	-0.13408	0.86073
SLX4	6	1	-0.26839	0.28854
SMU1	6	0	-2.9849	0.9799
SNURF	6	1	-0.27468	0.7131
SOCS1	6	2	-0.14057	0.80039
SOCS2	6	1	-0.17746	0.89016
SOCS3	6	4	-0.12896	0.36085
SOCS4	6	3	0.379	0.65372
SOCS5	6	2	-0.73534	0.87887
SOCS6	5	2	0.16483	0.65053
SOCS7	6	3	0.07196	0.44085
SPIRE1	6	3	0.018101	0.51966
SPOPL	5	3	0.24431	0.28287
SPSB1	6	4	0.34413	0.30413
SPSB3	6	3	-0.070437	0.18834
SQSTM1	6	2	-0.15188	0.78121
STAMBP	6	1	-0.63647	0.92561
STAMBPL1	6	1	-0.38925	0.78842
STBD1	6	3	-0.22967	0.5742
STUB1	6	3	-0.27133	0.69377
STX1A	5	4	0.1804	0.20321
SUMO1	6	2	-0.19674	0.64163
SUMO2	5	0	-0.69241	0.99619
SUMO3	6	1	-0.2625	0.93424
SUMO4	6	1	-0.15373	0.93034
SYTL2	6	3	-0.7459	0.41074
SYTL3	6	2	0.28903	0.69221
SYTL4	6	3	0.10759	0.64279
SYTL5	6	1	-0.53793	0.90392
TAX1BP1	6	1	-0.24596	0.8955
TBC1D1	6	4	0.75072	0.19981
TBC1D25	6	2	-0.13333	0.72151
TBC1D5	6	0	-0.38797	0.98956
TINCR	6	0	-0.40871	0.98325
TLE1	6	3	0.24442	0.17556
TLE2	6	1	-0.075851	0.67853
TMEM189	6	3	0.23164	0.35483
TNFAIP1	6	1	-0.31254	0.90865
TNFAIP3	6	2	0.17265	0.41817
TNIP1	6	3	-0.28884	0.62106
TNIP2	6	2	-0.35421	0.6923
TNIP3	6	3	0.22012	0.3506
TOPORS	6	3	0.11043	0.56857
TOR1AIP2	6	3	0.23398	0.47849
TP53INP1	6	2	0.27505	0.28364
TPR	6	0	-0.46097	0.95972
TPT1	6	3	0.48448	0.50629
TRAF2	6	3	-0.070493	0.6621
TRAF3	6	3	-0.2751	0.58515
TRAF4	6	0	-0.23558	0.96056
TRAF5	6	2	0.14651	0.70008
TRAF6	6	2	0.20296	0.60059
TRAF7	6	3	0.41372	0.41489
TRAIP	6	2	-0.4086	0.83342
TRIM10	6	3	0.013123	0.68281
TRIM11	6	3	-0.0077782	0.43253
TRIM13	6	2	-0.35606	0.84646
TRIM15	6	1	-0.31183	0.89789
TRIM17	6	3	0.064346	0.58969
TRIM21	6	3	0.11282	0.69143
TRIM22	6	2	-0.098356	0.79669
TRIM23	5	2	-0.49221	0.50757
TRIM24	6	3	0.23215	0.39223
TRIM25	6	1	0.0075749	0.92981
TRIM26	5	1	-0.47641	0.8329
TRIM27	6	3	0.010095	0.67757
TRIM28	6	2	0.04948	0.84386
TRIM3	6	4	0.14823	0.24265
TRIM31	6	2	0.099542	0.39006
TRIM32	6	1	-0.23457	0.50805
TRIM33	6	3	0.18724	0.6603
TRIM34	6	2	0.08936	0.83491
TRIM35	6	3	0.074157	0.54517
TRIM36	6	3	0.19695	0.50769
TRIM37	6	2	-0.12886	0.8114
TRIM38	5	2	-0.25303	0.79189
TRIM39	6	2	0.091877	0.58422
TRIM4	6	1	-0.32877	0.90701
TRIM40	6	3	-0.16715	0.48674
TRIM41	6	1	-0.09851	0.77817
TRIM42	6	1	-0.58433	0.864
TRIM43	6	1	-0.19764	0.79896
TRIM43B	6	4	0.4686	0.17347
TRIM45	6	1	-0.16299	0.84701
TRIM47	6	2	-0.098353	0.75938
TRIM49B	6	1	-0.049868	0.73092
TRIM49C	4	0	-0.62587	0.93242
TRIM5	6	3	0.11241	0.59524
TRIM50	6	4	-0.54835	0.30523
TRIM51	6	1	-0.9709	0.70536
TRIM52	6	2	-0.0045314	0.60974
TRIM54	6	3	-0.34781	0.64134
TRIM55	6	4	0.55945	0.17951
TRIM56	6	3	0.018757	0.62983
TRIM58	6	3	-0.88271	0.37138
TRIM6	6	2	-0.048125	0.76329
TRIM6-TRIM34	6	2	-0.0046854	0.39359
TRIM63	6	1	-0.51527	0.90924
TRIM64	5	1	-0.2142	0.91053
TRIM64B	6	1	-0.19103	0.75076
TRIM65	6	3	0.19267	0.55562
TRIM68	6	3	-0.054143	0.57077
TRIM69	6	3	0.092159	0.36896
TRIM7	6	3	0.02102	0.66374
TRIM72	6	1	-0.65873	0.95451
TRIM74	6	2	-0.53637	0.79045
TRIM77	6	2	0.049788	0.50724
TRIM8	6	2	-0.30356	0.81816
TRIM9	6	3	-0.026028	0.51796
TRPC4AP	6	3	0.15938	0.65549
TSG101	6	0	-1.3969	0.99168
TTC3	6	3	0.37557	0.44614
UBA1	6	3	-0.18754	0.22923
UBA2	6	3	-0.38368	0.28792
UBA3	6	2	-0.30895	0.81677
UBA5	6	2	-0.13977	0.5814
UBA52	5	1	-1.5937	0.81354
UBA6	6	1	-0.026532	0.70218
UBA7	5	2	-0.04941	0.69175
UBAC2	5	0	-1.0386	0.97172
UBALD1	5	1	-0.064527	0.74575
UBALD2	6	1	-0.5557	0.93064
UBAP1	6	4	0.27989	0.32319
UBAP1L	6	2	-0.35944	0.6819
UBAP2	6	2	0.39815	0.53974
UBAP2L	6	1	-1.2046	0.93912
UBASH3A	5	2	-0.16364	0.78887
UBASH3B	5	1	-0.40394	0.59181
UBB	5	3	0.19642	0.46606
UBE2C	5	0	-1.1322	0.96477
UBE2D1	6	3	0.14983	0.51497
UBE2D2	6	3	0.22875	0.27883
UBE2E1	6	0	-0.62987	0.99976
UBE2E2	6	3	0.020667	0.4381
UBE2E3	6	2	0.055208	0.44919
UBE2G1	6	1	-0.21711	0.9112
UBE2G2	5	3	-0.05982	0.49928
UBE2H	6	2	0.056875	0.75883
UBE2I	6	2	0.0038817	0.83777
UBE2J1	6	3	0.31392	0.29597
UBE2J2	4	3	-1.0572	0.34046
UBE2L3	6	0	-2.6895	0.9996
UBE2L5	6	4	-0.1861	0.20584
UBE2L6	6	4	0.21422	0.31384
UBE2M	6	1	-0.47562	0.95097
UBE2N	6	4	0.48013	0.17543
UBE2NL	6	2	0.0061929	0.78233
UBE2O	6	2	-0.34436	0.53798
UBE2Q2L	3	0	-3.3631	0.99426
UBE2QL1	6	1	-0.80159	0.92548
UBE2R2	6	1	-0.73206	0.57864
UBE2S	6	3	-0.49719	0.66476
UBE2T	6	3	0.18493	0.21554
UBE2U	6	3	0.10505	0.47459
UBE2V1	6	4	0.7075	0.19467
UBE2V2	6	1	-1.336	0.89006
UBE2W	6	4	0.20376	0.344
UBE2Z	6	4	0.11488	0.37587
UBE3A	6	1	-0.40364	0.94333
UBE3B	6	3	0.28732	0.44495
UBE3D	6	3	0.037545	0.521
UBE4A	6	3	0.49602	0.39501
UBFD1	6	4	0.38895	0.37156
UBIAD1	6	3	0.073348	0.47718
UBL3	6	3	-0.0090091	0.54569
UBL4A	6	2	-0.14983	0.73045
UBL4B	6	3	0.062374	0.65066
UBL5	6	2	-0.42251	0.48448
UBLCP1	6	1	-0.50577	0.92238
UBOX5	6	3	0.37589	0.40817
UBR1	6	4	0.53998	0.19235
UBR2	5	3	0.23976	0.26658
UBR3	6	3	0.41738	0.3229
UBR5	6	1	-1.0232	0.87878
UBR7	6	2	-0.035691	0.79714
UBTD1	6	2	-0.69018	0.80844
UBTD2	6	3	0.089282	0.61877
UBXN1	6	2	-0.059048	0.75093
UBXN4	6	2	-0.10423	0.48592
UBXN6	6	3	-0.46172	0.61137
UBXN7	6	0	-1.3826	0.99848
UBXN8	6	1	-0.1138	0.85386
UCHL1	6	3	0.14192	0.62475
UCHL3	6	3	-0.074973	0.45065
UCHL5	6	0	-0.35732	0.98555
UEVLD	6	3	0.15373	0.35661
UFC1	6	4	0.43637	0.34324
UFM1	6	1	-0.041678	0.89909
UFSP1	6	3	0.073968	0.21384
UFSP2	6	2	-0.14709	0.77202
UHRF1	6	2	-0.13292	0.8361
UHRF2	6	0	-0.0014694	0.97733
UIMC1	6	2	-0.22332	0.44492
UNK	6	2	-1.2344	0.78577
UNKL	5	0	-0.73076	0.93678
URM1	6	3	-0.12087	0.59086
USP1	6	2	0.18133	0.55492
USP10	6	2	-0.6645	0.41605
USP11	6	2	0.059802	0.54422
USP13	6	0	-0.50755	0.97491
USP14	6	2	0.060591	0.71916
USP15	6	2	0.082369	0.7421
USP16	6	2	-0.025409	0.72649
USP17L1	6	2	0.18312	0.22079
USP17L10	5	2	-0.082781	0.46707
USP17L13	6	2	0.059382	0.74513
USP17L15	5	2	-0.71581	0.44477
USP17L17	4	2	0.009258	0.4275
USP17L2	6	2	0.11764	0.22893
USP17L21	4	1	-0.79288	0.6331
USP17L3	5	1	0.18894	0.48582
USP17L4	5	3	-1.6003	0.43798
USP17L5	5	1	-0.25643	0.63066
USP17L7	6	4	0.54197	0.22394
USP17L8	6	2	-0.66276	0.87349
USP18	6	4	0.57796	0.19079
USP19	6	3	-0.31544	0.48096
USP20	6	3	0.25128	0.24442
USP21	6	3	0.16445	0.49339
USP22	6	1	-0.49469	0.9087
USP24	5	1	-1.1832	0.90423
USP25	6	4	0.050854	0.2775
USP26	6	2	-0.61836	0.87652
USP27X	6	2	0.012198	0.81737
USP28	5	3	0.23122	0.30992
USP29	6	2	-0.63682	0.40414
USP3	6	2	-0.26364	0.17951
USP30	5	2	-0.34074	0.79603
USP31	6	2	-0.091501	0.70711
USP32	6	1	-0.68058	0.78158
USP34	6	0	-1.1707	0.97965
USP35	6	4	0.32674	0.3154
USP36	6	0	-1.0907	0.98917
USP37	6	0	-1.923	0.99799
USP38	6	3	-0.00041006	0.43769
USP4	6	1	0.037233	0.74081
USP40	6	4	0.409	0.20026
USP42	6	2	-0.3119	0.80782
USP43	6	1	-0.75825	0.8914
USP44	6	1	0.1015	0.27729
USP45	6	4	0.21522	0.34837
USP46	6	2	0.12201	0.59433
USP48	6	3	0.088331	0.57618
USP49	6	4	0.33739	0.29864
USP50	5	2	-0.035541	0.68867
USP53	6	2	-0.63679	0.7253
USP54	6	2	0.059178	0.60241
USP6	6	2	-0.2744	0.82354
USP8	6	0	-0.82522	0.99103
USP9X	6	0	-1.6492	0.96491
USP9Y	6	3	0.21231	0.35713
USPL1	6	2	-0.022477	0.37422
VCPIP1	6	0	-1.3929	0.98203
VHL	6	0	-1.8222	0.9989
VPS11	6	3	-0.73315	0.68393
VPS18	6	1	-0.0067685	0.93464
VPS41	6	2	-0.23087	0.85609
VPS8	6	1	-0.37939	0.54676
WDFY1	6	3	-0.25047	0.68523
WDFY2	6	1	-0.30888	0.9291
WDFY3	5	2	-0.19732	0.76242
WDR12	6	4	0.45698	0.20331
WDR26	6	1	-1.0998	0.69441
WDR53	5	0	-1.0594	0.98459
WDR59	6	2	-0.46105	0.48365
WDR5B	6	2	0.12036	0.83946
WDR61	6	3	0.43705	0.46089
WDR76	6	3	0.41226	0.30904
WDR82	5	0	-2.2191	1
WDSUB1	6	3	0.087575	0.25926
WDTC1	6	4	0.52975	0.3122
WIPI1	6	3	-0.79689	0.55234
WIPI2	6	2	0.0029537	0.7944
WSB1	6	2	-0.31338	0.83827
WWP1	5	2	0.3247	0.40926
WWP2	5	3	-0.72261	0.38273
XIAP	6	3	-0.66442	0.65233
YOD1	6	3	0.24025	0.45758
ZBED1	6	1	-0.081906	0.9093
ZBTB1	6	4	0.18748	0.33973
ZBTB10	6	0	-1.4283	0.99997
ZBTB14	6	3	-0.41961	0.57992
ZBTB16	5	3	0.026803	0.48195
ZBTB17	6	1	-0.80029	0.79677
ZBTB18	6	3	0.20798	0.33662
ZBTB2	6	1	-0.56163	0.88332
ZBTB20	6	3	-0.072053	0.64822
ZBTB21	5	3	0.2174	0.34775
ZBTB24	6	2	-0.11922	0.73602
ZBTB25	6	3	-0.0036619	0.49565
ZBTB26	6	1	-0.20973	0.89058
ZBTB3	6	2	-0.0075865	0.77606
ZBTB32	5	2	0.089219	0.51858
ZBTB33	6	2	0.24359	0.76166
ZBTB34	6	4	-0.12182	0.33848
ZBTB37	6	3	0.02897	0.64712
ZBTB38	6	3	0.074525	0.32907
ZBTB39	6	1	-0.24211	0.69667
ZBTB4	6	4	0.29869	0.20476
ZBTB42	6	3	0.069083	0.31662
ZBTB44	6	1	-0.64372	0.66018
ZBTB45	6	4	0.36552	0.28283
ZBTB46	6	4	-0.052256	0.3812
ZBTB48	6	4	0.16637	0.25929
ZBTB49	6	2	0.10969	0.5372
ZBTB5	6	2	-0.13066	0.72272
ZBTB6	6	3	-0.54208	0.28906
ZBTB7A	6	1	-0.72165	0.89861
ZBTB7B	6	2	-0.23941	0.80169
ZBTB7C	6	2	0.054259	0.85091
ZBTB8A	6	3	0.30014	0.50967
ZBTB9	6	2	-0.28152	0.83901
ZC3HC1	6	2	-0.35162	0.72363
ZFAND3	6	2	-0.040413	0.74398
ZFPL1	6	2	0.10127	0.35639
ZFYVE19	6	2	-0.15554	0.59663
ZMIZ1	5	0	-1.9413	0.98293
ZMYND11	6	2	0.084338	0.83329
ZNF131	6	3	0.016615	0.47853
ZNF230	5	2	0.18968	0.6243
ZNF451	6	4	0.21719	0.26837
ZNF598	6	0	-1.541	0.98936
ZNRF1	6	4	0.013192	0.37831
ZNRF2	6	2	-0.48103	0.77246
ZNRF3	6	2	-0.16545	0.86903
ZRANB1	6	4	0.33029	0.21045
ZSWIM2	6	2	-0.10046	0.78622
ZSWIM5	6	1	0.1323	0.59589
ZSWIM6	6	1	-0.77941	0.86537
ZSWIM8	6	0	-0.95801	0.99738
ZUP1	6	4	0.42061	0.35755
ZYG11A	6	3	0.28177	0.58941
ZYG11B	6	2	0.50929	0.64831

## Sheet: LYN_DMSO_L
group	guides	guides_good	lfc	p
HUWE1	6	5	1.3259	3.8051e-06
NUP62	5	5	3.4431	3.8051e-06
RAE1	6	6	2.0936	3.8051e-06
RLIM	6	6	1.4045	3.8051e-06
RNF4	6	6	2.3137	3.8051e-06
ZMIZ1	6	6	1.8132	3.8051e-06
UBE2Z	6	6	1.7992	2.6636e-05
RABGEF1	6	6	1.3185	5.7077e-05
ZBTB44	6	6	1.1044	6.4687e-05
SENP6	6	5	1.6348	0.00011035
NUP58	6	6	1.7325	0.00012557
NUP107	6	6	1.3497	0.00014079
SMU1	6	6	1.9718	0.00023972
NUP155	6	5	1.9234	0.000293
NUP188	6	6	1.1083	0.00057458
SF3B3	6	6	0.74248	0.0005898
CDC27	3	3	2.3148	0.0014041
CDC20	6	5	2.1472	0.00164
UBALD1	6	4	1.6386	0.0020129
RPL5	5	4	1.5724	0.0026446
MKRN1	6	4	1.8068	0.0028653
NUP153	6	6	1.0263	0.0046309
NUP214	6	6	1.1491	0.0042503
UBR1	5	5	1.3072	0.0045395
ATG9B	6	3	1.2101	0.0056811
DTL	6	4	0.8309	0.0059703
NUP133	6	5	1.4538	0.0058105
SPSB1	6	5	0.47348	0.0053386
TRIM61	6	6	1.4281	0.0056354
SEH1L	6	5	1.3665	0.006229
BIRC6	6	6	1.1549	0.0068531
PPIL2	6	4	0.83497	0.0073173
RAF1	6	4	1.0004	0.0084284
KCNS3	6	3	0.96403	0.0098059
USP6	6	3	0.64536	0.011138
ZNF598	6	4	1.5358	0.011914
TLE1	6	5	0.65201	0.012903
KLHL22	6	1	0.34852	0.013421
UBAP1L	6	6	1.0448	0.014486
ELOC	5	4	1.5183	0.015399
RNF214	6	4	0.90593	0.015514
NOSIP	6	5	0.34998	0.016419
RNF139	6	4	0.76777	0.016214
RNF123	4	2	1.7541	0.017203
CLTC	6	6	0.82646	0.018778
KBTBD7	6	3	0.45389	0.018147
PSMA5	6	6	1.2308	0.019205
PSME4	6	6	1.059	0.018969
UBC	5	3	0.44011	0.019928
MIB2	6	6	0.95501	0.022096
USP17L1	6	4	1.1326	0.02253
DCAF7	6	5	1.0321	0.024083
STBD1	6	5	1.0352	0.023657
ZBTB17	6	3	0.36074	0.023634
ANAPC1	5	3	0.22806	0.028383
BIRC8	6	4	0.86353	0.026876
FBXW12	6	6	0.5632	0.02836
ITCH	6	5	1.104	0.028428
RNF138	6	6	0.67657	0.026937
USP30	6	3	0.74051	0.027789
NUP54	6	5	0.97737	0.030727
PSMD6	6	3	0.90117	0.031259
FBXL12	6	5	0.38604	0.036526
KLHL20	6	3	-0.36645	0.03686
MAGEB2	6	5	0.56925	0.034319
NACC2	6	4	0.33865	0.035643
NUP205	5	4	0.9573	0.035909
NUP93	6	5	0.88534	0.036746
TBC1D5	6	6	0.43677	0.034083
UBE2L6	6	4	0.83276	0.033839
ZBTB7B	6	3	0.55474	0.037743
CDC26	5	5	1.7312	0.039425
RANGAP1	6	5	0.88571	0.039973
RNF222	6	5	0.99892	0.03992
DET1	6	4	0.91626	0.041343
MKRN3	6	4	0.74773	0.042241
KCNA7	6	4	0.85617	0.043154
TRIM48	6	4	0.24075	0.044615
TRIM64	5	5	0.64271	0.045369
PWP1	6	5	0.69319	0.04769
UBAP1	6	3	0.90289	0.047736
UFM1	6	3	0.70135	0.048131
USP35	6	5	0.707	0.048375
USP17L2	5	4	1.3049	0.049197
SUGT1	6	5	0.82961	0.050239
FBXO34	6	5	0.7954	0.053207
PSMA2	6	5	1.0486	0.052583
PSMD11	6	3	0.098241	0.05164
TPT1	6	5	1.2705	0.053329
TTC3	6	5	0.75732	0.053839
DCAF4L1	5	1	0.27825	0.056038
MAPK15	6	4	0.93344	0.055848
UFC1	6	4	0.77578	0.055726
UBE2D1	6	3	0.16546	0.059463
VPS41	6	5	0.70279	0.059197
ZBTB39	6	3	-0.030139	0.060475
FGD3	6	5	0.50487	0.062279
FSCB	6	5	0.78208	0.061784
FEM1A	6	5	0.82741	0.065315
MALT1	6	2	0.88516	0.065757
RFPL4A	6	5	0.76472	0.065156
POM121C	6	5	0.93324	0.066845
CUL7	6	3	-0.25203	0.070102
EPN1	6	4	0.8082	0.074143
NUP85	6	5	0.66338	0.071959
PIAS1	6	5	0.48683	0.074113
SENP8	6	3	0.50876	0.072324
TRIM49	6	5	0.8426	0.069303
TRIM55	6	3	0.14555	0.069958
UBOX5	6	4	1.229	0.074577
USP37	6	3	0.35307	0.070825
WDR59	6	5	0.68863	0.074425
ZBTB20	6	5	-0.55671	0.074493
KCTD13	6	2	1.0874	0.076944
PLK1	4	3	0.95599	0.07944
UBE2J2	5	2	0.59052	0.079128
USP9X	6	2	0.53422	0.080034
UBE4B	6	2	0.28246	0.081776
USP40	6	4	0.46601	0.082811
ANAPC13	6	2	0.10473	0.083816
UBA5	6	2	0.95761	0.086244
UBXN4	6	3	0.73507	0.086228
ZNF230	6	5	0.74616	0.086312
LONRF1	6	5	0.76367	0.088664
ZBTB34	6	5	0.093325	0.089227
TPR	6	4	0.67602	0.090741
USP17L17	4	3	0.76173	0.090726
CBLL1	5	4	0.36861	0.092773
KCNC4	6	4	0.85261	0.09275
PSMC5	6	3	0.53671	0.093215
KBTBD13	6	5	1.0008	0.09963
NDC1	6	3	0.38645	0.096662
RNF10	6	3	0.42118	0.09998
RNF112	6	5	0.71827	0.098359
RNF150	6	3	0.97611	0.10003
USP17L7	6	5	0.34147	0.097887
ZBTB2	6	5	0.39981	0.097796
DEF8	6	4	0.70518	0.10311
UBE2H	6	3	0.20188	0.10361
DCUN1D5	6	5	0.52291	0.10525
N4BP1	6	5	0.37887	0.10637
TLE2	6	5	0.36241	0.10544
TRIM5	6	4	0.47689	0.10664
ELOA2	6	4	0.57023	0.1087
TRIM3	6	4	0.40243	0.11102
ZBTB10	6	5	0.51935	0.11064
ZNRF3	6	3	0.3093	0.111
MEX3A	6	5	0.63175	0.1127
USP17L15	5	4	0.81775	0.11213
EIF3F	6	4	0.69621	0.11496
TRIM45	6	5	0.49825	0.11448
MAP3K1	6	2	0.4129	0.11578
TRIM39	6	4	0.405	0.11667
HERC6	5	3	0.43873	0.12109
KCNS2	6	4	0.76256	0.11965
KLHL2	5	1	0.093759	0.1181
RNF148	6	4	0.69112	0.12105
ZBTB7A	6	5	0.29301	0.1205
AAAS	5	3	-0.10681	0.46273
ABTB1	6	3	0.11244	0.54294
ABTB2	6	3	-0.033255	0.6947
ADRM1	6	0	-0.83098	0.9985
AFP	6	3	0.2872	0.51799
AKTIP	6	3	-0.082211	0.22137
AMBRA1	6	3	0.57314	0.42957
AMFR	6	3	0.05218	0.74042
ANAPC10	6	3	0.22001	0.75735
ANAPC11	6	3	-0.001306	0.3284
ANAPC2	6	5	0.95717	0.16289
ANAPC4	6	3	-0.10069	0.39911
ANAPC5	6	4	0.40254	0.27108
ANAPC7	6	2	-0.35046	0.90972
ANKFY1	6	2	-0.17254	0.34769
ANKIB1	6	2	-0.18186	0.60217
ANKUB1	6	3	0.10816	0.72445
APPBP2	6	4	0.40292	0.15252
AREL1	6	1	-0.13385	0.96484
ARID1A	5	2	0.16529	0.42469
ARIH1	6	4	0.37287	0.18391
ARIH2	6	1	-0.50906	0.96532
ARMC5	6	2	-0.044252	0.83357
ASB1	6	2	-0.33246	0.14705
ASB10	6	3	-0.0074935	0.71799
ASB11	6	2	-0.18808	0.534
ASB12	6	2	0.40618	0.56409
ASB13	6	4	0.070539	0.49768
ASB14	6	3	0.097653	0.57772
ASB15	6	1	-0.12492	0.95973
ASB16	6	2	0.20067	0.62806
ASB17	6	2	-0.28002	0.80483
ASB18	6	0	-0.49529	0.97943
ASB2	6	4	0.29963	0.42215
ASB4	6	1	-0.54487	0.5287
ASB5	6	4	0.35987	0.31929
ASB6	6	2	-0.14723	0.89036
ASB7	6	1	-0.59377	0.95094
ASB8	5	1	-0.23898	0.94882
ASB9	6	2	-0.040483	0.45849
ASPSCR1	6	1	-0.12799	0.58721
ATE1	6	2	-0.21159	0.65309
ATG10	6	3	-0.32245	0.63958
ATG101	6	3	-0.08257	0.74356
ATG12	6	2	0.12396	0.83158
ATG13	5	2	-1.0052	0.70106
ATG14	6	2	-0.28568	0.74353
ATG16L1	6	1	-0.47314	0.92921
ATG16L2	6	2	0.20945	0.48286
ATG2A	6	3	-0.042513	0.14929
ATG2B	6	2	0.12362	0.62287
ATG3	6	3	0.50603	0.25732
ATG4A	6	4	0.21365	0.29137
ATG4B	6	3	0.017317	0.59078
ATG4C	6	4	0.17815	0.43833
ATG4D	6	1	-0.5737	0.55014
ATG5	6	2	-0.48798	0.8086
ATG7	6	3	-0.11922	0.34263
ATG9A	6	0	-1.1823	0.99628
ATRX	6	1	-0.67027	0.62157
ATXN3	5	2	-0.69671	0.79441
AUP1	6	2	-0.37917	0.61614
BABAM2	6	3	0.38464	0.36347
BACH1	6	4	-0.050364	0.48285
BACH2	6	2	-0.050368	0.8434
BAP1	6	1	-0.92554	0.95594
BARD1	6	2	-0.30188	0.70249
BAZ1A	6	3	0.15607	0.36186
BAZ1B	6	5	0.43346	0.16973
BCL11A	6	4	-0.075504	0.23794
BCL6	6	5	0.45711	0.17283
BCL6B	6	3	0.03053	0.56613
BECN1	6	2	-0.73414	0.794
BFAR	5	2	0.34959	0.43144
BIRC2	6	3	0.5991	0.14992
BIRC3	6	3	0.47563	0.32409
BIRC7	6	1	0.015118	0.50518
BNIP3L	6	2	0.22656	0.64126
BRAP	6	4	-0.24202	0.42364
BRCA1	6	3	0.19901	0.58947
BRCC3	6	4	0.56862	0.26111
BRWD1	6	4	0.23805	0.43787
BSN	4	2	0.096726	0.73087
BTBD1	6	4	0.52024	0.3414
BTBD10	6	1	-0.39254	0.95755
BTBD11	6	3	0.19877	0.6385
BTBD16	6	2	-0.40283	0.77355
BTBD17	6	4	0.053611	0.39314
BTBD18	6	0	-0.62146	0.98618
BTBD19	6	0	-0.59519	0.97262
BTBD2	6	4	0.061073	0.21021
BTBD3	6	4	0.52729	0.18054
BTBD6	6	4	0.19544	0.34604
BTBD7	6	3	0.15747	0.18738
BTBD8	6	3	0.076895	0.54336
BTBD9	6	4	0.70514	0.24098
BTRC	6	1	-0.72162	0.96255
CACUL1	6	3	-0.14626	0.32515
CACYBP	6	1	-0.77337	0.9043
CALR	6	2	-0.0019437	0.77338
CAND1	6	3	0.095994	0.5619
CAND2	6	3	0.41799	0.61618
CAPN3	6	4	0.48688	0.16952
CBL	6	3	-0.051127	0.46169
CBLB	6	3	-0.05238	0.6051
CBLC	6	0	-0.65883	0.98978
CBLL2	6	3	-0.014912	0.74173
CBX4	6	4	0.34595	0.29338
CBX8	6	2	0.43324	0.77287
CCIN	6	3	-0.0039381	0.62173
CCL28	6	2	-0.25159	0.56234
CCNB1IP1	6	5	0.84439	0.15939
CCNF	6	4	0.26755	0.31821
CDC16	6	4	0.47565	0.14071
CDC23	6	2	-0.34293	0.58433
CDC34	6	2	-0.53588	0.88586
CDCA3	6	2	0.19074	0.37805
CDK2	6	2	-0.033729	0.40644
CDRT1	6	2	-0.30006	0.72814
CGRRF1	6	2	-0.2352	0.78339
CHD6	6	2	0.11837	0.90146
CHFR	6	1	-0.49852	0.17884
CHMP3	5	1	-0.7101	0.72947
CIAO1	6	4	-0.0079808	0.47981
CISH	6	2	-0.22047	0.79576
CNOT4	6	4	0.60271	0.33325
COMMD3-BMI1	6	5	0.28896	0.20359
COP1	6	3	-0.14706	0.75825
COPS2	6	2	-0.39579	0.81373
COPS3	6	3	0.021663	0.60832
COPS4	6	2	-0.54995	0.83512
COPS5	6	1	-0.24216	0.96758
COPS6	6	3	-0.048985	0.32928
COPS7A	6	3	0.13382	0.67645
COPS7B	6	0	-1.061	0.99932
COPS8	6	2	-0.085994	0.82096
COPS9	6	4	0.25785	0.33731
CPSF1	5	3	0.91224	0.3547
CRBN	6	2	-0.51537	0.90308
CUEDC2	6	5	0.25857	0.16789
CUL1	6	5	0.89415	0.12451
CUL2	6	1	-0.86913	0.53234
CUL3	6	4	0.24971	0.28455
CUL4A	6	1	-1.0764	0.7285
CUL4B	6	2	0.22611	0.56117
CUL5	6	2	-0.21488	0.81268
CUL9	6	3	0.23604	0.62345
CYHR1	6	4	0.4862	0.45177
CYLD	6	2	0.58098	0.30053
DCAF1	6	1	-0.24478	0.92101
DCAF10	6	1	-0.17286	0.90856
DCAF11	6	4	0.91498	0.33104
DCAF12	6	2	-0.77418	0.70034
DCAF12L1	6	1	-0.75308	0.85107
DCAF12L2	6	2	-0.32094	0.70361
DCAF13	6	3	0.42365	0.31709
DCAF15	6	2	-0.22925	0.65796
DCAF16	6	4	0.45999	0.46313
DCAF17	6	2	-0.8616	0.77996
DCAF4	6	5	0.38022	0.20123
DCAF4L2	6	3	0.10802	0.67914
DCAF5	6	5	0.48315	0.14344
DCAF6	6	3	0.059329	0.70625
DCAF8	6	2	-0.074021	0.81231
DCAF8L1	6	1	-0.047284	0.81308
DCAF8L2	6	2	-0.55185	0.65964
DCST1	6	2	-0.11732	0.78325
DCUN1D1	6	4	0.59499	0.3759
DCUN1D2	6	3	0.2352	0.30379
DCUN1D3	6	1	-0.12301	0.85549
DCUN1D4	6	1	-0.48606	0.81577
DDA1	6	1	0.16021	0.79416
DDB1	6	2	0.57774	0.1877
DDB2	6	1	-0.50666	0.79534
DNAJB2	6	3	0.69027	0.63721
DPF1	6	1	-0.033286	0.93108
DPF2	6	2	0.0387	0.22566
DTX1	6	2	-0.12018	0.76756
DTX2	6	4	0.2578	0.37238
DTX3	6	2	-0.60279	0.71683
DTX3L	6	1	-0.0091567	0.94681
DTX4	6	3	0.16641	0.36842
DVL2	6	1	-1.2619	0.93733
DZIP3	6	1	-0.16517	0.59925
E4F1	6	3	-0.15107	0.37569
ECT2L	6	2	-0.20407	0.85308
EDEM1	6	3	-0.25128	0.72516
EED	6	2	0.44856	0.26341
EGR1	6	3	0.29531	0.25125
EGR2	6	2	0.26492	0.13505
EIF3H	6	4	0.86998	0.15493
ELOA	6	3	0.13762	0.61934
ELOA3	4	2	-0.096581	0.50737
ELOA3B	6	2	0.015248	0.90607
ELOA3D	6	4	0.049847	0.30666
ELOB	6	5	0.55881	0.16245
ENC1	6	3	-0.0083628	0.65937
EPM2A	6	3	0.10554	0.55123
EPN2	6	3	0.094784	0.70466
ERCC8	6	0	-0.60298	0.97579
EYA1	6	3	0.19362	0.51557
FADS1	6	2	-0.29155	0.7966
FAF1	6	1	-0.25957	0.6699
FAM110A	6	2	-0.26232	0.79913
FANCL	6	4	0.06146	0.45893
FAU	6	2	0.0032995	0.89986
FBH1	6	1	-0.46949	0.92827
FBXL13	6	3	-0.37628	0.73132
FBXL14	6	3	-0.032208	0.5667
FBXL15	6	0	-0.70295	0.9756
FBXL16	6	3	-0.002582	0.30114
FBXL17	5	0	-0.34724	0.97041
FBXL18	6	3	-0.35721	0.60076
FBXL19	6	3	-0.030425	0.56198
FBXL2	6	1	-0.36458	0.90128
FBXL20	6	3	0.51755	0.27183
FBXL22	6	2	0.021929	0.70151
FBXL3	6	1	-0.80413	0.81395
FBXL4	6	4	0.21431	0.26939
FBXL5	6	2	-0.95001	0.85657
FBXL6	5	2	-0.011399	0.61995
FBXL7	6	3	0.014588	0.64729
FBXL8	6	2	0.10481	0.78093
FBXO10	6	3	0.058996	0.74853
FBXO11	6	0	-0.91388	0.98223
FBXO15	6	2	0.37196	0.78881
FBXO16	6	3	0.010044	0.52898
FBXO17	6	4	0.074939	0.46345
FBXO2	6	3	0.063072	0.73927
FBXO21	6	4	0.59091	0.18168
FBXO22	6	3	0.26991	0.58879
FBXO24	6	3	0.45661	0.275
FBXO25	6	1	0.053221	0.79288
FBXO27	6	2	0.098857	0.7142
FBXO28	6	2	0.040987	0.54021
FBXO3	6	0	-0.64027	0.99683
FBXO30	6	4	0.6821	0.1307
FBXO31	6	2	-0.23067	0.71977
FBXO32	6	1	-0.29131	0.60148
FBXO33	6	2	-0.39922	0.86408
FBXO36	5	4	0.55128	0.20057
FBXO38	6	3	0.10913	0.75647
FBXO39	6	1	0.14652	0.24189
FBXO4	6	2	0.10523	0.87078
FBXO40	6	2	-0.36927	0.57232
FBXO41	6	3	0.04253	0.27899
FBXO42	6	3	0.18001	0.37891
FBXO43	6	4	-0.52764	0.45766
FBXO44	6	3	0.051736	0.64684
FBXO45	6	3	0.49661	0.33327
FBXO46	6	3	0.07916	0.64775
FBXO47	6	1	-0.62135	0.8431
FBXO48	6	1	-0.46885	0.96643
FBXO5	6	0	-0.39466	0.98012
FBXO6	6	1	-0.3286	0.67421
FBXO7	6	1	-0.37175	0.93863
FBXO8	6	2	-0.31159	0.37954
FBXO9	6	1	-0.70857	0.91979
FBXW10	6	2	-0.067778	0.21048
FBXW11	6	3	-0.42228	0.73525
FBXW2	6	2	0.079107	0.61705
FBXW4	6	2	0.058727	0.70543
FBXW5	6	4	0.33167	0.18061
FBXW7	6	1	-0.31274	0.78367
FBXW8	6	3	-0.31936	0.22524
FBXW9	6	2	-0.030435	0.62302
FEM1B	6	1	-0.54762	0.58387
FEM1C	6	4	0.22871	0.32294
FGD1	6	1	-0.70364	0.90568
FGD2	6	1	-0.20383	0.7732
FGD4	5	3	0.59549	0.24391
FGD5	6	4	0.57445	0.35326
FGD6	6	3	-0.14921	0.38015
FRK	6	2	0.15554	0.76605
FUNDC1	6	2	-0.2376	0.35547
FUS	6	3	0.37334	0.57148
FYCO1	6	3	0.19938	0.576
FZR1	6	4	0.91674	0.26096
G2E3	6	0	-0.46332	0.98666
GABARAP	6	3	0.57359	0.43768
GABARAPL1	6	3	0.25833	0.6695
GABARAPL2	6	3	0.017782	0.28773
GAN	6	4	0.70412	0.16262
GCLC	6	4	-0.20119	0.32541
GGA1	5	1	-0.88985	0.62562
GLMN	6	4	-0.25265	0.35301
GMCL1	6	4	0.26093	0.39935
GNB2	6	2	-0.051193	0.72484
GNL3	6	3	0.14212	0.37083
GNL3L	6	5	0.35363	0.15216
GPS1	6	1	-0.95899	0.95697
GRWD1	6	4	0.55196	0.3911
GSK3A	5	3	0.13345	0.50916
GSK3B	6	0	-0.52452	0.97587
GTF2H2	6	4	0.5077	0.47301
GZF1	6	4	0.0045542	0.35836
HACE1	6	1	-0.18045	0.95648
HDAC4	6	2	-0.26477	0.64029
HECTD1	6	1	-0.41859	0.92727
HECTD2	6	1	-0.2817	0.90475
HECTD3	6	0	-0.65201	0.97337
HECTD4	6	4	-0.0044326	0.34547
HECW1	6	2	-0.25326	0.6438
HECW2	6	4	0.42155	0.32283
HERC1	6	3	0.028364	0.58638
HERC2	6	3	0.22255	0.24311
HERC3	6	3	0.2439	0.23639
HERC4	6	4	0.11743	0.3554
HERC5	6	1	-0.090801	0.9536
HGS	6	4	-0.18774	0.47218
HIC1	6	3	0.21791	0.25507
HIC2	6	2	0.19224	0.62112
HIPK2	6	3	0.47397	0.38589
HK1	6	3	0.4175	0.37824
HK2	6	3	-0.17188	0.38285
HLTF	6	4	0.070568	0.18922
HMG20A	6	3	0.14181	0.30457
HMG20B	6	2	-0.035203	0.69902
IBTK	6	2	-0.0059222	0.53263
IFIH1	6	3	0.25198	0.2261
IKBKG	6	4	0.42459	0.23694
IPP	6	1	-0.6094	0.93682
IQUB	6	0	-1.0082	0.98322
IRF2BPL	6	3	0.39708	0.60119
IRF9	6	2	0.048262	0.79947
ISG15	6	3	0.0052989	0.50692
IVNS1ABP	6	2	-0.33767	0.76414
JOSD2	6	2	0.51932	0.14488
KATNB1	5	2	0.081888	0.84695
KBTBD11	6	1	-0.17273	0.96016
KBTBD12	6	1	-0.14404	0.97112
KBTBD2	6	3	0.12549	0.56005
KBTBD3	6	2	-1.0862	0.80757
KBTBD4	6	3	0.022511	0.59776
KBTBD6	6	2	0.016865	0.79864
KBTBD8	6	3	0.20966	0.19276
KCMF1	6	1	-0.25297	0.93604
KCNA1	6	3	0.40939	0.63372
KCNA10	6	2	0.17343	0.80497
KCNA2	6	1	-0.63899	0.95618
KCNA3	6	1	-0.23423	0.92736
KCNA4	6	0	-0.30797	0.97275
KCNA5	5	2	0.10181	0.79679
KCNA6	6	2	-0.12061	0.81262
KCNB1	6	1	-0.98189	0.81564
KCNB2	6	4	0.097867	0.44578
KCNC1	6	2	-0.47436	0.3263
KCNC2	5	3	0.24263	0.4069
KCNC3	6	3	0.29015	0.58062
KCND1	6	2	0.11829	0.3376
KCND2	6	2	-0.24091	0.849
KCND3	6	1	-0.3406	0.96993
KCNF1	6	2	-0.11905	0.87959
KCNG1	6	2	0.46373	0.6398
KCNG2	6	4	0.47876	0.22915
KCNG3	6	2	0.16304	0.66671
KCNG4	6	3	0.042415	0.71361
KCNRG	6	4	0.72257	0.25701
KCNS1	6	4	0.23738	0.4681
KCNV1	6	2	0.23025	0.64196
KCNV2	6	2	-0.23083	0.91059
KCTD1	6	3	0.11702	0.50809
KCTD10	6	4	0.48655	0.24982
KCTD11	6	4	0.55388	0.16653
KCTD12	6	2	-0.056497	0.71163
KCTD14	6	4	0.48264	0.47475
KCTD15	6	3	0.28532	0.47479
KCTD16	6	2	0.19523	0.70992
KCTD17	6	2	-0.99654	0.75245
KCTD18	6	3	-0.2108	0.61766
KCTD19	6	3	-0.23855	0.66067
KCTD2	6	3	0.063237	0.70505
KCTD20	6	3	-0.57856	0.76701
KCTD21	6	3	-0.083527	0.49568
KCTD3	6	2	-0.0080254	0.69816
KCTD4	6	1	-0.14764	0.96303
KCTD5	6	4	0.49105	0.38925
KCTD6	6	2	0.074663	0.84217
KCTD7	6	4	0.25748	0.45711
KCTD8	6	1	-1.0883	0.83659
KCTD9	5	2	-1.1895	0.38352
KEAP1	6	2	0.032418	0.42121
KIAA1586	6	3	0.072753	0.69895
KLHDC2	6	4	0.30304	0.30521
KLHDC3	6	2	0.16569	0.60987
KLHL1	6	4	0.16835	0.42362
KLHL10	6	4	0.38527	0.43247
KLHL11	5	3	0.36161	0.30013
KLHL12	6	3	0.003572	0.71635
KLHL13	6	3	0.1226	0.44262
KLHL14	6	1	-0.55614	0.95607
KLHL15	6	4	0.35152	0.39785
KLHL17	5	2	0.59241	0.1655
KLHL18	6	2	-0.056096	0.82017
KLHL21	6	4	0.55684	0.1723
KLHL24	6	4	0.24978	0.31535
KLHL25	6	4	0.27755	0.49231
KLHL26	6	3	0.13403	0.30771
KLHL28	6	4	0.040453	0.44629
KLHL29	6	3	-0.11306	0.52082
KLHL3	6	1	-0.51775	0.96132
KLHL30	6	0	-0.27661	0.9721
KLHL31	6	3	-0.51336	0.70785
KLHL32	6	3	0.13783	0.39062
KLHL33	6	3	-0.18981	0.70166
KLHL34	6	0	-0.46963	0.98984
KLHL35	6	4	0.46152	0.13898
KLHL36	6	4	0.3826	0.23297
KLHL38	6	3	-0.10431	0.52278
KLHL4	6	4	0.36623	0.42223
KLHL40	6	2	-0.39476	0.82747
KLHL41	6	3	-0.30638	0.53492
KLHL5	6	1	-0.78789	0.87682
KLHL6	6	3	0.33532	0.41239
KLHL7	6	5	0.86157	0.12759
KLHL8	6	3	-0.82369	0.63673
KLHL9	6	1	-0.41582	0.92161
LGALS3BP	6	1	-0.16482	0.57745
LMO7	6	3	0.027349	0.66713
LNX1	6	2	0.11531	0.39057
LNX2	6	3	-0.21343	0.42763
LONRF2	6	1	-0.10448	0.78053
LONRF3	6	4	0.39913	0.19475
LRR1	6	3	0.19034	0.56782
LRRC14	6	3	-0.35063	0.44327
LRRC28	6	3	0.12449	0.52341
LRRC29	6	4	0.26653	0.36108
LRRC41	6	1	-0.83612	0.94495
LRRC58	6	3	0.036292	0.70843
LRSAM1	6	3	0.045363	0.55938
LTN1	6	3	-0.054676	0.72078
LZTR1	6	1	-0.48989	0.91742
MAFK	6	2	0.23148	0.51646
MAGEA1	6	2	-0.34006	0.86426
MAGEA10	6	2	-0.043355	0.55055
MAGEA2B	6	1	-0.76937	0.93745
MAGEA3	6	4	-0.17292	0.40601
MAGEA4	6	4	0.31334	0.35895
MAGEA5	6	5	0.54031	0.17984
MAGEA6	6	1	-1.0309	0.9679
MAGEA8	6	1	-1.0539	0.35881
MAGEB1	6	1	-0.3272	0.7722
MAGEB3	6	1	-0.54626	0.72262
MAGEB4	6	4	0.040805	0.12467
MAGED1	6	2	0.043877	0.79183
MAGED2	6	3	0.39337	0.39919
MAGEE1	6	3	0.23544	0.43442
MAGEF1	6	1	-0.10563	0.95287
MAGEH1	6	4	0.32462	0.40694
MAGEL2	6	3	0.056891	0.66162
MAN1B1	6	4	0.35945	0.27161
MAP1LC3A	6	2	0.14961	0.64808
MAP1LC3B	6	1	-0.48652	0.61355
MARCHF1	6	0	-0.92756	0.99567
MARCHF10	6	2	0.14983	0.32403
MARCHF11	6	1	-0.049003	0.64624
MARCHF2	5	1	0.01367	0.49852
MARCHF3	6	2	-0.080165	0.70338
MARCHF4	6	3	0.37207	0.59833
MARCHF5	6	4	0.15088	0.48041
MARCHF6	6	2	-0.57138	0.602
MARCHF7	6	1	-0.29073	0.95056
MARCHF8	6	1	-0.44708	0.94141
MARCHF9	6	4	0.28652	0.284
MDM2	6	2	0.0671	0.63019
MDM4	6	3	-0.15549	0.69557
MED8	6	2	-0.15161	0.64118
MEX3B	6	3	-0.056046	0.32404
MEX3C	6	2	0.26619	0.55607
MEX3D	6	3	0.28895	0.22284
MGRN1	6	1	-0.45461	0.48433
MIB1	6	1	-0.41569	0.88721
MID1	6	3	0.11269	0.54584
MID2	6	2	-0.11637	0.52869
MINDY1	6	3	0.19441	0.44522
MINDY2	6	4	0.50335	0.25085
MINDY3	6	4	0.48682	0.14678
MINDY4	6	2	-0.37195	0.82493
MKRN2	6	2	-0.046517	0.84273
MLPH	6	4	0.47862	0.34397
MNAT1	6	3	0.20079	0.5387
MPDZ	6	1	-0.21779	0.94425
MPI	5	3	0.27152	0.50775
MPND	6	1	-0.085303	0.50469
MRPL49	6	3	0.36622	0.236
MTAP	6	3	0.7048	0.2021
MTBP	6	4	-0.51052	0.24149
MTMR3	6	3	0.67747	0.45731
MTMR4	6	2	-0.69066	0.66393
MTOR	6	2	-0.59095	0.89764
MUL1	6	2	-0.0014004	0.76217
MYCBP2	6	1	-0.48969	0.77233
MYLIP	6	3	0.44971	0.50414
MYNN	6	2	-0.028893	0.86757
MYRIP	6	3	-0.087662	0.60796
MYSM1	6	1	-0.2025	0.94918
NACC1	6	2	0.095018	0.81272
NAE1	6	2	0.17654	0.33362
NARF	6	4	0.46642	0.35047
NBR1	5	3	0.45782	0.63329
NDN	6	3	-0.087628	0.52911
NEDD4	6	3	-0.078456	0.16365
NEDD4L	6	2	-0.31143	0.65435
NEDD8	6	4	0.67983	0.18948
NEURL1	6	3	0.11159	0.4635
NEURL1B	6	4	0.29218	0.43952
NEURL2	6	2	-0.18941	0.81803
NEURL3	6	4	0.61321	0.1224
NEURL4	6	3	0.23076	0.50912
NFX1	6	5	0.21589	0.14153
NFXL1	6	3	-0.48095	0.34219
NHLRC1	6	3	0.54267	0.19424
NLE1	5	4	0.52273	0.1765
NPLOC4	5	2	-0.021955	0.56741
NSD2	6	1	-0.85341	0.82818
NSD3	6	1	-0.0013673	0.81906
NSFL1C	6	2	-0.11054	0.23053
NSMCE1	6	4	-0.29999	0.36063
NSMCE2	6	2	-0.011773	0.8296
NUB1	6	3	-0.012444	0.74781
NUP160	6	4	0.12964	0.28188
NUP210	6	4	0.53153	0.36352
NUP35	6	4	0.24217	0.47028
NUP37	6	3	0.046107	0.62977
NUP42	6	3	-0.071638	0.75297
NUP43	6	1	-0.41932	0.95572
NUP50	6	2	-0.20498	0.54639
NUP88	6	4	0.32775	0.25281
OBI1	6	3	0.17696	0.52957
OPTN	6	2	0.37467	0.2095
OR2AJ1	5	2	-0.75688	0.25745
OR2AK2	6	3	0.039266	0.6997
OR2AP1	6	2	0.29986	0.38505
OR2AT4	6	3	0.50525	0.3045
OR2B11	5	3	0.35484	0.15576
OR2B2	6	1	-0.34049	0.93492
OR2B3	6	3	0.45829	0.3683
OR2B6	6	3	-0.17386	0.67864
OR2C1	6	3	0.14271	0.60863
OR2C3	6	1	-0.24301	0.82424
OR2D2	6	3	-0.21246	0.41109
OR2D3	5	1	-0.70028	0.90543
OR2F1	6	1	-1.0437	0.88277
OR2F2	6	3	-0.12773	0.62893
OR2G2	6	4	0.45955	0.26747
OR2G3	6	1	-0.40714	0.92556
OR2G6	6	2	-0.80706	0.49609
OR2H1	6	4	0.082114	0.42387
OR2H2	6	3	-0.14153	0.71221
OSTM1	6	2	-0.11776	0.71046
OTUB1	6	3	0.17134	0.23923
OTUB2	6	2	-0.16327	0.84787
OTUD1	6	1	-0.28316	0.929
OTUD3	6	2	-0.54845	0.80646
OTUD4	6	3	0.071734	0.2521
OTUD5	6	0	-1.0068	0.99569
OTUD6A	6	4	0.77901	0.16723
OTUD6B	6	2	0.19666	0.30661
OTUD7A	6	3	0.17432	0.52369
OTUD7B	6	1	0.054539	0.77784
OTULIN	6	2	0.024753	0.58853
OTULINL	6	2	0.2574	0.65386
PAF1	6	0	-0.52514	0.99555
PAFAH1B1	6	2	-0.52526	0.86441
PAK6	6	0	-1.4595	0.99626
PAM	6	0	-0.78439	0.99166
PAN2	6	2	0.14428	0.79045
PARK7	6	3	0.24465	0.16565
PARP11	6	3	0.18492	0.49097
PATZ1	6	2	0.054849	0.2622
PCGF1	6	1	-0.41522	0.94724
PCGF2	6	3	0.031104	0.6649
PCGF3	6	3	0.26868	0.47355
PCGF5	6	3	0.77292	0.25474
PCGF6	6	3	0.20084	0.72598
PCLO	6	5	0.32457	0.15831
PDZRN3	6	4	0.46894	0.38138
PDZRN4	6	1	-0.33761	0.96803
PELI1	6	4	0.31152	0.42908
PELI2	6	2	-0.5644	0.86325
PELI3	5	3	0.29484	0.39374
PEX10	5	2	0.37626	0.46363
PEX12	6	3	0.3911	0.5126
PEX2	6	3	-0.19883	0.75339
PHF7	6	2	0.24378	0.62835
PHIP	6	3	0.053973	0.31283
PHRF1	6	2	0.18046	0.25862
PIAS2	6	1	-0.6669	0.94215
PIAS3	6	5	0.47535	0.15133
PIAS4	6	4	0.23381	0.37221
PJA1	6	1	-0.37269	0.46528
PJA2	6	1	-0.52264	0.96636
PLEKHF1	6	3	0.39331	0.22531
PLEKHF2	6	1	-0.75008	0.9193
PLK2	6	3	0.072693	0.69656
PLK3	6	3	-0.089127	0.4891
PLK4	6	4	0.61802	0.19852
PLK5	6	2	-0.93374	0.91538
PML	6	4	0.56384	0.23009
POC1B	6	5	0.59938	0.15163
POM121	6	4	0.46722	0.272
POMP	6	0	-0.33366	0.98703
PRAME	6	1	-0.17074	0.96855
PRKN	6	0	-0.55555	0.99726
PRMT9	6	4	0.29095	0.37136
PRPF19	6	3	0.12644	0.47878
PRPF8	6	3	0.31384	0.39519
PSD	6	5	0.83407	0.12566
PSMA1	6	3	-0.47474	0.13726
PSMA3	6	4	0.74155	0.2341
PSMA4	6	3	0.20817	0.69332
PSMA6	6	4	-0.015615	0.36734
PSMA7	5	1	-0.14545	0.86638
PSMA8	6	3	0.50025	0.41498
PSMB1	6	3	-0.020766	0.47835
PSMB10	6	3	0.1826	0.46658
PSMB11	6	2	-0.14647	0.79598
PSMB2	6	3	0.25075	0.28344
PSMB3	4	2	0.47757	0.12437
PSMB4	6	4	0.14967	0.47143
PSMB5	6	3	-0.21153	0.72651
PSMB6	6	3	0.11645	0.45413
PSMB7	5	1	-0.66986	0.47011
PSMB8	6	4	0.68545	0.23283
PSMB9	6	4	-0.02949	0.29835
PSMC1	3	2	0.67525	0.34231
PSMC2	6	1	-0.21655	0.95465
PSMC3	6	2	-0.56323	0.789
PSMC3IP	6	4	0.35315	0.17706
PSMC4	6	3	0.16752	0.69795
PSMC6	3	1	-0.33568	0.67987
PSMD1	5	2	-0.97636	0.62413
PSMD10	6	0	-0.32509	0.9906
PSMD12	6	5	0.26955	0.18938
PSMD13	6	1	-0.84023	0.94762
PSMD14	6	4	0.42264	0.41288
PSMD2	6	3	-0.10453	0.36783
PSMD3	6	4	0.11906	0.4756
PSMD4	6	4	0.85295	0.18229
PSMD5	6	3	0.093711	0.72313
PSMD7	5	3	-0.082684	0.33287
PSMD8	6	3	-0.42398	0.56048
PSMD9	6	3	0.46394	0.21958
PSME1	6	3	0.34629	0.58637
PSME2	6	2	-0.20954	0.48204
PSME3	6	3	-0.37811	0.66896
PSME3IP1	6	2	0.25392	0.75657
PSMF1	6	3	0.22771	0.54396
PSMG1	6	3	0.23684	0.63621
PSMG2	6	1	-0.19313	0.8954
PSMG3	5	3	0.28055	0.56253
PSMG4	6	4	0.5309	0.40294
RAB40A	6	1	-0.02687	0.91894
RAB40AL	6	1	-0.97621	0.80592
RAB40B	6	0	-0.1363	0.97654
RAB40C	6	3	0.035437	0.59167
RACK1	6	4	0.22458	0.25332
RAD18	6	0	-0.44793	0.99703
RAD23A	6	0	-1.8014	0.99998
RAD23B	6	1	0.19432	0.784
RAD54L	6	3	0.17989	0.60141
RAG1	6	2	-0.30265	0.72379
RANBP2	6	2	0.031228	0.67918
RAPSN	6	1	-0.033949	0.86773
RASD2	6	3	-0.064431	0.52766
RB1CC1	6	1	-0.80152	0.94465
RBBP4	5	1	-0.64656	0.90467
RBBP5	6	1	-0.088711	0.50072
RBBP6	6	3	0.081359	0.59592
RBBP7	6	1	-0.21942	0.94242
RBCK1	6	3	0.27873	0.39878
RBX1	6	4	0.45682	0.36848
RC3H1	6	4	0.092512	0.32091
RC3H2	6	3	0.16253	0.67739
RCBTB1	6	4	0.40285	0.22971
RCBTB2	6	3	0.14149	0.31499
RCHY1	6	1	-0.064519	0.72374
RELA	6	3	-0.12962	0.74261
RFFL	4	0	-0.5358	0.98036
RFPL1	6	1	-0.94442	0.94615
RFPL2	6	3	0.25647	0.38477
RFPL3	6	3	0.16442	0.50008
RFPL4AL1	6	3	-0.23475	0.66088
RFPL4B	5	2	-0.29872	0.77593
RFWD3	6	2	-0.7922	0.5444
RHOBTB1	6	1	-0.27779	0.69482
RHOBTB2	6	2	-0.82763	0.783
RHOBTB3	6	3	-0.047718	0.52632
RICTOR	6	2	-0.047383	0.81198
RIMS1	6	3	-0.15974	0.57501
RIMS2	6	3	-0.0083977	0.55713
RING1	6	3	0.042279	0.69246
RIOK3	6	3	0.37257	0.21368
RIT1	6	3	0.23808	0.4812
RMND5A	6	1	-0.048306	0.78307
RMND5B	6	3	-0.25199	0.65886
RNF103	6	2	-0.30942	0.65823
RNF11	6	2	-0.43862	0.91193
RNF111	6	4	0.43573	0.30474
RNF113A	6	4	0.14089	0.48107
RNF113B	6	1	-0.87328	0.95614
RNF114	6	0	-0.12333	0.98664
RNF115	6	3	0.005477	0.47392
RNF121	6	3	-0.00092668	0.4422
RNF122	6	3	0.12144	0.35505
RNF125	6	4	0.44229	0.16922
RNF126	6	1	-0.10133	0.91791
RNF128	6	1	-0.23445	0.78578
RNF13	6	1	-0.51144	0.91742
RNF130	6	1	0.13008	0.55534
RNF133	6	3	0.20772	0.62417
RNF135	6	3	0.25135	0.54751
RNF14	6	1	-0.73797	0.92682
RNF141	6	0	-0.74995	0.98991
RNF144A	6	2	0.047561	0.59328
RNF144B	6	1	-0.64395	0.93723
RNF145	6	3	-0.51323	0.72424
RNF146	6	0	-0.54247	0.99173
RNF149	6	2	-0.35033	0.54937
RNF151	6	3	-0.059349	0.5056
RNF152	6	1	-0.49253	0.95826
RNF157	6	3	0.74237	0.46215
RNF165	6	5	0.42322	0.19713
RNF166	6	2	-0.10149	0.83916
RNF167	6	4	0.41755	0.18579
RNF168	6	4	0.4336	0.23184
RNF169	6	1	-0.59975	0.94656
RNF17	6	3	-0.29102	0.73901
RNF170	6	3	0.90347	0.13675
RNF175	6	3	-0.49503	0.75673
RNF180	6	2	-0.35545	0.55204
RNF181	6	1	-0.49576	0.77466
RNF182	6	3	-0.12132	0.66837
RNF183	6	2	-0.248	0.80706
RNF185	6	4	0.24763	0.41494
RNF186	6	3	-0.10183	0.23916
RNF187	6	2	-0.389	0.87145
RNF19A	6	3	-0.18418	0.58053
RNF19B	6	4	0.36277	0.22085
RNF2	6	2	0.11605	0.61035
RNF20	5	2	0.2122	0.54105
RNF207	6	2	-0.44934	0.84794
RNF208	6	3	-0.62878	0.60444
RNF212	6	5	1.1225	0.13152
RNF212B	6	3	-0.84368	0.66011
RNF213	6	1	-0.40879	0.87388
RNF215	6	4	0.090513	0.21355
RNF216	6	3	-0.14106	0.29662
RNF217	6	0	-0.554	0.98689
RNF220	6	2	-0.33282	0.53179
RNF223	6	4	0.3013	0.2512
RNF224	6	2	0.063727	0.91405
RNF225	6	2	0.20872	0.85813
RNF227	6	1	-0.4658	0.44499
RNF24	6	3	-0.77427	0.67168
RNF25	6	3	0.42662	0.20392
RNF26	5	1	-0.047058	0.91929
RNF31	6	3	-0.15025	0.34367
RNF32	6	1	-0.17809	0.33204
RNF34	6	4	0.55611	0.39139
RNF38	6	2	-0.19868	0.39531
RNF39	6	3	0.032876	0.65763
RNF40	6	4	0.91665	0.18803
RNF41	6	2	-0.62252	0.62549
RNF43	6	3	-0.016186	0.68042
RNF44	6	2	-0.21847	0.42348
RNF5	6	2	0.11338	0.61218
RNF6	6	2	-0.25902	0.58342
RNF7	6	2	-0.35211	0.75482
RNF8	6	3	0.26913	0.63281
RNFT1	6	4	0.049787	0.40273
RNFT2	6	2	0.18409	0.6691
RPH3AL	6	1	0.15435	0.51122
RPL11	6	4	0.42429	0.19428
RSPRY1	6	5	0.7554	0.19879
RUFY1	6	3	-0.10776	0.59715
RUFY2	6	0	-0.25034	0.98039
RWDD3	6	1	-0.59961	0.8181
SAE1	5	4	0.45088	0.18763
SAG	6	1	-0.91081	0.92412
SCAF11	6	2	-0.051081	0.83074
SEL1L	6	3	0.093959	0.64348
SEM1	6	4	0.26401	0.37846
SENP1	6	2	0.22886	0.60664
SENP2	6	4	0.27995	0.27792
SENP3	6	2	0.31303	0.44086
SENP5	6	5	0.36644	0.20903
SENP7	6	3	0.12852	0.76094
SH3RF1	6	2	0.0016132	0.80774
SH3RF2	6	1	-0.71196	0.92539
SH3RF3	6	1	-0.0046517	0.80804
SHARPIN	6	3	-0.42645	0.56741
SHH	6	2	-0.24695	0.91548
SHKBP1	6	0	-0.8079	0.98086
SHPRH	6	3	0.37604	0.34877
SIAH1	5	0	-0.67346	0.97997
SIAH2	6	3	0.23528	0.62647
SIAH3	6	4	0.61486	0.21597
SKP1	6	2	0.1591	0.31143
SKP2	6	2	0.26117	0.28505
SLX4	6	3	0.56371	0.42174
SMURF1	6	2	-0.041435	0.77896
SMURF2	5	3	0.1561	0.51435
SNRNP40	6	1	-0.35618	0.95114
SNURF	6	3	0.1416	0.71559
SOCS1	6	0	-0.43625	0.98894
SOCS2	6	1	-0.090366	0.88314
SOCS3	6	4	0.066124	0.30232
SOCS4	6	2	0.74363	0.15546
SOCS5	6	0	-0.7921	0.97994
SOCS6	5	4	0.22291	0.14112
SOCS7	6	2	-0.29122	0.80039
SPIRE1	6	5	0.43875	0.18117
SPIRE2	5	3	0.43329	0.23085
SPOP	6	2	-0.17225	0.79598
SPOPL	5	2	-0.15669	0.34823
SPSB2	6	2	0.19694	0.30961
SPSB3	6	3	-0.23716	0.30777
SPSB4	6	3	0.20477	0.6323
SQSTM1	6	4	0.27081	0.42559
STAMBP	6	3	-0.10041	0.70616
STAMBPL1	6	2	-0.098062	0.60489
STUB1	6	0	-0.69028	0.97248
STX1A	6	4	0.55285	0.14941
SUMO1	6	3	-0.3097	0.32712
SUMO2	6	2	0.32177	0.43569
SUMO3	6	3	0.16271	0.5827
SUMO4	6	3	0.015619	0.34114
SYTL1	6	3	0.29375	0.66973
SYTL2	6	3	-0.099411	0.44944
SYTL3	6	4	0.46875	0.26829
SYTL4	6	1	-0.27056	0.91989
SYTL5	6	1	-0.92502	0.96949
SYVN1	6	1	-0.53861	0.51521
TATDN1	6	4	0.26585	0.38986
TAX1BP1	6	5	0.24876	0.20681
TBC1D1	6	2	-0.10566	0.71396
TBC1D25	6	2	-0.083045	0.8616
TBL1X	6	2	0.0513	0.56718
TBL1XR1	6	3	-0.34022	0.54784
TINCR	6	4	0.085138	0.45597
TLE3	6	3	0.044965	0.39628
TMEM189	6	3	0.38501	0.40987
TNFAIP1	6	3	0.12939	0.65614
TNFAIP3	6	2	-0.34952	0.90685
TNIP1	6	2	0.27951	0.71638
TNIP2	6	2	0.068294	0.74173
TNIP3	6	3	0.083221	0.72172
TOLLIP	6	1	-0.39554	0.92535
TOPORS	6	3	0.079634	0.63537
TOR1AIP2	6	1	-1.1921	0.97147
TP53INP1	6	4	0.34677	0.22586
TP53INP2	6	3	0.055315	0.34306
TRAF2	6	2	0.092798	0.84652
TRAF3	6	3	0.36554	0.65678
TRAF4	6	3	-0.23439	0.49126
TRAF5	6	2	0.044511	0.60772
TRAF6	6	4	0.53703	0.18893
TRAF7	6	1	-0.83985	0.95763
TRAIP	6	4	0.21576	0.15038
TRIM10	6	5	0.70603	0.15957
TRIM11	6	2	0.055785	0.69924
TRIM13	6	4	0.41229	0.16383
TRIM15	6	4	0.049782	0.14208
TRIM17	6	2	-0.038293	0.6128
TRIM2	6	4	0.80301	0.15304
TRIM21	6	2	-0.029719	0.56958
TRIM22	6	2	-0.071081	0.88219
TRIM23	6	1	0.47214	0.31827
TRIM24	6	3	-0.34334	0.31942
TRIM25	6	1	-0.13916	0.95933
TRIM26	5	3	0.16371	0.60138
TRIM27	6	1	-0.34293	0.95487
TRIM28	6	3	-0.092244	0.2598
TRIM31	6	3	0.48791	0.3059
TRIM32	6	2	-0.25613	0.67374
TRIM33	6	1	-0.41045	0.86959
TRIM34	6	1	-0.084962	0.88913
TRIM35	6	3	0.21743	0.58113
TRIM36	6	3	0.35331	0.27103
TRIM37	6	1	-0.42077	0.9373
TRIM38	5	2	-0.32434	0.84379
TRIM4	6	1	0.3427	0.34228
TRIM40	6	2	-0.12476	0.27658
TRIM41	6	2	0.026956	0.76713
TRIM42	6	3	0.45668	0.38964
TRIM43	6	4	0.78976	0.22522
TRIM43B	6	2	-0.37429	0.55336
TRIM46	6	5	0.43483	0.20057
TRIM47	6	2	-0.13096	0.81014
TRIM49B	6	2	0.053066	0.42066
TRIM49C	4	3	0.56779	0.20139
TRIM50	6	2	0.24988	0.79734
TRIM51	6	4	1.2121	0.18678
TRIM52	6	3	0.44722	0.44204
TRIM54	6	1	-0.23042	0.82007
TRIM56	6	2	-0.082905	0.85437
TRIM58	6	2	0.25042	0.6754
TRIM59	6	3	0.66623	0.42263
TRIM6	6	3	0.17197	0.57556
TRIM6-TRIM34	6	2	0.12733	0.47036
TRIM60	6	2	0.12291	0.82642
TRIM62	6	2	-0.15189	0.88617
TRIM63	6	2	-0.40165	0.8868
TRIM64B	6	5	0.60076	0.15537
TRIM65	6	3	-0.010045	0.54638
TRIM67	6	1	0.033178	0.45972
TRIM68	6	2	-0.22643	0.69367
TRIM69	6	3	0.049924	0.56955
TRIM7	6	3	0.24542	0.50642
TRIM72	6	3	0.52636	0.45763
TRIM74	6	1	-0.32739	0.93236
TRIM77	6	4	0.44415	0.14614
TRIM8	6	5	0.47959	0.20101
TRIM9	6	3	0.55933	0.28016
TRIML1	6	2	-0.028644	0.27527
TRIP12	6	0	-0.90617	0.99139
TRPC4AP	6	2	0.016097	0.52336
TRPM4	6	3	-0.15805	0.39747
TSG101	6	2	-0.17065	0.82532
TULP4	6	3	-0.38281	0.74914
UAP1	6	3	0.22691	0.30661
UAP1L1	6	2	-0.44917	0.82651
UBA1	6	2	0.059306	0.78978
UBA2	6	1	-0.55891	0.96119
UBA3	6	3	-1.47	0.68922
UBA52	5	3	0.66831	0.1384
UBA6	6	4	0.54351	0.15139
UBA7	5	2	0.26318	0.34512
UBAC1	6	2	0.25869	0.72794
UBAC2	5	1	-1.9708	0.85764
UBALD2	6	1	-0.21167	0.5709
UBAP2	6	2	-0.35865	0.30122
UBAP2L	6	2	-0.14245	0.72127
UBASH3A	5	2	0.27449	0.29728
UBASH3B	5	3	0.42658	0.47325
UBB	5	3	0.30427	0.50234
UBD	6	3	-0.038939	0.7095
UBE2A	6	0	-1.9074	0.99998
UBE2B	6	2	-0.15405	0.8344
UBE2C	5	3	0.40997	0.38759
UBE2D2	6	3	-0.040923	0.57675
UBE2D3	6	2	-0.99888	0.81179
UBE2D4	6	2	-0.62135	0.77108
UBE2E1	6	1	-0.29626	0.79966
UBE2E2	6	2	0.094693	0.75678
UBE2E3	6	2	-0.5519	0.90182
UBE2F	6	1	-0.41697	0.85921
UBE2G1	6	4	0.41767	0.17107
UBE2G2	5	1	-0.25227	0.93373
UBE2I	6	4	0.49828	0.21765
UBE2J1	6	0	-0.73327	0.99291
UBE2K	6	0	-0.75718	0.97787
UBE2L3	6	4	0.51135	0.48021
UBE2L5	6	1	-0.36337	0.9305
UBE2M	6	2	-0.30895	0.56364
UBE2N	6	4	0.33784	0.21042
UBE2NL	6	1	-0.48509	0.84602
UBE2O	6	3	-0.20327	0.73222
UBE2Q1	6	4	0.538	0.3528
UBE2Q2	6	3	0.11576	0.56167
UBE2Q2L	3	0	-0.961	0.86846
UBE2QL1	6	1	-0.42098	0.96688
UBE2R2	6	3	-0.28708	0.63156
UBE2S	6	3	0.16898	0.35383
UBE2T	6	2	-0.15503	0.87489
UBE2U	6	3	0.27858	0.70864
UBE2V1	6	2	0.36359	0.57609
UBE2V2	6	3	0.20772	0.75321
UBE2W	6	2	0.23357	0.53592
UBE3A	6	3	0.07611	0.76202
UBE3B	6	3	0.01322	0.67761
UBE3C	6	1	0.21099	0.77013
UBE3D	6	1	-0.17378	0.80546
UBE4A	6	1	-0.2995	0.92775
UBFD1	6	2	0.037264	0.27341
UBIAD1	6	3	0.25869	0.59493
UBL3	6	1	-0.21844	0.84173
UBL4A	6	3	0.096232	0.24704
UBL4B	6	2	-0.95356	0.88704
UBL5	6	3	0.022492	0.64633
UBL7	6	2	-0.30527	0.78102
UBLCP1	6	0	-0.98657	0.97612
UBR2	5	1	-2.2443	0.87564
UBR3	6	3	0.59372	0.23554
UBR4	6	4	0.32396	0.4675
UBR5	6	1	-1.0355	0.87723
UBR7	6	0	-0.21797	0.97629
UBTD1	6	2	-0.091799	0.66821
UBTD2	6	3	-0.0099323	0.70281
UBXN1	6	2	-0.44076	0.91567
UBXN6	6	3	0.42015	0.19648
UBXN7	6	4	0.50359	0.30538
UBXN8	6	2	0.16779	0.40932
UCHL1	6	1	-0.69411	0.89745
UCHL3	6	3	-0.28212	0.75228
UCHL5	6	0	-0.51001	0.97413
UEVLD	6	1	-0.44548	0.58811
UFD1	5	3	0.30491	0.544
UFSP1	6	2	0.1114	0.77483
UFSP2	6	1	-0.57032	0.94446
UHRF1	6	1	-0.26979	0.751
UHRF2	6	3	-0.63834	0.66714
UIMC1	6	1	-0.62963	0.95318
ULK1	6	1	-0.63169	0.81355
UNK	6	2	0.22516	0.24056
UNKL	5	1	-0.74795	0.39569
URM1	6	3	0.19618	0.5896
USP1	6	2	-0.0089624	0.59084
USP10	6	1	-1.3042	0.9271
USP11	6	1	-0.32667	0.97175
USP12	6	3	-0.0016922	0.505
USP13	6	2	-0.19786	0.90904
USP14	6	1	-0.57975	0.95161
USP15	6	4	-0.19499	0.48992
USP16	6	2	-0.64875	0.90699
USP17L10	5	1	-0.048741	0.52942
USP17L13	6	2	-0.26387	0.29439
USP17L21	4	0	-1.7944	0.99834
USP17L3	5	3	1.1448	0.14627
USP17L4	5	2	-1.166	0.84136
USP17L5	5	3	1.0856	0.18172
USP17L8	6	3	-0.3361	0.54135
USP18	6	3	-0.22888	0.75558
USP19	6	2	-0.71903	0.73925
USP2	5	3	0.29104	0.21923
USP20	6	2	-0.33759	0.68246
USP21	6	4	0.39096	0.38591
USP22	6	3	0.17233	0.57075
USP24	5	3	0.37709	0.26037
USP25	6	3	-0.034267	0.61522
USP26	6	4	0.66545	0.36531
USP27X	6	2	-0.11132	0.79426
USP28	5	3	0.50026	0.40742
USP29	6	4	-0.48438	0.33233
USP3	6	2	-0.076302	0.87214
USP31	6	2	-0.16966	0.51744
USP32	6	1	-0.90882	0.5496
USP33	6	2	-0.14499	0.76002
USP34	6	3	0.048054	0.7156
USP36	6	3	-0.21629	0.67837
USP38	6	3	0.36248	0.6648
USP39	6	2	-0.20728	0.81856
USP4	6	2	0.31068	0.54689
USP41	6	5	0.35141	0.15293
USP42	6	2	0.086259	0.64425
USP43	6	3	0.15053	0.68808
USP44	6	2	-0.22596	0.81004
USP45	6	3	0.16163	0.68415
USP46	6	3	0.25151	0.14289
USP47	6	1	-0.1518	0.96231
USP48	6	2	-0.33862	0.81493
USP49	6	2	-0.59411	0.79233
USP5	6	4	0.20809	0.43111
USP50	5	1	-0.55528	0.89534
USP51	6	4	-0.065198	0.38604
USP53	6	0	-0.95341	0.97309
USP54	6	3	0.43231	0.27262
USP6NL	6	3	-0.12726	0.5504
USP7	6	3	-0.28827	0.18952
USP8	6	3	-0.060085	0.41345
USP9Y	6	3	-0.18738	0.39987
USPL1	6	1	-0.58499	0.86579
VCPIP1	6	4	0.62276	0.20942
VHL	6	4	0.15668	0.1627
VPS11	6	2	-0.1136	0.21711
VPS18	6	1	-0.05126	0.69763
VPS8	6	2	-0.20188	0.6031
WDFY1	6	1	-0.012823	0.92311
WDFY2	6	1	-0.25697	0.79075
WDFY3	5	0	-0.53503	0.96204
WDR12	6	3	-0.022354	0.38484
WDR26	6	2	0.56711	0.31356
WDR5	6	4	0.60423	0.25842
WDR53	5	3	-0.050635	0.50076
WDR5B	6	4	0.34502	0.12879
WDR61	6	3	0.55639	0.40821
WDR76	6	2	-0.21822	0.67033
WDR82	5	1	-0.15808	0.87603
WDSUB1	6	2	-0.21686	0.78089
WDTC1	6	3	0.21413	0.47353
WIPI1	6	2	-0.1237	0.85745
WIPI2	6	3	-0.044677	0.63396
WSB1	6	2	-0.12461	0.83567
WSB2	6	3	-0.077455	0.47111
WWP1	5	2	-0.13633	0.43805
WWP2	5	3	0.24411	0.3135
XIAP	6	3	-0.68235	0.22323
YOD1	6	4	0.50794	0.19375
ZBED1	6	1	-0.23979	0.93418
ZBTB1	6	1	-0.36737	0.73582
ZBTB11	6	2	-0.24237	0.33775
ZBTB12	6	3	0.3459	0.24933
ZBTB14	6	2	-0.23893	0.53294
ZBTB16	6	4	0.73502	0.34131
ZBTB18	6	2	0.0094772	0.84399
ZBTB21	5	1	0.10448	0.88525
ZBTB22	6	2	-0.027502	0.52392
ZBTB24	6	4	0.63095	0.14374
ZBTB25	6	2	0.10407	0.67949
ZBTB26	6	2	0.078263	0.25396
ZBTB3	6	5	0.25018	0.12729
ZBTB32	5	1	-0.12684	0.89581
ZBTB33	6	1	-0.011684	0.77699
ZBTB37	6	2	-0.074946	0.63982
ZBTB38	6	3	0.083146	0.69417
ZBTB4	6	3	0.18691	0.3112
ZBTB40	6	1	0.17798	0.28872
ZBTB41	6	1	-0.50731	0.96042
ZBTB42	6	4	0.32877	0.2149
ZBTB43	6	1	-0.65682	0.95138
ZBTB45	6	2	0.74163	0.16761
ZBTB46	6	3	0.15595	0.53221
ZBTB47	6	1	-0.60548	0.87262
ZBTB48	6	3	-0.018282	0.61791
ZBTB49	6	2	-0.14298	0.61265
ZBTB5	6	1	-0.24215	0.93338
ZBTB6	6	1	-0.54232	0.93952
ZBTB7C	6	3	0.43235	0.21509
ZBTB8A	6	4	0.41415	0.34645
ZBTB8B	6	4	-0.11334	0.45314
ZBTB9	6	3	0.14895	0.6714
ZC3HC1	6	2	0.016733	0.5119
ZFAND3	6	3	-0.19076	0.74467
ZFAND5	6	5	0.27736	0.13982
ZFAND6	6	3	-0.54623	0.60813
ZFPL1	6	4	0.17462	0.40659
ZFYVE19	6	3	0.22135	0.33524
ZMIZ2	6	2	-0.14056	0.90749
ZMYND11	6	2	-0.18469	0.23806
ZNF131	6	2	-0.041104	0.4543
ZNF451	6	0	-0.49607	0.99748
ZNRF1	6	2	-0.10253	0.77443
ZNRF2	6	1	-0.10545	0.65726
ZNRF4	6	3	0.12724	0.48269
ZRANB1	6	3	0.087099	0.72756
ZSWIM2	6	2	-0.26685	0.79464
ZSWIM5	6	3	-0.0082341	0.32143
ZSWIM6	6	1	-0.21819	0.50238
ZSWIM8	6	2	-0.031163	0.76149
ZUP1	6	3	0.15476	0.27137
ZYG11A	6	2	-0.42631	0.82241
ZYG11B	6	1	-0.34485	0.88627

## Sheet: LYN_SI-3_H
group	guides	guides_good	lfc	p
CBL	6	6	4.6188	3.8051e-06
KCMF1	6	6	2.1092	3.8051e-06
PSMA5	6	6	2.518	3.8051e-06
PSMB4	6	5	1.8726	3.8051e-06
PSMC2	6	6	2.8049	3.8051e-06
PSMC3	6	6	3.0293	3.8051e-06
PSMC4	6	6	2.3069	3.8051e-06
PSMC5	6	6	3.0096	3.8051e-06
PSMD14	6	6	2.4239	3.8051e-06
UBE2K	6	6	2.1623	3.8051e-06
UBR4	6	6	2.6048	3.8051e-06
TBL1XR1	6	6	1.6264	1.1415e-05
PSMB3	5	4	2.472	1.9026e-05
LZTR1	6	6	0.94929	2.6636e-05
FBXO11	6	6	1.1506	3.4246e-05
PSMD7	6	4	1.1399	3.4246e-05
UBE2A	6	6	2.0425	5.7077e-05
PSMD3	6	6	1.7327	0.00012557
DCAF10	6	5	1.589	0.0001484
PSMA7	5	5	2.011	0.00019406
PSMA2	6	6	1.8019	0.0003691
SPOP	6	6	1.1159	0.0003691
NSD2	6	6	0.87617	0.00058219
PSMD2	6	6	2.0277	0.00062024
UFD1	6	4	0.70357	0.00074961
PSMB2	6	6	1.5294	0.00081811
PCGF2	6	6	0.95365	0.001016
ULK1	6	5	0.77909	0.0013052
SAE1	6	5	1.2832	0.0014954
USP5	5	4	1.439	0.0021499
PSMA1	6	6	1.6667	0.0023402
RHOBTB3	6	6	1.0203	0.0023706
PSMA3	6	6	1.5626	0.004159
RC3H1	6	5	1.2499	0.0055898
WDR82	5	5	1.2403	0.005742
KCNC3	6	5	0.78251	0.006054
KLHDC3	6	6	0.81212	0.0062138
NOSIP	6	6	1.1063	0.0073782
PSMA6	6	6	1.765	0.0074238
PSMB6	6	4	1.1799	0.0077739
TRAF6	6	6	0.88171	0.0090981
RBBP5	6	6	0.9169	0.0095395
KCTD5	6	5	0.99156	0.010453
MYRIP	6	4	1.1229	0.01145
PSMD1	5	5	1.3421	0.011594
RHOBTB1	6	4	0.75771	0.011587
SENP3	6	6	0.63308	0.010582
UBR2	5	4	1.3094	0.010902
UNK	5	2	0.84859	0.010658
ZBTB39	6	6	0.8284	0.011252
PSMD6	5	4	1.1796	0.012766
KLHL38	6	4	1.376	0.013474
SENP1	6	6	1.067	0.015179
USP39	6	6	1.2824	0.017188
USP7	6	6	0.97117	0.017629
TMEM189	6	4	0.83803	0.017979
FBXL17	6	6	1.2882	0.020049
PSMA4	6	6	1.2731	0.019737
PSMD11	6	5	1.3406	0.019859
ZBTB41	6	4	0.8628	0.020369
POMP	6	6	1.0613	0.021221
ATG2A	6	6	1.0792	0.022561
DEF8	6	6	1.1221	0.022264
UBE2B	6	6	1.159	0.022584
AKTIP	6	5	1.2675	0.023611
NPLOC4	5	5	0.77845	0.024273
DDA1	6	4	0.45711	0.024851
UBE2Z	6	6	0.96132	0.026099
ANKUB1	6	6	0.65673	0.029448
BTBD3	6	6	0.84705	0.027698
DCAF13	6	6	0.9093	0.030004
DCAF17	6	5	0.80197	0.030795
FBXW7	6	5	0.84505	0.031313
KBTBD12	6	6	0.71425	0.031587
KLHL14	5	5	0.97742	0.028908
RNF139	6	3	0.89833	0.028276
RNF41	6	3	0.94257	0.031366
TLE3	6	5	0.76741	0.029981
UBA2	6	5	0.64111	0.029182
ZBTB47	6	6	0.63772	0.031373
SIAH1	5	4	1.167	0.032325
TRIM39	6	6	0.67516	0.033405
MAFK	5	5	0.64285	0.033999
MEX3B	6	5	0.70648	0.036784
CDC20	6	1	-0.49019	0.03772
UBAC1	6	5	0.57099	0.038832
UBE4B	6	3	0.62115	0.038969
UBE2I	6	4	1.0386	0.040787
PEX2	6	5	0.46361	0.041777
NFXL1	6	3	0.14159	0.042903
BIRC7	6	5	0.4997	0.044585
USP3	6	4	0.66394	0.044242
USP10	6	2	-0.23312	0.045376
TRIM64B	6	3	0.97305	0.04772
ANKIB1	6	5	0.65781	0.048763
ATG101	6	4	1.0019	0.048535
COPS7B	6	5	0.83796	0.05049
ATG4B	6	3	-0.59332	0.052477
OTUB1	6	5	1.1675	0.051457
SEL1L	6	3	0.088766	0.052454
ASB18	6	4	0.65431	0.05543
BARD1	6	5	1.194	0.055749
KCNA5	5	4	0.61165	0.055392
MTBP	6	4	0.81732	0.055734
ATG9A	6	5	0.82393	0.058261
COPS5	6	5	0.49099	0.058398
UBXN8	6	3	0.89614	0.057576
ZC3HC1	6	5	0.65062	0.057469
ASB11	6	4	-0.17547	0.060346
PSMD8	6	5	0.76866	0.059859
OPTN	5	4	0.6402	0.061921
CBLL2	6	5	0.48057	0.064623
MAGEH1	6	5	0.80115	0.063656
PSMC6	6	5	0.70808	0.06479
WDR59	6	5	-0.034464	0.06476
KBTBD11	6	4	1.1911	0.065665
PLK1	3	1	-1.0387	0.068808
RFPL2	6	5	0.92407	0.068755
ZBED1	6	4	0.59869	0.070041
RNF123	4	2	0.31692	0.071464
EGR2	6	4	0.085865	0.07323
RNF183	6	2	0.54494	0.074798
ATE1	6	5	0.6561	0.07906
DCAF12L2	6	5	1.0697	0.078519
DCAF6	6	5	0.44092	0.079722
SIAH2	6	4	0.57402	0.079463
USP42	6	4	0.39751	0.080072
USPL1	6	3	-0.29853	0.076967
MNAT1	6	5	0.97783	0.081206
KCTD18	6	5	0.49698	0.084676
FBXO30	6	5	0.55325	0.087362
KCNB2	6	5	0.21914	0.087621
PSMB1	6	5	0.53399	0.088702
ZBTB6	6	4	0.2056	0.089113
PSMG3	6	4	0.78753	0.091403
HIC1	6	5	0.54038	0.092233
ADRM1	6	4	0.44322	0.094615
MARCHF9	6	4	0.75406	0.09396
TRIM45	6	4	1.1083	0.095741
USP2	5	2	0.13061	0.095924
BIRC3	6	5	0.38765	0.099463
FBXL15	6	5	0.21041	0.097583
FBXO6	6	2	0.32306	0.10014
NDN	6	3	0.67017	0.10057
RFPL4AL1	6	4	0.81471	0.10006
TRIM21	6	5	0.23591	0.10026
ATG5	6	4	0.28349	0.11161
BACH2	6	5	0.65605	0.11302
MARCHF11	6	5	0.64461	0.10373
MKRN2	6	5	0.7	0.10846
OR2H2	6	5	0.42919	0.11327
PHRF1	6	5	0.66537	0.10953
RBX1	6	4	0.56517	0.11576
RNF11	6	5	0.40437	0.10574
SLX4	6	1	0.1576	0.10682
TNIP3	6	5	0.43289	0.10672
TP53INP1	6	5	0.84056	0.11439
TRIM43B	6	3	0.069207	0.11175
TRIM56	6	4	0.32839	0.11044
UBE2T	6	5	0.56253	0.10394
UBLCP1	6	5	0.55669	0.11454
USP20	6	5	0.47111	0.11223
ZBTB42	6	4	0.39506	0.11351
ZBTB49	6	4	0.050484	0.11556
ZNRF4	6	5	0.54217	0.10557
ECT2L	6	3	0.33802	0.11739
FAU	6	5	0.64333	0.11715
UFSP1	6	3	0.14383	0.11824
UAP1	6	5	0.63565	0.11906
ELOA3B	6	4	0.33021	0.12369
KATNB1	6	4	-0.55633	0.12254
KCNV2	6	4	0.52866	0.12291
MID2	6	5	0.27182	0.12188
NEDD8	5	2	-0.36225	0.12321
CIAO1	6	4	0.60711	0.13006
DDB2	5	4	0.48185	0.13092
FBXL6	6	3	-0.10517	0.12908
FBXL7	6	5	0.30403	0.12877
MID1	6	4	0.40288	0.13009
RAB40C	6	4	0.1479	0.12725
RNF122	6	3	0.65687	0.12528
SENP5	6	4	0.46114	0.12527
TOR1AIP2	6	3	0.81835	0.12725
ZBTB38	6	5	0.55688	0.13025
ELOA3	4	3	0.53778	0.13191
ZBTB48	6	4	0.20113	0.13531
COPS9	6	4	0.47148	0.13845
OR2B11	5	4	0.378	0.13844
TLE1	6	5	0.65317	0.13898
USP53	6	4	0.67108	0.13755
ELOA3D	6	5	0.32606	0.14077
COPS7A	6	5	0.66406	0.14231
PELI3	6	2	-0.60874	0.14321
TRIM24	6	3	0.084371	0.14516
RING1	6	5	0.42133	0.1464
RNFT2	6	3	0.56756	0.14783
KLHL8	6	4	0.50512	0.1503
USP17L4	4	3	1.3906	0.15171
KCTD15	6	4	0.07232	0.15426
RNF39	6	4	0.63776	0.15331
TRAF7	5	4	0.50758	0.1542
AAAS	4	1	0.099068	0.32956
ABTB1	6	4	0.47499	0.35212
ABTB2	6	4	0.52749	0.22809
AFP	6	4	0.0072502	0.40307
AMBRA1	5	2	-0.34946	0.49065
AMFR	6	1	-0.83025	0.79411
ANAPC1	4	1	-0.52658	0.84418
ANAPC10	6	3	-0.23232	0.66788
ANAPC11	6	2	0.19569	0.47959
ANAPC13	6	1	-1.1693	0.96264
ANAPC2	6	0	-2.0491	0.99387
ANAPC4	6	1	-0.7237	0.74794
ANAPC5	6	1	-1.2567	0.86721
ANAPC7	6	2	-0.70114	0.75797
ANKFY1	6	0	-1.7401	0.97468
APPBP2	6	3	0.30232	0.3681
AREL1	6	1	-0.68446	0.43307
ARID1A	5	0	-1.3376	0.99825
ARIH1	6	1	-0.88219	0.91045
ARIH2	6	4	0.41561	0.30575
ARMC5	6	2	-0.11767	0.77975
ASB1	6	4	0.60673	0.28531
ASB10	6	4	0.25975	0.30101
ASB12	5	2	-0.035591	0.36974
ASB13	6	2	-0.21384	0.54049
ASB14	6	3	-0.033334	0.56744
ASB15	6	3	-0.07605	0.55984
ASB16	6	3	-0.081716	0.71816
ASB17	6	1	-0.27382	0.80959
ASB2	6	2	-0.29222	0.84239
ASB4	6	0	-0.99675	0.98083
ASB5	6	3	-0.11572	0.6746
ASB6	6	2	-0.41775	0.78147
ASB7	6	4	0.16976	0.46158
ASB8	5	3	0.10167	0.2954
ASB9	6	2	-0.89188	0.4883
ASPSCR1	5	3	0.17345	0.45723
ATG10	6	1	-0.90382	0.34136
ATG12	6	1	-1.1097	0.92521
ATG13	6	3	0.48286	0.20922
ATG14	6	4	0.18781	0.49396
ATG16L1	6	3	0.13832	0.32786
ATG16L2	6	2	-1.3299	0.52809
ATG2B	6	3	0.43157	0.56809
ATG3	6	1	-0.62822	0.94218
ATG4A	6	2	-0.42638	0.88659
ATG4C	6	2	0.074236	0.60739
ATG4D	6	0	-1.6657	0.9858
ATG7	6	2	-0.78467	0.73657
ATG9B	5	0	-0.79832	0.99564
ATRX	6	3	0.18712	0.21702
ATXN3	5	1	-0.13843	0.84382
AUP1	6	2	0.20418	0.81434
BABAM2	6	0	-1.088	0.98834
BACH1	6	2	-0.45421	0.90687
BAP1	6	3	0.17581	0.46633
BAZ1A	6	0	-0.54802	0.97736
BAZ1B	6	3	-1.0952	0.35829
BCL11A	6	3	-0.19245	0.7154
BCL6	6	4	-0.085696	0.32365
BCL6B	6	3	0.11427	0.17812
BECN1	6	5	0.71019	0.1754
BFAR	5	2	-0.55463	0.65377
BIRC2	6	3	-0.0305	0.56153
BIRC6	6	2	-0.80228	0.83761
BIRC8	6	4	-0.047432	0.17708
BNIP3L	6	3	0.073183	0.3777
BRAP	6	2	-0.24952	0.87275
BRCA1	6	3	-0.20272	0.56884
BRCC3	6	3	0.12997	0.5519
BRWD1	6	3	-0.028373	0.74055
BSN	4	2	-0.71564	0.69438
BTBD1	6	5	0.80427	0.17327
BTBD10	6	1	-0.040795	0.63985
BTBD11	6	2	0.19465	0.58415
BTBD16	6	1	-0.3394	0.92755
BTBD17	6	1	0.086608	0.81741
BTBD18	6	3	0.48999	0.20205
BTBD19	6	1	-1.2172	0.96951
BTBD2	6	2	-0.051508	0.89478
BTBD6	6	3	-0.19077	0.70171
BTBD7	6	2	-0.045646	0.26535
BTBD8	6	1	-1.7387	0.76472
BTBD9	6	1	-0.94795	0.97005
BTRC	6	3	0.53252	0.41568
CACUL1	5	1	-0.73226	0.76073
CACYBP	6	3	-0.02556	0.36779
CALR	6	2	-0.24884	0.83598
CAND1	6	2	-0.12501	0.74503
CAND2	6	1	-0.3136	0.76178
CAPN3	6	3	-0.32005	0.45322
CBLB	6	1	-1.0893	0.95704
CBLC	6	3	0.10734	0.59349
CBLL1	6	1	-1.6604	0.93708
CBX4	6	2	-0.46717	0.63898
CBX8	6	3	-0.069364	0.24329
CCIN	6	4	0.59517	0.32388
CCL28	6	2	-0.054172	0.80389
CCNB1IP1	6	4	-0.3349	0.25556
CCNF	6	0	-0.49016	0.98555
CDC16	6	1	-0.91848	0.57622
CDC23	6	0	-0.72378	0.99651
CDC26	6	1	-0.91372	0.92912
CDC27	3	0	-3.7462	0.99562
CDC34	6	3	0.1115	0.2425
CDCA3	6	3	0.21838	0.39015
CDK2	6	0	-0.89757	0.98077
CDRT1	6	4	-0.16903	0.48213
CGRRF1	6	2	-0.11706	0.81291
CHD6	6	4	0.080276	0.46598
CHFR	6	4	-0.1808	0.26349
CHMP3	6	2	-0.32475	0.50195
CISH	6	2	-0.073954	0.86206
CLTC	6	0	-1.6784	0.99844
CNOT4	6	0	-2.4963	0.9948
COMMD3-BMI1	5	2	-0.33315	0.26511
COP1	6	1	-0.53018	0.91193
COPS2	6	4	0.60116	0.22505
COPS3	6	2	-0.0063598	0.50403
COPS4	6	3	-0.20962	0.68255
COPS6	6	4	0.17939	0.45222
COPS8	6	4	0.37637	0.45492
CPSF1	5	1	-0.98057	0.86663
CRBN	6	2	-0.037744	0.84407
CUEDC2	6	3	-0.25955	0.61229
CUL1	6	3	-1.3505	0.55616
CUL2	5	3	0.35897	0.4148
CUL3	6	2	-0.74317	0.66472
CUL4A	6	3	-0.49626	0.64826
CUL4B	5	3	0.13288	0.52756
CUL5	6	3	-0.011008	0.50792
CUL7	4	2	-0.33301	0.28074
CUL9	6	2	-0.28767	0.72394
CYHR1	6	3	-0.87498	0.72464
CYLD	6	2	-0.045607	0.45649
DCAF1	5	1	-0.42147	0.58973
DCAF11	6	4	0.76282	0.25609
DCAF12	6	3	-0.36195	0.41548
DCAF12L1	6	2	-0.39418	0.68263
DCAF15	6	3	0.014378	0.35476
DCAF16	6	2	-0.028252	0.84972
DCAF4	6	2	0.075339	0.61009
DCAF4L1	6	2	-1.1565	0.38254
DCAF4L2	6	4	0.32678	0.20617
DCAF5	6	3	-0.2683	0.63334
DCAF7	6	2	-0.94609	0.27011
DCAF8	6	2	-0.04586	0.52
DCAF8L1	6	3	-0.23415	0.73966
DCAF8L2	6	4	0.36354	0.2587
DCST1	6	2	-0.098777	0.87867
DCUN1D1	6	3	0.31124	0.55082
DCUN1D2	6	4	0.06808	0.3648
DCUN1D3	6	4	0.057103	0.31958
DCUN1D4	6	1	-0.2308	0.84907
DCUN1D5	6	2	-0.073895	0.91262
DDB1	6	2	-0.42767	0.56483
DET1	6	2	-0.4709	0.50981
DNAJB2	5	2	0.2098	0.53699
DPF1	6	3	-0.54334	0.60995
DPF2	6	4	0.35655	0.30109
DTL	5	0	-3.8499	0.99991
DTX1	6	1	-0.53823	0.96733
DTX2	6	4	-0.044728	0.34181
DTX3	6	1	-1.2694	0.9514
DTX3L	6	1	-0.17473	0.9661
DTX4	6	2	0.34019	0.65201
DVL2	6	2	0.43632	0.80489
DZIP3	6	2	-0.19275	0.87013
E4F1	6	1	-1.0601	0.88025
EDEM1	6	4	0.21836	0.30473
EED	6	2	-1.0162	0.90356
EGR1	6	2	-0.1165	0.61112
EIF3F	5	0	-3.4953	0.99903
EIF3H	6	1	-1.795	0.96912
ELOA	6	1	0.066591	0.73154
ELOA2	6	4	0.074718	0.4225
ELOB	6	1	-0.31557	0.93156
ELOC	5	2	-0.15408	0.80867
ENC1	6	3	0.25442	0.30298
EPM2A	6	3	0.0016899	0.57813
EPN1	6	2	-1.0099	0.56919
EPN2	6	2	-1.5929	0.6277
ERCC8	6	2	-0.071248	0.79555
EYA1	6	4	0.38458	0.26464
FADS1	6	0	-0.4693	0.99375
FAF1	6	2	0.052626	0.49742
FAM110A	6	3	0.14094	0.42371
FANCL	6	3	-0.070562	0.58697
FBH1	6	3	0.43919	0.16948
FBXL12	6	2	-0.23957	0.865
FBXL13	6	1	-0.91067	0.83361
FBXL14	6	2	-1.6294	0.59188
FBXL16	6	3	0.45828	0.34372
FBXL18	6	1	-1.1011	0.78806
FBXL19	6	1	-0.54698	0.92964
FBXL2	6	3	0.058684	0.67181
FBXL20	6	2	-0.057317	0.26539
FBXL22	6	1	-1.4735	0.93635
FBXL3	6	4	0.26351	0.36795
FBXL4	6	3	-0.48831	0.59388
FBXL5	6	2	0.24572	0.49909
FBXL8	6	3	0.2784	0.33677
FBXO10	6	3	0.10339	0.6265
FBXO15	5	1	0.060837	0.90886
FBXO16	6	0	-0.92755	0.98982
FBXO17	6	3	-0.49044	0.57035
FBXO2	6	2	-0.96763	0.88611
FBXO21	6	2	-0.5892	0.86392
FBXO22	6	3	0.23329	0.48566
FBXO24	6	2	-0.078676	0.89509
FBXO25	6	0	-1.0318	0.97722
FBXO27	6	2	-0.022045	0.29888
FBXO28	6	4	-0.18239	0.42353
FBXO3	6	3	-0.72949	0.62097
FBXO31	6	2	-0.077744	0.63674
FBXO32	6	3	-0.20463	0.73249
FBXO33	6	2	-0.29327	0.7137
FBXO34	6	3	-0.48249	0.55435
FBXO36	6	3	-0.19437	0.51323
FBXO38	6	4	0.40283	0.31506
FBXO39	6	2	-0.53764	0.28912
FBXO4	6	3	-0.27125	0.43049
FBXO40	6	2	-0.2928	0.46721
FBXO41	6	2	-0.016274	0.82259
FBXO42	6	3	0.00546	0.61017
FBXO43	6	1	-0.37209	0.54183
FBXO44	6	2	-0.37993	0.76911
FBXO45	6	2	-0.7608	0.70546
FBXO46	6	1	-0.6624	0.90797
FBXO47	6	4	0.54233	0.40018
FBXO48	6	4	0.22654	0.39561
FBXO5	6	1	-0.53511	0.9215
FBXO7	6	2	-0.50969	0.59141
FBXO8	6	4	0.51608	0.20155
FBXO9	6	2	-0.066125	0.88233
FBXW10	6	3	0.34608	0.64834
FBXW11	6	3	0.72395	0.18894
FBXW12	6	1	-1.2045	0.80175
FBXW2	6	0	-0.87609	0.98982
FBXW4	6	2	-0.062213	0.89033
FBXW5	6	2	0.13404	0.45939
FBXW8	6	1	0.078956	0.83337
FBXW9	6	3	-0.82936	0.76243
FEM1A	6	1	-0.55438	0.94842
FEM1B	6	3	-0.48784	0.58083
FEM1C	6	3	-0.00021822	0.444
FGD1	6	2	0.080172	0.61544
FGD2	6	4	-0.17261	0.36264
FGD3	6	2	-0.2455	0.89115
FGD4	5	2	-0.033313	0.63588
FGD5	5	2	0.34232	0.83883
FGD6	6	3	0.40277	0.31082
FRK	6	4	0.25516	0.47784
FSCB	6	2	-0.087838	0.83227
FUNDC1	6	3	0.24277	0.31549
FUS	6	2	-0.28913	0.91009
FYCO1	6	3	0.085652	0.54725
FZR1	6	2	-1.0932	0.28365
G2E3	6	2	-0.2806	0.81125
GABARAP	6	3	0.12822	0.62792
GABARAPL1	6	1	-0.63183	0.92781
GABARAPL2	6	2	0.0083139	0.80063
GAN	6	3	0.18497	0.18838
GCLC	6	1	-1.0623	0.9137
GGA1	5	2	0.57315	0.57286
GLMN	6	1	0.33306	0.48985
GMCL1	6	3	-0.0094165	0.63478
GNB2	6	2	-0.5746	0.87832
GNL3	6	4	0.33874	0.42409
GNL3L	6	3	0.51331	0.18508
GPS1	6	1	-0.96237	0.91862
GRWD1	6	3	-0.047317	0.23439
GSK3A	5	1	-0.92841	0.42962
GSK3B	6	3	-0.058994	0.7069
GTF2H2	6	2	-1.3665	0.64511
GZF1	6	4	0.19786	0.47257
HACE1	6	3	0.49704	0.36346
HDAC4	6	4	0.23131	0.46868
HECTD1	6	1	-1.0798	0.75829
HECTD2	6	4	-0.045577	0.47367
HECTD3	6	2	-0.063243	0.806
HECTD4	6	4	0.44653	0.17519
HECW1	6	2	-0.10239	0.86714
HECW2	6	3	-0.017202	0.59911
HERC1	6	4	0.49251	0.2332
HERC2	6	3	-0.63412	0.67956
HERC3	6	3	-0.61588	0.43353
HERC4	6	3	0.27389	0.25834
HERC5	6	5	0.42893	0.20095
HERC6	4	2	-0.61039	0.7188
HGS	6	1	-0.85104	0.93058
HIC2	6	2	0.12578	0.53437
HIPK2	6	2	0.01713	0.80776
HK1	6	2	0.1504	0.22319
HK2	6	1	-0.78861	0.96831
HLTF	6	3	0.21547	0.40402
HMG20A	6	2	-0.42893	0.71768
HMG20B	6	0	-0.19749	0.97744
HUWE1	6	1	-2.365	0.8487
IBTK	6	4	0.037919	0.29016
IFIH1	6	3	0.23261	0.67287
IKBKG	6	2	-0.22949	0.79616
IPP	6	3	-0.29062	0.74437
IQUB	6	3	-0.035004	0.49753
IRF2BPL	5	2	-0.7149	0.77704
IRF9	6	2	-0.81144	0.90533
ISG15	6	3	0.34323	0.30307
ITCH	6	2	0.23202	0.3323
IVNS1ABP	6	1	-0.80177	0.66581
JOSD2	6	1	-0.35178	0.95567
KBTBD13	6	3	-0.44172	0.71596
KBTBD2	6	4	0.44826	0.3931
KBTBD3	6	2	-1.4094	0.83548
KBTBD4	6	4	0.25187	0.44307
KBTBD6	6	3	0.14183	0.54556
KBTBD7	6	5	0.84621	0.19562
KBTBD8	6	3	-0.014281	0.70628
KCNA1	6	3	-0.85847	0.65344
KCNA10	6	2	0.066858	0.80223
KCNA2	6	3	0.22807	0.448
KCNA3	6	3	-0.15498	0.58573
KCNA4	6	2	-0.91891	0.65727
KCNA6	6	5	0.47766	0.1863
KCNA7	6	2	-0.61731	0.42332
KCNB1	6	4	0.069504	0.31499
KCNC1	6	3	0.011097	0.59998
KCNC2	5	1	-1.4435	0.94274
KCNC4	6	4	0.53092	0.35668
KCND1	6	2	-0.66271	0.88921
KCND2	6	1	-0.40793	0.2529
KCND3	6	4	0.36302	0.2246
KCNF1	6	2	-0.77732	0.88026
KCNG1	6	1	-0.85161	0.75318
KCNG2	6	4	0.54288	0.19531
KCNG3	6	3	0.27522	0.54938
KCNG4	6	3	0.57885	0.26668
KCNRG	6	2	-0.22695	0.54483
KCNS1	6	2	0.014267	0.76597
KCNS2	6	3	0.054838	0.73205
KCNS3	6	0	-0.89467	0.97684
KCNV1	6	2	-0.42881	0.83242
KCTD1	6	3	-0.090898	0.52894
KCTD10	6	0	-1.1948	0.99755
KCTD11	6	3	-0.16594	0.47408
KCTD12	6	4	0.1797	0.45105
KCTD13	6	1	-1.8392	0.88048
KCTD14	6	3	0.22511	0.57011
KCTD16	6	3	-0.67115	0.45881
KCTD17	6	4	0.25328	0.48033
KCTD19	6	1	-0.38048	0.89009
KCTD2	6	3	-0.10097	0.46142
KCTD20	6	4	0.18219	0.29565
KCTD21	5	1	-0.54244	0.86357
KCTD3	6	3	-0.38852	0.75283
KCTD4	6	3	-0.47694	0.37052
KCTD6	6	4	0.42931	0.26594
KCTD7	6	3	-0.3203	0.38955
KCTD8	6	3	-0.24992	0.55138
KCTD9	6	4	1.4979	0.20612
KEAP1	6	2	-0.21559	0.5424
KIAA1586	6	4	0.26094	0.19993
KLHDC2	6	3	-0.39273	0.50171
KLHL1	6	1	0.28702	0.68419
KLHL10	6	3	0.062391	0.51304
KLHL11	5	3	0.24904	0.36426
KLHL12	6	1	-0.24917	0.68889
KLHL13	6	3	0.1509	0.61766
KLHL15	6	1	-0.47675	0.96083
KLHL17	5	2	-0.96703	0.74007
KLHL18	6	3	0.32979	0.52052
KLHL2	6	3	0.32935	0.20996
KLHL20	6	1	-0.7026	0.83769
KLHL21	6	1	-0.2652	0.93175
KLHL22	5	2	-0.094767	0.728
KLHL24	6	5	0.45109	0.17138
KLHL25	6	2	0.18872	0.57665
KLHL26	6	1	-0.063916	0.95038
KLHL28	6	3	-0.73093	0.74284
KLHL29	6	3	0.22153	0.26549
KLHL3	6	4	0.37506	0.30061
KLHL30	6	2	-0.46737	0.683
KLHL31	6	3	0.57458	0.46035
KLHL32	6	2	0.18355	0.45981
KLHL33	6	4	0.43516	0.16804
KLHL34	6	2	-0.05793	0.36098
KLHL35	6	2	0.24668	0.74141
KLHL36	6	4	0.4677	0.18812
KLHL4	6	4	0.209	0.44508
KLHL40	5	1	-0.21519	0.93964
KLHL41	6	2	-0.014113	0.48471
KLHL5	6	3	0.23923	0.55699
KLHL6	6	1	0.10699	0.92893
KLHL7	6	1	-0.0052651	0.83647
KLHL9	6	3	-0.45977	0.75811
LGALS3BP	6	3	-0.099318	0.53554
LMO7	6	2	-0.11409	0.31955
LNX1	6	4	0.14601	0.4039
LNX2	6	3	-0.0067478	0.47444
LONRF1	6	0	-0.60546	0.98229
LONRF2	6	3	0.47926	0.24563
LONRF3	6	3	-0.50832	0.40088
LRR1	6	0	-2.578	0.99443
LRRC14	6	3	0.7827	0.18646
LRRC28	6	2	0.17894	0.53987
LRRC29	6	2	-0.11121	0.88298
LRRC41	6	3	-0.33574	0.75953
LRRC58	6	3	-8.1789e-05	0.4631
LRSAM1	6	2	-0.25504	0.73422
LTN1	6	3	-0.15556	0.50131
MAGEA1	6	4	0.3531	0.18096
MAGEA10	6	4	0.13989	0.41702
MAGEA2B	6	0	-0.63137	0.99538
MAGEA3	6	3	-0.22875	0.60587
MAGEA4	6	2	-1.2218	0.34903
MAGEA5	6	2	-0.82059	0.85668
MAGEA6	6	4	0.60834	0.35126
MAGEA8	5	3	-0.40882	0.52244
MAGEB1	6	2	-0.34033	0.81033
MAGEB2	6	2	-0.65546	0.60698
MAGEB3	6	2	-0.8785	0.78155
MAGEB4	6	4	-0.76322	0.46721
MAGED1	6	3	-1.05	0.62055
MAGED2	6	2	-1.1059	0.79112
MAGEE1	6	2	0.089977	0.5628
MAGEF1	6	3	-0.049287	0.54758
MAGEL2	6	3	0.27926	0.61085
MALT1	6	3	0.56279	0.38902
MAN1B1	6	2	-0.054516	0.86393
MAP1LC3A	6	1	-0.44531	0.34575
MAP1LC3B	4	3	0.083994	0.39044
MAP3K1	6	2	-0.15764	0.68012
MAPK15	6	3	-0.44483	0.72143
MARCHF1	6	3	-0.11165	0.35892
MARCHF10	6	2	0.14582	0.38003
MARCHF2	6	2	-0.83818	0.65073
MARCHF3	6	5	0.56196	0.15976
MARCHF4	6	3	-0.00029256	0.44255
MARCHF5	6	1	-1.8242	0.84822
MARCHF6	6	0	-0.54833	0.97402
MARCHF7	6	2	0.43161	0.77647
MARCHF8	6	3	-0.46171	0.61919
MDM2	6	3	0.042107	0.63108
MDM4	6	2	-0.5563	0.73673
MED8	6	0	-1.6936	0.99964
MEX3A	6	3	-0.052828	0.47639
MEX3C	6	2	0.24432	0.80211
MEX3D	6	2	-0.071588	0.85053
MGRN1	6	2	-0.37162	0.80739
MIB1	6	0	-0.82056	0.99027
MIB2	6	3	0.061564	0.64329
MINDY1	6	2	-0.29102	0.73475
MINDY2	5	2	-0.20477	0.726
MINDY3	6	1	-0.1639	0.86562
MINDY4	6	1	-1.6578	0.92465
MKRN1	6	1	-0.99781	0.95672
MKRN3	6	5	0.3968	0.20266
MLPH	6	2	0.21189	0.65146
MPDZ	6	5	0.57901	0.19395
MPI	5	3	0.037407	0.60307
MPND	6	1	-0.93919	0.95529
MRPL49	6	0	-0.76174	0.97615
MTAP	6	2	-0.15413	0.64405
MTMR3	5	0	-0.57511	0.98895
MTMR4	6	0	-2.0118	0.98933
MTOR	6	0	-1.3974	0.99739
MUL1	6	3	0.32272	0.4137
MYCBP2	6	3	-0.10433	0.70015
MYLIP	5	2	-0.41607	0.73275
MYNN	6	2	-0.81999	0.71487
MYSM1	6	3	-0.067379	0.72708
N4BP1	6	1	-0.045766	0.70439
NACC1	6	4	-0.0015143	0.32235
NACC2	6	2	0.1013	0.58361
NAE1	6	3	0.36695	0.20152
NARF	6	4	0.1239	0.4253
NBR1	5	1	-0.51568	0.85838
NDC1	6	1	-0.59884	0.91407
NEDD4	6	3	-0.12304	0.56307
NEDD4L	6	5	0.45521	0.17968
NEURL1	6	1	-1.3272	0.92293
NEURL1B	6	5	0.46561	0.18401
NEURL2	6	3	-0.22698	0.59443
NEURL3	6	4	0.45818	0.35177
NEURL4	6	1	-0.34377	0.92382
NFX1	6	2	-0.32571	0.6939
NHLRC1	6	4	0.66833	0.22362
NLE1	5	2	-0.84771	0.70803
NSD3	6	3	-0.03494	0.73508
NSFL1C	6	4	0.26312	0.24296
NSMCE1	5	2	-1.2645	0.49008
NSMCE2	6	2	-0.17433	0.89089
NUB1	6	3	0.32809	0.7281
NUP107	6	2	-0.44108	0.88761
NUP133	6	1	-1.4087	0.92898
NUP153	6	2	-0.96839	0.76539
NUP155	5	0	-3.26	0.99985
NUP160	6	1	-0.078617	0.77706
NUP188	6	0	-1.11	0.99873
NUP205	6	0	-2.7292	0.9884
NUP210	6	2	0.47277	0.52247
NUP214	6	1	-1.6558	0.93426
NUP35	6	2	0.11681	0.61461
NUP37	6	2	-0.17276	0.78475
NUP42	6	1	-0.64901	0.92479
NUP43	6	2	-1.2686	0.87025
NUP50	6	0	-1.5409	0.99863
NUP54	6	0	-2.0692	0.99948
NUP58	6	0	-1.109	0.99901
NUP62	4	0	-1.486	0.91851
NUP85	6	1	-0.99779	0.95991
NUP88	6	0	-2.1897	1
NUP93	6	2	-1.4642	0.8876
OBI1	6	1	-0.77485	0.96196
OR2AJ1	5	1	-0.46196	0.8993
OR2AK2	6	3	-0.026845	0.62354
OR2AP1	6	4	0.36469	0.24134
OR2AT4	6	2	0.17371	0.39666
OR2B2	6	4	0.04764	0.49164
OR2B3	6	1	-0.094841	0.81276
OR2B6	6	3	0.28906	0.49503
OR2C1	6	1	-0.57877	0.94614
OR2C3	6	2	-0.093342	0.72803
OR2D2	6	3	-0.059993	0.69176
OR2D3	5	2	0.43388	0.25399
OR2F1	6	3	-0.43251	0.20092
OR2F2	6	3	0.20606	0.60361
OR2G2	6	3	-0.21349	0.2485
OR2G3	6	1	-0.68399	0.9676
OR2G6	6	4	0.41392	0.4128
OR2H1	6	3	-0.25332	0.73603
OSTM1	6	4	0.19016	0.33795
OTUB2	6	4	0.24303	0.48322
OTUD1	6	2	-0.23852	0.81886
OTUD3	6	3	0.34924	0.27747
OTUD4	6	4	0.1561	0.36945
OTUD5	6	1	-0.41304	0.94786
OTUD6A	6	1	-0.78669	0.82472
OTUD6B	6	3	-0.48329	0.59686
OTUD7A	6	3	0.13885	0.71127
OTUD7B	6	2	0.24113	0.41818
OTULIN	6	1	0.024075	0.84379
OTULINL	6	3	0.29135	0.45011
PAF1	6	0	-1.8262	1
PAFAH1B1	6	1	-2.1387	0.96396
PAK6	6	3	0.1048	0.47451
PAM	6	1	-0.60831	0.92036
PAN2	6	3	-0.40152	0.75453
PARK7	6	3	-0.09877	0.36993
PARP11	6	4	0.42536	0.2268
PATZ1	6	2	0.016188	0.65953
PCGF1	6	3	0.10772	0.57157
PCGF3	6	3	0.39548	0.30139
PCGF5	6	1	-1.3799	0.93161
PCGF6	6	0	-0.71798	0.97657
PCLO	6	1	-0.19163	0.96975
PDZRN3	6	5	0.52844	0.16073
PDZRN4	6	4	0.60504	0.18582
PELI1	6	2	-0.17941	0.51333
PELI2	6	3	-0.52291	0.67745
PEX10	5	1	-1.2173	0.8966
PEX12	6	3	0.12403	0.54653
PHF7	6	1	-0.41124	0.59743
PHIP	6	4	0.17487	0.47572
PIAS1	6	5	0.80064	0.17085
PIAS2	6	3	0.50068	0.18886
PIAS3	6	3	0.25756	0.56447
PIAS4	6	1	-0.2745	0.878
PJA1	6	3	0.16674	0.44953
PJA2	6	0	-1.5748	0.97698
PLEKHF1	6	3	0.13171	0.57358
PLEKHF2	6	3	0.17877	0.19943
PLK2	6	2	-0.38963	0.75892
PLK3	6	2	0.030171	0.78568
PLK4	6	0	-1.423	0.99832
PLK5	6	4	-0.31581	0.43954
PML	6	3	-0.077008	0.59451
POC1B	6	2	0.015425	0.87746
POM121	5	1	0.2689	0.30468
POM121C	5	1	-1.4683	0.88322
PPIL2	6	4	-0.031353	0.29081
PRAME	6	1	-0.57157	0.91842
PRKN	6	3	0.61506	0.2196
PRMT9	6	4	-0.13012	0.32747
PRPF19	6	0	-0.84063	0.99835
PRPF8	6	0	-1.5068	0.99654
PSD	6	2	-0.56614	0.83574
PSMA8	6	3	-0.17562	0.64026
PSMB10	6	2	-0.37862	0.85398
PSMB11	6	1	-0.18544	0.36031
PSMB5	6	4	0.96248	0.19462
PSMB7	6	2	-0.078113	0.19379
PSMB8	6	3	-0.41349	0.75903
PSMB9	6	4	0.85794	0.1746
PSMC1	5	2	-0.47921	0.57985
PSMC3IP	6	1	-0.62189	0.85481
PSMD10	6	2	0.32037	0.63393
PSMD12	6	3	0.57083	0.30327
PSMD13	6	4	-0.024493	0.24778
PSMD4	6	2	-0.9397	0.80961
PSMD5	5	2	-0.040064	0.72856
PSMD9	6	2	-0.25566	0.63648
PSME1	6	0	-0.60883	0.97907
PSME2	6	1	-2.1406	0.83812
PSME3	6	1	-0.40496	0.65335
PSME3IP1	6	3	-0.11308	0.4959
PSME4	6	0	-1.0265	0.99441
PSMF1	6	2	-0.3152	0.67667
PSMG1	6	4	0.40526	0.25973
PSMG2	6	2	-1.0167	0.53152
PSMG4	6	1	-0.71746	0.89131
PWP1	6	2	-0.09548	0.47102
RAB40A	6	2	0.13556	0.6419
RAB40AL	6	1	-0.26102	0.75764
RAB40B	6	4	-0.38896	0.30223
RABGEF1	6	1	-0.032622	0.8637
RACK1	6	2	-0.46811	0.50422
RAD18	6	5	0.36832	0.16971
RAD23A	6	1	-1.3886	0.97017
RAD23B	6	0	-1.7064	0.981
RAD54L	6	2	0.12883	0.84567
RAE1	6	0	-1.5319	0.99958
RAF1	5	0	-1.015	0.9971
RAG1	6	3	0.34243	0.37379
RANBP2	6	3	0.1122	0.33126
RANGAP1	6	1	-0.41274	0.68052
RAPSN	6	3	0.22467	0.49505
RASD2	6	1	-0.54426	0.96085
RB1CC1	6	4	0.66577	0.2213
RBBP4	6	3	-1.1435	0.49174
RBBP6	6	1	-1.9032	0.9699
RBBP7	6	2	-0.18698	0.79185
RBCK1	6	2	-0.52186	0.54696
RC3H2	6	3	0.15438	0.19403
RCBTB1	6	3	-0.06344	0.67158
RCBTB2	6	2	-0.69874	0.79851
RCHY1	6	2	-0.18337	0.81198
RELA	6	4	0.42462	0.33524
RFFL	6	0	-2.7933	0.99194
RFPL1	6	0	-0.7853	0.9891
RFPL3	6	3	0.20122	0.35966
RFPL4A	6	2	-0.39479	0.81262
RFPL4B	5	2	-1.1064	0.83223
RFWD3	6	3	-0.72646	0.73276
RHOBTB2	4	1	-0.82567	0.81822
RICTOR	6	0	-1.8442	0.98945
RIMS1	6	1	-0.77935	0.94161
RIMS2	5	1	-0.97526	0.90239
RIOK3	6	1	-1.4151	0.80993
RIT1	6	3	0.17975	0.69753
RLIM	6	0	-0.83406	0.9729
RMND5A	6	3	-0.084679	0.4557
RMND5B	6	2	-0.18752	0.69482
RNF10	6	2	0.094376	0.37953
RNF103	6	3	0.098118	0.63319
RNF111	6	2	-0.171	0.63089
RNF112	6	4	-0.31785	0.35813
RNF113A	6	4	0.52347	0.30082
RNF113B	6	4	0.45262	0.27255
RNF114	6	3	0.95693	0.19194
RNF115	6	3	0.54017	0.18292
RNF121	6	0	-0.98299	0.98073
RNF125	6	4	0.20256	0.3368
RNF126	6	1	-1.5194	0.96996
RNF128	6	2	-1.1444	0.87332
RNF13	6	3	-0.25802	0.16408
RNF130	6	3	-0.083544	0.19802
RNF133	6	3	-0.02352	0.66479
RNF135	6	1	-1.5197	0.91679
RNF138	6	1	-0.60198	0.79911
RNF14	6	2	-0.75577	0.88382
RNF141	6	3	-0.079114	0.72143
RNF144A	6	0	-1.4492	0.995
RNF144B	6	1	-0.57632	0.85224
RNF145	6	1	-0.088005	0.87715
RNF146	6	2	-0.0082095	0.43772
RNF148	6	4	0.52444	0.31286
RNF149	6	1	-0.72022	0.91828
RNF150	6	4	0.29125	0.30463
RNF151	6	2	-0.052186	0.57632
RNF152	6	3	-0.03474	0.59869
RNF157	5	0	-1.4685	0.98417
RNF165	6	3	0.23488	0.61155
RNF166	6	2	-0.35368	0.38644
RNF167	6	1	-0.13134	0.96651
RNF168	6	5	0.44542	0.18066
RNF169	6	3	-0.20418	0.35364
RNF17	6	3	0.24808	0.44594
RNF170	6	3	-0.30618	0.68663
RNF175	6	1	-1.8983	0.40292
RNF180	6	4	0.76432	0.23411
RNF181	6	3	-0.35921	0.63813
RNF182	6	3	-0.14825	0.75224
RNF185	6	3	-0.19964	0.75861
RNF186	6	3	-0.033711	0.45303
RNF187	6	3	0.25776	0.56652
RNF19A	6	1	-0.21434	0.9539
RNF19B	6	3	-0.054139	0.75137
RNF2	6	0	-1.0782	0.98873
RNF20	6	0	-0.74579	0.99803
RNF207	6	3	0.27249	0.68617
RNF208	6	3	-0.040198	0.70026
RNF212	6	1	-0.55165	0.92675
RNF212B	6	2	-0.94041	0.77733
RNF213	6	2	-1.644	0.901
RNF214	6	1	-0.82259	0.91488
RNF215	6	1	-1.2868	0.70796
RNF216	6	4	0.5607	0.23067
RNF217	6	2	-0.60867	0.68567
RNF220	6	2	0.16104	0.43045
RNF222	5	2	-0.10461	0.81852
RNF223	6	2	0.33792	0.48383
RNF224	6	1	-0.17772	0.78661
RNF225	6	1	-1.8648	0.59489
RNF227	6	4	-0.12834	0.29987
RNF24	6	3	-0.41029	0.39973
RNF25	6	3	0.35029	0.65874
RNF26	5	3	0.48094	0.28258
RNF31	6	2	-1.0526	0.91319
RNF32	6	4	-0.39269	0.41323
RNF34	6	2	-0.050646	0.90447
RNF38	6	1	-0.096204	0.53587
RNF4	6	1	-2.3549	0.92277
RNF40	6	0	-2.6266	0.99997
RNF43	6	1	-1.3884	0.92195
RNF44	6	1	-0.43265	0.77081
RNF5	6	4	0.5239	0.26614
RNF6	6	4	0.3139	0.33736
RNF7	6	3	0.32509	0.22828
RNF8	6	4	0.43567	0.31676
RNFT1	6	2	0.020182	0.83318
RPH3AL	6	3	0.31497	0.5114
RPL11	6	3	-0.67269	0.70287
RPL5	4	0	-1.2883	0.97843
RSPRY1	6	3	-1.0397	0.72206
RUFY1	6	3	-0.44224	0.71375
RUFY2	6	2	-0.020371	0.78408
RWDD3	6	4	0.51411	0.21532
SAG	6	2	-0.075456	0.90639
SCAF11	6	3	0.21026	0.6823
SEH1L	6	2	-1.3279	0.71133
SEM1	6	2	0.24468	0.61919
SENP2	6	2	-0.49865	0.84416
SENP6	6	0	-1.8944	0.99951
SENP7	6	2	-0.71915	0.45495
SENP8	6	2	-0.081423	0.72773
SF3B3	6	1	-0.24098	0.92453
SH3RF1	6	4	0.13168	0.21165
SH3RF2	6	3	0.16123	0.66434
SH3RF3	6	3	0.26504	0.30447
SHARPIN	6	1	-0.35916	0.72324
SHH	6	2	-0.92612	0.77595
SHKBP1	6	4	0.24108	0.23706
SHPRH	6	4	0.091954	0.23132
SIAH3	5	2	-0.52191	0.73319
SKP1	6	1	-0.80279	0.95376
SKP2	6	1	-0.26332	0.87413
SMU1	6	0	-3.0407	0.99958
SMURF1	6	1	-0.77126	0.90211
SMURF2	5	3	0.75444	0.15899
SNRNP40	6	2	-0.016782	0.39385
SNURF	6	1	-0.0057438	0.93459
SOCS1	6	0	-1.2665	0.99831
SOCS2	6	2	0.078162	0.69677
SOCS3	6	4	0.19382	0.23752
SOCS4	6	2	-1.8869	0.88313
SOCS5	6	2	-1.6133	0.809
SOCS6	6	2	-0.12842	0.70463
SOCS7	6	4	-0.20974	0.32494
SPIRE1	6	3	0.053747	0.45873
SPIRE2	6	0	-1.5261	0.9751
SPOPL	6	1	-1.0939	0.92796
SPSB1	6	3	-0.36085	0.50632
SPSB2	6	2	-0.59134	0.69703
SPSB3	6	1	-0.39684	0.852
SPSB4	6	3	0.5588	0.17507
SQSTM1	6	3	0.15356	0.59142
STAMBP	6	3	0.70232	0.4694
STAMBPL1	6	1	-0.2967	0.77214
STBD1	6	2	-0.0062641	0.85721
STUB1	6	1	-1.0619	0.93242
STX1A	6	3	-0.50063	0.36278
SUGT1	6	3	0.22186	0.57619
SUMO1	6	3	0.62081	0.52468
SUMO2	6	2	-0.93761	0.52694
SUMO3	6	2	-0.32255	0.87445
SUMO4	6	3	0.080783	0.61106
SYTL1	6	3	-0.055064	0.25019
SYTL2	6	4	0.0063845	0.40256
SYTL3	6	1	-0.46352	0.91099
SYTL4	6	3	-0.45803	0.64743
SYTL5	6	3	0.24193	0.61374
SYVN1	6	3	0.19534	0.34986
TATDN1	6	0	-0.97319	0.9921
TAX1BP1	6	3	-0.53954	0.75344
TBC1D1	6	1	-1.2738	0.70587
TBC1D25	6	2	-0.17999	0.78018
TBC1D5	6	0	-0.4824	0.99053
TBL1X	6	4	0.17177	0.27706
TINCR	6	4	0.33553	0.37739
TLE2	6	3	-0.11289	0.63138
TNFAIP1	6	3	0.23906	0.42741
TNFAIP3	6	4	0.23109	0.38336
TNIP1	6	2	-0.46503	0.7008
TNIP2	6	3	0.030082	0.73225
TOLLIP	6	4	0.70555	0.30212
TOPORS	6	3	-0.052605	0.4932
TP53INP2	6	4	-0.42326	0.30015
TPR	6	0	-1.7346	0.9859
TPT1	5	3	-0.8015	0.57419
TRAF2	6	0	-0.97003	0.98519
TRAF3	6	4	0.082496	0.45302
TRAF4	6	3	0.35726	0.60679
TRAF5	6	2	-0.16073	0.64864
TRAIP	6	0	-0.70896	0.98971
TRIM10	6	3	0.14985	0.62743
TRIM11	6	2	-0.16447	0.70065
TRIM13	6	4	0.01074	0.27592
TRIM15	6	3	-0.2032	0.47268
TRIM17	6	3	0.24711	0.65626
TRIM2	5	3	0.097698	0.45351
TRIM22	6	2	0.050608	0.81642
TRIM23	6	2	-0.83489	0.8352
TRIM25	6	3	-0.12916	0.45661
TRIM26	5	3	-0.010584	0.44784
TRIM27	6	4	0.28941	0.25509
TRIM28	6	2	-0.40719	0.76651
TRIM3	6	4	0.58716	0.21989
TRIM31	6	3	0.14348	0.69487
TRIM32	6	2	-0.079156	0.21028
TRIM33	6	2	-0.12097	0.67859
TRIM34	6	3	-0.13688	0.60953
TRIM35	6	3	-0.50088	0.64044
TRIM36	6	3	0.21491	0.40483
TRIM37	6	3	-0.22057	0.60821
TRIM38	5	2	-0.066446	0.63916
TRIM4	6	4	-0.13949	0.42276
TRIM40	6	4	-0.29392	0.40666
TRIM41	6	3	-0.11421	0.51945
TRIM42	6	4	0.31513	0.3087
TRIM43	6	4	-0.12141	0.45815
TRIM46	6	3	-0.063474	0.35037
TRIM47	6	3	-0.08761	0.60469
TRIM48	6	2	-0.24547	0.67099
TRIM49	6	3	-0.36204	0.22472
TRIM49B	6	3	0.50284	0.31715
TRIM49C	4	1	-0.90081	0.80286
TRIM5	6	2	-0.011942	0.54074
TRIM50	5	3	0.19615	0.36463
TRIM51	6	3	0.46392	0.47991
TRIM52	6	3	0.18665	0.60084
TRIM54	6	3	0.077281	0.50302
TRIM55	6	3	0.38394	0.3677
TRIM58	6	4	0.12339	0.44661
TRIM59	6	4	0.47256	0.25647
TRIM6	6	2	0.4036	0.58681
TRIM6-TRIM34	6	2	-0.68774	0.76119
TRIM60	6	4	0.21146	0.39163
TRIM61	6	3	0.54793	0.18582
TRIM62	6	3	0.070681	0.20361
TRIM63	6	3	0.31955	0.30074
TRIM64	5	1	-0.26502	0.78185
TRIM65	6	4	0.1851	0.37647
TRIM67	6	4	0.25853	0.17295
TRIM68	6	3	0.24386	0.68641
TRIM69	6	3	0.1354	0.49471
TRIM7	6	2	0.018163	0.86045
TRIM72	6	1	-0.43318	0.89999
TRIM74	5	3	-0.33297	0.32961
TRIM77	6	3	0.045198	0.73355
TRIM8	6	3	-0.92369	0.6956
TRIM9	6	3	-0.2141	0.62703
TRIML1	6	3	0.060027	0.34285
TRIP12	6	4	0.42536	0.35143
TRPC4AP	6	2	-0.92582	0.8257
TRPM4	6	2	-1.1268	0.65632
TSG101	6	1	-0.132	0.72163
TTC3	6	2	-0.64982	0.82354
TULP4	6	4	0.55776	0.31541
UAP1L1	6	3	-0.60187	0.28645
UBA1	6	2	-0.87317	0.71352
UBA3	5	3	0.30551	0.54164
UBA5	6	3	0.095531	0.57894
UBA52	5	2	-0.40323	0.702
UBA6	6	3	-0.092492	0.59887
UBA7	6	3	0.40282	0.72954
UBAC2	6	2	-0.98261	0.8197
UBALD1	6	2	-0.52826	0.72365
UBALD2	6	3	0.21969	0.3409
UBAP1	5	3	0.23337	0.49132
UBAP1L	6	1	-0.45096	0.67753
UBAP2	5	0	-0.19887	0.97395
UBAP2L	6	2	-0.19346	0.78892
UBASH3A	5	1	-0.41599	0.85553
UBASH3B	5	2	-1.2515	0.62804
UBB	6	3	-0.21682	0.66708
UBC	5	2	0.11193	0.56054
UBD	6	1	-0.89799	0.93077
UBE2C	5	3	0.58217	0.28311
UBE2D1	6	3	0.39133	0.56109
UBE2D2	6	0	-1.7164	0.99564
UBE2D3	6	1	-0.53351	0.93837
UBE2D4	6	3	-0.098453	0.73173
UBE2E1	6	1	-0.49879	0.94801
UBE2E2	6	2	-0.1403	0.5025
UBE2E3	6	5	0.25317	0.20117
UBE2F	6	3	0.013389	0.44608
UBE2G1	6	1	-0.69067	0.96341
UBE2G2	6	3	0.22468	0.53781
UBE2H	6	3	0.34718	0.21044
UBE2J1	6	4	0.62343	0.19901
UBE2J2	6	3	-0.303	0.49227
UBE2L3	6	0	-2.377	0.98924
UBE2L5	6	2	-0.437	0.2027
UBE2L6	6	2	-0.5495	0.27554
UBE2M	6	1	-1.2097	0.96475
UBE2N	5	0	-1.0419	0.97191
UBE2NL	6	1	-1.1254	0.62481
UBE2O	5	3	-0.37728	0.21413
UBE2Q1	5	2	0.24333	0.47202
UBE2Q2	5	3	0.18578	0.53107
UBE2Q2L	3	0	-1.9099	0.95694
UBE2QL1	6	1	-1.6911	0.95261
UBE2R2	5	0	-1.3217	0.98858
UBE2S	6	1	-0.96375	0.91809
UBE2U	6	3	-0.036413	0.6413
UBE2V1	6	3	0.033603	0.54966
UBE2V2	6	1	-0.99734	0.94895
UBE2W	6	4	0.54814	0.3698
UBE3A	6	3	0.16145	0.56789
UBE3B	6	3	0.098546	0.61847
UBE3C	6	4	0.80588	0.24969
UBE3D	6	1	-0.32269	0.19711
UBE4A	6	3	0.13476	0.66631
UBFD1	6	4	0.251	0.34711
UBIAD1	6	2	-0.087727	0.82846
UBL3	6	2	-0.52086	0.86058
UBL4A	6	1	0.099624	0.77523
UBL4B	6	3	0.067801	0.17408
UBL5	6	1	-1.1969	0.88326
UBL7	6	0	-0.63016	0.97319
UBOX5	6	3	-0.018553	0.46366
UBR1	6	3	-0.24569	0.66555
UBR3	6	4	0.31933	0.39042
UBR5	6	0	-1.8503	0.99852
UBR7	6	4	0.37908	0.26152
UBTD1	6	3	0.35882	0.40815
UBTD2	6	4	-0.1944	0.44593
UBXN1	6	1	-0.608	0.93336
UBXN4	6	2	-1.0043	0.90427
UBXN6	6	3	-0.33003	0.73788
UBXN7	5	0	-1.3934	0.98506
UCHL1	6	2	-0.083596	0.60416
UCHL3	6	3	-0.00010027	0.42652
UCHL5	6	3	0.033963	0.68384
UEVLD	6	0	-1.1387	0.99139
UFC1	6	3	-0.59333	0.45479
UFM1	6	1	-0.14707	0.94932
UFSP2	6	3	-0.033762	0.38166
UHRF1	6	4	0.69027	0.27074
UHRF2	5	3	0.59388	0.54779
UIMC1	6	2	-0.12082	0.71975
UNKL	6	1	-0.97634	0.84252
URM1	6	2	-0.3238	0.85852
USP1	6	3	0.12018	0.61615
USP11	6	3	-0.28598	0.35782
USP12	6	5	0.59896	0.17827
USP13	6	4	0.57169	0.21662
USP14	6	1	-0.027573	0.90624
USP15	6	4	0.6368	0.22254
USP16	6	1	-0.003677	0.60801
USP17L1	6	2	-0.88373	0.67801
USP17L10	5	4	0.31332	0.27448
USP17L13	6	2	-1.1397	0.82406
USP17L15	5	2	-0.49109	0.37385
USP17L17	4	2	0.24945	0.21321
USP17L2	5	3	-0.64942	0.55538
USP17L21	3	2	0.4996	0.16829
USP17L3	5	1	-1.1015	0.81654
USP17L5	5	1	-0.99075	0.85274
USP17L7	6	3	-0.096909	0.39215
USP17L8	6	3	-1.2721	0.56549
USP18	6	3	-0.29806	0.23483
USP19	5	1	-1.0133	0.92057
USP21	6	3	0.14956	0.62142
USP22	6	1	0.05594	0.96968
USP24	6	0	-2.3456	0.99724
USP25	6	4	0.068245	0.46482
USP26	6	3	-0.39234	0.66498
USP27X	6	3	0.14567	0.71057
USP28	5	1	-0.27551	0.65389
USP29	6	1	-0.87211	0.66937
USP30	5	2	0.069205	0.53748
USP31	6	0	-0.91915	0.98227
USP32	6	1	-0.73336	0.8591
USP33	6	1	0.069443	0.92346
USP34	6	1	-0.43822	0.95835
USP35	6	2	-0.29718	0.83998
USP36	5	2	-0.013931	0.65654
USP37	6	0	-2.3585	0.99941
USP38	6	0	-0.8879	0.97175
USP4	6	0	-0.45867	0.97866
USP40	6	2	-0.020542	0.52413
USP41	6	2	0.078684	0.56219
USP43	6	2	-0.59296	0.49415
USP44	6	1	-0.61135	0.28001
USP45	6	3	-0.2916	0.62014
USP46	6	3	0.027403	0.615
USP47	6	1	-0.59017	0.91926
USP48	6	2	-0.1024	0.77634
USP49	6	2	-1.3994	0.87555
USP50	5	1	-0.27623	0.76683
USP51	6	2	-0.079653	0.33077
USP54	6	0	-0.90404	0.99575
USP6	6	2	-0.846	0.82604
USP6NL	6	2	-0.77937	0.84845
USP8	6	1	-1.867	0.77873
USP9X	5	0	-1.865	0.96909
USP9Y	6	2	0.02779	0.72669
VCPIP1	6	2	-1.7397	0.91016
VHL	6	2	-0.16355	0.82889
VPS11	6	0	-0.31178	0.98805
VPS18	6	2	-1.0561	0.76103
VPS41	6	4	-0.11984	0.47846
VPS8	6	1	-0.54941	0.94737
WDFY1	6	3	0.081744	0.37827
WDFY2	6	2	-0.1968	0.76828
WDFY3	6	1	-0.32949	0.96009
WDR12	6	1	-0.25474	0.42435
WDR26	6	1	-1.8891	0.48311
WDR5	6	4	0.44604	0.25821
WDR53	6	3	0.95161	0.22544
WDR5B	6	0	-0.40811	0.97889
WDR61	6	1	-0.21678	0.71245
WDR76	6	4	0.58818	0.3783
WDSUB1	6	3	-0.017834	0.76154
WDTC1	6	3	0.25782	0.43266
WIPI1	6	2	-0.24264	0.74646
WIPI2	6	3	-0.0036139	0.69409
WSB1	6	2	-0.13362	0.28551
WSB2	6	3	0.27321	0.63045
WWP1	6	3	0.4768	0.15634
WWP2	5	2	-0.6566	0.74539
XIAP	6	2	0.37436	0.43403
YOD1	6	2	0.054251	0.81675
ZBTB1	6	4	0.51448	0.21306
ZBTB10	6	0	-2.2239	0.99985
ZBTB11	6	2	0.071271	0.64562
ZBTB12	6	2	-0.26682	0.69843
ZBTB14	6	2	-0.4505	0.57281
ZBTB16	5	2	0.15965	0.61014
ZBTB17	6	2	-0.33271	0.84889
ZBTB18	6	3	-0.58021	0.57661
ZBTB2	6	2	0.038056	0.81687
ZBTB20	6	3	0.019622	0.69075
ZBTB21	6	4	0.32117	0.47426
ZBTB22	6	3	0.21583	0.25305
ZBTB24	6	2	-0.35514	0.86383
ZBTB25	6	2	0.14789	0.37229
ZBTB26	6	3	-0.18056	0.6417
ZBTB3	6	2	0.26221	0.68653
ZBTB32	5	2	0.035506	0.66182
ZBTB33	6	3	0.07062	0.64683
ZBTB34	6	2	-0.12245	0.84112
ZBTB37	6	2	-0.12337	0.84683
ZBTB4	6	3	-0.067975	0.70365
ZBTB40	6	1	-0.45891	0.91804
ZBTB43	6	2	-0.54409	0.31459
ZBTB44	6	0	-1.1441	0.98339
ZBTB45	6	3	0.45579	0.35213
ZBTB46	6	3	0.23676	0.67991
ZBTB5	6	2	0.049969	0.69873
ZBTB7A	6	3	0.10631	0.50858
ZBTB7B	6	2	0.31113	0.744
ZBTB7C	6	3	-0.37817	0.32332
ZBTB8A	6	4	0.15361	0.35094
ZBTB8B	6	4	-0.57421	0.39198
ZBTB9	6	3	-0.18674	0.69609
ZFAND3	6	3	0.068021	0.64775
ZFAND5	6	4	0.48354	0.25759
ZFAND6	6	3	-0.13354	0.38109
ZFPL1	6	2	0.076987	0.60366
ZFYVE19	6	2	-0.20199	0.78586
ZMIZ1	6	0	-2.3568	0.99997
ZMIZ2	6	4	0.026966	0.36689
ZMYND11	6	1	-0.068753	0.93452
ZNF131	6	2	-0.32826	0.44566
ZNF230	5	3	-0.34616	0.57256
ZNF451	6	3	-0.85523	0.34493
ZNF598	6	1	-0.46522	0.83669
ZNRF1	6	3	-0.41841	0.63904
ZNRF2	6	2	0.016436	0.36558
ZNRF3	6	3	-0.043385	0.42345
ZRANB1	6	3	0.44354	0.43941
ZSWIM2	6	3	-0.63108	0.72162
ZSWIM5	6	1	-0.52889	0.89016
ZSWIM6	6	3	0.023542	0.43078
ZSWIM8	6	0	-0.84003	0.98392
ZUP1	6	3	0.35637	0.17185
ZYG11A	6	3	-0.4659	0.57259
ZYG11B	6	5	0.57628	0.18085

## Sheet: LYN_SI-3_L
group	guides	guides_good	lfc	p
HUWE1	6	6	2.6386	3.8051e-06
RAE1	6	6	1.7683	0.00010274
TRIM64	6	4	1.785	0.000293
CBX4	6	5	1.6875	0.00046803
CUL2	6	4	1.5131	0.00059741
NUP62	4	3	2.6997	0.00070395
RAD23B	6	5	1.7571	0.00070395
MAGEA2B	6	4	1.5511	0.0012976
KLHL38	6	6	1.9079	0.0020129
SEH1L	6	5	1.8364	0.0026065
TRIM65	6	6	1.1858	0.0026141
ZBTB16	5	5	1.502	0.0023858
KCNA1	6	5	1.8124	0.0032686
PLK1	4	2	1.3867	0.0031164
BACH2	6	6	1.545	0.0039916
KCNRG	6	5	1.7558	0.0040905
NUP37	6	5	1.3676	0.0042503
UBR1	6	5	2.1673	0.0039003
RNF180	6	5	1.9664	0.0046156
ARID1A	6	4	1.1492	0.0048592
FBXO43	6	4	1.5498	0.0055669
ELOA3D	6	5	0.72108	0.0070738
ENC1	6	5	1.0899	0.008261
BAZ1A	6	5	1.2144	0.0089535
TPR	6	6	1.3182	0.0096917
USP10	6	2	-0.58552	0.0098439
MEX3C	6	6	1.1919	0.011237
PSMB4	6	4	1.5764	0.010925
ANAPC13	6	4	1.3052	0.012781
ELOA2	6	6	0.83396	0.013923
GGA1	6	5	1.7331	0.013444
NUP160	6	6	1.6845	0.014182
MAGEA1	6	4	1.0429	0.016069
ASB8	6	2	0.99365	0.017157
MAGEL2	6	6	1.5806	0.017972
KLHL20	6	2	0.28677	0.018854
ASB12	5	4	1.2254	0.019844
DDB1	6	4	1.5067	0.020681
GRWD1	6	6	0.87852	0.022682
PATZ1	6	6	1.1349	0.022994
RNF4	6	4	1.1134	0.021708
SMURF2	5	4	1.3847	0.022713
KCNG4	6	5	1.2724	0.024159
MTMR4	6	4	0.98266	0.023641
ZRANB1	6	6	0.59635	0.024836
RANBP2	6	6	0.78423	0.02645
CPSF1	6	3	0.60485	0.02788
RCBTB1	6	5	1.1114	0.028892
CBLL2	6	6	0.72552	0.03358
FBXO30	6	6	1.2284	0.033299
KBTBD11	6	6	1.5671	0.032751
MTOR	6	5	1.5866	0.030536
OTUD6B	6	4	1.0534	0.034007
PSMC2	6	4	1.0888	0.033329
TRIM6	6	5	1.2148	0.032165
TRIM28	6	5	0.97923	0.034768
BTBD6	6	4	0.67874	0.036868
RFPL4A	6	6	0.83963	0.036488
TRIM10	6	5	0.69009	0.037035
UBE2Q1	6	3	0.96678	0.037812
ASB10	6	6	1.2951	0.043451
DTL	6	5	1.8874	0.044151
KCTD15	6	5	1.3855	0.043299
NSFL1C	6	6	1.5207	0.039867
OTUD7A	6	5	1.0938	0.044745
RLIM	6	6	1.1718	0.043824
TRIM58	6	5	0.45906	0.04151
UBE2Z	6	6	0.94882	0.043261
ZMIZ1	6	4	0.36909	0.044737
BIRC6	6	5	1.0139	0.062302
COPS7A	6	3	0.54582	0.056906
FBXL7	6	5	1.3038	0.064988
FYCO1	6	6	1.0151	0.065338
HIC2	6	6	0.86087	0.057895
HIPK2	6	3	-0.17483	0.059242
KBTBD12	6	5	1.2927	0.050666
KCNG3	6	6	1.1172	0.05288
KLHL14	5	4	0.84924	0.067888
KLHL18	6	2	0.59189	0.056624
KLHL6	6	5	1.2501	0.063238
MEX3D	6	6	0.89378	0.057043
NPLOC4	5	3	0.84102	0.060977
NUP93	6	6	1.7521	0.057515
OTUB2	6	4	0.87264	0.064067
PARP11	6	6	1.0449	0.060399
PEX10	6	5	1.8736	0.04906
PSMA2	6	5	1.3264	0.051061
PSMA5	6	4	1.4518	0.05979
PSMD7	6	4	0.49456	0.067781
RAB40AL	6	5	1.0699	0.05097
RFPL4AL1	6	4	1.0932	0.059958
RIMS1	6	5	0.71256	0.057827
RNF19B	6	5	1.0931	0.06651
TRIM3	6	4	0.34532	0.067203
UBALD2	6	4	1.3444	0.053223
UBE2W	6	4	0.59019	0.06597
USP34	6	6	1.1188	0.048466
WDFY1	6	4	0.37156	0.048968
WSB1	6	5	1.3032	0.051655
ZFPL1	6	6	0.66669	0.061944
ZNRF1	6	6	0.84748	0.060003
ZYG11B	6	6	1.5566	0.057705
FBXL4	6	5	0.78059	0.072948
FBXO40	6	3	1.0393	0.07479
HK2	6	5	1.8163	0.073413
IKBKG	6	4	0.71741	0.069486
ITCH	6	6	1.2773	0.070178
RNF20	6	5	0.91412	0.072697
SOCS3	6	3	1.0338	0.071008
TRAIP	6	3	1.2112	0.074843
TRIM68	6	6	0.60854	0.074257
UBXN8	6	3	0.73081	0.072081
ATG2A	6	3	0.42508	0.076183
ZBTB34	6	5	1.0504	0.075955
RNF165	6	6	0.44682	0.077119
CAPN3	6	6	0.78646	0.085254
COMMD3-BMI1	5	5	0.48765	0.085315
DTX3L	6	5	0.71138	0.086396
FBXO10	6	5	0.63112	0.086586
HDAC4	6	4	0.55256	0.080026
HECTD3	6	4	0.85549	0.078687
MAP1LC3A	6	2	0.077927	0.086289
MED8	6	5	0.94429	0.081282
NUP133	6	5	1.3671	0.083671
NUP54	6	2	0.1186	0.083215
PSMD6	5	4	1.2299	0.078337
TP53INP1	6	5	0.96574	0.082926
ZBTB48	6	5	0.64734	0.079273
ZNF230	5	5	1.1098	0.08253
DCAF8	6	4	1.2706	0.090543
DTX4	6	4	0.84257	0.091495
FBXO2	6	4	1.1152	0.090262
FBXO32	6	4	0.94173	0.091297
NUP153	6	5	1.26	0.090049
USP17L8	6	4	0.82991	0.091989
WDR59	6	4	1.1043	0.092454
RNF10	6	5	0.70238	0.094927
TTC3	6	4	0.78244	0.094592
USP17L17	4	4	1.444	0.094874
RNF222	5	3	0.64658	0.096015
AMBRA1	5	5	0.73793	0.10232
BAZ1B	6	4	0.27999	0.10184
FBXL19	6	5	1.1788	0.10432
KLHL28	6	5	1.2817	0.096967
MYSM1	6	4	0.73518	0.10147
PAM	6	3	0.73112	0.1037
PCLO	6	3	0.1487	0.099204
PDZRN3	6	3	1.0876	0.10165
PSMB3	6	2	0.15453	0.099021
RAG1	6	5	0.85705	0.10329
TRIM49B	6	4	1.0245	0.1014
UBE2NL	6	4	0.45237	0.10058
CUL4B	6	5	0.68686	0.10577
PSMD14	6	5	0.82545	0.10727
SYTL4	6	4	0.8398	0.10789
HERC4	6	5	1.0289	0.11367
POC1B	6	4	1.2332	0.11215
SLX4	6	4	0.50452	0.1138
TRAF3	6	5	0.78108	0.11
TRIM56	6	5	0.54853	0.11321
TRIM60	6	5	0.65307	0.11488
UBC	6	5	1.5129	0.11146
UHRF2	5	5	0.75109	0.11479
CBLL1	6	3	1.0054	0.12286
ELOC	5	4	0.77817	0.12167
FBXO33	6	5	1.4629	0.12826
FBXO6	6	3	1.1162	0.1177
FBXW8	6	3	0.64397	0.12713
KLHL32	6	5	0.97494	0.12496
MAP1LC3B	4	2	0.14195	0.12275
NUP85	6	5	0.62599	0.12706
PHIP	6	3	0.46421	0.12673
PLK4	6	5	0.87613	0.12049
PSMB2	6	4	0.74854	0.11621
RAB40C	6	5	1.4214	0.11908
RNF126	6	3	0.95934	0.12497
TRIM43B	6	2	-0.61972	0.12912
TRIM69	6	5	0.90405	0.11763
TRPM4	6	3	-0.6972	0.12543
UBAP1	5	3	0.57054	0.12073
UBE3A	6	5	1.3674	0.1276
ZBTB2	6	4	0.71145	0.12074
ZUP1	6	3	0.16507	0.12937
NUP107	6	2	0.64684	0.13152
USP37	6	3	0.27897	0.13116
AREL1	6	3	0.66601	0.13326
KCTD14	6	3	0.80052	0.13302
ANAPC11	6	3	0.95844	0.15834
ANAPC2	6	4	0.75754	0.18563
ANAPC5	6	5	0.44179	0.22371
ASB18	6	4	0.34241	0.21979
ASB2	6	5	1.0254	0.15699
ASB7	6	5	0.84453	0.15155
BABAM2	6	5	0.46797	0.1471
BIRC8	6	4	0.59778	0.17484
CACUL1	5	3	0.93527	0.21653
CALR	6	4	0.09075	0.19396
COPS8	6	3	0.43522	0.22447
CUL3	6	5	1.0111	0.18662
DCAF6	6	4	0.74478	0.15287
DCUN1D2	6	4	0.87165	0.1821
DZIP3	6	5	0.4912	0.21845
EGR2	6	5	1.0616	0.19576
EIF3F	5	3	0.67614	0.16098
FAM110A	6	5	0.41431	0.16221
FBXL13	6	4	0.48622	0.22294
FBXL2	6	5	0.76598	0.16531
FBXL22	6	3	0.10317	0.16706
FBXO31	6	5	0.84208	0.17285
FBXO34	6	4	0.17276	0.15731
FGD5	5	3	0.88439	0.21013
GSK3B	6	5	0.76463	0.18299
HECW1	6	4	-0.0025128	0.20257
HECW2	6	4	0.009544	0.1744
HERC6	4	2	0.59691	0.20108
HMG20A	6	2	0.73641	0.13929
KATNB1	6	3	0.043962	0.16697
KCNA10	6	5	0.38091	0.19905
KCNC1	6	5	0.46831	0.19998
KCTD11	6	4	0.81099	0.14227
KEAP1	6	5	0.79962	0.20552
KLHL12	6	4	0.29957	0.13957
KLHL21	6	5	0.82522	0.21294
KLHL3	6	4	-0.47017	0.21524
MAFK	5	4	0.59971	0.21464
MAGEA8	5	3	0.36168	0.14234
MAGEH1	6	4	0.88259	0.16627
MAPK15	6	4	0.61877	0.17248
MARCHF11	6	3	-0.42593	0.18485
MINDY2	5	3	0.63487	0.138
MKRN3	6	4	0.55779	0.2177
MTMR3	5	3	0.52216	0.22481
MYCBP2	6	3	0.84761	0.14984
NEURL1B	6	4	1.072	0.16273
NEURL2	6	5	0.80238	0.14566
NEURL3	6	4	0.83988	0.14101
NUP214	6	4	1.0341	0.21952
NUP58	6	5	1.199	0.17724
NUP88	6	4	0.43253	0.19406
OR2AK2	6	3	0.56897	0.20213
OTUB1	6	2	-0.25305	0.16901
PAK6	6	3	-0.67203	0.18414
PCGF1	6	4	0.45262	0.14842
PCGF3	6	4	0.57614	0.20745
PCGF5	6	4	0.55681	0.17371
PDZRN4	6	4	0.63615	0.1683
PIAS4	6	5	0.8716	0.14782
PJA1	6	4	0.76109	0.14942
PSMB10	6	5	0.44303	0.22095
PSMB5	6	4	0.077417	0.22585
PSMB7	6	4	1.4468	0.2091
PSMC5	6	2	0.0036626	0.14135
PSMG2	6	2	-0.47757	0.21961
PSMG3	6	4	0.53336	0.14299
RAF1	5	4	0.60342	0.16306
RANGAP1	6	4	0.55167	0.19571
RC3H2	6	4	0.0604	0.22525
RING1	6	4	0.44267	0.15613
RNF115	6	5	1.0391	0.17417
RNF150	6	1	-0.14282	0.1985
RNF17	6	4	0.62656	0.16946
RNF208	6	5	0.89082	0.20292
RNF215	6	3	0.69939	0.21888
RNF223	6	4	0.67375	0.18142
RNF227	6	4	0.9765	0.15485
RNF25	6	2	0.66431	0.17611
RNF7	6	3	0.51925	0.21292
RPL11	6	3	0.66875	0.21261
SAE1	6	4	0.90401	0.16458
SH3RF1	6	4	0.40866	0.17482
SMU1	6	3	1.0721	0.15091
SPIRE1	6	4	0.11215	0.20512
STX1A	6	5	0.87524	0.2201
SUMO2	6	4	0.66448	0.19876
SYTL2	6	4	0.50579	0.19091
TLE1	6	3	0.19848	0.21452
TNIP3	6	5	0.7941	0.15737
TRAF7	5	4	0.93485	0.15045
TRIM11	6	5	0.81362	0.21682
TRIM32	6	5	0.72775	0.17595
TRIM38	5	4	0.70196	0.17757
TRIM52	6	4	0.9125	0.19473
TRIM55	6	4	0.56151	0.21387
TRIM59	6	5	0.9876	0.2222
TULP4	6	5	0.68748	0.19099
UBA6	6	4	1.0178	0.14657
UBAC1	6	5	0.674	0.18934
UBAP1L	6	5	0.026875	0.22204
UBAP2	5	4	0.82643	0.21332
UBE2K	6	3	0.072135	0.19129
UBE2T	6	5	0.30782	0.19709
UBE2V1	6	3	0.001152	0.18322
UCHL1	6	3	0.60478	0.18375
UHRF1	6	5	0.83376	0.16558
USP17L13	6	2	-0.57295	0.19497
USP17L2	5	3	-0.038448	0.16075
USP27X	6	5	0.6628	0.17084
USP30	5	3	1.0008	0.19168
USP33	6	3	0.7158	0.18135
USP35	6	5	1.0967	0.18617
USPL1	6	4	0.95502	0.20612
VPS11	6	3	0.7077	0.17958
WDR61	6	4	0.33861	0.15235
WDR82	6	3	0.5634	0.17437
WDTC1	6	3	0.84847	0.20567
ZBED1	6	5	0.65086	0.20948
ZBTB3	6	5	0.66232	0.20472
ZBTB4	6	4	0.97696	0.16171
ZBTB41	6	5	0.55739	0.15412
ZBTB7A	6	5	0.71614	0.2224
ZBTB7B	6	5	1.2613	0.20125
ZBTB7C	6	5	0.49183	0.20729
ZMIZ2	6	5	0.49194	0.16442
KBTBD7	6	5	1.2572	0.22665
UBASH3B	5	1	0.16191	0.22776
KCNG1	6	3	0.23568	0.22928
NEDD8	5	2	0.062733	0.22894
CHD6	6	2	0.18979	0.23362
FBXW7	6	3	0.56567	0.23471
KCTD1	6	5	0.82547	0.23295
ZNRF3	6	4	0.46109	0.23455
ABTB1	6	2	0.67881	0.23716
UBE4B	6	4	1.0687	0.23835
ZBTB39	6	4	0.9088	0.23782
ATG5	6	5	-0.022089	0.24131
GCLC	6	3	0.16387	0.24249
MKRN2	6	4	0.41507	0.24141
OR2F2	6	5	0.69081	0.24254
PSMD5	5	4	0.77198	0.2432
ZBTB45	6	4	0.33407	0.24032
SOCS2	6	5	0.55569	0.24407
ATG4B	6	5	-0.042868	0.25209
FBXO46	6	5	0.86679	0.25034
KCNA5	5	3	0.27266	0.25005
KLHL36	6	5	0.4128	0.24881
PLK3	6	4	0.68484	0.24739
PSMB11	6	3	0.46805	0.24652
PWP1	6	5	0.70914	0.25161
TRIM15	6	5	0.7336	0.24947
USP15	6	2	0.25032	0.25096
USP46	6	5	0.94624	0.24865
FBXW4	6	5	1.0215	0.25433
MAGEA4	6	3	0.20089	0.25423
ATG101	6	4	-0.086718	0.26403
ATG16L1	6	3	0.62842	0.25592
BNIP3L	6	4	0.91142	0.2753
CCNB1IP1	6	1	-0.98819	0.2719
CDC16	6	4	0.74019	0.26299
CDC27	3	2	0.9673	0.28082
CDK2	6	5	0.94483	0.27596
DPF2	6	3	-0.17199	0.28021
FGD2	6	4	0.65264	0.26934
IRF9	6	2	-0.70668	0.27942
KCNB2	6	5	0.54815	0.2757
KCTD21	5	3	0.33418	0.27111
LRRC29	6	5	0.7851	0.26205
MAGEA10	6	2	0.2514	0.27362
OR2D3	5	4	0.66691	0.26662
OR2F1	6	4	0.88699	0.26385
PELI3	6	4	0.16577	0.27985
PLEKHF1	6	4	0.78346	0.27182
PRMT9	6	5	0.66069	0.27966
PSMA6	6	5	1.2503	0.26329
RAD54L	6	4	0.68714	0.2768
RUFY1	6	4	0.13725	0.26013
SKP2	6	4	0.2787	0.26299
SQSTM1	6	4	0.48896	0.26751
STAMBP	5	3	0.033084	0.26582
TBC1D25	6	4	0.40867	0.27919
TRIM13	6	5	0.88311	0.2603
TRIM21	6	4	0.63869	0.26598
TSG101	6	4	-0.12227	0.26751
UBA1	6	3	-0.60559	0.27516
UFSP2	6	4	0.18058	0.2595
USP26	6	4	0.27385	0.27521
USP3	6	4	0.55188	0.27138
ZBTB49	6	5	0.55182	0.25712
ZFAND3	6	2	0.077128	0.27677
RNF166	6	5	0.56926	0.28271
BRCC3	6	4	0.36433	0.28378
RNF217	6	3	0.4367	0.28434
LTN1	6	5	0.59447	0.28684
PSMD9	6	1	-0.41686	0.28735
USP53	6	3	0.52614	0.28606
RNF167	6	3	0.31375	0.28837
ATG13	6	2	-0.073413	0.3004
BECN1	6	5	-0.13846	0.32202
BFAR	5	2	-0.22862	0.31149
BRAP	6	3	0.78457	0.29883
BTRC	6	5	0.65509	0.32628
CNOT4	6	3	1.039	0.32592
DCAF12L1	6	5	0.44836	0.30055
DCAF12L2	6	3	-0.36578	0.30473
DCAF16	6	5	0.66421	0.3233
EPM2A	6	5	0.6975	0.30778
FANCL	6	5	0.59683	0.29195
FBXL15	6	5	0.063856	0.29729
KCNA7	6	5	-0.24218	0.31928
KCTD18	6	5	0.41401	0.31671
KLHL13	6	4	0.46983	0.32518
KLHL29	6	2	0.39	0.32659
KLHL41	6	5	0.85957	0.29343
MEX3B	6	4	0.56187	0.28933
MUL1	6	5	0.14936	0.29958
MYNN	6	5	0.84092	0.29897
NUP50	6	2	-1.5255	0.31226
RB1CC1	6	2	-0.63755	0.30777
RNF148	6	5	0.79791	0.32174
RNF151	6	3	0.83898	0.31755
RNF216	6	5	0.33788	0.31284
RNF40	6	4	0.47711	0.29728
RNF43	6	5	0.52201	0.31062
RNF8	6	4	0.61311	0.30758
SCAF11	6	5	0.71417	0.29904
SEL1L	6	4	0.71538	0.30722
SENP3	6	4	0.60046	0.32178
SF3B3	6	4	0.25183	0.31382
SHPRH	6	3	-0.13554	0.29494
SUMO4	6	5	0.73805	0.32126
SYTL5	6	3	0.61957	0.30624
UBA52	5	4	0.93168	0.3177
UBE2D3	6	4	-0.099416	0.31062
UBE2E2	6	3	0.40819	0.3138
UBE2U	6	2	-0.023323	0.3041
UBOX5	6	5	0.46357	0.29169
UBTD1	6	3	-0.16365	0.31385
USP17L1	6	4	-0.1282	0.32387
USP17L3	4	3	1.0195	0.30082
USP22	6	4	0.1964	0.30305
USP29	6	5	0.68235	0.29149
USP49	6	5	0.58071	0.31812
ZBTB17	6	5	0.49736	0.30949
ZBTB24	6	5	0.83176	0.31442
ZFYVE19	6	3	0.16195	0.30193
ZNF451	6	4	0.45052	0.32436
ZSWIM5	6	5	0.56833	0.32095
CDCA3	6	3	0.56531	0.32795
SMURF1	6	4	0.65398	0.33066
TPT1	6	5	1.56	0.33123
EPN1	6	3	0.41494	0.3332
MDM2	6	5	0.38948	0.33261
VHL	6	5	0.69795	0.33472
UBE2S	6	5	0.58351	0.33651
PSMD2	6	5	0.75172	0.33743
VPS8	6	5	0.80285	0.33879
AAAS	5	2	0.42408	0.50857
ADRM1	6	4	-0.034513	0.37947
AFP	6	4	0.49042	0.41257
AMFR	6	3	-0.13597	0.49656
ANKUB1	6	4	0.21489	0.47064
ASB13	6	4	0.30294	0.51158
ASB15	6	3	0.43029	0.38588
ASB17	6	4	0.51212	0.49444
ASB6	6	4	0.068141	0.45848
ATG10	6	4	-0.2861	0.39177
ATG4C	6	4	0.72152	0.36332
ATG7	6	2	-0.20603	0.349
BIRC2	6	3	0.1986	0.3848
BSN	4	2	-0.52863	0.51059
BTBD10	6	3	0.12009	0.35517
BTBD11	6	2	-0.17633	0.38473
BTBD17	6	3	0.40482	0.45316
BTBD18	6	4	0.57749	0.47486
BTBD2	6	4	0.12538	0.45426
BTBD7	6	3	0.29694	0.50586
BTBD8	6	4	0.64687	0.45354
CBX8	6	4	-0.26152	0.35075
CCL28	6	3	-0.65778	0.43757
CDC20	6	4	1.0365	0.45648
CDC26	6	3	0.22042	0.37024
CLTC	6	4	0.32117	0.43722
COPS2	6	4	0.16574	0.42631
COPS9	6	4	0.5268	0.4499
DCAF4L2	6	3	0.68333	0.36806
DCAF8L2	6	1	-0.58731	0.37191
DDA1	6	4	0.68379	0.4081
DEF8	6	2	0.48677	0.44139
DNAJB2	5	3	0.42893	0.42135
DTX1	6	3	0.17926	0.49367
DTX2	6	2	-0.036503	0.44993
DTX3	6	4	0.6834	0.36123
DVL2	6	3	-0.81892	0.41636
E4F1	6	4	0.17675	0.47675
ELOA	6	3	0.3317	0.4953
ELOA3	4	3	0.28076	0.50154
ELOA3B	6	4	-0.11729	0.39545
FBXL14	6	3	-0.7069	0.36583
FBXL16	6	2	-0.16335	0.51591
FBXL5	6	2	-0.29031	0.42944
FBXL6	6	1	-0.070624	0.35693
FBXO21	6	3	-0.72451	0.34442
FBXO22	6	4	0.72346	0.43183
FBXO27	6	4	-0.10357	0.46807
FBXO5	6	3	0.10239	0.42467
FBXO9	6	3	-0.20998	0.46011
FBXW5	6	4	-0.87777	0.48101
FEM1B	6	3	0.02501	0.47945
FEM1C	6	4	-0.052059	0.48468
FRK	6	3	-0.3067	0.43116
FUNDC1	6	2	-0.5591	0.36303
FZR1	6	3	0.27248	0.50505
GABARAP	6	4	0.53635	0.38809
GABARAPL1	6	3	0.32804	0.47734
GLMN	6	4	0.037269	0.44414
GNL3	6	4	0.42259	0.49925
GNL3L	6	3	0.14631	0.456
GSK3A	5	3	-0.054849	0.51613
HACE1	6	2	-0.21513	0.45486
HMG20B	6	3	0.34528	0.50977
IBTK	6	3	-0.21025	0.39871
IPP	6	4	0.56962	0.38854
IQUB	6	2	-0.033344	0.50571
IVNS1ABP	6	4	-0.079214	0.43308
KBTBD13	6	4	0.67197	0.44902
KBTBD4	6	3	0.18709	0.37495
KBTBD8	6	3	0.27739	0.49155
KCNF1	6	2	-0.59577	0.37382
KCTD10	6	3	-0.1391	0.46507
KCTD17	6	4	-0.15391	0.35433
KCTD3	6	2	-0.84486	0.39604
KCTD7	6	4	0.17035	0.41921
KLHDC2	6	4	-0.19783	0.41374
KLHL1	6	4	-0.19543	0.49053
KLHL24	6	4	-0.043845	0.45537
KLHL26	6	4	0.37407	0.45034
KLHL40	5	2	0.038152	0.39107
KLHL7	6	4	0.66101	0.48029
KLHL9	6	3	0.44724	0.46254
LMO7	6	4	0.42302	0.50656
LNX1	6	3	-0.33342	0.43301
LONRF2	6	4	0.26828	0.50365
LRRC14	5	4	-0.14334	0.39223
LRRC28	6	3	0.15177	0.43912
LRRC41	6	3	-0.073514	0.45709
MAGEA3	6	4	-0.25777	0.42718
MAGED1	6	5	0.6512	0.34047
MAGEE1	6	3	0.040283	0.47941
MAGEF1	6	4	0.067933	0.34218
MALT1	6	4	0.76052	0.35617
MAP3K1	6	4	0.74363	0.3853
MARCHF9	6	4	0.33245	0.47597
MDM4	6	3	0.23432	0.50295
MIB2	6	3	0.63908	0.37782
MID2	6	4	0.2882	0.49218
MKRN1	6	3	-0.063764	0.50543
MLPH	6	3	0.072906	0.50806
MPDZ	6	2	0.091963	0.36204
MTBP	6	3	-0.19476	0.38993
N4BP1	6	3	-0.42436	0.37448
NARF	6	3	0.45155	0.39695
NDC1	6	3	-0.7258	0.51353
NEDD4L	6	3	0.52343	0.41613
NFX1	6	3	0.25875	0.4381
NLE1	5	1	-0.68217	0.45099
NSD2	6	3	0.28707	0.379
NSD3	6	2	0.16037	0.35807
NSMCE2	6	4	0.5508	0.437
NUP155	5	2	-0.031933	0.39856
NUP205	6	2	0.31186	0.37296
NUP35	6	2	0.15758	0.3471
NUP43	6	4	0.58719	0.50082
OR2AP1	6	3	0.33473	0.36018
OR2G2	6	2	-0.29714	0.43795
OR2G6	6	4	0.54722	0.40449
OSTM1	6	4	0.28058	0.43898
PCGF6	6	3	0.58645	0.34987
PELI2	6	3	0.61565	0.35271
PJA2	6	4	0.5675	0.49582
PLK5	6	4	0.66098	0.44976
PRPF8	6	3	0.3554	0.49575
PSD	6	3	-0.18345	0.51089
PSMA3	6	2	-0.41176	0.42861
PSMA7	5	4	-0.25469	0.45151
PSMB8	6	4	0.54219	0.44089
PSMC1	5	1	-0.81691	0.42019
PSMC3	6	3	-0.060824	0.35425
PSMD13	6	4	0.47235	0.43609
PSMD4	6	4	0.4072	0.51495
PSMG1	6	4	0.31981	0.47693
RAB40B	6	4	-0.054908	0.49704
RACK1	6	3	0.024773	0.37208
RAD23A	6	3	0.51772	0.47196
RBBP5	6	4	0.076185	0.44697
RBBP6	6	5	0.57235	0.34486
RBBP7	6	4	0.026915	0.50111
RBCK1	6	2	0.49838	0.41164
RFPL2	6	1	-0.19612	0.49204
RHOBTB3	6	4	-0.14622	0.42654
RICTOR	6	3	0.3135	0.38502
RMND5A	6	3	0.15469	0.40599
RNF111	6	4	0.37374	0.43078
RNF113A	6	4	0.86902	0.37937
RNF135	6	4	-0.10836	0.41871
RNF14	6	2	0.016637	0.42957
RNF182	6	4	0.69942	0.40025
RNF207	6	4	0.5975	0.41536
RNF214	6	2	-0.48604	0.48532
RNF220	6	4	0.56717	0.46891
RNF24	6	3	0.21313	0.47276
RNF39	6	2	0.017817	0.38146
RWDD3	6	3	0.35381	0.34578
SEM1	6	4	0.6542	0.44287
SENP7	6	3	0.21559	0.3875
SHH	6	2	-1.0162	0.4677
SHKBP1	6	3	0.85091	0.38089
SKP1	6	2	0.083954	0.46941
SPOP	6	3	0.15217	0.42436
SPSB3	6	3	0.41267	0.3912
SUMO1	6	4	0.091505	0.41728
TAX1BP1	6	4	0.51332	0.44811
TLE3	6	3	0.13788	0.49501
TMEM189	6	4	0.55223	0.36113
TOLLIP	6	2	-0.33183	0.43195
TRAF5	6	5	0.75761	0.34374
TRIM2	5	3	-0.42682	0.46176
TRIM24	6	3	-0.054011	0.43645
TRIM26	5	4	0.51398	0.35927
TRIM40	6	3	0.10169	0.43
TRIM49C	4	2	-0.014082	0.41218
TRIM5	6	4	0.8197	0.36653
TRIM50	5	3	0.49313	0.38957
TRIM54	6	2	-0.061513	0.45887
TRIM62	6	3	0.44323	0.36903
TRIM63	6	3	0.18571	0.49908
TRIM64B	6	2	0.14121	0.44749
TRIM77	6	4	0.39689	0.36638
UBA3	6	3	-0.36803	0.50073
UBA7	6	4	0.57161	0.47537
UBALD1	6	3	0.35137	0.40417
UBAP2L	6	4	0.63518	0.48811
UBD	6	3	0.55766	0.49088
UBE2B	6	3	-0.35375	0.4198
UBE2G2	6	3	0.076968	0.38759
UBE2H	6	3	-0.017349	0.44912
UBE2L3	6	4	0.59572	0.45073
UBE2M	6	3	0.21029	0.47365
UBE2N	5	4	0.81405	0.35712
UBE2R2	5	3	1.0297	0.39505
UBE3C	6	4	0.041507	0.45317
UBL4A	6	2	0.07169	0.47498
UBL4B	6	2	-0.97095	0.39317
UBL7	6	3	0.064944	0.42493
UBXN7	5	2	0.32257	0.46737
UEVLD	6	2	-0.049428	0.48492
UFC1	6	4	0.075952	0.42039
UFM1	6	4	0.58099	0.40559
UFSP1	6	4	0.6547	0.35725
URM1	6	4	-0.16873	0.46704
USP1	6	3	0.52105	0.3678
USP13	6	4	0.779	0.47177
USP14	6	2	-0.66624	0.39033
USP16	6	3	0.38732	0.4187
USP17L7	6	3	0.27676	0.44454
USP18	6	4	0.15296	0.51337
USP32	6	3	-0.42066	0.5066
USP38	6	3	-0.30473	0.45774
USP50	5	2	0.085212	0.47736
WDFY2	6	3	-0.011379	0.37889
WDR12	6	4	0.58827	0.49395
WDR5	6	3	-0.2589	0.37131
WDR53	6	3	0.22183	0.3591
WDR76	6	3	-0.11021	0.37794
WIPI2	6	2	-0.51107	0.46502
WWP1	6	3	-0.51858	0.43165
YOD1	6	3	0.34266	0.49632
ZBTB11	6	3	-0.034429	0.37404
ZBTB12	6	4	0.33896	0.47459
ZBTB14	6	3	0.61237	0.44321
ZBTB22	6	4	0.32327	0.51585
ZBTB38	6	4	0.2939	0.49326
ZBTB40	6	4	-0.77458	0.51472
ZBTB44	6	3	0.29613	0.3573
ZBTB46	6	5	0.79227	0.34308
ZBTB47	6	3	0.25403	0.41339
ZBTB5	6	3	0.26104	0.44019
ZC3HC1	6	3	0.68243	0.43415
ZSWIM6	6	3	0.42129	0.39784
EYA1	6	4	0.20212	0.51898
HECTD4	6	1	-0.18059	0.52083
KLHL8	6	3	-0.081739	0.51931
RELA	6	4	0.075644	0.51992
RNF181	6	2	-0.16933	0.5174
STUB1	6	3	0.43996	0.52087
BIRC7	6	3	-0.66201	0.52307
KLHL22	5	2	-0.0091155	0.52328
SIAH2	6	4	0.42101	0.52388
ANAPC1	4	3	0.41107	0.55685
ATG2B	6	3	0.22131	0.53508
ATG9B	5	2	-0.39542	0.54732
BTBD3	6	3	0.15371	0.54855
CACYBP	6	2	-0.54883	0.53269
CCNF	6	4	0.044921	0.53472
DCAF1	5	2	0.18654	0.55906
DCST1	6	4	0.52626	0.55595
FBH1	6	4	0.2019	0.53231
FBXL12	6	2	0.23183	0.55678
FBXO48	6	3	0.055426	0.53505
FBXW9	6	4	0.30678	0.55515
FUS	6	4	0.56523	0.54527
HK1	5	2	0.52332	0.52969
KCTD20	6	4	0.42288	0.53769
KCTD4	6	4	0.18147	0.55643
MAGEA6	6	4	0.45954	0.55187
MAGEB1	6	4	0.36904	0.54272
MARCHF1	6	3	-0.14398	0.55293
NUP210	6	3	-0.011115	0.55092
POMP	6	4	0.34432	0.5469
PSMA4	6	1	-0.61455	0.53562
PSMD10	6	2	-0.074575	0.55072
PSMD3	6	2	-1.1832	0.54464
PSME4	6	2	0.19846	0.53001
RABGEF1	6	4	0.53987	0.5496
RNF168	6	4	0.48253	0.55131
RNF183	6	4	0.36867	0.55571
RNF185	6	3	0.5197	0.54735
RNF26	5	3	-0.98231	0.54278
RPL5	4	2	-0.33339	0.55267
SIAH1	5	3	-0.35079	0.55864
SPSB1	6	4	-0.46179	0.53149
STBD1	6	4	0.33022	0.54303
TINCR	6	2	0.092646	0.54805
TRAF4	6	4	0.28769	0.55696
TRIM33	6	4	0.35914	0.55812
TRIM35	6	3	0.47545	0.55959
TRIM46	6	4	-0.0059007	0.53951
TRIM7	6	4	0.013149	0.53972
UBL5	6	2	-0.54549	0.53126
USP12	6	3	0.17111	0.55813
USP17L15	5	3	0.2815	0.53591
USP42	6	3	0.064463	0.54587
ZBTB20	6	3	0.049939	0.5602
ZFAND5	6	4	0.6513	0.53059
ZNF598	6	3	0.54107	0.55259
KCNV1	6	3	-0.057373	0.56653
OTULIN	6	3	0.35136	0.56519
POM121C	5	3	0.07812	0.56404
PRKN	6	3	-0.3786	0.56622
PSMC4	6	4	0.088807	0.56226
SH3RF2	6	4	-0.08001	0.56478
UAP1	6	3	-0.29773	0.56488
ZBTB37	6	4	-0.29646	0.56689
APPBP2	6	3	-0.059499	0.6018
ARIH1	6	4	0.21073	0.65222
ASB14	6	3	0.21361	0.64765
ASB5	6	3	0.094025	0.6068
ATE1	6	2	-0.19677	0.69455
ATG14	6	1	-0.36321	0.64874
ATG3	6	3	-0.028786	0.66186
ATG4A	6	2	-0.0517	0.70415
ATG4D	6	3	0.90067	0.67663
BACH1	6	3	-0.29595	0.69081
BCL6	6	3	0.20279	0.63103
BCL6B	6	3	0.28617	0.59188
BRCA1	6	2	-0.56792	0.6703
BRWD1	6	3	0.21957	0.68764
BTBD1	6	3	-0.60668	0.64168
CAND1	6	4	-0.062471	0.63976
CBL	6	2	-0.5389	0.63281
CCIN	6	4	0.079362	0.64033
CDC34	6	3	-0.15216	0.68107
COPS3	6	3	-0.036572	0.6406
COPS5	6	3	-0.44112	0.65025
CUL4A	6	4	-0.83211	0.58702
CUL9	6	2	-0.053828	0.64664
CYLD	6	4	0.25552	0.651
DCAF10	6	2	-0.64182	0.63926
DCAF7	6	2	-0.39294	0.68833
DCAF8L1	6	4	0.25571	0.56906
DCUN1D3	6	3	0.055384	0.70013
DET1	6	1	-0.48533	0.68925
ECT2L	6	3	-0.13511	0.69511
EIF3H	6	3	-0.22219	0.62421
FBXL20	6	3	-0.20034	0.70509
FBXL8	6	4	0.19826	0.64517
FBXO28	6	3	0.13918	0.70352
FBXO4	6	4	0.12134	0.57571
FBXO42	6	3	0.28655	0.68058
FBXO8	6	2	0.14855	0.62308
FBXW11	6	2	-0.22584	0.63449
FBXW12	6	3	0.36145	0.6
FBXW2	6	1	-0.23984	0.67065
FEM1A	6	3	-0.84545	0.70873
FGD1	6	2	-0.6125	0.70644
FGD3	6	2	0.1006	0.60063
GTF2H2	6	3	-0.69011	0.58694
HECTD2	6	2	-0.087936	0.68981
HGS	6	2	0.070728	0.68759
HIC1	6	3	0.4048	0.60312
IFIH1	6	3	0.12877	0.66356
JOSD2	6	2	-0.26276	0.63037
KCNA2	6	3	0.28474	0.6681
KCNA4	6	2	-0.59869	0.70007
KCNA6	6	3	0.17276	0.60151
KCNC2	5	3	0.60727	0.6595
KCND2	6	1	-0.92739	0.64533
KCND3	6	4	0.022897	0.58594
KCTD12	6	4	0.2964	0.62142
KCTD8	6	4	0.54675	0.57169
KIAA1586	6	4	0.32473	0.5939
KLHDC3	6	2	-0.54428	0.68288
KLHL15	6	4	0.51254	0.59283
KLHL17	5	2	0.015636	0.71291
KLHL33	6	4	0.33204	0.65948
KLHL35	6	3	0.53012	0.6902
KLHL4	6	4	-0.17865	0.57328
LGALS3BP	6	2	-0.078819	0.69231
LNX2	6	3	-0.60974	0.651
LONRF3	6	4	0.45693	0.63922
MAGEA5	6	3	-0.25589	0.66786
MAGEB2	6	2	0.092902	0.60276
MARCHF7	6	4	0.34363	0.61757
MARCHF8	6	4	-0.30662	0.57975
MINDY4	6	3	-1.2918	0.67482
MPND	6	3	0.59976	0.63877
MRPL49	6	3	0.33297	0.67216
NAE1	6	4	0.055011	0.62081
NDN	6	4	0.1811	0.60173
NEDD4	6	3	0.30843	0.66683
NEURL1	6	1	-0.4085	0.68344
NFXL1	6	4	-0.0022587	0.65772
NUP188	6	2	0.29207	0.70712
NUP42	6	3	0.15062	0.57374
OPTN	5	3	0.51809	0.59714
OR2AJ1	5	2	-0.39841	0.69049
OR2B11	5	3	0.55342	0.62019
OR2B2	6	3	0.31018	0.64272
OR2B6	6	3	0.040759	0.60294
OR2C1	6	4	-0.12029	0.61967
OR2C3	6	3	-0.11224	0.65577
OR2G3	6	3	-0.73781	0.5697
OR2H2	6	3	0.33682	0.68893
OTUD3	6	1	-1.0487	0.69082
OTUD4	6	4	0.62564	0.59598
PAF1	6	3	-0.69694	0.65068
PAN2	6	3	-0.24946	0.57658
PEX12	6	3	0.49507	0.67314
PHRF1	6	1	-0.14845	0.70778
PIAS1	6	4	-0.67684	0.62717
PIAS3	6	4	-0.032321	0.66212
PSMD1	5	1	-0.49391	0.67247
PSMD11	6	3	-0.30878	0.71295
PSMD8	6	4	0.84351	0.60679
PSME3	6	2	-1.1075	0.63688
RAB40A	6	3	0.26454	0.68749
RASD2	6	3	0.32405	0.60568
RBBP4	6	2	-1.0414	0.67349
RBX1	6	3	0.24944	0.66663
RFFL	6	3	-0.16746	0.63348
RFPL1	6	2	0.0026042	0.67078
RIOK3	6	3	-1.0639	0.61858
RIT1	6	3	0.24593	0.71383
RNF103	6	4	0.52403	0.63141
RNF122	6	3	0.45998	0.59111
RNF133	6	3	-0.3756	0.69738
RNF139	6	1	-0.30523	0.6767
RNF144B	6	3	-0.66798	0.705
RNF146	6	4	0.23604	0.62632
RNF187	6	2	-0.45625	0.69968
RNF19A	6	4	0.077744	0.57929
RNF213	6	2	-0.61025	0.71014
RNF224	6	2	0.3213	0.70579
RNF34	6	2	-0.23438	0.67635
RNF41	5	2	0.16198	0.64058
RNF44	6	3	0.18664	0.58357
RNF5	6	3	0.08303	0.58755
RUFY2	6	4	0.27846	0.60178
SAG	6	2	-0.26775	0.69351
SENP1	6	3	0.32967	0.6006
SENP2	6	4	0.3467	0.63807
SENP5	6	4	-0.10381	0.64154
SOCS1	6	2	-0.69282	0.68316
SOCS4	6	1	-0.80354	0.65329
SPOPL	6	4	0.60166	0.65309
SUGT1	6	2	-0.017964	0.65323
SUMO3	6	4	0.081287	0.60348
SYTL1	6	2	-0.74323	0.7006
SYTL3	6	3	0.15833	0.68482
TBC1D1	6	3	-0.2451	0.63734
TBC1D5	6	3	0.21675	0.71139
TBL1XR1	6	3	-0.21485	0.59477
TOPORS	6	2	-0.53819	0.69388
TOR1AIP2	6	4	-0.42771	0.65851
TP53INP2	6	2	-0.48738	0.63573
TRAF6	6	2	-0.38381	0.69555
TRIM27	6	4	-0.10091	0.64644
TRIM31	6	1	-0.71052	0.69281
TRIM34	6	1	0.12611	0.60982
TRIM41	6	3	0.1196	0.58282
TRIM45	6	3	0.13332	0.71256
TRIM6-TRIM34	6	4	0.35996	0.58246
TRIM61	6	1	-0.81512	0.58945
TRIM8	6	3	0.4213	0.68794
TRPC4AP	6	3	-0.25362	0.68522
UBE2E1	6	4	0.16729	0.64399
UBE2J1	6	4	-0.16618	0.61203
UBE2L5	6	2	0.50087	0.68132
UBE3B	6	2	-0.7672	0.62012
UBE3D	6	3	0.17809	0.70807
UBL3	6	4	0.0050253	0.65829
UBLCP1	6	3	0.10218	0.69179
UBR3	6	4	-0.086504	0.65476
UBR4	6	2	0.047316	0.69901
UBXN1	6	3	-0.40765	0.71378
UFD1	6	3	-0.56766	0.6856
USP11	6	3	-0.11724	0.60608
USP17L4	4	2	-1.1597	0.62973
USP2	5	3	0.2631	0.71195
USP20	6	2	0.020026	0.68575
USP25	6	3	0.34727	0.58317
USP36	5	1	0.0826	0.70543
USP41	6	3	0.52307	0.67298
USP44	6	3	0.47279	0.57847
USP45	6	3	0.14166	0.68038
USP51	6	3	0.16254	0.71232
USP54	6	2	-0.40716	0.6587
USP6	6	3	-0.92235	0.59951
USP6NL	6	2	0.28135	0.69185
VPS18	6	3	-0.66513	0.64202
WDFY3	6	3	-0.046624	0.5817
WDR26	6	3	0.40461	0.69858
WDR5B	6	3	0.23419	0.57119
WDSUB1	6	2	-0.17966	0.6539
WIPI1	6	3	0.28832	0.64031
ZBTB21	6	3	-0.67343	0.68372
ZBTB32	5	3	-0.09003	0.57638
ZBTB43	6	3	-1.3608	0.60759
ZBTB6	6	3	0.36415	0.69195
ZBTB8A	6	3	0.36215	0.67912
ZBTB9	6	4	0.22197	0.65072
ZNF131	6	4	0.13479	0.61114
ZNRF4	6	3	0.032959	0.6832
ZSWIM8	6	3	0.29341	0.67221
ZYG11A	6	2	-0.36611	0.63954
KBTBD6	6	3	-0.79713	0.71463
CRBN	6	3	0.15527	0.721
KLHL11	6	2	-0.32531	0.72081
LRRC58	6	2	-0.0048801	0.72253
MEX3A	6	3	0.24637	0.71726
MNAT1	6	2	0.1127	0.72277
NACC2	6	3	-0.036738	0.72195
PML	6	3	0.091002	0.72012
RFWD3	6	2	-1.2198	0.71905
RNF38	6	3	-0.85698	0.72173
SH3RF3	6	2	-0.042929	0.71644
RNF123	4	2	-0.21848	0.72444
UBE4A	6	3	-0.35652	0.72696
UBR7	6	3	-0.30508	0.72657
USP31	6	2	-0.0051501	0.72469
USP40	6	2	-0.40505	0.72545
GPS1	6	3	-0.43614	0.72816
MPI	5	3	-0.11067	0.72888
HLTF	6	3	-0.38326	0.72975
ASPSCR1	5	3	0.065221	0.73291
PSMF1	6	3	0.10074	0.73517
RNF32	6	1	-0.40806	0.73358
UCHL3	6	3	0.17636	0.7339
ZBTB8B	6	2	-0.70418	0.73513
ABTB2	6	3	-0.29832	0.75662
AKTIP	6	1	-0.80271	0.98408
ANAPC10	6	3	0.13252	0.86586
ANAPC4	6	0	-0.85763	0.99412
ANAPC7	6	1	-0.38991	0.84386
ANKFY1	6	1	-0.95701	0.80224
ANKIB1	6	2	-0.12801	0.88981
ARIH2	6	3	0.11619	0.86415
ARMC5	6	2	-0.4194	0.84985
ASB1	6	2	-0.096457	0.79972
ASB11	6	2	-0.57591	0.90224
ASB16	6	0	-2.8036	0.99767
ASB4	6	3	-0.28492	0.8565
ASB9	6	2	-1.1045	0.81289
ATG12	6	1	-0.18359	0.81678
ATG16L2	6	2	-1.6	0.74262
ATG9A	6	1	-1.7349	0.91341
ATRX	6	1	-1.9961	0.83485
ATXN3	5	2	-0.59697	0.87889
AUP1	6	3	0.17585	0.79603
BAP1	6	2	-1.0477	0.76635
BARD1	6	1	-1.2772	0.91608
BCL11A	6	1	-1.8303	0.95957
BIRC3	6	3	-0.57139	0.77596
BTBD16	6	3	0.31531	0.75964
BTBD19	6	3	-0.37455	0.85292
BTBD9	6	2	-0.71795	0.92039
CAND2	6	2	0.055593	0.91838
CBLB	6	1	-1.3712	0.96091
CBLC	6	1	-0.35336	0.97342
CDC23	6	2	-1.1418	0.76517
CDRT1	6	2	-0.79209	0.93223
CGRRF1	6	2	-0.66071	0.76985
CHFR	6	3	-0.28625	0.77106
CHMP3	6	2	-0.495	0.85253
CIAO1	6	2	0.078773	0.88379
CISH	6	2	-0.29349	0.78621
COP1	6	3	-0.26652	0.79026
COPS4	6	1	-1.8555	0.96433
COPS6	6	2	-0.045742	0.92962
COPS7B	6	2	-1.4336	0.88643
CUEDC2	6	2	-1.216	0.84461
CUL1	6	2	0.067584	0.8865
CUL5	6	0	-0.83647	0.99586
CUL7	4	0	-0.57532	0.96222
CYHR1	6	1	-0.96177	0.92134
DCAF11	6	2	-1.1687	0.92029
DCAF12	6	3	-0.30238	0.76736
DCAF13	6	1	-1.7927	0.98326
DCAF15	6	1	-0.3105	0.97416
DCAF17	6	1	-1.3374	0.9827
DCAF4	6	3	-0.039263	0.74306
DCAF4L1	6	3	-0.19987	0.8292
DCAF5	6	1	-1.7431	0.83459
DCUN1D1	6	1	-1.7458	0.97706
DCUN1D4	6	1	-0.87171	0.90564
DCUN1D5	6	2	0.10034	0.86389
DDB2	5	3	0.017931	0.74268
DPF1	6	2	-0.52487	0.92322
EDEM1	6	1	-0.71832	0.80032
EED	6	1	-0.97085	0.98067
EGR1	6	3	-0.28438	0.74357
ELOB	6	2	-0.83636	0.87474
EPN2	6	0	-1.6664	0.99655
ERCC8	6	0	-0.67707	0.99924
FADS1	6	3	-0.017232	0.74348
FAF1	6	1	-0.73483	0.97376
FAU	6	2	-0.80192	0.90622
FBXL17	6	2	-0.91084	0.87191
FBXL18	6	2	-0.47846	0.95597
FBXL3	6	2	-0.79588	0.95675
FBXO11	6	2	0.13856	0.84113
FBXO15	5	1	-0.90689	0.93938
FBXO16	6	2	-0.45414	0.92362
FBXO17	6	2	-0.17417	0.92069
FBXO24	6	2	-0.50814	0.80803
FBXO25	6	2	-0.36998	0.92168
FBXO3	6	1	-0.16783	0.89376
FBXO36	6	0	-1.7014	0.99949
FBXO38	6	2	-0.96221	0.78345
FBXO39	6	2	-0.1385	0.80984
FBXO41	6	1	-0.63038	0.96459
FBXO44	6	3	0.26309	0.80065
FBXO45	6	2	-0.2018	0.89217
FBXO47	6	2	-0.75027	0.82717
FBXO7	6	0	-1.075	0.99864
FBXW10	6	2	-0.73736	0.89551
FGD4	5	2	-0.6154	0.8922
FGD6	6	2	-0.25094	0.87456
FSCB	6	1	-1.162	0.90623
G2E3	6	0	-1.5075	0.99283
GABARAPL2	6	1	-0.67785	0.98347
GAN	6	2	-0.55284	0.87968
GMCL1	6	3	0.061314	0.77612
GNB2	6	2	-0.91427	0.88803
GZF1	6	2	-0.29543	0.93905
HECTD1	6	2	-0.26465	0.7718
HERC1	6	1	-0.36134	0.92284
HERC2	6	0	-1.8465	0.99983
HERC3	6	1	-0.39608	0.8532
HERC5	6	1	-0.49984	0.96532
IRF2BPL	5	2	0.059122	0.80844
ISG15	6	3	0.066809	0.80217
KBTBD2	6	2	-1.1156	0.93112
KBTBD3	6	2	-1.1553	0.95494
KCMF1	6	2	-0.75539	0.91668
KCNA3	6	1	-0.38328	0.97327
KCNB1	6	1	-0.91945	0.87284
KCNC3	6	2	-0.17025	0.87666
KCNC4	6	3	0.099669	0.76638
KCND1	6	2	-0.51285	0.94651
KCNG2	6	3	0.3468	0.75537
KCNS1	6	0	-0.83126	0.99617
KCNS2	6	2	-0.37798	0.81079
KCNS3	6	2	-0.62516	0.80369
KCNV2	6	2	-0.13371	0.88595
KCTD13	6	2	-0.030703	0.78802
KCTD16	6	1	-0.40373	0.94871
KCTD19	6	1	-0.47469	0.8868
KCTD2	6	3	-0.067651	0.77798
KCTD5	6	1	-0.38253	0.94823
KCTD6	6	1	-0.55191	0.96433
KCTD9	5	1	-1.6786	0.9507
KLHL10	6	3	-0.27348	0.80157
KLHL2	6	2	-0.84747	0.75259
KLHL25	6	2	-0.43088	0.9133
KLHL30	6	2	-0.83125	0.93965
KLHL31	6	2	0.3196	0.86034
KLHL34	6	2	-0.16162	0.88201
KLHL5	6	3	0.01137	0.84663
LONRF1	6	2	-0.32362	0.90237
LRR1	6	3	-0.19271	0.80561
LRSAM1	6	2	0.21893	0.88484
LZTR1	6	1	-0.57318	0.96202
MAGEB3	6	1	-0.47134	0.93705
MAGEB4	6	0	-1.3868	0.994
MAGED2	6	2	-1.6766	0.94122
MAN1B1	6	2	-0.34707	0.89588
MARCHF10	6	2	-0.13337	0.90991
MARCHF2	6	1	-1.7673	0.9244
MARCHF3	6	2	-0.6176	0.88239
MARCHF4	6	1	-0.9785	0.86335
MARCHF5	6	2	-0.41489	0.82222
MARCHF6	6	1	-0.65935	0.98708
MGRN1	6	2	-0.55343	0.90396
MIB1	6	1	-1.3435	0.96224
MID1	6	1	-0.64029	0.95532
MINDY1	6	2	-0.37543	0.95373
MINDY3	6	1	-0.46316	0.95997
MTAP	6	2	-0.67202	0.80857
MYLIP	5	2	-0.63756	0.89685
MYRIP	6	3	-0.2513	0.78482
NACC1	6	3	-0.47986	0.75293
NBR1	5	2	-0.99249	0.79281
NEURL4	6	2	-0.0074303	0.92478
NHLRC1	6	2	-0.0060964	0.92838
NOSIP	6	2	-0.88765	0.91261
NSMCE1	5	2	-0.56812	0.86698
NUB1	6	3	-0.013111	0.83943
OBI1	6	2	0.088823	0.87994
OR2AT4	6	2	-0.081063	0.94806
OR2B3	6	3	-0.049343	0.76014
OR2D2	6	2	-0.11046	0.7616
OR2H1	6	2	-0.91169	0.88058
OTUD1	6	2	-0.98199	0.9313
OTUD5	6	0	-1.8745	0.99591
OTUD6A	6	2	-0.50497	0.84394
OTUD7B	6	1	-0.020364	0.74292
OTULINL	6	2	-0.46886	0.90664
PAFAH1B1	6	2	-1.5484	0.94205
PARK7	6	2	-0.16014	0.93081
PCGF2	6	2	-0.33694	0.90209
PELI1	6	2	-0.38532	0.74761
PEX2	6	3	-0.10338	0.78682
PHF7	6	2	-0.11118	0.93487
PIAS2	6	1	-0.36662	0.96559
PLEKHF2	6	1	-0.93512	0.95147
PLK2	6	2	-0.30148	0.84051
POM121	5	1	-0.52096	0.90348
PPIL2	6	1	-0.3284	0.97022
PRAME	6	2	-1.2017	0.87526
PRPF19	6	2	-0.67559	0.8744
PSMA1	6	1	-0.57841	0.96927
PSMA8	6	2	-0.67984	0.89435
PSMB1	6	2	-0.62923	0.95792
PSMB6	6	3	-0.23967	0.84532
PSMB9	6	3	-1.0514	0.80139
PSMC3IP	6	2	0.064577	0.90249
PSMC6	6	1	-1.7955	0.94316
PSMD12	6	2	-1.5325	0.78393
PSME1	6	1	-0.85889	0.87727
PSME2	6	1	-0.26212	0.96381
PSME3IP1	6	3	0.29477	0.85425
PSMG4	6	0	-1.1437	0.98924
RAD18	6	2	-0.16765	0.85462
RAPSN	6	2	-0.21374	0.9386
RC3H1	6	3	0.17322	0.83654
RCBTB2	6	1	-1.143	0.95895
RCHY1	6	3	-0.66473	0.76528
RFPL3	6	2	-0.19905	0.84007
RFPL4B	5	1	-1.7822	0.968
RHOBTB1	6	3	0.039937	0.76177
RHOBTB2	5	1	-0.68214	0.90523
RIMS2	5	1	-1.3346	0.90242
RMND5B	6	2	-0.29745	0.94607
RNF11	6	1	-0.56077	0.97491
RNF112	6	2	0.20279	0.80275
RNF113B	6	1	-1.8834	0.95994
RNF114	6	3	-1.1064	0.74975
RNF121	6	2	-0.54304	0.9084
RNF125	6	1	-1.4009	0.97337
RNF128	6	2	0.19209	0.77294
RNF13	6	2	-0.77376	0.89099
RNF130	6	1	-0.60891	0.96771
RNF138	6	3	0.17704	0.81234
RNF141	6	2	-0.52238	0.89363
RNF144A	6	2	0.17555	0.90746
RNF145	6	1	-0.67432	0.9514
RNF149	6	3	-0.13977	0.84411
RNF152	6	1	-0.29813	0.97726
RNF157	5	0	-1.4237	0.98624
RNF169	6	3	-0.19201	0.83529
RNF170	6	3	0.038538	0.78797
RNF175	6	0	-1.8775	0.99427
RNF186	6	3	-0.060826	0.86941
RNF2	6	1	-0.40567	0.95317
RNF212	6	3	-0.5887	0.7554
RNF212B	6	2	-0.71847	0.86888
RNF225	6	2	-0.16576	0.88293
RNF31	6	3	-0.0797	0.86433
RNF6	6	1	-0.36304	0.94878
RNFT1	6	2	-0.49292	0.8767
RNFT2	6	3	0.26308	0.76273
RPH3AL	6	2	-0.038969	0.82197
RSPRY1	6	2	-0.45222	0.8516
SENP6	6	3	0.09253	0.76183
SENP8	6	1	-0.7601	0.97143
SHARPIN	6	2	-0.65554	0.92636
SIAH3	5	0	-1.13	0.97863
SNRNP40	6	1	-0.80521	0.77653
SNURF	6	3	0.081212	0.77806
SOCS5	6	3	0.079839	0.86228
SOCS6	6	2	-0.36262	0.8478
SOCS7	6	3	0.020718	0.77179
SPIRE2	6	2	-0.25346	0.88004
SPSB2	6	3	-0.049896	0.79695
SPSB4	6	2	-0.60827	0.78561
STAMBPL1	6	3	0.21237	0.78051
SYVN1	6	2	-0.45568	0.92999
TATDN1	6	0	-0.86169	0.98894
TBL1X	6	2	-0.088999	0.92738
TLE2	6	3	0.26191	0.76716
TNFAIP1	6	2	-0.50206	0.94365
TNFAIP3	6	3	-0.16493	0.82564
TNIP1	6	3	0.15954	0.76402
TNIP2	6	1	-0.42264	0.94484
TRAF2	6	2	-1.3919	0.79502
TRIM17	6	0	-1.1979	0.99143
TRIM22	6	3	0.28641	0.77005
TRIM23	6	1	-1.074	0.83546
TRIM25	6	0	-0.5261	0.99057
TRIM36	6	1	-0.37212	0.9373
TRIM37	6	2	-0.55346	0.8583
TRIM39	6	1	-0.94881	0.90031
TRIM4	6	3	0.099153	0.77912
TRIM42	6	2	-0.65347	0.94701
TRIM43	6	2	-0.66027	0.78068
TRIM47	6	3	0.072226	0.85096
TRIM48	6	2	0.14007	0.76956
TRIM49	6	1	-1.1904	0.97441
TRIM51	6	1	-0.80625	0.97983
TRIM67	6	3	-0.17401	0.80504
TRIM72	6	2	-0.30957	0.92012
TRIM74	5	2	-0.64791	0.82249
TRIM9	6	3	-0.45947	0.86558
TRIML1	6	1	-0.4232	0.98145
TRIP12	6	2	-0.86749	0.9491
UAP1L1	6	3	-0.71603	0.79117
UBA2	6	0	-1.8376	0.99808
UBA5	6	2	-0.23012	0.89365
UBAC2	6	1	-1.3923	0.79385
UBASH3A	5	2	-1.7209	0.87593
UBB	6	2	0.15139	0.88907
UBE2A	6	2	-1.4352	0.824
UBE2C	5	1	-1.6651	0.89385
UBE2D1	6	1	-0.94957	0.96634
UBE2D2	6	2	-0.53263	0.94304
UBE2D4	6	3	-0.70331	0.82309
UBE2E3	6	3	-0.67457	0.85333
UBE2F	6	0	-1.5752	0.99808
UBE2G1	6	2	-0.54862	0.94633
UBE2I	6	0	-1.5822	0.98965
UBE2J2	6	2	-1.3257	0.76927
UBE2L6	6	3	-0.51131	0.81803
UBE2O	5	1	0.40523	0.83141
UBE2Q2	5	0	-1.5828	0.98385
UBE2Q2L	3	0	-2.2488	0.96725
UBE2QL1	6	1	-0.45979	0.82268
UBE2V2	6	2	-0.32792	0.83389
UBFD1	6	1	-0.1992	0.9259
UBIAD1	6	1	-0.31373	0.97965
UBR2	5	0	-2.0487	0.9842
UBR5	6	1	-1.2479	0.98767
UBTD2	6	3	0.040762	0.84067
UBXN4	6	2	0.033099	0.91237
UBXN6	6	3	0.042943	0.86836
UCHL5	6	3	0.053992	0.74778
UIMC1	6	2	-0.016623	0.74739
ULK1	6	2	-1.3445	0.93758
UNK	4	1	-0.15836	0.8771
UNKL	6	0	-2.3857	0.99335
USP17L10	5	1	-0.33867	0.96524
USP17L21	3	0	-0.91972	0.93593
USP17L5	5	2	-1.08	0.85274
USP19	6	1	-0.16383	0.79339
USP21	6	3	-0.58595	0.82374
USP24	6	2	-0.56911	0.86165
USP28	5	2	-0.23081	0.83945
USP39	6	2	0.18972	0.95056
USP4	6	2	-0.8951	0.75309
USP43	6	1	-0.45552	0.96487
USP47	6	2	-0.66588	0.94627
USP48	6	3	-0.45363	0.77855
USP5	5	0	-1.1842	0.99912
USP7	6	1	-0.8056	0.98389
USP8	6	1	-1.0746	0.98706
USP9X	5	1	-1.0744	0.91663
USP9Y	6	2	-0.7027	0.93348
VCPIP1	6	3	0.21332	0.74422
VPS41	6	3	0.083557	0.77399
WSB2	6	2	-0.59773	0.87634
WWP2	5	2	-0.90198	0.90859
XIAP	6	1	-0.64086	0.94959
ZBTB1	6	2	0.069664	0.8934
ZBTB10	6	0	-0.99758	0.99286
ZBTB18	6	2	-0.74967	0.89414
ZBTB25	6	3	-0.69476	0.7941
ZBTB26	6	2	-0.11086	0.7511
ZBTB33	6	1	-0.47271	0.97292
ZBTB42	6	2	-0.34755	0.90558
ZFAND6	6	0	-2.1576	0.98953
ZMYND11	6	2	-1.9726	0.88614
ZNRF2	6	1	-0.35505	0.96404
ZSWIM2	6	1	-0.79005	0.9629

## Sheet: BLK_DMSO_H
group	guides	guides_good	lfc	p
EP400	6	6	3.8275	2.4514e-06
BUD31	5	5	2.9885	9.2609e-06
NRBP1	6	6	2.6596	1.4981e-05
UMPS	6	6	3.1586	1.4436e-05
CACTIN	6	6	3.3958	2.751e-05
FAM136A	6	6	2.6052	3.4047e-05
C15orf39	6	5	2.915	4.2219e-05
AMD1	5	5	2.5389	5.6383e-05
SAFB2	5	4	2.7123	5.6927e-05
BRD2	6	6	2.3267	8.6889e-05
CSE1L	6	6	3.0177	8.471e-05
SNRPA1	4	2	1.8006	7.5449e-05
MARVELD1	2	1	3.6763	9.5605e-05
LYPLA2	6	3	1.7525	0.00012393
PHF5A	4	4	3.7629	0.00011576
PSENEN	5	5	3.672	0.00014409
KAT5	6	5	2.5354	0.00015607
DSPP	5	2	1.3703	0.00018168
SOS1	5	4	3.2913	0.00018712
VCP	4	3	3.6481	0.00019094
TRIOBP	5	4	2.3667	0.0002258
CFL1	5	4	1.722	0.00024051
NCF4	4	3	3.5224	0.0002732
ESS2	6	5	1.7022	0.00031024
LMX1B	5	4	2.7498	0.0003353
LSM11	5	4	2.9328	0.00034837
PRRC2C	6	5	2.471	0.00041374
FCF1	6	2	0.31268	0.00051126
XPR1	6	6	2.0575	0.00051725
ACTL6A	5	4	2.8228	0.00054176
MFAP3	6	6	2.0731	0.00055593
TTC36	5	4	2.0025	0.00062075
UBL5	6	6	2.872	0.00062783
CBX1	6	4	2.4338	0.00065235
ATP2A2	6	5	1.784	0.00070573
PSEN1	4	4	3.6581	0.00070029
TAF1	6	6	1.4621	0.00071445
MCF2L2	6	6	2.5786	0.0007613
SSPO	5	4	3.041	0.00087733
CCDC73	6	6	2.0256	0.00097485
SF3A1	4	4	2.3726	0.00098302
GTSF1	3	2	2.1212	0.0010081
VSTM2B	5	4	2.4559	0.0010353
ACMSD	6	5	1.3739	0.001244
NISCH	6	6	2.1321	0.0012031
NRBF2	4	4	3.6817	0.0012549
RBM22	6	6	2.1697	0.0012222
STUM	6	1	-0.56936	0.0011671
CCND3	6	6	1.8875	0.0015566
DEFB129	5	1	0.81368	0.0015392
DENR	4	3	3.0111	0.0014243
FOXL2NB	6	2	0.67376	0.0014989
GABPB1	6	6	1.2064	0.0015425
MCRIP1	6	5	1.8148	0.0014896
NCAPH	6	6	1.5985	0.0015251
PSMB1	6	5	1.9467	0.0015643
SLU7	6	5	2.0487	0.0015468
GPR20	5	5	2.7574	0.0016318
COPS5	6	6	2.2769	0.0017059
BTBD19	6	5	2.5674	0.0017762
FAF2	6	3	0.75678	0.0018361
ICE1	6	6	2.6754	0.0018067
HIST2H2AB	5	3	2.5791	0.0018786
DNAJC27	6	6	2.2926	0.0020191
HMGN3	6	6	1.5377	0.0020001
RPL7L1	3	3	3.9869	0.0019663
SEZ6	6	6	1.5167	0.0020404
ZNF569	5	5	1.9484	0.0019897
PHF14	5	4	2.4446	0.0020992
PRSS23	5	4	2.7336	0.0021183
SOX3	5	2	1.5564	0.0021412
LIMS1	6	5	2.2571	0.0022371
PSIP1	3	3	3.5478	0.0022164
IQUB	4	3	1.5936	0.0023286
SSC4D	5	3	2.4258	0.002303
DEPDC4	6	2	0.61732	0.0024767
HSD17B7	5	5	3.1659	0.0024092
MAGEB16	5	3	1.4908	0.0024729
XPO1	6	5	2.2928	0.0024827
DHODH	5	4	1.782	0.0025792
UBE2E3	6	4	1.6527	0.0025574
IPMK	5	4	2.7504	0.0026908
PRR14	6	3	1.239	0.0026723
ZNF418	6	3	1.8065	0.0026625
NRIP2	6	1	0.21485	0.0027998
RIMS3	6	6	2.3366	0.0028074
SLC25A4	6	4	2.148	0.0027949
IL17REL	6	5	1.6845	0.0030438
MRTO4	6	6	1.7183	0.0030558
KAT6B	6	3	1.1611	0.0031201
LMOD1	5	4	2.5907	0.0033516
AHCTF1	6	3	1.1685	0.0034415
KRT6B	6	6	1.5899	0.0034415
LRRC3	4	3	2.5345	0.003508
RANGAP1	6	6	2.0261	0.0035423
SPC25	5	5	2.7751	0.0034775
ABI1	5	3	1.7104	0.0038288
XRN2	6	6	2.1874	0.0038098
ADAMTS10	6	4	2.4765	0.003983
ADAMTS13	6	6	1.6608	0.0039628
MRGBP	5	4	1.9549	0.0039351
ORC1	6	1	-0.71328	0.0040713
ADAMTS7	5	3	1.9574	0.0075283
ADCY2	6	6	1.541	0.0047054
ADIPOR1	4	4	2.4746	0.0086423
AGAP9	4	2	2.3676	0.0086538
ALG14	5	5	2.4199	0.0049129
ALKBH3	5	4	2.0437	0.0061136
ALS2CL	4	2	2.184	0.0081411
AQR	6	5	1.6253	0.0089882
ARHGAP8	6	3	1.0389	0.0090422
ARMCX6	6	3	1.7328	0.0066698
ARMS2	6	2	1.2546	0.0059093
ATP5S	4	4	1.4845	0.0055034
B4GALNT2	5	4	2.4449	0.0088951
BAG1	6	6	2.4645	0.0080496
BANF2	5	4	2.6357	0.0083656
C12orf73	4	3	2.1954	0.0070603
CCL3	3	2	2.7561	0.0082899
CDKN1B	6	6	2.389	0.0074308
CDON	5	4	3.0124	0.0062857
CFAP100	4	2	2.1314	0.0045621
CRLF2	6	3	1.6783	0.0080709
CROCC	6	6	1.8518	0.0051444
CSNK2A1	6	6	1.183	0.004257
CSNK2B	6	6	1.1041	0.0075321
CTTNBP2NL	5	4	2.2072	0.0072668
CXCR6	5	2	0.56666	0.0086766
CXorf56	5	5	2.1778	0.0068256
DCTN4	6	2	0.97842	0.0043932
DLL1	5	3	2.3181	0.0082806
DTX2	4	3	2.0257	0.0088068
DYRK3	6	5	1.7551	0.0073485
ELAVL3	6	1	0.8872	0.0053117
EML4	5	5	2.2025	0.0063434
ERLEC1	5	4	1.9806	0.0089349
EXOC2	6	5	1.9188	0.0066202
FEZF1	6	3	1.542	0.0056026
FKBP6	5	4	2.3065	0.0091288
GFPT1	6	4	1.1797	0.0063004
GGA3	5	5	1.7964	0.0086897
GNA12	6	4	2.1342	0.0078562
GOLT1A	6	4	2.123	0.0052338
GPR142	3	2	1.9616	0.0081635
HOXB7	6	3	1.6051	0.0058052
HSPA14	6	4	1.3319	0.0080992
INPP5D	5	4	1.7119	0.007014
IQCG	6	6	1.9579	0.0077571
ITGA7	4	4	3.2277	0.007309
ITLN1	6	5	1.3583	0.0083732
KCNT2	4	3	2.7922	0.0080099
KRIT1	5	3	1.8047	0.005084
KRT18	2	1	2.7083	0.0065189
KRT6C	6	3	0.43649	0.0067771
KRT76	5	5	1.7012	0.0065853
LCE3A	5	4	2.1635	0.0057753
LYAR	6	6	1.1997	0.0077713
MBIP	5	2	0.67003	0.0082588
MPDU1	3	1	2.3518	0.005419
MYBPC1	5	4	2.5619	0.0073349
NAA30	6	6	2.372	0.0060852
NAT10	5	4	2.1558	0.0073049
NCS1	5	5	1.369	0.0052735
NCSTN	6	6	2.0907	0.0083977
NIT2	6	5	2.1782	0.0085895
NOX5	6	3	1.2509	0.0054223
NUFIP2	6	2	0.70997	0.0088744
OLAH	6	6	1.915	0.0076291
PANK1	6	6	1.227	0.0080758
PAPSS2	6	4	1.4933	0.0049053
PCBD2	5	4	1.4562	0.0074297
PDILT	5	5	2.619	0.0052011
PEPD	5	5	2.0194	0.0087856
PFN1	6	5	1.0726	0.0075495
PHF8	5	3	2.1764	0.0044973
PLBD1	5	5	2.372	0.0059164
POTEJ	4	4	3.0592	0.008079
PPP2CA	6	4	1.8776	0.0063598
PRPSAP2	6	3	-0.029214	0.0073948
PSMB9	4	4	2.7179	0.0059044
PTMA	1	1	5.524	0.0063206
PUF60	6	6	2.9701	0.0073818
RAB1A	3	1	1.5838	0.0086892
RAB5B	6	5	2.6437	0.0054691
RAB6A	5	4	1.9863	0.0070037
RAC1	6	6	1.1444	0.0068555
RAD1	5	2	1.5388	0.0071524
RAPGEFL1	5	4	2.2146	0.007366
RBAK	6	4	2.0292	0.006508
REV1	4	4	2.0515	0.0058766
RHOA	6	6	1.4573	0.0090743
RHOBTB3	6	6	1.5778	0.0061806
RHOXF1	5	2	1.1753	0.0060852
RPH3AL	5	4	2.4877	0.0053651
RPL11	4	2	1.4559	0.0086538
RPL35A	4	4	2.225	0.0088096
SATB2	6	4	1.6767	0.00621
SF1	6	5	1.5815	0.0044875
SLC18A3	6	3	0.94715	0.0058368
SLC2A2	6	5	1.6329	0.0077179
SLCO3A1	5	5	2.1151	0.0073077
SMAD9	5	4	2.0409	0.0051063
SMIM7	5	2	1.2993	0.0067226
STIP1	3	3	3.6441	0.0049461
STXBP6	6	6	1.769	0.0089681
TAF15	6	3	1.1664	0.0060929
TEDC1	5	5	1.802	0.0071197
THAP3	6	3	1.6615	0.0079238
TMCO4	6	5	1.5641	0.0080131
TMEM155	5	3	2.1888	0.0091108
TRAF7	6	4	1.7029	0.0074123
TRIP4	5	2	0.94483	0.0050366
TRPC6	6	5	2.032	0.0061413
TSHR	5	5	1.9932	0.0087322
TSPAN14	4	2	1.2536	0.007306
UBE2I	5	3	0.5678	0.0089763
USP15	6	4	1.9159	0.0055051
USPL1	6	5	1.9082	0.0068555
VPS53	6	5	2.1559	0.005583
WAPL	5	4	1.7374	0.0047293
WHRN	6	5	1.2581	0.0085911
WTAP	4	3	2.509	0.0042216
ZBED9	6	4	1.6118	0.0047092
ZNF143	6	5	2.2383	0.0057954
ZNF232	5	3	2.3226	0.0080376
ZNF384	5	3	1.6674	0.0079292
METAP1	6	5	1.9499	0.0092443
P4HA2	5	3	2.1066	0.0092078
SP7	6	4	2.5424	0.0092644
ZSWIM2	6	4	1.5984	0.0093091
KRAS	6	6	1.3164	0.0093598
EGR2	5	4	1.8522	0.0095128
ESR1	6	4	1.6924	0.009527
RAB11FIP1	5	3	1.6705	0.0095499
SSX1	5	2	0.8306	0.0096166
TREML1	6	6	2.1684	0.0095777
ZKSCAN8	5	4	2.6281	0.0094774
CLDN4	6	6	1.6579	0.009722
KMT5A	6	3	0.37345	0.0097591
PTPN18	6	6	1.6555	0.009868
SPATA31A3	4	4	2.9111	0.0098904
CALU	6	4	1.7192	0.0099792
TAF4	5	4	1.9269	0.0099694
CACHD1	5	4	1.6527	0.010172
KRT15	5	4	1.2114	0.010215
MUS81	6	3	1.4643	0.010078
ZBTB3	5	4	2.1415	0.010213
ZMAT5	4	3	1.2968	0.010171
AMT	5	3	1.3978	0.010423
HSPA6	5	4	1.6795	0.010396
ZNF720	6	2	-0.040775	0.01036
AADAC	5	3	-0.20628	0.011555
ANKLE2	5	3	2.4524	0.010854
C1QTNF9	5	4	2.2384	0.011536
CCDC185	6	5	2.3689	0.011523
CHMP7	4	3	2.1296	0.011356
DCAF1	5	4	2.2338	0.011095
FAM3D	6	6	2.0303	0.010937
HTR7	6	4	0.91077	0.011585
KLF3	6	2	0.42545	0.010646
LRRTM1	4	4	2.4199	0.011092
NCBP1	5	3	2.0322	0.010855
PHF13	5	4	2.1918	0.011461
PPP1R14B	5	5	1.8279	0.011109
RBM12B	6	2	1.175	0.010776
RBM39	6	4	1.733	0.011158
SLC2A1	6	6	1.1432	0.0111
SLC52A1	5	3	2.117	0.011279
SNRNP40	5	1	0.066397	0.011497
SNRPF	4	3	2.7173	0.011537
SPOUT1	5	2	0.1345	0.011345
SPRR3	5	3	1.6336	0.010605
TMEM116	5	4	1.8874	0.01147
TMEM170A	5	4	1.5138	0.011058
TMEM239	3	2	2.0064	0.011586
TSPAN11	4	3	1.3668	0.011584
TTR	6	5	2.0669	0.011555
NOTCH2NL	5	5	3.035	0.01171
RARA	6	5	1.8016	0.011798
USP1	6	4	1.9758	0.011764
C9orf129	5	4	1.9143	0.011987
DDX46	4	3	0.75679	0.011963
PACRGL	6	3	1.7821	0.011994
DEFB130A	4	2	1.2184	0.012066
TAB2	5	4	1.3231	0.012086
MEN1	6	5	2.4077	0.012216
ALG1	6	6	1.9877	0.012404
CATSPERG	5	2	0.57346	0.01235
CDC42EP1	6	5	1.1671	0.012417
IL4	6	5	1.7573	0.012283
LRRC47	2	1	2.8508	0.012488
NCOA7	5	4	1.8992	0.012475
CAMSAP2	6	5	2.0152	0.012579
ADM	5	4	1.4963	0.012697
FGF2	4	3	2.642	0.0128
PAK2	6	5	2.3606	0.012767
UGGT1	6	4	2.0174	0.012721
ZP1	6	5	2.0019	0.012649
ACSM5	5	4	2.1928	0.013318
BBS5	5	3	1.1753	0.013362
CASQ2	6	6	1.0776	0.013147
DDX41	6	6	1.2566	0.013208
DHX37	3	3	2.946	0.01354
FABP4	6	3	1.5295	0.013321
HIST2H3D	5	4	2.077	0.013459
MAGOH	6	4	1.8306	0.013239
MNX1	3	3	3.1775	0.013072
RAB7A	5	5	1.2607	0.013091
SRP54	5	4	2.0298	0.013344
STX8	6	5	1.597	0.013537
UGP2	6	6	1.6556	0.013457
WNT8A	6	6	2.2365	0.013461
ZSCAN4	5	2	1.1856	0.013415
ALAS1	6	6	1.6081	0.01375
FGD1	5	5	1.5701	0.013714
OSTC	4	2	0.69478	0.013728
SAMD4B	5	4	1.5399	0.013691
RASSF4	5	3	2.1042	0.014
RBMX2	4	2	1.1633	0.014003
TEX35	5	4	2.0546	0.014107
BLK	2	1	2.372	0.014304
RNF25	6	4	0.80605	0.014238
TIAM1	6	5	1.3772	0.014332
VPS28	5	4	2.2718	0.0143
ALYREF	5	4	2.5336	0.014656
ATF4	6	3	1.7784	0.014794
C17orf64	6	4	1.5267	0.014716
CDK7	6	6	0.86383	0.01478
IL26	5	1	0.51189	0.014592
KHSRP	6	4	1.6665	0.014742
KRTAP9-9	5	5	2.3332	0.014485
MARK2	4	3	2.585	0.014849
PCSK7	5	4	2.5082	0.014439
SNRNP70	6	4	0.98707	0.014843
TDRKH	5	4	1.7844	0.01482
ACSM1	5	3	1.6196	0.015045
KRTAP4-9	6	4	0.53952	0.015081
NMRAL1	5	4	2.0694	0.014944
NPFFR2	5	2	0.38598	0.015051
PBK	6	2	0.62771	0.015086
ANO9	6	5	2.417	0.016594
BAHD1	6	4	2.356	0.016196
BBS7	5	5	1.0597	0.015713
C12orf29	6	4	1.8074	0.015268
C7orf57	4	2	1.9531	0.016588
CHCHD3	6	6	1.5742	0.015922
CKAP5	4	2	1.4061	0.016685
CYP21A2	6	3	0.57292	0.015353
CYP2W1	4	3	1.2853	0.016145
DNM2	3	3	3.4875	0.016625
DYNC2H1	5	3	0.63651	0.015621
FAM205A	6	5	1.8083	0.015492
FKBP2	4	3	1.6621	0.015497
HIST1H2BC	6	3	0.40062	0.016412
HLA-DOA	6	6	0.99252	0.01612
KLHDC7B	5	2	0.81893	0.016442
KLHL36	3	3	2.4855	0.015868
MAPK3	5	4	1.005	0.01641
MLXIPL	6	4	1.2641	0.016156
MSANTD2	4	1	1.1913	0.016218
NEUROD2	3	3	2.9941	0.01634
PPP3CC	5	4	1.998	0.015845
PRDX6	5	5	1.2617	0.015922
PYDC1	5	4	2.0726	0.016554
RASGRP2	6	6	1.5307	0.016208
RPL10	5	5	2.0108	0.016096
RPL36A	3	1	0.90003	0.015672
RPL37A	5	3	2.0192	0.016229
SELENOH	5	2	0.88367	0.015819
SETD1A	5	5	1.477	0.0159
SMC1A	6	6	2.2494	0.015575
SNRPB	6	4	1.6329	0.016693
TDRD10	5	4	1.6433	0.015563
ZDHHC8	5	5	2.3464	0.01589
ZNF692	6	6	0.93246	0.01636
ALX3	6	5	1.4684	0.016863
BHMT	5	5	1.4022	0.0169
CACYBP	6	4	2.5108	0.016828
SLC35E2B	4	3	1.4072	0.016889
CFAP74	6	2	0.53759	0.017089
PRDM10	5	2	0.24354	0.017053
CSDC2	3	2	2.1081	0.017473
HVCN1	3	3	3.0129	0.017412
NAGS	6	5	1.032	0.01732
NEURL1B	5	1	0.36678	0.017461
NUPL2	6	5	1.1617	0.017433
SIRPG	6	1	0.40808	0.017384
HYKK	5	5	1.6213	0.017556
KLHL10	6	2	0.80015	0.017677
SDE2	6	4	1.7326	0.017701
SLC22A13	5	5	2.1411	0.017676
VSTM5	6	4	2.2586	0.017605
TOGARAM2	6	4	1.3785	0.0178
ANP32A	6	2	0.36929	0.018644
B3GALT2	5	3	1.5481	0.018693
CCDC54	6	5	1.3383	0.018395
CHAF1A	5	3	1.1404	0.018546
CPOX	6	3	1.049	0.018248
CSF3	5	5	1.4915	0.018075
CYP4F12	5	3	1.363	0.018703
DDA1	6	4	1.7525	0.018501
GYPE	4	1	0.62181	0.017896
KLF14	4	2	1.3117	0.018099
KPNA4	6	4	2.2194	0.01806
MRI1	5	2	1.4669	0.018122
NAALAD2	5	5	1.4163	0.018584
NAT6	5	1	-0.24896	0.018406
NOP16	5	3	0.93393	0.018449
POLQ	6	5	1.02	0.018709
RPRD1A	5	4	0.80554	0.018201
SLC25A5	5	4	2.2301	0.018459
SNRPE	2	2	3.8706	0.018151
ZNF610	5	3	1.3767	0.018037
POU3F3	6	4	1.3878	0.018782
CENPX	4	4	2.3396	0.018852
B4GALT1	5	3	1.8242	0.019342
CHMP6	5	5	1.406	0.019448
COL18A1	5	4	1.504	0.019049
CRNKL1	5	3	2.0032	0.019254
CSTF1	6	5	1.6727	0.019573
F2	6	6	1.6006	0.01956
GPR34	6	6	0.7456	0.019249
KHDRBS1	6	3	0.86189	0.018989
S100Z	5	2	1.61	0.019122
SMARCAL1	6	4	1.3988	0.01956
USP45	6	1	0.49482	0.019479
WDR6	5	3	1.8298	0.019085
YPEL2	4	4	1.5401	0.019302
ZNF691	5	4	1.533	0.019465
CCT8	5	5	2.2353	0.019681
WDR78	6	4	1.0269	0.019643
APH1A	6	5	1.0811	0.020406
ATF5	5	4	0.93153	0.019849
C10orf67	6	5	1.5756	0.02038
CHRM3	6	6	1.0539	0.020188
GCNA	6	6	1.3819	0.019813
HSPA5	1	1	4.1434	0.020053
LSM6	3	3	2.3089	0.020413
MAJIN	5	3	1.8568	0.019987
PRDM12	5	2	1.3852	0.020392
SCYL3	6	5	1.8766	0.019956
TAF6	6	6	2.5617	0.020406
TMEM86B	5	4	1.2261	0.0199
USP37	4	4	2.3524	0.020214
VEZT	6	6	1.0872	0.020028
ZNF138	5	4	2.2416	0.020273
CTAGE4	4	2	1.2458	0.020488
CAPN13	6	6	2.2189	0.020822
DHDDS	5	5	1.5394	0.020936
FGL1	5	5	1.5516	0.020905
HSPA9	6	5	2.1912	0.020996
LONP1	6	5	1.0772	0.020862
MAP4K2	6	5	1.2166	0.021017
NAA35	5	4	1.7678	0.02065
NAGLU	6	3	0.15821	0.020977
POLR2I	5	4	2.0802	0.020599
SIAH1	5	5	1.577	0.020814
TRIM71	6	4	1.6122	0.020783
KIAA1551	6	3	1.171	0.021203
ATP5J	6	4	1.4209	0.021445
NCR3	5	2	1.0637	0.021382
PTPRC	6	5	1.51	0.021424
TAF1L	6	6	2.1813	0.021662
UCN3	6	5	1.5126	0.02163
C6orf141	6	4	1.8179	0.021711
ERCC1	6	4	0.79156	0.021784
TCTA	6	6	1.2796	0.021962
COL21A1	5	3	1.1709	0.022177
EPAS1	6	6	1.1346	0.022207
PSME3	6	6	1.7111	0.022086
UFD1	6	6	2.1948	0.022211
VENTX	4	3	1.8685	0.022228
CATSPER3	5	3	1.0891	0.022475
CWC22	5	4	2.4199	0.022382
FAM186A	6	4	1.5899	0.022445
RAN	2	2	3.0562	0.022364
SEC11A	5	4	2.0695	0.022555
ARIH2	6	5	0.9585	0.022965
CSNK1D	4	3	2.5097	0.022916
DCD	3	3	2.0302	0.023173
DMC1	5	5	1.6679	0.02317
FBXW4	5	3	2.0853	0.023396
KLHL7	6	6	1.9081	0.023435
LRRC39	5	4	1.6115	0.023431
PAG1	6	6	1.5236	0.023205
PPP1R9B	6	1	-0.24747	0.023399
PRKACB	6	6	1.0409	0.022938
SF3A3	5	3	1.6045	0.02328
TIA1	5	3	1.7877	0.02318
TNFRSF8	5	4	1.5319	0.023407
ZNF488	5	4	1.7079	0.023204
ACOT6	6	3	1.5123	0.029454
ACTB	3	3	1.8297	0.027171
ACTL8	6	6	1.1537	0.026787
ANKHD1-EIF4EBP3	4	4	2.0304	0.028936
ARGFX	3	3	2.2941	0.027087
ASPHD2	5	5	1.5917	0.026756
ATIC	5	5	2.2047	0.026923
BDH2	6	3	0.82401	0.027626
BRD1	6	6	0.78683	0.025076
C17orf82	6	3	1.4669	0.025992
CA14	6	3	1.1448	0.026567
CAND2	6	3	1.1387	0.025255
CCDC84	6	4	0.90122	0.028052
CDR2	5	5	1.6866	0.029008
CEP295	6	5	1.1619	0.026315
CEPT1	5	5	0.95227	0.02848
CFH	5	4	0.70574	0.028268
CLN8	6	5	1.5545	0.024633
COL4A4	5	5	1.622	0.024934
COL5A1	6	4	1.1392	0.026961
COL8A2	5	4	1.4078	0.027725
COMMD4	5	2	1.4577	0.024411
CRYZL1	5	3	1.755	0.02943
CSF1	5	4	1.2235	0.029351
CSTL1	5	3	2.0313	0.029158
DACH2	5	3	0.63317	0.02401
DBNDD1	5	4	1.3711	0.024646
DHX8	4	4	2.4995	0.026498
DIRAS1	5	3	1.6176	0.0279
DNAJC5G	4	3	1.6828	0.024131
DPY19L3	5	4	1.9764	0.025167
DYNLRB2	6	6	1.293	0.027391
EIF2AK1	6	5	1.7497	0.025263
EPC2	6	5	1.6748	0.025756
ERG28	6	4	1.2871	0.028847
FBXL16	5	3	1.1758	0.027139
FNTA	5	3	1.378	0.027021
FRAT2	3	2	2.107	0.028913
FSD1	6	3	1.829	0.028382
FUT6	5	5	2.2193	0.028065
GALNT18	4	3	1.9321	0.028152
GCAT	6	5	1.3636	0.027673
GLMN	6	6	2.0267	0.024748
GPAT2	6	5	1.8354	0.02583
GPATCH1	6	3	0.3113	0.028154
GPRIN3	6	5	1.6307	0.024949
GSG1	6	3	0.88206	0.023834
HAGH	5	3	1.2724	0.026945
HAUS8	6	5	1.9949	0.028147
HEATR1	6	6	1.1558	0.028971
HEPHL1	6	5	1.4642	0.028563
HNRNPA1	1	1	4.2884	0.024262
IGSF3	4	3	0.32778	0.028017
IL10RA	5	5	2.0598	0.027506
IL2RB	6	6	0.8839	0.026147
IPPK	5	4	1.4967	0.02824
IRF1	6	3	1.0613	0.027561
KAT8	5	5	1.4165	0.027682
KCNIP1	6	4	1.5092	0.028113
KDSR	5	3	0.64604	0.025235
KL	6	6	0.97547	0.025611
KRTAP12-4	4	2	1.6564	0.024039
L3MBTL3	6	6	2.1176	0.025256
LMCD1	6	3	1.034	0.023716
LRRC52	5	1	1.0943	0.023794
MAFB	5	3	1.2171	0.027394
MARCO	6	4	1.6084	0.026382
MORN5	6	4	1.8435	0.02559
MTCH2	5	5	1.2466	0.02556
MTMR11	6	5	1.4976	0.028804
MUC21	5	4	1.1533	0.025206
MYO3B	5	2	1.0709	0.027328
NEUROD6	4	3	1.6704	0.02637
NIFK	4	3	1.6977	0.026382
NOBOX	6	6	1.2824	0.024242
NOG	6	4	2.1103	0.026025
NOX1	5	5	1.8337	0.024775
OBSCN	6	4	0.64523	0.027239
ORC2	6	4	1.1564	0.028563
OSTM1	5	2	1.488	0.026198
OXER1	5	3	1.1301	0.02591
PAPOLG	6	5	2.0321	0.028012
PCNX4	5	3	1.9386	0.026453
PDLIM1	5	4	2.0035	0.026801
PIGT	6	4	1.6004	0.028577
PINK1	6	4	1.0562	0.026514
PMCH	5	5	1.7161	0.028715
PPP2R2B	5	3	1.5363	0.028589
PPP3R1	5	3	1.6473	0.023716
PROK2	6	4	1.3453	0.026042
RAB6B	5	4	2.2682	0.024987
RLN2	6	6	0.87973	0.028074
RNASE3	6	5	1.6574	0.027149
RNF113A	5	3	0.82313	0.025074
RNF7	6	5	1.8026	0.026174
RPL13	3	2	2.7533	0.028589
RPS10-NUDT3	1	1	3.8379	0.028637
SASS6	6	6	2.0501	0.024427
SCT	5	5	2.453	0.029415
SHISA8	6	5	1.6631	0.023809
SKAP1	6	6	1.9521	0.029295
SPATA25	4	2	1.93	0.028511
SPEM2	5	1	0.95601	0.024709
SPPL2C	5	5	1.5329	0.029205
STAT4	5	4	2.2832	0.026529
SUFU	6	4	1.7952	0.028301
SUN1	5	4	1.584	0.029431
TCF20	3	3	2.8607	0.028607
TINAGL1	5	4	2.0349	0.025141
TMEM179B	6	5	2.1344	0.029363
TMEM217	6	5	1.8239	0.025061
TMEM63C	5	3	2.1259	0.023871
TRAFD1	6	5	1.0168	0.027916
TRIM25	6	5	1.7361	0.024949
TTC9	6	5	1.7549	0.025805
USF2	6	5	1.8112	0.026013
USP39	5	5	2.6861	0.028912
WWP2	6	5	1.4591	0.025348
XAB2	6	3	1.447	0.026677
YES1	6	6	0.89333	0.025889
ZFAND6	4	3	2.2419	0.025365
ZHX3	5	4	2.043	0.025892
ZNF101	5	4	1.2847	0.024953
ZNF852	4	4	2.5351	0.029199
ZNF830	4	3	2.3918	0.029583
DNASE1	5	3	0.55762	0.029689
FAM171A2	5	5	1.8565	0.029667
HSD17B1	6	5	1.4968	0.029748
ACIN1	6	4	1.8057	0.030375
ADAL	6	3	1.4145	0.030598
ARCN1	5	3	1.5936	0.029929
BRD3	6	5	1.0777	0.030872
C2orf54	6	3	1.3079	0.030239
DTD1	5	4	1.76	0.030641
ESYT3	5	4	1.7802	0.030377
KRT12	6	5	1.4603	0.030353
NCKAP5L	6	4	1.5514	0.030632
NIP7	6	4	1.3069	0.030773
OTOF	4	4	1.8966	0.03053
PTAFR	6	5	2.208	0.030607
PTGS1	6	5	1.7349	0.030757
RABGEF1	6	2	0.29494	0.030912
RND2	6	5	1.6934	0.030685
SGCE	4	4	2.3141	0.029953
STX1B	6	3	0.80998	0.030582
TACR3	6	4	1.1852	0.030563
TMCO2	6	4	1.4246	0.030837
ULBP2	4	2	0.58009	0.030833
UQCR11	6	5	1.7004	0.029866
XAF1	5	3	1.2537	0.030634
ZNF319	4	4	2.0259	0.030679
CTLA4	5	3	1.1281	0.031285
ENTPD5	5	3	1.1684	0.031263
NAV2	5	2	0.72826	0.03123
RBKS	5	1	-1.5849	0.03123
SMC4	6	4	1.6462	0.031268
ZNF780B	6	5	1.2117	0.031056
PRR29	4	3	1.1264	0.031357
TCHHL1	6	4	1.2086	0.031395
BRD4	4	4	2.0228	0.031551
STAT5B	6	5	1.4723	0.031478
ZBTB43	6	5	1.4248	0.031523
CA9	6	5	1.6562	0.032629
CCDC157	6	2	0.91154	0.032024
CIITA	6	3	1.4257	0.031925
DLX3	6	5	1.2628	0.032289
DOCK11	6	5	1.233	0.032056
ELL	5	5	1.5679	0.032039
EVPLL	5	4	1.6064	0.031668
GPR3	5	3	1.4236	0.032195
IRX1	4	2	1.6998	0.032552
MAPK6	6	5	1.4829	0.032009
MNT	6	5	2.0895	0.032636
OCSTAMP	6	3	1.5236	0.032237
PDE6H	4	4	1.2231	0.0326
PFKM	6	5	1.218	0.03252
POMP	5	5	1.7138	0.032304
RAB11A	6	4	1.2457	0.031733
SKA1	3	2	2.105	0.032448
SKOR1	5	5	1.8456	0.03249
SLC5A8	6	2	0.13551	0.03257
YAP1	6	4	1.432	0.032241
ZDHHC15	6	4	1.4414	0.032537
ZNF808	6	5	1.5761	0.032316
CASP1	4	3	2.0352	0.032689
ABCA1	6	5	0.34443	0.056722
ABCC1	5	5	1.3273	0.045354
ABHD2	6	4	1.5877	0.039616
ABLIM2	6	5	1.3177	0.049824
ACSS2	6	4	1.2278	0.053928
ACTL7B	6	3	1.2483	0.044833
ADAM28	5	4	1.8523	0.036515
ADAMTS14	5	2	-0.30251	0.047851
ADAP2	6	4	1.1469	0.037812
ADCY6	6	5	1.4901	0.032939
ADGRD2	6	5	2.2643	0.03879
ADGRG2	5	3	1.0195	0.036702
ADPRHL1	6	4	0.80857	0.051935
AKAP9	5	4	0.051806	0.044336
AKIRIN1	5	5	1.2827	0.051895
ALOX15	6	5	0.93925	0.055829
ALPPL2	5	4	1.8431	0.047398
ANAPC1	6	3	0.72762	0.052432
ANKRD36	6	4	1.1946	0.048423
ANO5	6	5	1.1682	0.050439
ANTXRL	4	2	1.554	0.035934
AP3S1	3	2	1.517	0.039199
ARHGAP1	5	4	1.4378	0.041568
ARHGAP23	6	5	1.6811	0.043305
ARHGAP45	6	3	0.73316	0.039616
ARHGEF9	5	3	1.0908	0.04366
ARL6IP1	6	3	1.3376	0.04064
ARMC1	6	4	1.2816	0.054251
ASB1	6	3	1.3548	0.045881
ATP5G2	5	4	2.0797	0.036117
ATP6V0C	5	3	0.59473	0.050548
ATP6V0D2	6	2	1.0604	0.045614
ATP6V1H	6	4	1.9122	0.054592
ATPIF1	5	3	1.5472	0.055696
AVIL	2	1	1.0046	0.04395
AXIN1	6	5	0.86274	0.047588
B3GNTL1	5	3	1.5888	0.052049
BAG2	4	4	1.6002	0.055526
BARX2	4	3	1.5005	0.055642
BEX1	6	2	-0.026253	0.045545
BIN3	6	5	0.97948	0.055689
BMP2K	5	2	0.19564	0.048192
BRK1	5	4	1.3589	0.035127
BTNL2	4	3	1.3968	0.034614
C10orf91	6	4	1.621	0.049239
C12orf43	6	3	1.1106	0.056376
C14orf39	5	3	1.1125	0.049407
C16orf45	6	4	1.7897	0.038466
C16orf89	6	3	0.68008	0.046803
C1orf74	6	5	1.5677	0.054596
C1QTNF3	5	5	1.9487	0.040232
C2CD5	6	4	0.57097	0.039049
C3AR1	4	2	-0.21367	0.0342
C7orf61	6	3	0.70579	0.055606
CASC3	5	5	1.6246	0.037072
CAV1	5	3	1.6207	0.036727
CCDC189	5	4	1.5244	0.055972
CCDC38	6	4	1.861	0.046055
CCDC66	6	4	1.3099	0.046202
CCDC86	4	3	1.978	0.056565
CCDC88A	6	4	1.022	0.053041
CCNL1	6	5	1.1166	0.052069
CD300LG	6	5	0.97305	0.0418
CDAN1	5	5	1.2886	0.033866
CDK2AP1	6	5	1.7933	0.037674
CDV3	4	3	2.4182	0.049727
CES1	5	4	1.6319	0.056315
CES5A	6	3	1.0866	0.039627
CGREF1	6	4	1.3223	0.050964
CHAC2	6	4	1.268	0.043406
CHCHD10	6	5	1.0665	0.054315
CHIT1	6	4	2.0568	0.037888
CHMP1B	6	2	0.84945	0.035624
CHORDC1	4	4	1.8697	0.055787
CILP2	5	4	1.8238	0.055161
CISD3	4	4	2.1347	0.042779
CIT	6	5	1.82	0.040746
CLDN9	4	4	2.9947	0.04086
CLIC1	5	2	-0.0012008	0.053577
CMBL	6	3	0.57606	0.04175
CMTM1	3	3	2.3428	0.041648
CNGA3	6	2	0.96735	0.041163
CNOT3	5	4	1.9173	0.033237
COA7	6	5	0.66986	0.036294
COL14A1	5	1	0.42066	0.049432
COL4A5	6	4	1.6642	0.047702
COL9A1	6	5	1.43	0.035283
COX15	6	4	0.94826	0.049249
COX5A	4	2	0.57778	0.043946
CPNE8	6	5	1.0899	0.051671
CPSF1	4	3	1.5053	0.0488
CPTP	4	4	2.6275	0.034551
CRADD	5	3	1.9129	0.046528
CWC25	5	2	1.5095	0.046455
CXCL17	6	5	0.65789	0.038533
CYB5R4	6	4	0.83078	0.049117
CYBRD1	6	4	1.1758	0.042839
CYP17A1	5	5	1.6124	0.041174
CYP19A1	6	4	1.3848	0.035005
DCAF16	6	3	0.99914	0.048917
DCBLD2	3	2	2.4672	0.051539
DCTN5	6	4	1.3464	0.04278
DDX23	6	5	0.92606	0.045292
DDX3Y	6	5	1.3685	0.053628
DEUP1	6	5	0.36567	0.053397
DGAT1	4	4	2.4278	0.045907
DGAT2L6	6	4	0.91856	0.056123
DHRS1	6	2	0.83836	0.046861
DNAJC4	6	5	1.1421	0.034844
DNMT3L	4	3	1.3002	0.034551
DOCK2	6	5	1.6232	0.047122
DPRX	6	3	1.9675	0.056241
DPY19L4	5	3	0.99178	0.044167
DRG1	6	5	1.942	0.034376
DUSP4	5	4	0.96187	0.03599
EDDM3A	6	2	0.51005	0.055798
EFEMP2	5	3	1.5816	0.042105
EHD2	6	4	1.599	0.04444
EIF3L	4	3	2.0065	0.044118
EIF5	5	3	0.84002	0.054216
EMC3	6	3	1.1823	0.052033
EML6	6	4	1.2257	0.051276
EPHA1	5	5	0.88679	0.041697
EPHX3	6	5	0.88783	0.050674
EVI5	5	3	1.0653	0.043335
FADS6	4	4	0.77839	0.053574
FAM117A	5	4	2.0569	0.050076
FAM153B	3	2	2.6248	0.037141
FAM163B	4	3	2.2096	0.040422
FAM166A	6	4	1.7959	0.056595
FBXO11	6	4	0.70145	0.042398
FCGR2A	5	4	1.3986	0.041148
FCN3	4	3	1.386	0.049705
FERMT3	5	3	1.2351	0.040167
FGD6	5	3	1.6617	0.035606
FGFR4	6	5	1.1144	0.033408
FIS1	5	5	1.4988	0.037781
FKBP1B	5	4	1.4856	0.054311
FN3KRP	5	4	1.5691	0.048769
FOXD4	1	1	3.9977	0.038984
FSBP	5	3	1.34	0.050603
FXYD3	5	2	0.48768	0.039423
GABRQ	6	4	1.3997	0.040241
GAPVD1	5	4	1.781	0.049188
GBA	6	2	1.3403	0.033495
GBX1	5	3	1.2045	0.052658
GFI1	6	4	1.6497	0.056211
GGPS1	6	5	1.334	0.038094
GGT1	6	5	1.0902	0.049733
GNAI1	5	5	1.4014	0.050296
GNAI2	6	5	1.9222	0.045832
GNAZ	6	4	2.0834	0.043865
GOLGA8A	4	3	1.329	0.039502
GPATCH2	6	4	1.547	0.039837
GPHN	5	5	1.0233	0.03426
GPR174	5	4	0.98234	0.044771
GPRC5B	6	4	1.1781	0.03953
GRB2	4	2	0.32211	0.04809
GRHL1	4	4	1.8822	0.033446
GRIN2A	5	5	1.1019	0.046283
GRPEL2	6	4	0.4168	0.036824
GSTT2B	3	1	-0.48387	0.052711
GUCA2A	6	3	1.0214	0.034779
H3F3C	6	4	1.3703	0.039277
HEBP1	6	3	1.226	0.038952
HECTD1	5	3	1.4997	0.050974
HES2	3	3	1.1354	0.054222
HIST1H3C	6	2	0.30077	0.053731
HIST3H2BB	4	2	1.2012	0.039701
HLA-DPA1	6	4	1.196	0.046306
HLA-DPB1	6	5	1.6609	0.036641
HMCN2	4	2	2.2336	0.055488
HSD3B2	3	1	0.4809	0.05072
HSF5	6	4	1.2718	0.041084
HSP90AB1	3	1	0.95823	0.046692
HSP90B1	6	5	0.71285	0.042171
HTR1E	5	5	2.0222	0.042548
HTR4	6	4	0.86212	0.049502
ICOSLG	4	4	3.0195	0.037563
ID2	5	3	0.47003	0.045283
IFRD2	5	4	1.9081	0.051913
IFT172	6	3	1.9487	0.037032
IGF1R	6	5	0.76593	0.045213
IGFN1	5	3	1.3457	0.035874
IGSF8	6	3	0.54393	0.034559
IL6ST	5	5	1.4707	0.055573
IL7R	6	3	1.2996	0.045229
IMMP2L	6	5	2.0162	0.041898
IMPDH1	4	2	1.4057	0.048981
INCA1	6	2	0.91338	0.042168
IRF2	5	5	1.094	0.053039
KCNG3	5	5	1.617	0.041221
KCNH7	5	5	1.0857	0.044874
KCNK18	6	2	-0.20582	0.053655
KCNQ5	4	1	0.47189	0.036641
KDELR3	4	1	0.72609	0.048559
KDM4E	6	5	1.4045	0.04797
KEAP1	6	4	1.7174	0.032857
KHDRBS3	6	5	1.7574	0.050414
KIAA1211L	6	4	0.93876	0.042399
KIAA1671	6	5	0.73816	0.045464
KIF3C	6	4	0.68966	0.041087
KIRREL2	5	5	1.2962	0.043034
KLF4	6	3	0.26831	0.055669
KLF7	6	5	0.72932	0.047971
KLHDC8B	5	2	0.89932	0.05665
KLHL18	5	5	1.6613	0.045146
KLHL21	5	3	1.5008	0.035324
KPNA7	6	4	1.6868	0.049052
KRBOX4	3	3	1.4672	0.051966
KRT32	6	3	0.97942	0.041326
KRT33B	5	4	1.8182	0.050779
KRT35	6	4	0.74093	0.04106
KRTAP9-2	4	3	2.0099	0.050424
KSR2	5	4	1.1326	0.042184
LATS2	6	5	1.2122	0.047846
LCE1F	6	4	1.3368	0.040952
LDLRAD1	5	3	2.0758	0.045073
LEMD1	2	1	2.6721	0.043682
LGALS3	6	3	1.3871	0.038082
LIPA	5	4	2.0153	0.0507
LPCAT2	6	5	1.2132	0.053807
LRRC15	5	4	0.73807	0.049616
LRRC40	6	3	1.1972	0.053497
LRRN4	6	5	0.62321	0.038145
LSG1	5	5	1.6302	0.048889
LTA4H	6	5	1.626	0.048368
LY9	6	4	1.2386	0.054919
LYPD6	6	5	2.1047	0.045826
LZTR1	4	1	-0.40729	0.037917
MAF	4	1	-0.95505	0.054349
MAGEB5	5	2	0.93398	0.041975
MAK	6	5	1.9663	0.033238
MAP2K1	6	2	0.71732	0.047626
MAP6D1	4	3	2.0402	0.039228
MAP9	6	5	1.555	0.033837
MAPKAPK5	5	4	1.6396	0.05338
MAPKBP1	6	2	0.63994	0.052508
2004-03-01	4	3	2.4654	0.052804
MEGF8	5	2	1.101	0.051395
MFAP2	5	4	2.0653	0.036334
MFSD5	4	3	0.8171	0.046952
MFSD9	5	2	-0.18999	0.042568
MIP	6	4	1.0392	0.047904
MLST8	4	3	0.30589	0.039068
MRGPRE	4	2	0.93914	0.049306
MRGPRX1	5	4	1.9873	0.046239
MRM3	6	5	0.96069	0.037474
MSC	5	2	0.78973	0.056215
MTMR4	5	3	1.899	0.039984
MTRF1L	6	3	1.2152	0.053437
MYCL	5	4	1.8505	0.051548
MYL4	6	4	0.92399	0.045205
MYO16	5	2	0.55882	0.039259
MYO7A	6	4	1.4019	0.05124
MYO9B	5	1	0.62652	0.048124
NDUFA8	6	5	1.5811	0.042728
NDUFAF2	6	4	0.54967	0.033155
NDUFB9	6	4	1.6314	0.045268
NEK5	6	4	1.2468	0.041414
NENF	5	4	1.8524	0.054373
NFIA	5	4	2.17	0.038995
NIN	5	2	0.29434	0.041496
NMBR	6	5	1.5286	0.0434
NOL11	6	2	1.0946	0.039934
NPHP1	4	3	1.9668	0.045057
NR2C2	5	5	0.99232	0.034831
NR2F6	5	4	1.7922	0.041298
NR5A1	5	4	0.52387	0.037475
NRG1	6	5	1.6368	0.038431
NRP1	5	5	2.0161	0.040029
NSF	6	5	0.68938	0.044732
NT5C1A	6	3	1.0564	0.049422
NUSAP1	5	4	1.3919	0.055545
NXF3	6	3	0.45017	0.037497
NYX	5	4	1.7973	0.033171
OAF	5	2	1.5116	0.056441
OS9	5	4	2.4194	0.055767
OTUD3	6	5	1.9227	0.046194
P3H2	5	5	0.87657	0.04638
PDE2A	5	3	1.4373	0.038403
PDE6C	6	3	0.99664	0.03632
PDGFB	5	3	1.6097	0.050868
PDZRN4	5	3	1.8723	0.048587
PEAK3	5	4	2.1094	0.046378
PFDN4	4	3	2.3871	0.045886
PFDN6	6	4	1.4403	0.041349
PHC2	5	2	0.52607	0.05248
PHF10	6	5	1.708	0.038067
PHF24	4	4	3.022	0.034376
PIGK	6	3	0.68751	0.044217
PIH1D3	5	5	1.2848	0.04544
PIRT	6	5	1.5481	0.049335
PKDREJ	5	3	1.9413	0.041112
PLCXD2	6	4	0.8525	0.046239
PLEKHB1	5	4	0.96699	0.04998
PLEKHM3	6	4	1.4343	0.045402
PLPP6	6	4	2.0966	0.052318
PNLDC1	6	3	1.2317	0.041773
POC1B	5	3	2.2316	0.05391
POM121	4	2	0.55084	0.03461
POP1	5	3	0.93972	0.039623
PPCS	5	5	1.6444	0.039637
PPFIA2	6	5	1.4407	0.055121
PPP1R13B	6	4	0.70482	0.051399
PPP2R5E	5	5	1.2891	0.037902
PPP3CB	6	3	1.1654	0.049186
PPRC1	5	4	2.0088	0.033913
PQLC3	6	3	0.78371	0.046969
PRAMEF12	6	3	1.2501	0.043201
PRB1	5	4	1.3612	0.046422
PRC1	3	1	0.74858	0.034898
PRDM2	6	5	1.5714	0.04025
PRPF18	5	4	1.2168	0.03964
PRPF40A	5	5	1.3348	0.046783
PRPF40B	5	3	0.65942	0.040563
PRR15	6	4	1.095	0.043281
PRSS46P	5	3	0.77217	0.043726
PSMB11	6	4	0.81947	0.036614
PSMB8	6	3	0.46486	0.052743
PSMD5	5	3	0.71507	0.05403
PTGDS	6	2	1.2825	0.054436
PTRHD1	5	1	-0.6653	0.054445
PWP2	6	5	1.438	0.055278
PWWP2A	6	5	1.6614	0.046049
RAB11FIP3	4	4	2.1422	0.034276
RAB35	6	5	1.654	0.03926
RAB40C	4	3	1.0766	0.03889
RACK1	6	4	1.7182	0.049879
RASD2	6	5	0.98969	0.053207
RB1	6	5	1.6895	0.056447
RBM25	3	2	1.4495	0.037358
RBM26	5	5	1.8001	0.040085
RBMXL2	6	5	1.0277	0.052291
RBP1	6	4	2.0061	0.038048
RBSN	6	3	1.1816	0.041813
RELA	5	4	1.196	0.039679
RESP18	4	3	1.4712	0.050896
RETN	5	5	1.2077	0.047251
RFC4	5	4	1.4483	0.035614
RHBDL2	6	4	1.1756	0.046055
RIF1	3	3	1.2138	0.055979
RIPOR3	6	4	1.2153	0.054746
RNASE1	6	4	1.2913	0.045106
RNF103	5	4	2.0099	0.056583
RNF32	4	1	0.92464	0.045102
ROBO3	5	4	1.6316	0.037602
RPF1	5	4	2.4756	0.037125
RPL19	5	5	2.1673	0.049645
RPL3	3	1	0.2384	0.05604
RPL36	3	2	2.0803	0.054235
RPS20	3	1	-0.48688	0.034099
RPS24	4	3	1.2122	0.04063
RPS3A	3	2	1.5756	0.055808
RSPO2	5	3	2.0645	0.051427
S100A7	3	3	2.3329	0.04117
SCLY	6	3	1.2459	0.040499
SCN1A	4	4	1.5015	0.043157
SCN4A	5	3	1.4217	0.046869
SCNN1G	6	3	1.3644	0.034735
SEC14L6	5	3	1.0016	0.042294
SEMA4C	6	5	0.91961	0.054825
SERPINA7	6	3	1.1021	0.044736
SETDB1	6	4	0.16365	0.051504
SFMBT1	6	1	-0.83673	0.03632
SGCZ	5	3	1.4307	0.047027
SH2D1A	4	4	0.56959	0.046723
SH2D3C	6	4	1.7674	0.039774
SH3GL1	4	2	0.86616	0.039443
SHISA6	5	4	1.9168	0.03908
SHOX	5	4	0.6678	0.05284
SIGLEC15	4	3	1.4717	0.051279
SKI	6	3	-0.11243	0.045859
SLC10A5	4	4	2.207	0.033988
SLC12A5	6	3	0.7558	0.037354
SLC17A9	6	4	1.2372	0.053276
SLC25A17	6	5	2.0548	0.056649
SLC25A32	5	5	1.1996	0.042059
SLC38A6	6	2	0.57755	0.042805
SLC5A3	5	5	1.3726	0.044326
SLC6A16	6	2	0.79334	0.054628
SLC7A10	6	1	0.29171	0.046252
SLITRK6	6	5	0.81428	0.035361
SMAD7	6	5	1.3932	0.050137
SMARCD1	6	4	1.9173	0.040329
SMARCD2	5	3	1.1158	0.039423
SNAPC4	5	5	1.4543	0.049327
SNRNP48	6	3	1.0793	0.051156
SNRPD1	3	3	1.6143	0.04322
SNRPD2	6	4	1.917	0.055297
SNRPN	6	4	1.0992	0.037993
SNX6	6	5	1.7005	0.033255
SOCS7	5	3	1.5848	0.043541
SPDYE5	5	1	-0.39581	0.047574
SPINK1	4	2	1.5506	0.042328
SPINT4	3	3	1.7107	0.033045
SPSB4	6	4	1.8919	0.043063
SPTLC2	6	4	1.2119	0.039253
SREBF1	6	5	1.502	0.038101
SRPRA	6	4	1.1614	0.053531
SRPX2	6	1	0.63314	0.05618
SSH3	6	5	1.601	0.056621
ST3GAL4	5	4	1.5385	0.052428
STAU2	6	5	2.0346	0.036557
STT3B	5	5	0.96157	0.03462
SULT4A1	6	4	0.64456	0.050863
SUMO3	6	5	1.1601	0.048521
SUPT4H1	4	2	1.6921	0.044426
SUPT6H	5	5	2.0875	0.032942
SUSD2	4	3	1.5413	0.048457
SYCP3	6	4	1.1664	0.053639
SYNGR2	6	4	0.18883	0.045071
TAF5	4	4	1.9809	0.049603
TAF7	6	5	1.7452	0.042731
TAL1	5	4	1.6164	0.051787
TANGO2	3	2	2.6572	0.047631
TAS2R10	5	3	1.1976	0.045692
TBC1D31	6	3	1.5773	0.044816
TBP	4	3	1.7401	0.05534
TEKT2	6	4	1.7414	0.043964
TEX15	4	2	1.4192	0.042472
TFR2	6	3	0.30122	0.03917
THOC3	4	3	1.9213	0.036156
TM4SF19	6	4	2.1212	0.048691
TMED7-TICAM2	5	2	0.74961	0.043911
TMEM106B	5	4	2.1284	0.03309
TMEM144	6	3	1.11	0.055041
TMEM160	6	3	0.4524	0.049704
TMEM165	6	4	1.3179	0.047036
TMEM169	5	4	1.315	0.045345
TMEM200B	6	4	0.775	0.05244
TMEM267	6	5	1.0316	0.043881
TMEM61	4	4	1.39	0.053053
TMEM87B	6	3	0.82084	0.04897
TMPRSS11F	6	4	1.1899	0.033945
TOMM70	6	5	1.209	0.052493
TPPP3	5	4	0.7318	0.054085
TRAK1	6	2	1.5549	0.051447
TRMT1L	6	3	1.0585	0.033982
TRPM5	5	2	0.96641	0.040371
TRRAP	6	5	1.4011	0.043576
TSC1	5	4	1.2817	0.052851
TSR3	6	3	1.6299	0.056574
TTC14	5	4	1.6579	0.038502
TTC19	5	5	0.96018	0.051959
TTC32	6	4	0.4999	0.045236
UBA2	6	5	1.2371	0.03416
UBAP1L	5	3	1.3851	0.039619
UBE2D2	6	3	-0.3765	0.056255
UBE2E1	6	4	1.6901	0.047575
UFSP1	6	5	1.7843	0.038181
UGCG	5	5	1.1035	0.034269
UGT2B17	5	3	1.3386	0.044072
UPK2	6	4	1.8	0.036593
USP12	6	3	-0.16019	0.038886
USP17L2	5	4	2.2217	0.039707
USP20	6	4	0.45809	0.049183
UTP18	3	2	2.1627	0.04888
VPREB1	5	5	0.83217	0.052794
VPS37A	4	2	0.38398	0.034201
VSIG8	5	4	1.6435	0.036955
WBP4	6	5	1.4081	0.037585
WDR70	2	1	1.8508	0.042363
WDR72	5	1	0.89263	0.046087
WDR91	6	3	1.2961	0.056147
WNT16	5	3	1.3078	0.049069
WWC3	6	4	1.2151	0.040396
WWTR1	4	1	1.1452	0.054721
XPNPEP3	6	3	1.2729	0.055226
YIPF1	6	5	1.146	0.038979
YRDC	5	5	1.4923	0.056211
YTHDF2	5	3	1.5272	0.03863
ZBED1	6	4	1.1528	0.046832
ZC3H15	5	5	1.3141	0.056723
ZFAT	6	5	1.1101	0.037501
ZFHX2	3	3	2.0863	0.052166
ZFP37	6	3	1.4166	0.054061
ZFP42	4	2	0.63734	0.046559
ZIC2	5	4	1.3662	0.050182
ZMYND15	3	2	1.214	0.050541
ZNF311	5	4	1.2376	0.051735
ZNF367	5	5	0.95308	0.03741
ZNF419	6	5	1.8158	0.040427
ZNF438	6	5	1.9005	0.034677
ZNF492	5	3	0.99076	0.053201
ZNF511	5	5	1.1067	0.046546
ZNF540	6	4	0.64206	0.039295
ZNF565	3	3	1.6506	0.055483
ZNF572	5	2	0.41897	0.056046
ZNF735	5	5	1.7903	0.044771
ZNF75A	5	4	1.2463	0.039277
ZNF782	5	4	1.5844	0.037348
ZNF865	6	3	0.95358	0.046194
ZXDA	5	2	0.72574	0.054273
ZYG11A	6	4	1.3901	0.035976
ANXA3	6	5	1.2211	0.056824
CMC2	3	2	0.24276	0.056814
SNRPG	1	1	3.2569	0.056909
DCN	5	3	0.31911	0.057258
ITGA6	5	4	2.6248	0.057269
KIAA0825	6	4	1.48	0.057326
METTL24	5	4	1.0085	0.057312
RPS28	2	1	0.85961	0.057011
SLC25A46	6	5	1.6743	0.057274
UBQLN1	4	3	1.2948	0.057142
ZNF696	4	1	0.88745	0.057234
TEPSIN	5	3	1.2402	0.057405
BECN1	6	5	1.0456	0.057574
FIGN	4	2	1.16	0.057588
GRIP2	6	3	1.008	0.057571
C2CD2	5	4	1.7249	0.057758
CYP4V2	6	5	0.47941	0.057989
DCAF4	6	5	1.3663	0.058134
DTX4	5	3	1.8557	0.057774
FGD3	5	3	0.85359	0.058027
FST	5	4	1.7291	0.057972
FXYD1	5	4	1.4197	0.058133
SPTB	6	2	-0.071195	0.057972
TARDBP	6	4	1.1341	0.05812
VAMP5	4	2	0.46609	0.058027
ZNF197	4	2	1.3246	0.057856
SIN3A	6	5	1.1782	0.058196
ASPRV1	6	4	0.90361	0.058371
AKR7A2	6	5	1.6511	0.058809
JADE3	6	3	1.3454	0.058756
PSMB3	6	3	1.6129	0.058756
RPL26L1	5	4	0.42377	0.058763
SNRNP200	4	3	0.80957	0.058519
UBALD2	4	3	1.6762	0.058663
VPS35	5	3	0.75283	0.058795
ZNF621	6	5	1.4115	0.058555
ANAPC15	6	2	-0.099796	0.058919
LYZL2	5	3	0.92989	0.059001
IZUMO2	4	4	1.6499	0.059219
TMUB1	5	4	1.2457	0.05922
TOX2	5	4	0.80628	0.059247
DES	6	4	1.1325	0.059316
AAGAB	5	4	1.3045	0.060393
ABCA12	6	3	1.1321	0.059826
ACOX2	6	4	0.83236	0.062009
AHCY	6	5	1.3127	0.060011
ANKDD1B	6	5	0.70111	0.06105
ANKRD2	6	4	1.5317	0.060338
APLP1	6	5	1.4046	0.064931
ARFGEF2	4	1	0.91703	0.063914
ARHGEF11	6	5	1.4568	0.061332
ARHGEF35	4	3	1.8898	0.062137
ARHGEF5	6	4	0.61732	0.059613
ATG16L2	5	3	0.24801	0.063331
BTAF1	6	3	0.92642	0.063793
BTBD6	5	1	0.1427	0.063294
C11orf86	6	4	0.83322	0.059968
C2orf80	4	4	1.4443	0.063165
CABP5	6	2	0.47821	0.0628
CALY	6	5	0.57186	0.063946
CASC10	3	1	0.40347	0.062235
CD247	6	4	0.7868	0.063488
CELA3A	6	3	1.2334	0.064875
CERCAM	5	3	1.8572	0.064931
CERKL	5	4	1.7165	0.064122
CGNL1	6	4	0.88832	0.062226
CHCHD5	5	4	1.639	0.062937
CHD6	6	3	1.4142	0.064558
COQ2	5	2	0.21877	0.060313
CYBB	6	4	0.68863	0.062034
DCK	6	5	0.79062	0.061418
DDX58	6	2	1.316	0.060302
DEFB131A	3	2	-0.077133	0.063594
DEFB132	4	4	1.26	0.061051
DTX1	4	3	2.2319	0.06151
FBXO47	6	4	1.0511	0.060526
FEV	4	3	2.0044	0.061519
GBP3	6	3	0.17788	0.061706
GDF1	6	5	1.1907	0.062307
GINS2	5	3	1.4647	0.063893
GNG10	3	3	1.486	0.061275
HIST1H1C	5	2	0.98461	0.059564
HLA-C	4	3	2.3347	0.063878
HLA-DRB4	5	2	0.97912	0.059894
HOXB3	4	2	0.35465	0.061323
HPS5	6	4	0.98023	0.064332
ING3	6	4	0.62704	0.063977
JMJD4	6	5	1.5861	0.063769
KDM2A	6	4	0.76225	0.063037
KLHDC1	5	3	0.5134	0.064407
KRTAP5-9	5	3	0.98715	0.061575
LCN9	6	5	0.85183	0.063387
LRIT3	2	2	1.2947	0.06197
LRRC32	5	3	0.89824	0.060823
LVRN	5	2	0.60734	0.06245
MAGEB3	5	2	0.57137	0.061402
MECR	5	4	1.4018	0.060976
MEIS3	6	4	1.6253	0.064772
MPPE1	5	3	1.0115	0.062376
MRPL35	4	4	1.0206	0.060765
MS4A4A	5	3	0.75958	0.064853
MYBBP1A	5	4	1.6221	0.064243
MYO1B	5	4	1.3339	0.063694
N4BP3	5	4	1.2947	0.064685
NCBP3	5	3	1.3147	0.060226
NEK7	6	2	0.96248	0.064174
NEURL2	6	3	1.2461	0.062215
NLGN2	6	5	1.7776	0.062606
NLRP4	5	3	0.13341	0.060774
NME5	6	5	1.5325	0.062703
NUS1	6	4	0.62931	0.060519
P2RX6	5	4	1.8868	0.062998
PAPOLB	5	4	2.3432	0.063677
PARD6G	6	5	0.7946	0.062519
PCBP2	6	2	0.12016	0.061326
PCDHB6	5	4	1.4705	0.064109
PGBD4	6	4	1.5804	0.064757
PLXNC1	5	2	0.81912	0.063976
POLR1B	6	2	1.0198	0.06011
PPP2R2A	5	2	0.4919	0.061131
PRCD	5	4	2.3096	0.061139
PRPF38A	5	3	1.3916	0.064441
PTPRH	6	4	1.8854	0.061715
RHOG	6	4	1.2015	0.064674
RNF170	6	2	-0.088852	0.061572
RSPH10B2	4	2	0.69553	0.060364
SAP130	5	3	1.2775	0.061428
SFT2D2	5	4	2.3327	0.063565
SKIV2L2	5	4	1.7661	0.063515
SLC26A10	6	5	1.7618	0.060572
SLC9A7	6	1	-0.89435	0.063408
SMAD3	4	3	1.5551	0.063372
SPICE1	5	1	0.42862	0.06099
SPOCD1	5	2	0.96691	0.062392
STIM2	6	2	0.13232	0.061572
STS	4	4	1.5673	0.061213
SVOP	6	4	1.2295	0.059508
TAS1R2	5	3	1.2447	0.063669
TCAIM	6	5	1.0943	0.064833
TCF19	6	4	1.6923	0.063629
TMEM151B	5	2	1.5851	0.059747
TRERF1	5	3	1.6249	0.061545
TRIM14	6	5	1.8383	0.062127
TTC31	6	3	0.77635	0.062671
TULP4	6	5	1.064	0.064512
UBAP2	5	3	1.2053	0.064415
USP5	6	4	1.4888	0.061601
VPS16	5	3	1.2316	0.060173
WBP1L	5	4	1.8704	0.064678
WDR5	5	4	1.5685	0.061583
XAGE3	5	3	0.93035	0.064353
YIF1A	6	2	0.25352	0.061904
YIPF5	6	4	1.8008	0.064412
YTHDF3	5	4	2.0771	0.062394
YY1	6	5	1.9732	0.060283
ZNF404	6	5	1.4902	0.063963
ADAM22	6	4	0.95363	0.06502
SULT1E1	6	5	1.6764	0.065108
HIGD1B	6	4	0.99703	0.065281
ANKRD44	4	3	1.5249	0.065464
CDS2	6	5	1.042	0.065435
SCGN	6	5	1.4434	0.0654
GPALPP1	5	3	0.51794	0.065564
S1PR4	5	2	-0.5304	0.065575
LSM2	5	4	2.0515	0.065778
ODF4	5	3	0.88791	0.065795
TMEM221	6	2	0.39511	0.06567
TYROBP	5	4	0.89171	0.065732
AP5Z1	5	3	0.72665	0.065966
NUAK1	5	3	1.054	0.065934
POU5F1B	5	3	1.9272	0.065905
C1orf115	5	3	1.0946	0.066133
LRRC46	6	3	1.5441	0.066057
PEX11A	6	5	0.80811	0.066096
ARHGEF1	6	5	1.9874	0.067219
C12orf75	3	3	2.321	0.067093
CAPNS1	5	3	1.0637	0.066427
CKS1B	5	2	-0.26036	0.067604
CSRNP2	5	3	0.36475	0.067366
DENND6B	6	3	0.64718	0.066966
DMAP1	4	4	2.4145	0.066836
DUX4	1	1	3.1172	0.067204
FAM133B	6	5	1.5278	0.066585
FAM172A	6	2	0.63373	0.067031
HESX1	6	4	1.6364	0.066829
KANSL1L	6	4	0.46626	0.066416
KIAA0513	5	2	0.61634	0.066485
LLGL2	4	4	1.9041	0.066619
MORN1	5	4	0.91316	0.067538
NECTIN2	5	4	2.1482	0.067683
NPRL2	6	4	1.5486	0.067536
PAK1	6	5	1.2576	0.06735
PCNA	4	3	2.5439	0.067548
PDIA4	6	4	1.5925	0.067837
PITPNC1	3	3	1.1854	0.06644
PRAMEF22	3	2	0.89512	0.067813
SLC16A5	4	4	1.6867	0.067033
SLC25A19	6	4	1.2829	0.067417
SYNE4	4	4	0.80016	0.067579
TFIP11	5	4	1.9372	0.067246
TMEM249	5	2	0.36722	0.067812
TXNDC9	5	4	1.9935	0.067143
UBXN4	4	4	1.8338	0.066781
USP50	5	3	1.6926	0.06707
VGLL2	5	3	0.73488	0.067355
VIPAS39	5	4	1.1989	0.067696
VSIG2	6	4	1.348	0.067737
ADH7	6	2	0.96854	0.067983
LMX1A	4	4	1.7192	0.067956
WTIP	6	2	0.079799	0.068013
ABCC6	5	1	0.61719	0.068481
AGAP2	5	2	0.62993	0.068349
CCDC159	6	4	0.90156	0.068486
GLA	6	4	1.4726	0.068411
HMMR	6	2	0.83486	0.068557
MTCP1	6	2	1.0819	0.068361
PHC3	5	4	2.198	0.068372
PLXND1	6	2	1.3729	0.068284
PSORS1C2	5	2	1.8	0.068489
RWDD3	5	3	1.0485	0.068555
COL24A1	6	4	0.97246	0.068647
MAK16	6	3	-0.30269	0.068709
MAPK8	6	4	0.66779	0.068799
TCTE1	6	5	0.87628	0.068755
MIIP	6	3	0.58549	0.06887
AKR1B1	5	3	0.89302	0.069166
CDC5L	5	4	1.5576	0.069121
EEF2K	5	2	1.0509	0.069023
LY6G5B	6	2	0.59602	0.069139
RHCE	6	4	1.0016	0.069115
ZNF98	3	2	1.3263	0.069203
PMS2	4	4	0.84063	0.06926
KRTAP4-8	6	5	1.7982	0.069332
EMC8	5	4	1.2907	0.069412
DDI2	6	4	1.5223	0.069534
LRRIQ3	6	5	1.2321	0.069534
PSMA3	6	4	0.65503	0.069672
XKR7	6	4	0.82986	0.069709
AGO4	5	4	1.4433	0.070626
ARHGEF40	6	5	0.97421	0.070005
CDC20	4	3	2.2357	0.070542
CRYBB3	4	4	1.3502	0.070588
ERMN	6	2	0.64658	0.070698
F13B	5	4	1.7715	0.070474
GNG8	4	3	1.7356	0.070112
GOLIM4	6	4	0.90539	0.070739
GPR119	6	3	0.92761	0.070893
HLA-F	6	4	0.28457	0.069926
IPO13	6	4	1.6051	0.07046
KRTAP4-4	5	3	0.85296	0.070486
LINGO4	6	3	0.55251	0.070567
NIPBL	5	4	1.6034	0.070021
OTOR	6	5	1.6942	0.070914
POLR2M	5	3	2.0189	0.070851
QSOX2	6	3	0.92737	0.070114
RDH12	5	2	0.62124	0.07045
RPL27A	5	3	1.4355	0.070179
SHANK1	6	5	1.3992	0.070832
SRCIN1	6	1	-0.98094	0.070292
TRIP10	5	2	-0.0022555	0.070006
ZSCAN10	4	4	1.4515	0.070854
IRS2	6	4	-0.75286	0.071073
MCM3AP	4	3	1.1379	0.071069
ARSA	5	3	1.0441	0.071938
C14orf28	6	4	0.95289	0.071996
CLVS1	5	4	1.8717	0.072011
DOPEY2	6	5	1.207	0.071659
GFI1B	6	5	1.4218	0.071357
HDLBP	6	4	0.62077	0.071581
LRRC4B	4	4	2.4093	0.071581
NPSR1	6	4	0.97096	0.071257
PIGN	6	4	1.3124	0.071989
PPP1R3D	4	2	0.16216	0.071649
PRAMEF11	6	3	0.99821	0.072051
PRKAB1	6	5	0.40841	0.071896
SMG6	6	4	1.518	0.071729
TALDO1	6	3	0.21673	0.071328
TRAPPC8	6	5	1.8853	0.07198
TRIT1	4	3	1.002	0.071995
WASF3	3	3	1.5277	0.071515
ZNF519	5	4	1.9759	0.071458
ZNRD1	6	5	1.4659	0.071614
ADAMTS1	4	2	0.96623	0.072176
C12orf4	6	5	1.5214	0.072552
C19orf81	6	5	1.1699	0.072902
CMC1	5	4	1.1267	0.072486
COL6A5	6	4	1.2818	0.07277
CORO2A	6	5	1.2291	0.072308
DHRS13	6	5	1.5963	0.072977
DOCK6	4	3	1.5577	0.073014
ELAC1	4	2	1.15	0.072313
GOLGA6L4	1	1	3.3326	0.072995
NAGA	6	4	0.45873	0.072571
NFU1	5	4	1.9837	0.072583
NOP10	5	2	0.19526	0.072317
RAD54L	6	5	1.199	0.072896
RPA2	5	4	1.5272	0.072994
SCN8A	5	2	-1.1616	0.072727
SELENOS	6	2	0.50867	0.072472
TFF3	6	2	-0.48863	0.07259
VRK1	6	4	0.83338	0.072807
HYAL2	6	5	1.0017	0.073152
LEAP2	6	4	1.422	0.073334
C8orf34	6	4	0.29072	0.073415
INSL3	5	3	1.5323	0.073461
DEFA5	6	2	1.3067	0.07367
KCTD1	6	4	1.8755	0.073688
MTO1	6	3	1.1444	0.073724
PROX1	5	3	1.0463	0.073716
YWHAH	5	3	0.45043	0.073687
KRTAP19-6	5	3	0.44191	0.073927
MRPL55	6	4	1.6955	0.073966
C22orf39	6	4	0.83974	0.074413
EPS15L1	6	4	1.478	0.074205
HMGCS1	6	4	1.279	0.074159
KIF26B	5	4	1.3427	0.074464
LCE3D	4	2	0.82737	0.074429
MBL2	6	5	1.4424	0.074525
MBOAT1	6	4	1.4517	0.074329
MZT1	5	3	0.51043	0.074517
PIBF1	6	4	0.68059	0.074364
TMEM171	6	5	0.21418	0.074328
TYW5	6	2	0.98179	0.074074
ACTR2	6	5	1.0315	0.074712
DGKA	6	4	0.41992	0.074666
KPNB1	5	4	2.271	0.07475
PRPF8	5	4	0.90402	0.074657
SCNN1B	6	4	1.1371	0.074795
TNFRSF13C	5	3	1.136	0.074832
ABHD14B	3	3	1.2703	0.076196
ALDH1L2	5	3	2.0166	0.07743
APLF	6	5	1.1854	0.076794
CD86	5	4	1.0601	0.075893
CDC6	5	3	1.718	0.077798
CENPJ	6	5	1.24	0.076073
COPB2	4	3	1.1436	0.075991
COPS8	5	3	0.92489	0.078041
CSMD3	5	3	1.0926	0.075436
CTNS	6	5	0.65173	0.077997
CTSW	6	5	1.7508	0.07723
DLG5	5	2	0.33732	0.076848
DNAH11	3	1	1.0951	0.0768
FOXK1	6	4	0.29441	0.075823
GNAL	6	4	0.80717	0.076583
GNG5	2	2	1.723	0.075348
GOSR2	5	2	1.6319	0.07658
GPR179	6	4	1.093	0.077332
GSX2	6	5	1.6963	0.077004
H2AFZ	5	3	1.2211	0.077908
HIBCH	6	3	0.61052	0.076411
HIGD1A	4	2	0.99216	0.076325
HTR3A	6	3	-0.029225	0.076542
ID3	6	5	1.3288	0.077967
ITGB4	6	4	1.0091	0.075265
KLRG1	6	3	0.96005	0.077343
LCE3C	5	4	2.1006	0.077839
LPCAT3	6	4	0.53278	0.075916
LRRC8D	4	3	1.3538	0.077071
MEGF11	3	3	1.8606	0.074956
MST1	5	3	1.2387	0.075696
NBPF10	3	1	-0.5249	0.077213
NOTCH4	5	2	-0.16174	0.077106
NPVF	5	4	1.0005	0.075257
PEX6	5	4	1.2028	0.076299
PIP5KL1	6	3	1.3328	0.076462
PSMB7	6	5	0.95708	0.075434
PTGES	6	5	1.3825	0.07652
RPGRIP1	4	2	0.60316	0.077828
RUBCNL	6	3	0.92296	0.077165
SEC61A1	4	2	1.0304	0.077127
SIGLEC8	5	4	1.6058	0.077215
SLC15A1	5	3	0.59636	0.075277
SLC25A34	6	5	1.1266	0.074944
SLC2A3	6	4	0.49366	0.07693
SLC4A11	5	2	0.83626	0.077485
SLC6A2	6	4	1.1424	0.077924
SND1	6	5	0.96686	0.076049
SRGAP1	6	3	0.5779	0.07549
SRRM2	6	3	0.99074	0.077106
STK40	5	4	0.80571	0.075878
SYNM	6	4	1.6649	0.07549
TMEM216	6	2	1.1128	0.076749
TMEM69	4	4	1.3182	0.077719
TMPO	4	4	0.56015	0.077613
TRAPPC1	5	4	1.2189	0.076602
TRPC7	6	5	1.2243	0.076411
VKORC1	4	4	1.0369	0.07744
VPS37B	6	3	0.18825	0.076155
WDR41	6	2	0.93171	0.077834
WNT3A	4	4	1.2375	0.075014
WNT4	3	3	2.1998	0.077502
ZNF750	5	2	1.0664	0.076197
ZNF789	4	1	1.1541	0.076434
C17orf62	6	4	1.7764	0.078237
TLDC2	5	2	1.1582	0.078248
DDX1	6	5	1.0846	0.078575
ERFE	5	4	1.4662	0.078479
HIRA	5	3	1.2341	0.078417
KBTBD13	6	2	0.67627	0.07865
RPL31	1	1	3.4521	0.078632
RPL35	5	3	1.7374	0.078645
TOR1A	5	3	0.69711	0.078703
C1orf106	6	5	0.95555	0.078784
RPLP0	2	1	0.032189	0.078809
ETF1	5	2	0.10782	0.078954
RNF34	6	4	1.5174	0.078951
HNMT	6	5	0.99827	0.079248
RCN1	6	5	1.5508	0.079296
SPOCK1	6	3	0.39972	0.079218
WNT7A	4	1	0.30819	0.079316
ARHGAP29	6	4	0.93267	0.07944
TMX1	4	4	1.0958	0.079506
ATP13A2	5	4	1.4397	0.079779
CCDC25	4	3	1.679	0.079746
GSK3B	6	5	0.67286	0.079798
MAMLD1	5	4	0.63439	0.07969
NUBP1	6	4	0.71366	0.079824
ABT1	5	4	1.4765	0.08212
ACE	6	5	1.1011	0.080293
ACOT1	5	3	0.94293	0.080344
ANKMY1	4	2	1.3778	0.082332
ATF7	6	1	0.0282	0.081657
CCDC77	5	3	1.2149	0.081631
CDH24	5	4	1.4329	0.081508
COQ9	5	2	1.0369	0.08185
CPLX3	5	4	0.63678	0.082101
CTHRC1	5	4	0.72039	0.082607
EIF2S1	6	2	0.90702	0.082606
FAAP100	5	4	1.5012	0.081359
FAM167A	4	4	1.9428	0.080014
FAM173B	5	4	1.5519	0.081528
FUS	6	5	0.96759	0.081421
GON7	4	2	0.57549	0.082499
GOT1L1	4	1	0.058387	0.080521
HIST1H2BA	4	2	-0.41958	0.081894
HIST1H2BI	5	3	1.2187	0.082357
HSPB6	6	5	1.8725	0.081295
IMPA1	5	4	0.77878	0.082452
IRF7	5	4	1.6505	0.082206
ITGAX	6	5	1.5493	0.081879
KMT5B	6	4	0.68815	0.081923
KNOP1	6	5	1.2693	0.080981
LRRC55	6	4	0.71994	0.080707
LTF	5	4	0.60933	0.07993
MAP3K8	4	4	1.2267	0.079992
MPV17	6	4	0.63245	0.081391
MYEOV	6	5	1.607	0.08069
NEFL	5	2	1.2946	0.0814
PA2G4	6	2	0.44935	0.082578
PACS1	5	2	0.35144	0.081892
PGD	6	5	1.5483	0.081334
PIAS1	5	4	0.93995	0.082611
PPDPFL	6	3	1.0027	0.081469
PPP1R18	5	3	0.46045	0.082339
PPP2R2C	5	4	1.4228	0.080516
PSG4	5	4	1.4883	0.08114
PSTPIP1	3	3	1.9284	0.08068
RAB37	5	3	0.95649	0.080425
RPS17	3	1	1.0509	0.080951
SDK2	6	3	0.33703	0.082105
SETX	6	5	0.77986	0.080914
SPRR1A	6	3	1.1362	0.080214
SRSF2	5	2	1.4794	0.082582
TAMM41	6	3	1.7702	0.08183
TATDN1	4	1	0.062553	0.082063
TGFBRAP1	5	4	1.6585	0.080476
TRIM27	6	5	1.3354	0.081734
TUBB8	5	2	1.1007	0.081345
VSTM1	4	2	1.5471	0.080068
WNT5A	5	4	1.0706	0.080349
ZFR2	4	2	1.2565	0.081843
ZNF564	5	3	1.7784	0.080887
SULT1A2	6	5	1.5945	0.082758
DYM	6	4	0.6736	0.082861
CCDC51	6	4	1.6402	0.082948
LMBR1	6	3	0.72379	0.083031
SRP72	5	3	1.5387	0.082996
ARID3C	6	5	1.6256	0.083291
EIF3D	6	4	0.61151	0.083218
MEX3A	4	4	0.79501	0.083269
USP7	6	5	0.56359	0.08325
ZNF202	3	3	1.455	0.083117
ARF5	5	3	-0.57371	0.084024
ARHGEF10L	5	3	0.79936	0.084015
DIP2C	5	4	1.2438	0.083731
HELB	4	2	0.61407	0.083802
MVD	6	5	1.0298	0.083918
NPHS2	6	5	1.8152	0.083763
PGLYRP3	5	4	0.95682	0.084042
PHKG1	6	2	0.7263	0.083866
PTPRJ	6	4	0.32557	0.084005
QSER1	6	4	0.92986	0.083476
SEPSECS	5	4	1.4151	0.083526
SYT1	6	3	0.92372	0.08402
VDAC1	6	5	1.4532	0.083927
ABCD3	5	4	1.231	0.084806
ACADS	6	4	1.5133	0.08443
ADCY10	5	2	0.0071412	0.084219
ADH6	6	5	0.87611	0.08514
ADM2	5	3	1.584	0.085318
BTK	6	1	0.68856	0.084778
C17orf53	4	1	0.75668	0.084473
CEP192	6	2	0.1724	0.08541
FAM129B	5	3	1.644	0.08455
FTO	5	4	2.0069	0.084397
HIST1H2BN	4	3	1.1253	0.084374
KIAA0100	4	4	1.4828	0.084648
KIR2DL3	5	4	0.80263	0.085306
KLHDC9	6	5	1.0628	0.084833
MEGF10	6	5	1.6673	0.084849
NOV	6	3	0.55903	0.085354
NPTXR	4	2	1.8275	0.085327
PDS5A	5	4	1.312	0.085422
PRPF19	5	4	1.0742	0.084305
PRSS12	5	2	0.67469	0.085301
PTH2R	6	3	0.006305	0.085343
RPS19BP1	5	4	1.4779	0.085099
TBL1XR1	6	4	1.2447	0.085164
WSB2	6	4	0.89295	0.08468
ZBTB5	6	5	1.911	0.084496
ZNF282	6	3	0.53911	0.084954
ZNF791	4	2	1.1492	0.084469
MAF1	4	3	1.3121	0.085616
SDR9C7	6	5	1.1177	0.085888
SF3B2	3	3	2.2979	0.085903
ZFP14	5	2	0.68791	0.08589
C9orf163	4	2	0.97614	0.086112
NEK10	5	3	0.71077	0.086073
ASF1A	6	5	1.4032	0.086479
BPIFA1	6	5	1.0042	0.086391
CHD3	5	3	1.4548	0.086331
CPD	6	4	0.97738	0.086381
KCNA3	6	4	1.0063	0.086464
MAML3	5	3	1.4404	0.086394
SNRPD3	5	3	1.8724	0.086287
COLQ	6	5	1.0621	0.086751
TMOD1	6	5	0.90008	0.08672
UBE2L6	6	3	0.68713	0.086763
MGP	6	3	1.1394	0.086818
A3GALT2	6	4	0.76519	0.092216
AFG1L	5	2	0.87425	0.09148
AIP	6	4	1.2022	0.090091
ALDH4A1	6	5	1.4274	0.090731
ALKAL2	5	4	0.80029	0.088343
APOF	6	3	0.52823	0.091934
ARGLU1	5	3	2.1146	0.092568
ARHGEF10	5	2	0.21377	0.091351
ARL6IP5	6	5	0.78203	0.087935
ASB12	6	4	1.2989	0.09114
ATP7B	5	3	1.1442	0.091254
BMP3	6	2	-0.23282	0.089948
BPTF	6	5	1.7403	0.087874
C6orf163	6	3	1.352	0.090085
CCIN	4	3	1.1225	0.088325
CGGBP1	5	3	1.13	0.087691
CLDN34	6	5	0.72133	0.088424
CLSPN	5	3	0.50219	0.092711
CLTCL1	6	4	0.53158	0.092692
CNIH1	5	3	0.57128	0.091813
CNOT2	6	4	0.84411	0.092377
COL6A1	4	2	0.80731	0.087562
CRYBB1	6	5	1.2406	0.087946
CYP11A1	6	5	0.65483	0.088275
DECR1	6	5	1.5477	0.088241
DEFB125	6	5	1.8328	0.088088
DLGAP1	6	5	1.3186	0.089069
DNAJC11	6	3	1.5208	0.092222
EEF1AKMT1	6	5	0.87865	0.08755
EFCAB11	6	5	1.7332	0.092757
EFL1	6	4	1.0268	0.091227
ERICH5	5	3	1.2573	0.088488
ERVMER34-1	5	3	1.4936	0.090776
EXOSC4	5	3	1.9053	0.08745
FAM227B	5	3	0.19539	0.089013
FBXL17	6	3	0.59651	0.092866
FRMPD3	6	1	-0.69959	0.091554
GABARAPL2	3	2	0.70963	0.090778
GH1	5	3	1.9535	0.089104
GLDN	6	2	0.95539	0.088634
GLS	6	5	0.72611	0.092814
GPR45	4	2	1.7973	0.092688
GZMM	6	3	0.94839	0.091232
HIST1H2BD	5	3	0.88736	0.091091
HIST1H2BG	6	3	1.0298	0.088533
HIST1H3G	6	3	1.1319	0.088686
HIST3H2A	5	3	0.97642	0.089412
IFT46	5	3	0.84556	0.08989
IGFBP1	5	3	0.94783	0.092287
IL32	6	4	1.1827	0.088468
KDM2B	6	3	0.52521	0.091533
KIAA0895	6	1	-0.29346	0.088507
KLHL15	5	4	1.3379	0.088581
KRT72	6	4	0.87148	0.088983
KRTAP11-1	6	4	1.5441	0.090754
KRTAP13-3	6	2	0.31922	0.08937
LDHA	5	4	0.88014	0.090727
LY6G5C	6	2	0.49333	0.089764
MAN1B1	6	5	0.64125	0.089846
MAN1C1	5	4	1.6903	0.090917
MAP2K3	3	2	1.7043	0.089004
MASTL	6	4	1.32	0.088866
MED29	6	3	0.51497	0.089617
MUC3A	6	2	-0.040677	0.090577
MYEF2	5	3	1.4602	0.090753
NDEL1	5	3	1.8638	0.090082
NDUFA4L2	6	4	1.3346	0.089052
NEK3	6	4	-0.18476	0.090484
NOL12	4	3	2.1822	0.089537
NQO2	6	2	1.0852	0.087748
OSBPL8	6	3	0.56274	0.089652
PAX3	4	4	1.5504	0.092206
PCCA	6	4	1.3569	0.092848
PCSK6	6	4	1.4264	0.090261
PDE4D	6	4	1.154	0.087917
PDF	5	2	1.0058	0.089845
PDK2	6	5	0.87667	0.091107
PHF21A	5	2	0.76878	0.092726
PHKB	6	5	0.70762	0.089151
PLEKHG4B	6	5	1.271	0.091234
PLEKHN1	6	3	1.4654	0.089874
POLD1	4	1	0.94044	0.089551
PPFIBP2	4	4	1.5462	0.088311
PPP1R12B	6	2	0.48062	0.092467
PPP1R14A	4	4	1.066	0.091952
PRMT7	5	3	0.22572	0.08889
PRODH2	5	2	0.70879	0.088725
PRPS1	5	4	0.87846	0.088137
PTPRD	5	3	1.1998	0.088261
RAB14	5	4	1.1312	0.092775
RAB4A	5	3	0.74724	0.087543
RABIF	5	3	1.2694	0.089797
RAD21	6	5	1.0291	0.087744
RPRD2	5	3	1.4286	0.09135
SAMD1	6	3	0.5629	0.088365
SAMSN1	6	2	1.1905	0.091026
SCFD2	5	4	1.4558	0.087023
SCML4	6	3	0.030583	0.089313
SLC12A1	5	2	0.83351	0.090837
SLC4A9	5	4	1.9271	0.090035
STX12	5	3	0.83645	0.087565
TAC4	5	4	0.086439	0.092492
TAS2R40	5	4	1.1816	0.092204
TAS2R50	3	3	1.8271	0.08979
TMEM38B	4	3	1.9389	0.091115
TNFRSF1A	6	5	0.82361	0.091341
TRIM7	6	4	0.86726	0.089063
USP17L10	3	3	2.1294	0.092066
VCX3B	3	3	1.0368	0.092181
VEPH1	6	3	-0.34018	0.092197
WFDC10B	6	5	0.85732	0.0872
WNT11	6	4	1.3318	0.091086
ZACN	6	4	0.81553	0.089123
ZKSCAN1	6	3	0.97617	0.090501
ZNF142	6	5	0.94348	0.092238
ZNF2	4	3	1.2554	0.092479
ZNF600	5	2	1.0145	0.089956
ZNF713	6	4	1.1269	0.091645
ZYX	4	3	1.0935	0.087419
B2M	5	4	0.65978	0.093366
CACNG6	6	5	1.6538	0.09322
CEP63	4	1	0.4447	0.093612
CLPP	5	2	0.34828	0.09323
EIF4ENIF1	4	3	2.2235	0.093996
EVI5L	6	5	1.3246	0.093874
EXOC8	4	3	1.7719	0.093493
FAM122B	6	2	-0.35612	0.094292
FPR2	4	2	1.5121	0.093996
GPR88	6	4	1.2372	0.09437
HBZ	5	2	1.1339	0.093943
JADE1	5	4	2.08	0.093471
LAD1	4	4	1.6427	0.094032
LZTS2	5	3	0.77393	0.093504
MOB4	5	3	1.8438	0.094458
MOGAT3	6	4	0.85223	0.094307
MOV10	4	3	0.59496	0.093387
MYH13	6	5	1.0798	0.094392
NDUFAF8	5	1	-0.71007	0.094374
NEK4	5	4	1.0192	0.093701
NPIPA5	4	1	-0.52473	0.094407
NUBPL	6	4	1.761	0.09425
NUTM2F	6	4	0.92792	0.093765
PDCD10	6	2	-0.11738	0.093765
PDE4C	3	3	2.0023	0.093175
PLEKHA3	6	3	1.588	0.093826
RAD51AP1	6	4	0.53101	0.093626
RRBP1	5	2	0.41608	0.094415
SLC25A38	6	2	0.2451	0.093585
TMEM270	4	4	1.5252	0.093727
BSX	4	3	1.5236	0.09475
CBR1	5	4	1.0871	0.094795
POLD2	6	5	1.7399	0.094584
SLCO1B7	5	2	1.1326	0.094821
STRIP2	6	1	0.21207	0.094832
SYBU	6	5	0.8971	0.094704
TNNT3	5	3	0.6515	0.09471
C1QTNF9B	5	4	2.1616	0.095394
COMMD3-BMI1	3	3	0.71168	0.095856
D2HGDH	6	4	1.9016	0.095636
EXOSC7	6	5	2.0575	0.095196
FAAP20	5	4	1.3363	0.095317
FAM53A	6	3	0.95063	0.095648
GBP7	6	4	0.77787	0.095967
H1F0	6	3	0.89126	0.095914
HNF4G	6	4	1.1366	0.095628
HNRNPR	6	5	1.4102	0.095865
ING4	6	2	-1.4809	0.095227
LAX1	6	5	0.83678	0.09514
MRPS28	5	4	1.0825	0.095547
NDUFA10	6	2	0.55	0.095581
ONECUT3	5	1	0.059747	0.095824
REXO2	5	2	0.53106	0.09542
RPL10L	4	2	0.25434	0.09514
STAR	6	3	1.6827	0.095943
T	5	2	0.70956	0.095944
TMEM211	6	4	0.75668	0.095488
VPS26B	6	5	1.2161	0.095405
WDSUB1	5	2	0.13269	0.095059
AFF2	6	5	1.4237	0.096028
KCNAB1	6	4	1.1181	0.096212
PMPCA	6	3	0.53634	0.096193
SLC24A4	5	4	1.1107	0.096288
ZFP62	5	3	0.98615	0.096261
COL8A1	6	3	0.99433	0.096407
C2CD6	6	3	0.53899	0.096563
NPPB	6	3	0.82793	0.09662
RBM28	5	2	0.086163	0.096471
SPSB2	6	4	0.82318	0.096579
B4GALT7	5	4	0.8019	0.096784
LRIF1	6	5	0.66959	0.096726
TRMT2A	4	2	0.11907	0.09676
HIF1A	6	5	0.7186	0.096936
L3MBTL4	6	3	0.49224	0.096983
SLC30A7	6	5	1.8677	0.096892
CES4A	6	5	1.1798	0.097248
HP1BP3	6	2	-0.27873	0.097059
PGGT1B	5	3	1.2653	0.097116
SGCB	6	3	0.85918	0.097232
WNT6	5	4	0.95146	0.097252
FUT11	5	3	1.5483	0.097316
C9orf50	6	5	1.6723	0.097438
BRCA2	6	4	1.2946	0.098653
C1QL2	6	5	1.6453	0.097709
CARD6	6	3	0.38004	0.098274
CEBPG	3	3	1.2966	0.097783
CHRNA4	5	4	1.6314	0.097956
DRC1	5	2	1.2631	0.098265
ELOVL6	5	4	1.2779	0.098405
FAM149A	6	4	0.51108	0.097923
FDXR	4	2	0.0027994	0.098175
GSTA4	6	2	0.3982	0.09796
HLA-DRA	5	3	1.6771	0.098629
ICA1L	6	4	0.55833	0.098529
LAMP3	6	2	0.94945	0.09796
MSN	5	3	0.48019	0.098513
MTSS1L	6	3	0.77762	0.098055
PAPPA	6	3	0.98239	0.09864
PDE4DIP	6	5	1.1407	0.097849
RAP1B	5	4	1.0549	0.098459
SOCS6	6	4	1.3654	0.098193
TM9SF3	6	5	1.1258	0.098255
TMEM30B	6	3	0.91765	0.098334
UNC13A	3	3	1.2056	0.09838
ARMCX3	6	3	0.99419	0.098705
EDRF1	6	4	0.067748	0.098835
HSPA12A	6	2	0.18908	0.098821
APPL2	5	4	0.59549	0.098939
ZNF570	5	4	1.342	0.098913
C21orf140	5	3	1.4619	0.099116
FUT1	4	3	0.69344	0.099153
GLYAT	6	2	1.2769	0.099005
H1FOO	6	4	1.329	0.09909
AACS	6	5	0.82024	0.09957
ACD	5	4	0.90996	0.10022
ACTR3C	5	1	0.06209	0.099363
ATP5G1	4	3	1.6253	0.1003
C10orf53	5	3	-0.36203	0.099978
C2orf76	6	4	0.92398	0.10038
CFAP73	6	4	1.2758	0.09992
FAM151A	4	2	1.1042	0.10033
GRIN1	6	4	0.83675	0.099334
HEPACAM	6	3	1.5884	0.099907
HRG	6	3	0.50149	0.099914
LCE1D	4	2	0.88668	0.10022
MAU2	6	2	0.089443	0.099627
MON1A	6	4	1.2514	0.10019
PCK2	6	5	0.74461	0.099256
PROSER3	6	4	0.0017969	0.10023
RNF130	6	4	0.60361	0.10041
SECISBP2L	6	4	1.1075	0.099911
SMPD4	5	3	1.2526	0.099802
TMEM27	6	4	0.35518	0.10039
TPT1	5	3	1.7626	0.1002
TRO	6	3	0.7342	0.099517
ZC2HC1A	6	4	1.1232	0.099948
ZNF763	6	2	-0.27343	0.10029
C9orf170	6	4	1.0309	0.10054
DKC1	5	2	1.0575	0.10063
C2orf27B	2	2	2.6921	0.10086
CXorf21	5	4	1.3312	0.10086
YEATS4	4	4	1.3342	0.10087
COG8	5	2	0.91265	0.10094
ANKRD52	5	3	1.2706	0.101
GAB4	6	2	0.49811	0.10119
HSPD1	3	1	-0.47057	0.10122
SH2D4B	5	3	1.0807	0.10124
EP300	6	5	1.2716	0.10144
ISX	5	4	1.3789	0.10149
LRRIQ4	6	4	0.63633	0.10154
TTLL11	6	5	0.86915	0.10146
UBE2Q2	5	3	1.3244	0.10149
DISC1	5	3	1.1631	0.10161
DNAH5	5	2	-0.33018	0.10169
KIF21B	5	3	1.4136	0.10175
SH3BP1	5	3	1.7584	0.10171
KDR	6	5	1.0152	0.10185
FOXP4	6	4	1.2551	0.10203
PLA2G12B	5	3	0.73438	0.10208
SFMBT2	5	2	0.04897	0.10211
AJUBA	6	4	0.53114	0.10365
ARID5B	6	4	0.35572	0.10274
ARPC2	6	4	0.84778	0.10385
ASTL	5	4	1.721	0.10351
ATP4A	5	3	-0.034718	0.1034
C20orf141	6	5	1.3949	0.10313
C3orf62	6	4	1.0583	0.10385
C6orf58	6	2	0.43834	0.1031
CALML5	5	2	-0.09328	0.10254
CAVIN4	2	1	0.73284	0.10249
[truncated: 16,176 more rows]

## Sheet: BLK_DMSO_L
group	guides	guides_good	lfc	p
BLK	5	5	5.9311	6.1299e-05
C16orf90	3	3	5.3218	0.0001463
CRADD	5	4	3.6988	0.00014902
EIF3M	6	6	3.5867	4.7132e-05
FGF2	4	3	3.2473	9.3447e-05
FOXO1	6	1	-1.1919	0.00017409
FXYD3	5	4	2.9572	9.6716e-05
GPR52	6	4	3.5257	0.00017354
PSIP1	2	1	4.8954	5.8574e-05
ERG	6	5	2.8352	0.00025419
LATS1	6	5	3.1519	0.00024819
PALM3	6	5	3.1526	0.00022858
TSR2	6	5	1.8577	0.0002689
CXorf66	5	4	2.912	0.00039967
PYGO1	6	6	2.6733	0.0004171
ADAMTSL5	5	4	2.9889	0.00050102
CBX2	6	4	1.6087	0.00056804
POLR2F	6	5	3.5742	0.00056531
RBM12B	6	5	3.227	0.00047977
TBKBP1	5	5	2.8253	0.00058656
DDX24	5	4	2.7261	0.00069118
ISY1-RAB43	4	3	1.9711	0.00073695
APOBEC4	6	2	0.57624	0.0008748
FIGLA	4	4	3.9404	0.00083339
GH1	5	5	3.0725	0.00087753
RAD21	6	3	1.0631	0.00093964
SNRPF	4	3	3.0915	0.00097833
ACTB	3	1	2.357	0.0010944
BAAT	6	4	1.7067	0.0012802
DNA2	5	1	0.88312	0.0013418
DNM2	4	3	4.6679	0.0010846
KRTAP4-5	6	1	0.60539	0.0011952
MED14	5	4	3.2245	0.0012884
MED4	6	6	1.948	0.0011358
MICU3	6	5	2.2746	0.0013347
TSC22D4	4	4	2.8054	0.0013401
ADCY7	6	6	1.6908	0.0018943
ARMCX6	5	2	2.1822	0.0018087
BSCL2	5	5	2.1731	0.0022762
C7orf71	3	3	4.9305	0.0016938
DAND5	5	4	3.5929	0.0022964
F13B	5	3	1.9338	0.0023078
FAM151A	6	5	3.6333	0.001521
HTR7	6	2	1.0211	0.002037
HUWE1	6	5	2.0029	0.0016965
KDM4A	6	6	2.2647	0.0023106
LOC729159	1	1	7.7162	0.0020904
NBPF3	5	3	2.5582	0.0023144
NRDE2	6	5	2.0071	0.0019842
OSBPL1A	4	4	3.0287	0.0021258
PLEKHG2	5	5	3.6038	0.0016431
POLR2D	4	3	2.5429	0.0017886
PRMT1	6	6	1.8341	0.0021923
PTPN20	5	3	2.7098	0.0021204
RILPL2	5	3	2.402	0.0018011
RLIM	5	5	3.9909	0.0017207
SFMBT1	5	3	1.0984	0.0019346
SNAI1	5	3	1.416	0.0016714
TBP	3	3	3.4822	0.0023024
TEDDM1	6	3	1.9659	0.0022087
TMEM14EP	6	6	2.5289	0.0018469
TTYH1	5	3	3.1724	0.002304
PGLS	6	6	2.3459	0.0023727
PIK3CG	6	6	3.1674	0.0024511
DMAP1	5	2	1.7513	0.0025765
KIAA0141	6	5	1.5646	0.0026048
ZNF138	4	4	3.5069	0.0026394
RYR1	6	2	-0.78331	0.002692
ACOT1	5	4	3.6222	0.0033235
ADSS	5	5	4.0359	0.0036368
AKT2	6	6	2.2356	0.0035807
ARHGEF25	5	3	1.2962	0.0031448
DYNLRB2	6	5	2.2175	0.0032984
FLT3	6	2	1.3318	0.0035207
GLIS2	5	2	0.35244	0.0034575
IFT172	6	6	2.7984	0.003621
IMPACT	6	5	1.9898	0.0034237
MED21	6	4	1.5184	0.0036286
MYB	2	2	4.7123	0.0034085
MYOC	6	6	2.1316	0.0031938
PGGHG	6	2	0.19647	0.0034401
PTPRD	4	2	1.8251	0.0035131
SMR3B	3	2	2.152	0.0031758
SNRNP200	5	1	-0.46919	0.0029966
ST13	4	3	3.0269	0.0035981
SVIL	4	4	3.7894	0.002911
TMEM95	5	5	2.9555	0.0028974
TRPM7	6	6	1.5399	0.0027644
UNC80	5	5	2.7388	0.0030777
WEE1	4	2	0.5728	0.0035927
ZNF479	6	5	1.2908	0.003518
CNOT11	6	5	1.8432	0.0037016
BOD1	6	2	0.67478	0.0038531
UBL5	5	4	3.8084	0.0039038
C1RL	6	4	0.58974	0.0041005
CD59	5	4	2.8103	0.0040716
GSDMA	6	5	2.8529	0.0039915
MARK2	4	1	0.9795	0.0040553
ACAT1	6	5	1.743	0.0068162
ACTR10	6	5	2.494	0.011642
ACTR2	6	5	2.3952	0.0098244
ACVR1	6	6	1.3873	0.0064402
ADCY2	6	5	1.6642	0.010132
AGAP9	2	2	4.7417	0.0063236
AK3	5	3	1.0231	0.013343
AKR7A2	6	5	1.8142	0.010436
ALDH7A1	5	3	2.1458	0.0069764
ANGPT2	6	3	0.75014	0.0095651
AOC2	4	2	1.073	0.0047745
APBA1	6	6	1.8801	0.011412
AQP8	6	5	2.476	0.010006
ATXN1L	5	5	2.9972	0.0090545
B4GALT3	6	6	2.1731	0.0052208
BAG1	6	5	2.9033	0.0088088
BAG2	5	4	2.3623	0.013023
BDP1	6	5	2.3715	0.0066625
BLCAP	5	4	1.3747	0.012663
BMI1	2	2	4.3827	0.0084987
BTBD7	6	4	1.1663	0.0099487
BTF3L4	4	4	3.0064	0.0071529
C1orf43	6	5	1.5598	0.0088268
C2orf66	5	3	1.8928	0.011318
C5orf22	6	6	2.7817	0.0061966
C8B	6	5	2.2991	0.005151
C9orf116	6	4	1.5991	0.01374
CA8	6	6	2.0135	0.0077517
CCDC141	5	3	-0.050454	0.0095471
CCDC174	6	2	0.28561	0.0087734
CCDC74B	4	3	2.2799	0.007312
CCL24	5	4	2.4525	0.012156
CCNB1IP1	5	5	2.2245	0.011436
CD86	6	5	2.229	0.011265
CDC6	4	1	1.0223	0.009121
CDC7	6	3	1.234	0.0084257
CDCA3	4	2	-0.19564	0.0096277
CDS2	6	5	2.0332	0.010558
CEACAM5	5	5	1.7283	0.0077697
CERS2	6	5	0.70624	0.0055095
CES1	6	3	1.3279	0.013852
CFAP206	5	3	2.0978	0.013191
CFL1	4	4	2.8691	0.005545
CHMP5	6	5	1.3767	0.010922
CKM	5	4	2.4863	0.012826
CLDN4	6	6	2.1598	0.0080781
COMMD4	4	4	2.917	0.011111
COMMD6	5	5	3.4671	0.0078209
COQ6	5	4	1.6452	0.0064298
COX7A1	5	4	2.9533	0.0073338
CRYBB3	5	3	1.2984	0.0054087
CWC25	4	3	2.1175	0.0046176
CYBA	5	2	0.95474	0.0087123
CYP24A1	6	6	2.6491	0.0053526
DCN	5	4	3.179	0.0056441
DDX6	6	6	2.2278	0.0082029
DIAPH3	4	2	2.1388	0.014185
DLX1	6	3	1.7315	0.0050791
DNAJC12	4	4	2.6775	0.013507
DPP3	5	3	2.4136	0.0091303
DUX4	1	1	6.246	0.0075076
EDC4	5	2	2.0267	0.013221
EDDM3A	6	3	2.3223	0.0051112
EFL1	6	5	2.5482	0.0060822
EIF2S1	5	3	1.1988	0.0086895
EIF3B	4	3	2.9539	0.010467
EIF3I	6	5	3.1032	0.0045457
ELL	5	5	2.7843	0.0080356
EPHA4	6	4	1.0636	0.0062969
ERICH5	5	4	2.6255	0.012845
ESR1	6	5	2.3279	0.009376
EVI5	5	5	3.4044	0.0047936
EXOC8	5	4	2.364	0.0097035
EXOSC3	4	2	2.3109	0.010228
EXOSC7	5	3	1.6107	0.013939
FAM206A	5	4	3.4784	0.0061274
FAM46A	6	6	2.1546	0.013029
FAM69C	6	3	1.1708	0.013553
FAM83E	6	3	1.0642	0.014162
FERMT1	5	2	1.7664	0.011969
FLCN	5	4	1.5937	0.0066925
FNTB	6	3	0.48611	0.013326
GAPDH	4	4	2.0311	0.01353
GLIPR1	5	5	2.5359	0.013497
GOLGA6L4	1	1	6.3151	0.0097536
GPR12	5	5	2.7015	0.0047282
GPR158	6	6	1.838	0.010893
GPR3	5	4	2.0336	0.0047691
GSTT2B	3	3	3.1757	0.0083718
GSTZ1	6	4	1.5197	0.011163
HDAC6	6	5	1.3981	0.012824
HEY2	6	5	2.8686	0.010988
HIP1	5	3	2.2418	0.0076743
HIST1H2BI	4	4	2.0552	0.0042558
HIST1H3B	4	3	2.2416	0.013163
HPS3	6	2	-0.033953	0.00676
HSD3B2	3	3	4.4566	0.009176
HSPA5	1	1	6.0873	0.0090513
IFI27	4	1	-0.033794	0.012603
IMPDH1	4	2	0.7625	0.004866
ITPRIPL1	6	5	1.1182	0.012127
KCNK2	5	2	-0.32991	0.013343
KCTD3	5	5	2.4308	0.0062713
KHDC3L	6	4	2.4784	0.008684
KLHDC8B	5	2	2.2405	0.0052229
KRT71	6	4	2.2317	0.0091962
KRTAP5-5	5	5	1.9606	0.012105
LAGE3	5	3	1.7578	0.010176
LCE1C	5	5	4.2114	0.0047244
LDB1	5	5	3.3428	0.011768
LDHB	6	6	1.1791	0.0099803
LDLR	5	5	1.7924	0.0081081
LGALS9B	6	2	1.2133	0.013023
LIMD2	5	4	3.3491	0.0057749
LRRC57	6	5	1.0486	0.013581
LRSAM1	4	3	1.8718	0.012613
LTC4S	4	2	1.8613	0.013688
LYL1	6	5	2.9381	0.009825
MAGEB4	5	5	2.5512	0.011537
MAMSTR	4	4	3.052	0.0087178
MAN1A1	6	5	1.5898	0.012827
MAP1A	6	2	-1.1704	0.0044923
MAPKAPK5	6	5	2.7768	0.0087303
MCM3AP	5	2	1.5871	0.010346
MED1	5	4	1.2288	0.010959
MET	6	6	1.6292	0.012805
METTL9	4	3	3.9495	0.0099132
MEX3D	5	3	1.8536	0.0057449
MLNR	6	5	0.83621	0.013198
MON1A	6	5	2.4535	0.0090899
MTRF1	5	4	1.9234	0.013544
MUS81	6	5	2.5711	0.0058599
NCAPH	6	6	1.5772	0.0079424
NGLY1	6	6	1.5298	0.012587
NME1	5	4	1.3699	0.014013
NOP53	6	6	2.8435	0.012474
NOXA1	6	6	1.7297	0.01286
NPL	5	5	1.7808	0.0096419
NPRL2	6	5	1.3965	0.0078285
NRXN3	5	4	2.2694	0.012186
NT5C3B	6	3	0.64735	0.012711
ODAM	6	5	2.6078	0.012748
OGDH	6	5	2.2971	0.0086361
OVCH2	6	6	1.5082	0.0099732
PACRGL	5	4	2.6566	0.01072
PFKFB3	6	6	1.0773	0.010642
PIRT	6	5	1.4683	0.0096228
PLCB2	6	3	2.1275	0.010571
PLEKHG3	6	3	2.1847	0.013936
PMEL	4	4	3.078	0.014186
POLR2B	6	6	2.6046	0.012283
POTEC	5	4	2.2555	0.01405
PRIMA1	6	4	2.0391	0.0070221
PRKAR1B	6	3	0.17254	0.013628
PRKCG	5	3	1.1013	0.006007
PRKD2	4	4	3.0361	0.010916
PSKH2	5	3	1.5371	0.012298
PTMA	2	1	2.4687	0.013609
RGL2	5	5	2.3312	0.010646
RND1	5	4	1.4881	0.0095912
RNF144B	6	5	1.6033	0.0092381
RNF34	6	5	2.4719	0.010582
RPF1	4	3	3.0595	0.0079969
RPIA	6	3	1.464	0.0057329
RPL10	5	5	2.5966	0.0067077
RPL23	4	2	1.5055	0.0066369
RPL23A	2	2	4.4001	0.011622
RPL27	5	2	0.15737	0.0083309
RPL4	4	4	3.9192	0.013312
RPL5	2	1	2.1118	0.011364
RPS9	6	4	1.9338	0.006505
RUNX1T1	3	3	2.6967	0.013479
RUVBL2	6	6	1.4613	0.011921
SCAMP5	5	2	1.8306	0.0069764
SCIMP	5	5	2.6072	0.013185
SEH1L	6	6	2.913	0.013082
SENP3	4	4	1.9553	0.01413
SETD1B	6	5	1.8713	0.013889
SFT2D2	5	2	0.60888	0.012549
SH3BP1	5	5	3.0924	0.010598
SLC1A4	6	3	0.79936	0.0044993
SLC6A16	6	2	-0.54994	0.010295
SLFN13	6	6	2.1954	0.013986
SMARCE1	3	2	1.8634	0.0073273
SMPD3	4	4	2.4491	0.0065715
SMPDL3A	5	4	3.2785	0.0063846
SNRPN	6	5	2.3443	0.008769
SPDYC	6	5	3.0647	0.0046497
SPDYE4	6	5	1.8345	0.010799
SPICE1	5	3	2.1657	0.013262
SPIN2A	3	2	2.7729	0.0070287
SPRR1B	6	5	2.0568	0.0074406
SRSF1	6	4	0.49031	0.014052
SRY	5	5	3.2825	0.0049151
SSX1	4	2	1.1375	0.01333
ST5	6	4	1.2322	0.0084328
T	5	4	2.6414	0.0093041
TAF10	6	2	-0.4451	0.012264
TAF13	6	6	2.1498	0.012683
TAS2R10	5	2	1.3912	0.0090861
TBC1D16	5	2	0.94314	0.014145
TCP10	5	4	3.048	0.010786
TDRD3	5	3	0.96227	0.0068167
TEC	6	6	2.0107	0.010063
TFRC	3	3	2.8491	0.012459
THBD	5	2	1.8241	0.0089804
TINAGL1	4	3	2.3898	0.0043702
TKFC	6	3	1.116	0.01121
TMEM70	5	4	2.2173	0.0056185
TNIK	5	4	2.9321	0.0092665
TRIM40	6	5	1.3463	0.0056828
TRIM48	6	2	0.74356	0.0091962
TRMT2B	5	5	2.0656	0.0076019
TSPAN3	6	6	2.604	0.0050655
TSPYL5	2	2	3.2036	0.01373
TUBA1C	5	3	1.1971	0.010346
TUBA3E	5	5	2.7745	0.011281
TUBB2A	6	6	2.9297	0.0061939
UBE2D1	5	5	1.9063	0.0081566
UTP3	2	2	4.5544	0.0078089
VPS18	5	5	1.7721	0.0076444
WBP11	6	2	1.1784	0.0072581
WNT4	3	2	2.1155	0.01409
YIF1A	6	1	0.58988	0.0069317
ZC3H10	5	4	2.0326	0.0051325
ZFP42	5	3	0.5244	0.013343
ZNF236	5	3	2.1556	0.012604
ZNF285	6	3	0.36169	0.011347
ZNF287	6	6	2.2085	0.009327
ZNF461	5	4	1.4892	0.0089368
ZNF488	5	5	1.6529	0.011766
ZNF582	6	4	1.7977	0.008004
ZNF699	6	6	3.1679	0.01352
ZNF774	5	4	1.1297	0.011042
ZNF775	6	4	2.0636	0.0057994
ZNF865	6	4	2.0701	0.0072959
ZP1	6	4	1.6531	0.010197
ZSCAN10	4	4	3.3274	0.0084295
ZUFSP	6	3	1.2212	0.0066462
ZZZ3	6	5	2.4853	0.01042
COL11A2	6	2	-1.6075	0.014356
PCDHB6	5	2	0.38592	0.014302
SFPQ	5	4	1.7258	0.014336
A1CF	6	6	1.3294	0.014747
ART4	4	4	2.6345	0.015712
ATP2A3	6	3	0.17009	0.01513
C5orf49	6	5	1.841	0.01596
CCDC158	5	4	2.5438	0.015553
CCDC63	5	4	2.4654	0.015067
CHI3L2	6	5	2.298	0.0149
CPNE2	6	5	2.9318	0.015335
CXorf40A	4	4	2.4899	0.01599
FERMT2	6	3	2.013	0.015513
HACL1	5	4	1.8592	0.015575
HLA-DMA	5	4	1.9811	0.014966
IDI1	6	5	0.77892	0.016107
IQCF3	4	3	2.9724	0.015822
KRT19	6	1	-1.719	0.014839
LILRB4	6	3	0.53407	0.015074
LRRC4B	4	2	0.31021	0.0157
MERTK	6	6	1.2097	0.016103
MORF4L1	3	3	3.1558	0.016146
MUC2	5	3	2.3393	0.015952
NATD1	5	4	2.1626	0.015952
NR4A1	5	2	0.11797	0.01494
PCYT1B	6	6	0.97486	0.015092
PEX16	6	2	0.32313	0.015973
PNPLA6	5	2	1.6277	0.01516
PSPN	5	4	2.3651	0.014922
PTPN5	6	5	2.6072	0.016107
RPS10-NUDT3	1	1	5.5919	0.015551
RTKN2	5	2	0.49598	0.014713
SGMS2	6	6	1.3841	0.015341
SNRPG	1	1	5.8999	0.015734
SNX31	4	2	2.2245	0.014622
SPRR1A	6	2	0.32401	0.015689
ST3GAL4	5	5	2.2562	0.015122
SULT1B1	4	4	2.5169	0.014777
TAGAP	6	4	2.245	0.015486
UBA52	3	2	2.976	0.014801
UNG	6	5	1.9195	0.015862
VPS54	6	5	1.7273	0.014736
ZNF516	5	5	3.3016	0.015651
ZNF98	2	2	3.4664	0.015946
ZPR1	5	2	0.48427	0.015755
BPIFB1	5	3	1.0282	0.017645
CCDC9B	6	3	0.033921	0.016738
CD209	3	2	1.6816	0.017194
CD34	5	4	1.852	0.017678
CSE1L	5	4	2.9068	0.016882
DPP7	5	5	1.2453	0.017147
FSBP	5	1	0.097973	0.017012
FTSJ3	6	3	1.3954	0.017438
FUT6	5	5	1.7375	0.016817
GRB7	4	3	2.4164	0.017073
HMX3	5	2	0.69783	0.017556
HS3ST1	6	6	1.1253	0.016875
IGFBP6	6	6	2.8095	0.016857
KIRREL2	5	5	1.9885	0.017388
LRRC70	6	6	1.8288	0.0174
MANSC4	6	4	1.756	0.017379
MCAM	6	3	1.5231	0.016622
MED10	5	4	2.1158	0.017129
MED22	6	6	1.9947	0.017596
MOB4	5	5	3.0429	0.017528
MRPS30	5	5	1.7751	0.017127
PAG1	6	5	1.7811	0.01667
PCBD1	3	3	3.8967	0.017651
SNRPD1	3	3	2.8768	0.017685
SON	6	4	1.9536	0.017098
SP6	5	2	0.28975	0.016598
SRRM1	3	2	2.2674	0.016462
ST14	6	5	1.2701	0.017555
UBE2S	6	3	0.71009	0.017489
ZNF142	6	5	1.403	0.017028
ZNF501	6	6	1.7861	0.017264
ZNF519	5	4	2.326	0.016919
ABCB7	5	5	2.3314	0.018249
ATP11AUN	5	3	1.5383	0.018055
ATRX	6	5	0.77032	0.018224
DGCR2	5	3	1.2178	0.017885
DIS3	4	4	1.7691	0.017865
INTS13	6	4	1.2866	0.018091
NEFM	5	2	0.56841	0.018117
POLR2E	6	3	0.85703	0.017844
RFT1	6	6	2.2256	0.017956
RPL18A	4	3	2.9103	0.017889
SAV1	6	4	0.66179	0.018136
SERTAD1	5	3	0.37106	0.018089
UTP18	3	2	1.551	0.018235
ABCD3	5	3	0.78997	0.019357
C2orf68	5	2	0.79129	0.019578
CCDC13	5	3	0.54275	0.019242
COLQ	6	6	1.809	0.0189
CPQ	6	4	2.406	0.019324
CREB3L2	6	4	2.2123	0.019601
DBNL	4	2	1.83	0.019495
ELFN1	6	5	2.3934	0.0192
FADS6	5	2	1.034	0.018403
FMNL1	6	3	0.7552	0.019525
HDAC2	5	5	1.8193	0.019108
HES3	6	5	1.7433	0.018593
IRGQ	6	4	0.39791	0.019155
KDM4C	6	2	0.93399	0.019053
LCE6A	6	6	1.5142	0.01904
LEPROTL1	6	5	2.2187	0.018768
LLGL2	4	4	2.5772	0.019214
LRRN4CL	6	6	2.2649	0.019388
MPDU1	3	2	1.9993	0.018758
MRPS21	2	1	3.1589	0.018901
MUM1	6	3	0.17555	0.01885
MYO9B	5	3	1.744	0.019032
N4BP2	6	5	2.1161	0.01903
PDZD8	6	5	1.8107	0.019542
PEMT	6	5	1.8281	0.019112
PTER	6	4	1.8426	0.01944
RGCC	6	6	1.8632	0.018766
SEZ6L2	4	3	2.0262	0.019148
SHISA9	5	3	0.97618	0.018497
TEPSIN	4	3	2.4434	0.019589
TPSD1	6	6	1.3733	0.019388
AMIGO2	5	3	0.83523	0.019847
DLX3	6	4	1.1464	0.019798
FXYD1	5	3	1.3245	0.019697
ROPN1L	6	4	1.8442	0.019761
TBX18	4	2	1.5924	0.019861
TMEM67	6	4	0.817	0.019652
NUP205	4	4	3.0158	0.01991
AKNAD1	5	4	1.4889	0.02036
BRD2	6	5	2.2038	0.020296
CKS1B	6	2	0.68863	0.020156
CLDN11	5	4	1.8305	0.020271
EIF3G	6	6	1.4043	0.020175
IQUB	4	2	2.4067	0.020394
SCGN	6	4	1.0242	0.020135
TVP23B	3	2	1.1614	0.020288
TXNDC8	4	4	2.5439	0.020362
USP10	5	2	0.58753	0.020423
ZNF131	6	6	1.3191	0.02047
TMEM120A	6	2	0.064622	0.020578
ZMYND19	5	3	1.6248	0.020574
MYCN	6	5	1.474	0.020723
BLOC1S6	6	5	0.83891	0.020841
CILP2	5	4	2.3754	0.020926
HIST1H4H	5	3	2.1892	0.020926
KIN	6	1	-1.7831	0.020872
GOLGA8O	2	1	2.1096	0.021002
CBLL1	5	5	1.842	0.021076
AIDA	5	2	0.68603	0.021237
QRICH1	4	2	1.6529	0.02121
ABI3BP	6	4	1.3383	0.022618
AGGF1	5	5	1.93	0.021984
ANGPTL4	5	4	2.4281	0.02144
C10orf25	6	5	2.2151	0.022115
C15orf48	6	4	0.90976	0.021816
CCER2	4	2	-0.22606	0.022374
CCNE1	6	4	1.147	0.02197
CDCA8	2	2	4.0416	0.023713
CORO1B	4	1	-0.79193	0.023697
CRNKL1	3	2	0.67528	0.021682
CSNK1D	4	4	3.9241	0.023612
DDX11	2	1	0.37913	0.023607
DNAJC4	6	5	2.1299	0.021395
EFCC1	5	2	0.55955	0.023226
EPYC	3	2	1.7722	0.022091
FUT3	6	3	1.5339	0.022188
GYPE	4	3	2.6552	0.022374
HSPA9	3	1	1.3014	0.022892
IL15	5	5	2.61	0.02313
ITIH3	4	4	2.7473	0.022115
KLHL15	5	5	1.3434	0.021493
LCE5A	5	3	1.7562	0.023705
MRPL36	5	4	1.1936	0.023667
MTHFD2	5	4	2.5239	0.022236
NEDD1	6	5	1.4744	0.02315
NHLRC1	6	4	1.3372	0.0224
NOL11	6	3	1.1078	0.022833
NUBP1	6	5	2.1982	0.023043
OAS1	6	5	2.001	0.023623
OLFML1	6	4	2.4353	0.023653
PAEP	6	2	0.14371	0.023235
PELI3	6	3	0.85066	0.022512
PLA2G16	6	2	1.689	0.022049
PPCS	5	2	0.33723	0.023089
PPT2	5	2	0.24657	0.023298
PRC1	2	2	5.1534	0.021389
PRKAB2	6	5	1.3044	0.021771
RERGL	6	5	0.95032	0.021336
RIMKLB	6	5	2.4872	0.022924
RNF182	5	4	2.3706	0.022247
RPH3AL	5	4	2.9455	0.023789
SATL1	6	5	0.80638	0.023584
SDCCAG8	5	2	-0.38368	0.023501
SEPSECS	3	3	3.5525	0.021999
SIN3B	6	3	1.4098	0.022475
SLC5A8	5	5	2.4876	0.021927
SLC6A18	6	5	1.6755	0.022797
SPACA3	6	4	2.1956	0.021612
TLK1	5	3	1.5124	0.022149
TMEM151B	5	4	1.8928	0.0236
TNNT3	4	3	1.6132	0.023018
TNRC18	6	4	1.1617	0.02243
TOP3B	6	4	1.9217	0.02275
TPM1	4	4	3.1467	0.023697
TRPV3	5	5	2.4061	0.023754
UGP2	5	5	1.399	0.023687
VWDE	5	5	1.0067	0.022679
ZNF528	4	1	1.3079	0.023504
CACNG3	6	4	1.9611	0.024493
CEP112	5	4	1.6143	0.024557
CLYBL	5	3	2.1609	0.024361
FAM166A	5	3	2.0299	0.024543
FAM171B	4	1	-0.0015738	0.024441
FBXO17	6	5	1.8551	0.023932
FCHO2	6	5	1.5528	0.024237
HSPA12B	6	5	1.7577	0.023978
HSPD1	3	2	2.4463	0.024157
IL17RA	5	2	0.70851	0.023925
KAT6A	6	3	0.58229	0.024184
KPNA6	6	5	2.034	0.024369
MMP13	6	5	1.9956	0.024254
MYO5B	6	5	1.9579	0.02419
RAPSN	5	3	1.5925	0.024045
SDC3	5	4	1.4025	0.024348
SLC39A12	5	2	0.99488	0.024542
FABP1	6	4	1.023	0.024921
FBXO28	6	5	2.6478	0.024991
KCNS1	6	2	0.4731	0.024733
LYSMD1	5	3	0.82187	0.02496
PIK3R6	6	3	1.8076	0.024958
RALGDS	5	4	1.2931	0.024921
RHOD	4	4	2.3378	0.024738
SSRP1	5	3	1.5406	0.024994
PTPN22	4	3	2.5329	0.025083
RPS20	3	1	-0.5633	0.025098
BORA	6	3	0.087502	0.025391
KLHL4	6	4	2.1418	0.025469
PPP1R13L	5	3	0.94452	0.025412
PSME1	4	4	1.8518	0.025412
SLC29A2	4	2	0.83217	0.025447
SLC2A2	6	5	2.0352	0.025445
ZNF679	6	5	1.6429	0.025391
CCNK	6	4	1.7603	0.025707
GDAP1L1	5	3	1.2907	0.02573
KLF8	5	3	2.31	0.02555
MRGPRE	4	1	-0.40187	0.025843
PPM1E	6	2	0.51825	0.025775
PRR15L	6	5	1.5513	0.025655
TMEM147	6	3	0.22792	0.025853
TREX1	5	2	0.93983	0.02584
POLR2H	6	4	2.3322	0.025926
DARS2	5	4	1.17	0.02613
HADHA	6	3	0.86483	0.026215
NPAS4	6	5	2.7665	0.026215
SLC24A5	5	5	1.8003	0.026094
ACR	5	5	1.7901	0.026308
PDE5A	6	5	1.454	0.026272
CBLN1	5	2	0.30561	0.026361
BCKDHA	5	3	1.5169	0.026631
DNAJB7	6	5	2.0153	0.026625
C19orf54	6	4	0.79356	0.026846
CAMKK2	6	5	2.198	0.026894
ADCY10	6	3	0.82618	0.027895
ALMS1	4	3	1.6103	0.027243
C21orf33	5	3	2.2262	0.027197
CLCN7	3	2	2.7465	0.027726
COPE	6	3	1.2827	0.027895
CTSA	6	3	0.70059	0.027513
DOHH	6	4	1.3826	0.027712
FCRL2	3	3	1.8084	0.027209
IFNW1	5	5	2.5666	0.027887
MPLKIP	6	5	1.6992	0.027282
MTMR4	4	4	2.4901	0.027519
NAE1	6	5	1.4564	0.027774
NOTO	6	3	0.65924	0.027895
PAM	4	3	2.2877	0.027915
PDK3	6	5	-0.24812	0.027086
PSMA6	6	3	0.2046	0.027461
RAB11FIP1	5	4	1.5498	0.027155
RNF113A	5	2	-0.094813	0.027419
RP2	6	5	2.2567	0.027647
RPS19BP1	5	3	1.5156	0.027714
TSPAN33	5	4	2.3767	0.027419
ZNF491	3	3	1.9967	0.027791
ATP5S	4	4	1.7534	0.028015
C5orf30	5	2	-0.28457	0.028131
CD55	6	4	1.3806	0.02809
ZBTB44	3	3	2.4582	0.028099
ZNF57	4	2	0.21062	0.028167
AKR1B15	4	3	0.85383	0.02927
ARL5B	6	4	1.126	0.02911
ATP6V1D	5	5	2.3465	0.028617
CEACAM4	5	2	0.28302	0.028413
COPRS	5	5	2.1219	0.02943
CXCL6	5	2	0.82725	0.028513
E2F5	4	4	1.8578	0.02922
EEF1G	5	4	1.643	0.02901
ERF	4	4	2.8526	0.029691
GABRE	6	4	1.2791	0.02944
HAS1	5	5	1.6518	0.029343
INO80B	5	3	2.4435	0.028896
KCTD10	6	3	0.6157	0.029312
KDM6B	5	4	2.3178	0.029387
LIN9	6	5	1.1275	0.028702
LRRC52	5	2	0.096221	0.02901
MACF1	6	5	1.5483	0.02954
MED31	5	5	1.7755	0.029419
MTERF1	6	5	1.7964	0.028612
NKAP	6	1	-1.3974	0.028576
POMGNT1	4	2	0.49986	0.029691
POTED	2	2	3.1208	0.029605
PSME2	4	4	2.5446	0.029334
PTGS1	6	4	1.6903	0.029283
RNPC3	6	3	0.80268	0.028892
RUFY2	6	3	1.3987	0.028362
SPPL3	6	4	0.35818	0.029622
TGM5	5	5	1.4852	0.029611
TRIM39	5	1	-1.5273	0.02968
TRIM69	5	5	2.4	0.028496
WDR24	5	4	2.5126	0.029393
ZNF562	5	2	0.16537	0.029608
AKAP1	6	5	1.5376	0.030155
ATP6V0A4	5	4	1.7927	0.030498
CARS2	6	2	0.96917	0.029928
CCDC9	6	4	1.6384	0.030585
CXCR4	6	5	1.6145	0.029764
FUZ	6	3	0.52755	0.030056
GFOD2	5	3	1.9971	0.029865
GNAZ	4	3	3.2194	0.030554
HAS3	5	4	1.8407	0.030531
HIST1H3H	6	3	-0.25152	0.030291
IQCF2	6	5	1.7546	0.030125
KAZALD1	5	4	1.3479	0.030506
LDHA	5	3	1.1697	0.030311
PXK	6	5	1.4024	0.030303
SAMD3	5	2	0.94639	0.030613
SSR4	5	4	2.6923	0.030497
SYN2	5	2	0.053487	0.030266
TCP10L	5	3	1.2118	0.030394
TMEM262	4	4	2.4133	0.029959
ZNF23	6	5	2.338	0.029978
NADK2	6	4	1.1917	0.030848
ZSCAN22	5	4	0.64657	0.030922
YBX1	4	1	0.60137	0.031014
GABRG1	6	4	1.6373	0.031177
GAD2	6	3	0.71176	0.031101
NOL12	4	1	1.073	0.031153
IL9	5	2	-0.34835	0.031268
RPL10A	5	2	1.0894	0.031268
PHKG1	6	2	0.07451	0.031398
MAPKBP1	6	5	2.5653	0.031537
NDP	6	3	-0.26984	0.031628
ZNF28	6	2	0.82096	0.031604
ACOT12	6	4	1.6797	0.03767
AHCTF1	5	4	2.118	0.036094
AKR1E2	6	5	2.1411	0.035868
ARL5A	4	3	1.6902	0.036125
ASCC3	6	4	1.7703	0.036315
BFSP2	5	3	1.8554	0.032352
C12orf77	6	3	1.2083	0.033606
C22orf31	5	4	1.1423	0.035377
CACNB4	6	2	-0.62418	0.032194
CATSPERZ	6	4	0.84662	0.034044
CCDC157	5	5	1.3186	0.033595
CCR5	6	5	2.4397	0.034104
CDO1	6	5	1.4028	0.032291
CHCHD3	6	2	0.81999	0.034878
CKLF	5	4	1.5511	0.033521
CLCN4	6	3	1.7968	0.037416
CLDN34	6	4	1.5978	0.037526
COL16A1	6	2	0.23601	0.034164
CRIP2	5	1	-0.46551	0.037014
CRISP2	5	4	1.5487	0.032447
CRLF1	5	3	0.77868	0.034538
CSK	6	4	1.4124	0.032428
CSMD3	5	2	2.0935	0.033776
CTNNA2	6	5	2.0322	0.036822
CUBN	6	4	1.6278	0.032203
CYP3A5	3	2	2.0659	0.035955
DIAPH1	6	4	2.0645	0.032938
DLST	5	3	1.7134	0.031773
DNAAF4	6	4	1.463	0.032599
DNAJC11	5	2	0.0044285	0.034001
DNAJC15	5	5	2.0476	0.03424
DTX2	4	3	1.4867	0.033651
EIF3A	5	2	0.63676	0.037395
ENTPD2	6	3	-0.26066	0.035628
ERAL1	5	2	0.88658	0.032691
FAAH2	4	4	2.1489	0.034471
FAM122C	6	2	0.063949	0.03668
FAM228B	2	1	-0.12401	0.037041
FOLR2	6	5	1.904	0.033055
FPGT	3	2	2.0808	0.037603
GALT	4	4	2.0888	0.033279
GSS	5	5	1.6822	0.034502
GZF1	3	2	1.9752	0.034801
HDAC1	6	5	1.2277	0.035976
HM13	5	4	2.7687	0.033188
HSP90AB1	4	2	1.3921	0.033006
HTR2B	6	4	1.4398	0.032091
HYDIN	6	5	1.396	0.032624
IL7R	6	4	0.84039	0.034477
ITGAD	6	3	1.2612	0.032727
ITGB2	6	4	0.23456	0.035549
ITPR1	5	5	1.8977	0.037006
JADE2	6	5	2.3333	0.035571
JCHAIN	6	3	-0.053329	0.035356
KATNB1	5	3	2.4358	0.03624
KCNE3	6	4	0.68999	0.036628
KCNN1	4	2	0.97864	0.032822
KDELR3	5	3	2.9772	0.034964
KIAA0319	6	3	1.2172	0.03252
KIRREL1	5	5	1.8503	0.035423
KLHL29	6	5	2.1155	0.037449
KRT5	6	5	1.4454	0.036771
L1CAM	6	3	1.8191	0.033223
LGR5	6	5	1.856	0.035693
LIN7C	6	5	1.5101	0.037746
LIPF	4	4	2.6495	0.03745
MAGI2	4	3	1.2083	0.03579
MB21D2	6	4	1.2143	0.036577
MEGF11	3	2	3.3302	0.032753
MMEL1	6	4	1.0933	0.034548
MORC2	6	5	1.3126	0.036513
MYEF2	5	4	2.0995	0.034688
NAPA	5	1	-0.22829	0.03221
NEDD4	3	3	3.7338	0.036928
NEURL2	5	2	0.3406	0.03683
NNAT	6	2	0.063338	0.035628
NUBPL	6	5	2.2517	0.035194
NUP133	6	5	1.4169	0.033817
OSBPL9	5	5	1.4627	0.035754
PABPC1	5	3	0.12105	0.03643
PATE2	3	1	1.7786	0.034265
PDLIM2	5	2	1.0695	0.032332
PPP1CA	6	5	1.3306	0.037507
PPP3CA	6	4	1.431	0.035305
PRDM4	6	5	1.8782	0.036888
PRH2	6	5	1.4364	0.031985
PRKAR1A	5	4	1.3363	0.036317
PSEN2	5	2	0.31649	0.036899
PTRHD1	5	2	0.83182	0.03339
PYGM	6	4	-0.17888	0.036327
RAB3A	4	3	1.0717	0.032267
RAB41	5	2	0.26647	0.036687
RASAL3	6	5	2.1841	0.035327
REL	6	5	1.2277	0.037797
RIOK2	6	4	0.92211	0.033106
RNASE10	5	3	2.2084	0.033708
RPL7	4	2	0.65018	0.037485
RPP21	6	5	1.1301	0.034863
RPS3A	2	1	1.8664	0.036672
RSL24D1	5	2	1.1047	0.037181
SETD1A	5	4	1.5909	0.032272
SFTA3	5	3	0.86508	0.033675
SFXN2	6	3	0.84335	0.035702
SLC10A7	6	2	0.65667	0.03339
SLC12A9	5	2	-0.27643	0.03532
SLC25A11	5	4	0.94407	0.03424
SLC29A4	4	2	1.8701	0.03719
SLC35G6	5	4	1.3091	0.037789
SMC1A	5	3	0.29382	0.036332
SORT1	6	5	2.2955	0.034476
SP9	6	4	-0.14538	0.037233
SPEM2	5	3	1.4098	0.033594
SPRED2	6	5	1.3291	0.035629
SSBP4	6	5	2.1524	0.032481
STPG2	6	3	2.0537	0.036019
SYT4	4	4	1.3701	0.036456
TAS1R2	5	5	1.514	0.037495
TBX15	5	3	1.0639	0.03391
TCEAL1	6	4	1.3278	0.035767
TEX15	4	3	2.138	0.034045
TMEM52B	6	4	2.0505	0.031946
TNF	3	2	-0.024495	0.0334
TNS4	5	5	1.2294	0.036588
VAC14	5	4	2.7933	0.03188
VCP	4	3	1.3663	0.034171
WWC1	6	4	1.2411	0.033476
ZBTB17	4	3	1.5753	0.03669
ZKSCAN8	3	1	0.30932	0.036798
ZNF184	5	5	0.9917	0.033111
ZNF497	5	4	2.2293	0.035425
ZNF583	5	3	2.0642	0.034185
ZNF592	6	5	2.3537	0.033164
ZNF674	4	2	0.48736	0.037716
ZNF703	2	1	0.15474	0.034749
CHRM5	5	5	1.9295	0.037856
PEX19	6	5	1.0703	0.037907
BCL9	6	3	0.58794	0.037994
CTRLHS	446	203	-0.23903	0.038097
EEF1B2	6	2	0.11731	0.038092
ELP3	4	3	2.6033	0.038237
PCDH12	6	4	0.92829	0.038277
MCUB	4	3	2.0948	0.038371
GAREM2	5	2	-0.41821	0.03857
INS-IGF2	5	5	1.5665	0.038568
KRTAP13-3	6	2	0.063374	0.038518
NOVA1	4	3	2.7589	0.038443
TMEM18	6	1	0.45167	0.038716
GFOD1	5	2	1.0841	0.038774
MSTO1	5	2	0.4507	0.03896
IL31	6	4	1.7408	0.039112
SGCD	5	4	1.4517	0.039159
SPOCK3	4	4	2.0177	0.039137
COA6	4	3	1.7639	0.03927
MAF1	4	4	1.6515	0.039345
RMND5A	5	2	0.65492	0.039335
TNK2	5	5	1.0592	0.039236
POLD3	5	5	2.3973	0.039506
HLX	6	5	1.9519	0.039594
IGF2	4	2	1.9544	0.039609
SBDS	6	5	1.0739	0.039667
ZNF449	5	5	2.5011	0.039731
NEUROD6	5	2	0.87839	0.039898
TMEM129	5	2	-1.1848	0.039898
VPS29	5	2	-0.068792	0.039898
PARP15	6	5	0.56741	0.040039
SORBS3	4	3	2.2677	0.040024
RAPGEF4	5	5	1.0457	0.040125
ZNF735	5	4	2.6446	0.040274
EIF4G1	6	3	0.43107	0.040327
PTPRG	6	5	0.65279	0.040503
SELENOH	5	5	1.0732	0.040554
SVOPL	5	4	1.7039	0.040538
IGFBP1	5	3	0.8597	0.040862
PET117	6	4	0.85495	0.040848
AFF1	6	5	0.12803	0.040998
CCL11	6	4	2.0796	0.041029
FOXC2	5	3	1.8273	0.040962
GLA	5	4	1.2857	0.041153
KAT8	5	5	1.8764	0.041139
APCS	6	3	0.30882	0.041558
CSF2RB	6	4	0.79582	0.041506
CTBP2	2	1	0.71029	0.041399
FECH	6	4	1.5452	0.04171
POLM	2	2	2.9532	0.041618
PURB	6	4	1.1673	0.041661
SLC3A2	4	2	1.442	0.041575
SULT6B1	6	5	1.6217	0.04137
TICRR	3	1	0.34025	0.041746
ZNF26	5	2	0.97693	0.041279
ZNF550	4	4	4.1409	0.041701
FNBP1L	4	4	1.3632	0.041886
USP34	5	5	1.2334	0.041842
NLK	6	5	1.5747	0.041955
RABEP1	6	4	1.924	0.041992
ADAMTSL2	5	3	0.53605	0.043667
ANKRD33	6	4	1.1902	0.043541
ANKRD52	5	2	1.3238	0.042871
AP3S1	2	2	4.0688	0.044873
BCHE	6	5	1.1036	0.043541
C1GALT1C1	6	3	0.49876	0.043864
CAMK2G	6	3	0.010256	0.042959
CCT2	5	4	1.2985	0.044567
CHEK1	5	4	2.8195	0.04327
CLDN16	6	3	-0.1593	0.042454
COX5A	3	2	1.6427	0.044002
CRELD2	5	2	-0.1496	0.044915
DEPP1	6	4	1.3111	0.043472
DNASE1L2	6	4	0.55391	0.044253
DSE	5	2	0.9381	0.044244
DTWD2	6	5	2.3587	0.044665
ECEL1	4	2	1.1413	0.044602
EIF2B1	4	2	1.3247	0.044759
ELN	3	2	2.5103	0.043314
ESAM	4	2	1.9442	0.045005
EXOSC4	5	2	0.7981	0.044244
EYA1	6	5	1.126	0.043276
FBXO46	5	4	2.1426	0.043061
FST	5	1	-1.116	0.044799
GABRB3	5	4	0.91922	0.045084
GNPNAT1	6	4	1.6045	0.042518
H2BFM	5	3	2.6848	0.042458
HACE1	5	4	0.76841	0.042174
HHLA1	5	4	3.1536	0.042947
HSCB	6	5	1.5645	0.043944
IL31RA	5	4	1.9015	0.042387
KDM3B	5	2	-0.67941	0.043671
KHSRP	5	3	1.435	0.042733
KPNA7	4	3	1.9504	0.044438
KRTAP10-6	5	3	1.5519	0.043791
LDLRAD2	5	3	0.22761	0.044584
LRFN2	5	2	1.3313	0.044956
LRRC23	4	4	2.1688	0.04413
MAP6D1	4	4	3.0592	0.04334
MIR1-1HG	5	1	-0.64701	0.042178
NLRP10	6	3	0.84946	0.044911
OTUD3	5	2	0.78955	0.043241
OXTR	6	5	2.4116	0.042957
PCSK5	5	4	0.96558	0.044363
PLEKHN1	5	3	0.66977	0.044244
PMEPA1	4	4	2.1653	0.042211
POLR2C	6	5	1.7335	0.044076
POLR2J3	1	1	4.92	0.044364
PRR19	6	4	0.8198	0.043718
PTPN7	6	4	0.91486	0.043146
RAB2B	6	4	0.013721	0.045124
RBPMS	6	3	1.1007	0.042388
RNF20	6	5	1.2291	0.043169
RNF5	6	4	0.88465	0.045085
ROR2	6	3	0.89529	0.043151
SAMD1	6	2	-0.32008	0.044693
SCN1B	6	4	2.0288	0.044905
SH3KBP1	6	5	1.4162	0.042278
SKA3	6	5	1.5065	0.044002
SNU13	5	2	-0.32249	0.044915
STKLD1	6	3	1.241	0.045085
TNNT1	4	4	1.9454	0.044479
UBR3	6	5	1.0967	0.045065
UVRAG	6	4	0.15488	0.043522
VTCN1	5	3	1.988	0.042601
ZNF75A	5	4	1.5166	0.043506
SNX33	6	3	1.8934	0.045244
TP53AIP1	6	5	1.3885	0.04521
DEFB130A	4	3	2.9035	0.045407
HIGD1B	6	5	1.0848	0.045365
FRMD3	6	3	1.0762	0.045507
TRIM24	6	4	1.4216	0.045485
C12orf57	6	4	1.2221	0.04588
MSH4	6	5	1.8139	0.045667
NAXE	5	1	-0.25578	0.04576
ODF2L	6	1	-0.66247	0.045895
PAX8	6	5	1.4387	0.045962
SLC35F2	5	3	0.70955	0.045689
TEX35	4	3	1.6607	0.045918
UBA1	6	5	1.1222	0.045785
WNT7B	6	2	-0.066423	0.045689
LOC391322	5	4	1.4447	0.046032
NUCKS1	5	4	1.0303	0.04613
SLC4A3	3	1	1.2112	0.046144
TBC1D15	6	4	-0.41801	0.046321
TIMELESS	4	1	1.3282	0.046248
TRPC5	6	2	0.77227	0.04633
C11orf87	5	4	1.4133	0.046496
MED28	6	4	1.2759	0.04657
TLR4	4	4	0.91616	0.046598
TSGA10IP	6	5	2.1798	0.046531
USP17L2	5	4	2.7173	0.046506
CYP11B2	6	3	1.7618	0.046709
CHMP4B	6	5	1.4921	0.046889
KCND2	5	2	0.98221	0.046889
MARK3	5	3	0.46534	0.047045
PPBP	5	3	1.5584	0.047005
ZNF185	4	4	2.1706	0.047046
KCNK16	5	4	1.8342	0.047118
RAB3IL1	6	5	1.6529	0.047144
ACAP2	6	3	1.2185	0.049027
ALDH1B1	6	4	0.90738	0.048142
ANXA1	6	5	1.3612	0.048263
ARID1B	6	5	0.9206	0.047461
C2orf15	5	3	0.60219	0.049266
C2orf42	6	5	0.78889	0.048534
CALM1	6	5	1.3323	0.04837
CAPNS1	5	4	1.1665	0.049001
CCAR2	5	3	0.68525	0.048324
CFAP157	6	4	1.9672	0.04879
CLECL1	6	4	1.3344	0.048648
CSF1R	6	5	1.4019	0.047387
ELMOD1	6	3	1.9835	0.049235
FOXD3	4	3	1.98	0.048605
GHITM	6	3	0.99559	0.048203
GPATCH8	6	3	1.3964	0.048918
GUCA2A	6	3	0.13945	0.04925
HASPIN	6	5	1.1757	0.049146
HEATR3	6	3	0.38458	0.047358
JAK2	6	5	0.61905	0.047507
JMJD7-PLA2G4B	6	4	0.16215	0.047686
KLHL34	3	1	2.3177	0.049085
MAB21L3	6	4	0.48612	0.048423
MAP2K3	3	3	2.3213	0.047272
MYO3B	4	3	2.0387	0.048112
NUP35	6	5	1.3374	0.049149
NUTF2	5	2	1.342	0.048878
PCF11	3	3	2.6671	0.04806
PDE7A	5	4	1.7345	0.047813
PLPPR4	5	4	1.5334	0.048107
PPP1R3A	6	5	1.4335	0.04893
RPL13	3	3	2.587	0.0491
RPS10	1	1	4.9765	0.047441
SLC47A1	5	3	1.3597	0.047896
STOX2	6	4	1.4097	0.048136
TDP2	6	4	1.2367	0.048086
THAP11	4	3	0.97972	0.047818
TRIM42	6	5	1.9953	0.048603
TRIM67	5	4	2.4609	0.049226
VPS8	6	5	1.0159	0.047588
WIPF3	5	2	1.2827	0.048453
ZBTB22	5	3	2.1938	0.048098
ZNF696	3	2	2.0976	0.04807
CFHR2	2	1	1.9724	0.049331
DMAC1	5	4	1.1535	0.04937
ACTRT3	6	4	1.1095	0.050894
ADRM1	6	4	1.8292	0.050137
AKAP17A	5	3	0.85633	0.050806
CBY3	5	3	1.0539	0.050392
COL5A2	6	2	-0.4054	0.050242
CTU2	5	2	0.94401	0.051042
DNAJA1	6	3	-0.2785	0.050463
FKBP8	3	2	3.0696	0.050999
FNBP1	6	3	1.1749	0.049798
FNDC5	5	3	0.73643	0.049805
FOXD4L4	3	2	1.9263	0.050268
IGFBP5	5	4	2.0621	0.050145
IQCG	5	4	0.36629	0.051062
KLHL22	4	3	1.526	0.050723
LINC01599	5	2	-0.44809	0.051056
MAGEB17	5	2	1.611	0.049975
MED13L	4	4	1.8477	0.050683
MLANA	4	2	-0.93822	0.050251
MYRF	6	5	0.44679	0.050754
NECAP2	6	4	0.4197	0.049907
NETO1	6	3	-0.68667	0.050479
NFKBIE	2	1	0.30226	0.050114
NLRC3	5	4	1.6705	0.050024
NUDT6	6	2	0.96157	0.050165
PHLDA2	4	3	1.0865	0.049594
POLH	6	3	0.35049	0.05093
PRR35	6	3	-0.43345	0.050724
RAD51C	6	2	-0.069734	0.050813
SLC4A1	6	2	0.30883	0.049543
SNX3	3	3	1.5531	0.050948
THRB	6	5	2.0536	0.049836
TIMM50	5	2	-0.30449	0.050308
TMLHE	6	4	0.64059	0.049528
TRMT1	6	5	0.82158	0.051
ZNF219	4	4	1.3119	0.049544
AOC1	4	4	1.3733	0.05121
COL6A5	6	3	1.1355	0.051219
NTRK3	5	3	1.6221	0.051189
LMBR1L	5	3	2.8514	0.051288
TCHH	6	5	0.33378	0.051352
CHD8	6	5	1.6707	0.0515
TOMM40L	5	3	2.187	0.051495
STK39	5	2	0.7685	0.051574
PCDHGA7	5	3	2.0047	0.051763
COPZ2	6	4	1.1923	0.051886
DHX58	6	5	1.4939	0.051864
MTA3	6	2	0.25446	0.052125
PKD2L2	6	5	1.4415	0.052201
PLLP	5	3	0.41898	0.052235
POLR2G	4	4	3.5225	0.052186
SLC46A2	6	2	-0.56989	0.052139
SYNDIG1L	3	1	0.19494	0.051994
IFT74	5	3	0.93382	0.052318
C4orf17	5	4	0.7383	0.052513
MAP3K1	6	5	1.1281	0.052588
MAGEC2	4	2	1.4381	0.052882
TCP11	6	3	0.39273	0.052866
TM4SF1	6	4	1.1323	0.0528
VSIG8	4	3	2.4828	0.052818
HNRNPC	2	2	3.4032	0.052982
WDR4	6	2	-1.4967	0.053006
UFL1	6	4	1.3639	0.053074
NFIA	4	3	2.8752	0.053223
SYNM	6	4	0.27615	0.05323
ACP1	6	5	1.6543	0.053721
ACSF3	6	4	1.3115	0.057165
AKR1D1	6	2	-0.31623	0.056491
ANGPTL5	5	2	-0.16376	0.05361
ANKFN1	6	4	1.6988	0.061044
APCDD1	6	4	0.89673	0.058709
ARHGAP45	5	4	1.4055	0.060103
ARNT2	6	2	-0.97546	0.055598
ASIC2	6	4	1.4994	0.057198
ATL1	6	5	1.317	0.055856
ATP5C1	5	2	1.299	0.057001
B3GNT3	4	4	1.029	0.05611
BANF2	5	2	0.51096	0.060141
BCO1	5	4	1.0637	0.061162
C12orf65	6	4	0.96609	0.057521
C16orf46	5	2	0.9723	0.061569
C16orf58	4	4	1.5461	0.061888
C17orf58	6	5	1.7393	0.058082
C5orf52	6	3	0.38537	0.05884
C6orf58	6	5	1.7789	0.056782
C8G	6	2	0.54836	0.061076
CA13	6	5	0.8959	0.058487
CCBE1	6	4	0.9059	0.060328
CCDC57	6	3	0.5837	0.059361
CCL2	5	2	-0.60655	0.061853
CCL20	4	4	2.0976	0.059317
CCNYL1	4	3	1.3096	0.055576
CDK15	5	3	0.62111	0.057531
CEL	5	3	1.0439	0.055851
CLDN9	3	1	-0.42683	0.058921
COX11	5	3	0.85259	0.059626
COX8A	5	3	1.4044	0.05399
CRYAA	5	1	-0.29876	0.053984
CSKMT	5	3	0.99257	0.059492
CSTF1	6	3	1.0819	0.056775
CTAGE4	3	2	1.8653	0.054957
DAZL	6	5	1.7866	0.055906
DCAF13	6	5	0.9205	0.059558
DHH	5	3	0.9143	0.059489
DKC1	5	2	0.31246	0.055133
DMXL2	5	2	0.79642	0.061013
DNAAF3	6	5	1.6201	0.057216
DOK5	6	4	1.1972	0.055381
EGLN2	6	5	1.7299	0.06186
EIF4A3	4	2	2.3304	0.06108
ELAC1	4	2	1.9212	0.056001
ELK1	6	3	0.64346	0.060566
EPAS1	6	5	0.25735	0.059054
FAM13C	5	3	1.3132	0.055468
FBXL3	6	5	0.41967	0.05853
FBXO18	5	4	1.3879	0.059445
FBXW2	6	2	0.23227	0.057018
FEN1	5	3	1.587	0.061853
GABRA2	6	5	1.004	0.055473
GJB6	6	4	0.49385	0.053555
GLDN	5	2	0.7899	0.053699
GNG13	5	4	0.46105	0.053902
GPC1	6	4	0.6295	0.059408
GRN	4	2	0.1605	0.061181
HBE1	6	3	1.8465	0.053974
HOOK1	5	3	0.51545	0.053838
HOXB8	5	4	1.2935	0.061876
HRASLS	6	5	1.8827	0.061837
IMPAD1	6	5	1.086	0.060441
INTU	6	5	0.99906	0.055095
IQCB1	5	3	-0.35995	0.061508
IREB2	6	5	0.47389	0.055617
ITGA11	6	4	1.4006	0.057476
JUNB	5	3	0.65704	0.056307
KANSL1L	6	3	-0.54507	0.056202
KCNJ3	5	4	1.9614	0.060647
KHNYN	5	4	2.0347	0.060174
KIAA0556	4	4	1.3281	0.060804
KLHL36	3	2	2.2613	0.055541
KLRC3	6	3	0.19495	0.055092
KPNA4	5	3	1.0728	0.058855
KRT36	6	4	1.1255	0.056852
KRT8	4	2	1.4871	0.061488
KRTAP12-3	5	3	1.0319	0.05549
LARP7	5	3	2.1192	0.06193
LHPP	6	4	0.28357	0.05933
LNX1	5	3	0.97256	0.061258
LYNX1	4	4	1.8642	0.059321
MAFB	5	2	-0.93759	0.059626
MAPK8IP1	6	4	0.84751	0.056917
MARCKSL1	6	5	0.84621	0.05505
MED27	4	3	2.0593	0.054129
MED9	5	3	1.6658	0.058173
METTL2B	5	4	2.0299	0.054334
MICALL1	5	3	1.8311	0.060208
MLKL	6	4	1.0637	0.060708
MOGS	5	2	0.57545	0.058291
MT4	6	4	1.3166	0.0613
MTRF1L	5	3	1.0242	0.059908
MUT	6	4	0.61606	0.054091
NAV1	5	1	-0.8708	0.061569
NEK4	5	3	1.7597	0.057444
NLRP8	6	2	1.0218	0.056252
NPHP1	4	4	2.5957	0.05367
NUMB	5	2	0.75244	0.055351
NUP210L	6	5	1.9514	0.060453
NUP54	6	3	0.78463	0.055168
PADI4	6	4	-0.36769	0.056884
PAPPA	6	2	0.35335	0.056398
PARPBP	6	5	1.3818	0.054584
PDGFRB	5	4	0.77639	0.057585
PHF3	5	3	0.94458	0.061344
PI16	5	4	0.7785	0.058362
PIAS4	5	4	1.5982	0.061804
PLAC8	6	3	0.15739	0.053833
PLBD1	5	3	1.8247	0.056294
PPP1R1C	5	3	1.2495	0.060875
PRAC1	3	3	2.1764	0.055527
PRB3	6	5	1.1636	0.060888
PRG2	5	4	1.6947	0.057636
PROM2	5	4	0.4295	0.061633
PRR13	3	2	2.3774	0.055469
PSMB1	5	3	1.5231	0.061505
PTGS2	6	3	0.35342	0.055697
PTN	4	3	2.2156	0.056312
RAB11FIP3	4	4	2.646	0.061501
RAB6B	4	3	1.9724	0.054409
RAD51	4	1	0.43714	0.060876
RALGAPA1	5	2	0.066283	0.056529
RAP2A	6	4	1.2817	0.056941
RARRES3	4	4	2.2619	0.055167
RASGEF1A	5	3	1.3822	0.060885
RB1	6	5	2.0059	0.054599
RBMX2	4	2	-0.37506	0.058203
RNASE8	6	5	0.20687	0.06059
RNF149	5	3	1.1067	0.055245
RPL13A	2	2	2.6496	0.054169
RPL19	3	2	2.1964	0.055765
RPL31	2	1	2.2418	0.061701
SBK3	5	2	0.89991	0.058085
SDF2	6	3	1.2149	0.060527
SERPINA10	6	4	0.81243	0.057728
SLC29A1	5	4	1.756	0.056585
SLC36A4	6	3	0.30471	0.054561
SLC9A2	5	3	0.59425	0.056953
SNRPA1	3	1	-0.23987	0.054485
SP7	6	3	0.87196	0.058881
SREK1	6	2	0.87143	0.060259
ST8SIA5	4	3	1.6659	0.05989
STMP1	3	3	2.5058	0.059482
STXBP5	5	3	2.2154	0.056853
SUSD1	6	4	0.69367	0.060943
SYT10	5	3	1.6479	0.059025
TACR3	5	3	1.7	0.059183
TAF9B	6	3	0.5574	0.060665
TM4SF5	6	5	1.9322	0.058004
TMEM174	6	4	1.0087	0.054975
TMX3	6	4	0.33288	0.061439
TRIM5	5	1	-0.54959	0.057654
TRIM64B	4	4	2.2694	0.057459
TUBA4A	4	1	0.30439	0.054023
UCK2	6	5	1.0119	0.061098
UPF1	5	3	0.57202	0.05514
UQCR11	5	3	0.86274	0.05549
UTP4	5	4	1.7456	0.060582
VCX3B	3	3	2.1575	0.056749
WFDC5	6	3	-0.061854	0.059967
WNT10A	6	2	0.15213	0.057397
ZCCHC24	6	4	0.78932	0.056541
ZFP30	4	3	1.8266	0.059101
ZFR2	4	2	0.41467	0.060181
ZNF205	5	2	-0.16062	0.058508
ZNF281	6	5	1.4817	0.055099
ZNF430	2	1	1.3607	0.058941
ZNF507	4	1	1.0458	0.061306
ZNF704	6	2	0.38749	0.060693
ZNF737	3	2	1.5004	0.058756
ZNF80	6	4	1.9112	0.061785
ZNF878	6	3	0.091055	0.059581
HRH2	6	4	-0.11546	0.062178
MED11	6	4	1.0344	0.062111
MFNG	5	4	1.8046	0.062185
SHMT1	5	4	1.4388	0.062125
YWHAE	5	4	0.98447	0.062006
FSTL4	5	3	0.83319	0.062373
VAMP5	3	1	1.2694	0.062496
AFF4	5	3	0.53505	0.062734
ARSE	4	4	1.6087	0.062713
EDA	6	5	0.86737	0.062748
SH2D2A	6	3	0.5132	0.062762
ZNF383	6	5	1.8406	0.062762
TAOK1	5	3	0.61759	0.062837
HRCT1	5	4	0.35291	0.062887
ISOC2	4	2	1.3887	0.062994
NLRP4	5	4	2.5259	0.063108
NOXO1	6	4	0.87055	0.063062
TBC1D10A	5	4	2.0725	0.063177
ADRA2A	6	4	0.73898	0.063719
FCRL6	6	3	0.4806	0.063253
GJA10	5	4	1.4278	0.063716
PPFIA3	5	4	0.97006	0.063475
RAB7A	5	3	1.4038	0.06354
RICTOR	6	4	0.65343	0.063691
SLAIN1	6	1	-0.76954	0.063639
SLCO1B7	5	3	0.87424	0.06351
TRMT1L	6	4	1.7442	0.063415
UNC5A	5	2	-0.52226	0.063452
ZCCHC10	3	2	0.031851	0.063368
C9orf163	4	3	2.4077	0.064096
CDK9	6	5	1.389	0.063808
DEAF1	4	2	1.0092	0.064096
DISC1	5	1	0.77231	0.063885
EPHA6	6	4	1.3946	0.064141
HNRNPR	6	4	1.1705	0.063996
SOCS2	6	2	-0.3188	0.064025
TRIM34	5	2	0.54892	0.064092
USP46	5	3	1.4317	0.064219
AIFM3	6	2	0.3003	0.064809
C8orf37	6	4	1.3601	0.06457
CCDC14	6	2	-1.2445	0.064419
CNPY4	5	3	0.43487	0.064783
CSNK1G2	6	5	0.64876	0.065095
FBXL4	5	3	1.4428	0.064763
GK	6	5	1.6044	0.064993
GPR89A	3	2	0.64077	0.064664
KCTD2	5	4	1.3378	0.064907
MAPKAPK2	6	5	0.75621	0.065027
MORF4L2	6	5	1.8606	0.064421
NT5E	5	4	0.9219	0.064419
OPN5	5	4	0.6393	0.065111
PHF7	5	4	1.555	0.064852
PPIG	5	3	1.5219	0.065118
RC3H1	5	1	-0.40589	0.064549
SIAE	6	5	1.872	0.064655
SLC25A20	5	3	0.3914	0.064688
LMOD1	4	1	-0.51872	0.065177
PROC	5	2	0.3533	0.0653
RPL36	2	2	2.1623	0.065319
ACBD4	4	3	1.0967	0.068952
ACSL1	5	3	1.478	0.069334
AIP	6	3	0.46601	0.069624
ANKRD7	6	5	2.5347	0.070089
ARID3C	5	2	0.73759	0.069879
ASPHD1	5	3	-0.19767	0.066744
ATPIF1	5	2	1.5245	0.068524
BCL11A	6	3	1.2483	0.066841
C1orf167	6	5	1.8178	0.065473
C7orf25	6	4	1.3014	0.067467
CCDC130	4	2	0.20767	0.067443
CDH20	5	3	1.4898	0.069786
CLCN5	5	1	0.62718	0.067432
CMC2	2	2	2.4967	0.069957
CNIH2	2	1	0.82243	0.069332
CRYBA1	5	3	0.64131	0.070017
CWC22	3	3	2.2642	0.068101
DIS3L2	6	4	1.4264	0.066808
DOCK4	4	3	1.4913	0.068284
ETV6	6	4	0.85239	0.070333
FAM86B1	1	1	3.0995	0.06975
FGF4	3	2	2.3368	0.068446
FGGY	5	3	1.8582	0.068234
FLT1	5	4	1.3055	0.06923
FOXJ2	5	2	0.52814	0.07007
FOXK2	5	1	-1.5681	0.069471
GABBR2	6	5	0.51051	0.06824
GALNT8	6	4	2.2741	0.066936
GLCE	6	5	1.5632	0.069866
GLMN	5	3	0.82445	0.066896
GPLD1	6	5	1.1503	0.069312
GRIP2	6	4	1.5016	0.070298
GRK5	6	3	0.97949	0.067949
HES7	5	3	1.2404	0.066125
HIST1H2BO	5	3	0.8049	0.065886
HSDL2	6	3	0.21371	0.06681
HSPB3	6	5	2.4569	0.067018
ID2	5	4	1.846	0.067007
IGFL4	5	3	0.41048	0.068711
JAK1	6	5	1.1077	0.065938
KATNAL2	5	4	1.5573	0.069993
KRTAP22-1	6	2	-1.4804	0.069209
KRTAP23-1	5	1	0.87131	0.066489
LAMA1	6	5	0.51735	0.067638
LAP3	6	5	0.47894	0.068917
LDLRAD1	5	3	1.8245	0.070188
LYPD6	6	3	1.3692	0.066818
MAGEB10	6	4	1.3473	0.067369
MAP2K1	6	3	-0.56331	0.067626
MED7	5	4	1.2635	0.068367
MEF2C	5	4	1.3039	0.069863
MFAP1	4	4	1.7806	0.066028
MMAA	5	3	1.9251	0.067307
MMS19	5	4	1.5079	0.069707
MYO1F	5	3	1.2957	0.067344
NCOA3	6	4	1.4321	0.06721
NFATC2	6	5	0.81956	0.06543
NKAIN2	6	5	0.64864	0.070345
NLGN1	6	3	1.4393	0.066627
PDE4C	4	4	2.2629	0.066028
PI4KB	5	3	0.15003	0.069393
PIP5K1C	4	3	1.6228	0.06935
PKM	5	2	1.0374	0.066352
PLAU	5	4	-0.080269	0.068151
PLPP2	6	5	1.3386	0.067353
PLPPR2	6	4	1.3145	0.06863
PNPLA7	6	3	1.1355	0.066781
POLR3K	5	3	0.84476	0.067512
POP7	5	2	0.88096	0.067984
PPM1F	4	2	0.49502	0.06689
RAD50	4	3	1.8779	0.070275
RFXANK	6	3	0.4746	0.066213
RGS18	6	2	-0.95002	0.069629
RIMKLA	5	3	0.010922	0.066665
RLN1	5	3	1.2709	0.069063
S100A10	4	2	-0.17344	0.065402
SLC22A25	4	4	1.7726	0.069103
SMURF1	5	4	0.91663	0.069319
SNRNP35	5	3	0.90907	0.06622
SSTR2	4	4	1.2457	0.067088
STAMBPL1	6	4	1.4087	0.067398
STIMATE	2	2	2.8347	0.067066
STXBP3	6	5	0.803	0.069671
TAF11	6	4	0.48636	0.069557
TANGO2	3	2	1.6255	0.067886
TBCB	5	2	-0.36949	0.068885
TMEM47	5	2	-0.16985	0.069326
TMX1	4	4	2.3354	0.067877
TNFSF9	4	4	0.79226	0.066028
TPM4	4	2	1.4026	0.069962
TRAPPC6A	6	5	1.4484	0.067558
TRIM50	5	3	1.1629	0.065914
USP42	5	2	0.74728	0.067748
USPL1	6	2	-0.51343	0.070228
WDR13	6	5	2.48	0.06755
WFDC11	5	1	0.45488	0.065674
WNK1	5	1	-1.1722	0.067176
ZBTB8OS	6	5	2.4343	0.069682
ZNF133	4	2	0.94657	0.06788
ZNF174	5	3	0.97758	0.066998
ZNF267	5	4	2.1413	0.067962
ZNF385C	5	3	0.63518	0.069472
MPST	4	2	0.16828	0.070443
TMEM150B	4	3	2.0077	0.07069
PCGF5	6	4	0.48264	0.07074
CST2	5	3	1.1644	0.070826
REXO1	4	4	3.4167	0.070899
GALP	4	4	1.2636	0.071016
MKRN2OS	6	4	1.5124	0.071051
SERPING1	4	4	0.47922	0.070995
CASP8	5	3	0.26077	0.071222
CEP85L	5	2	0.33558	0.071251
TACC1	3	1	0.92195	0.071284
TMEM200A	6	5	0.76929	0.071226
DEFA5	5	2	0.66099	0.071395
GLRB	5	4	0.68789	0.071475
MPIG6B	4	1	-1.0354	0.071515
PROB1	6	5	1.7259	0.071519
ATXN2	5	2	-0.11359	0.073687
BET1L	6	3	0.029017	0.071895
CA10	6	3	0.85937	0.073322
CCDC43	4	3	1.0549	0.072215
CD274	5	4	1.7083	0.073267
CLDN6	3	1	-0.18908	0.073044
CLTC	5	4	1.1543	0.073221
CNOT1	5	3	1.4089	0.074228
CPNE7	6	5	1.9203	0.073028
CRTC1	4	4	1.5133	0.072493
DHRS11	4	3	0.77196	0.073999
DHRS7B	6	3	0.076394	0.0741
DNM3	6	4	0.084206	0.072319
DNTT	6	4	0.67015	0.073845
FBXL12	5	2	0.13831	0.073562
HIST2H2AC	1	1	3.4598	0.07374
IDH1	6	2	0.89886	0.072546
IL10RA	5	3	1.2619	0.072019
MAD2L1	5	2	-0.89649	0.072019
MMRN2	6	4	1.4234	0.074141
MYC	5	2	0.92273	0.073036
NAT10	5	3	1.1894	0.072703
NCS1	5	4	0.89032	0.073704
NELL1	6	5	1.2483	0.07267
NFKBIB	6	2	0.70925	0.073513
NSA2	5	4	0.88831	0.072677
PANK4	6	5	1.5472	0.073954
PDXDC1	3	3	1.0748	0.071896
PF4V1	5	3	1.8623	0.072611
POC1B-GALNT4	3	2	1.0935	0.074098
POM121L2	5	3	0.59364	0.074205
PPARD	5	4	1.2485	0.072958
PPP1R16B	6	5	0.30239	0.073074
PPP1R3B	5	2	0.62305	0.074228
PTPN1	5	4	1.9728	0.071975
PWP1	3	1	-0.80078	0.074098
RAB2A	6	3	0.95955	0.072944
RFPL3	6	4	1.4832	0.073321
RNASEK	6	4	0.51328	0.074197
RPTOR	6	4	0.60065	0.074273
SPC25	4	4	1.8761	0.072821
SUPT6H	5	4	1.6945	0.074228
SZT2	6	4	1.1677	0.072464
TBC1D8	5	4	1.0571	0.072399
TBCD	6	4	1.4628	0.074026
TCF19	6	5	1.446	0.072542
USP19	6	5	1.1482	0.072042
VSTM2L	5	4	0.81133	0.072117
ZBTB18	6	5	1.1914	0.072728
ZBTB38	6	5	1.4812	0.07355
ZNF384	5	3	1.6967	0.073342
CYSTM1	4	4	1.9116	0.074332
NCKIPSD	6	4	0.97955	0.074375
RHOXF2B	3	2	2.8353	0.074431
CREBZF	6	5	1.2316	0.074552
TP53BP2	5	3	1.215	0.074626
COX7B2	6	1	-0.051015	0.074683
TBR1	4	3	0.96956	0.075006
ARPC2	6	2	-0.3058	0.075185
DMBT1	6	4	2.1326	0.075185
ANHX	5	4	2.4357	0.077549
ATP23	6	4	0.534	0.075775
C9orf40	5	3	0.052402	0.07846
CAMK4	6	4	0.44389	0.077207
CCDC15	6	3	0.039801	0.07814
CCDC40	6	2	-1.5841	0.076951
CCDC60	4	2	2.408	0.076812
CUEDC1	6	4	0.45911	0.078773
CYP46A1	6	5	1.4996	0.078126
DLEU7	6	4	1.0745	0.077625
EEA1	5	3	0.99314	0.076533
EFHC2	6	2	0.27005	0.078746
EIF2S3	6	3	0.23651	0.076658
FBXL6	6	5	1.3998	0.078731
FEM1A	6	4	0.87885	0.077744
FHOD3	6	5	2.1847	0.078646
FLYWCH2	5	1	-1.6424	0.077124
GALNT16	6	3	0.75809	0.078746
GLIS1	6	4	1.6183	0.075954
GPR153	6	2	-0.5559	0.078264
GPT2	6	5	1.1002	0.076463
GSX2	6	5	0.81733	0.077589
HDAC8	5	3	1.0999	0.076325
HSD17B12	5	4	1.1465	0.076546
IBSP	5	3	2.283	0.077408
IGFL1	6	4	1.4843	0.076329
JDP2	5	3	-0.43424	0.07822
KCNAB1	6	5	0.83621	0.07715
KIAA1328	6	5	1.3122	0.07561
KRTAP20-3	4	3	1.2832	0.077378
LRRC1	6	4	0.33597	0.078671
LRRC3B	6	4	0.26594	0.077705
LRRTM1	4	4	3.0488	0.076457
MAP10	4	4	1.309	0.078108
MCPH1	5	2	1.7925	0.078365
MEST	4	4	2.1787	0.078161
MRPL41	5	1	-0.57076	0.077952
MSN	5	4	1.5776	0.078489
MTO1	6	5	1.3243	0.07686
MTSS1L	6	4	0.43305	0.078558
MYO3A	6	3	1.1634	0.078499
NBEAL2	5	4	1.785	0.076956
NDUFB7	6	2	-0.39137	0.07591
NOP56	6	4	1.0042	0.07602
NT5DC2	5	3	0.99331	0.076139
PCSK4	5	2	0.039915	0.078632
PINLYP	6	5	1.1831	0.077643
PPP2R5E	5	3	0.87533	0.077679
RMDN2	5	4	1.3866	0.076
RNF152	5	3	1.2618	0.078505
RPP25	6	4	1.7089	0.078328
SATB2	6	2	0.064867	0.075707
SESN2	5	3	1.4216	0.07621
SGCZ	5	4	1.5736	0.07693
SHROOM2	6	5	2.0348	0.078234
SNRPE	1	1	4.0539	0.077948
SOCS5	6	4	1.0509	0.076641
SPIN1	5	3	0.82317	0.077257
SUSD3	3	3	2.2701	0.076037
TARS	6	4	0.97597	0.075994
TBC1D14	6	3	2.1168	0.07807
TCTEX1D2	6	2	-1.8322	0.078068
TLNRD1	5	4	1.6404	0.077244
TTC9	6	4	0.72449	0.077221
UBA7	6	3	1.371	0.07776
VCPIP1	6	3	-0.19323	0.076455
VENTX	4	4	3.3212	0.076931
WRNIP1	5	3	1.1689	0.077138
ZBED3	5	4	2.8581	0.078661
ZBTB26	4	3	0.92041	0.075395
TBK1	6	5	1.7349	0.078868
PES1	6	3	-0.0079609	0.079201
UXT	4	3	2.0723	0.079243
PPP1R15B	4	4	0.44736	0.079365
SDS	4	4	1.1852	0.079365
DET1	6	5	1.9131	0.079427
MTOR	6	4	0.90443	0.079488
MAS1	6	4	1.5889	0.079541
C4A	4	4	0.97713	0.079599
PPIE	6	3	-0.05337	0.079751
ACTRT2	5	4	1.8386	0.079999
APLP1	5	2	-0.35161	0.079951
MED26	6	5	2.3494	0.08
TACC2	6	4	0.72692	0.080463
TXN2	6	3	0.13365	0.0807
ZNF280A	6	3	0.9568	0.0807
C2orf71	6	3	0.39224	0.081041
GPX8	6	5	0.75791	0.081078
HMGA1	3	3	2.4017	0.080984
RSPO2	4	4	0.69369	0.080876
TIMP4	6	4	1.1992	0.081067
SSUH2	5	1	-0.31106	0.081268
TEX2	6	2	0.85605	0.081348
GPR182	5	3	0.30929	0.081463
C10orf76	5	4	0.78951	0.081828
FOSL2	4	1	-0.24444	0.081739
GTF2H1	6	2	1.1825	0.081569
LAIR2	6	4	0.33388	0.081802
RNF10	5	3	0.13881	0.081624
SPTLC3	6	3	0.38669	0.081742
ZMYND8	6	5	0.38187	0.081751
ATP2A1	6	4	1.0682	0.081988
EBF1	6	2	-0.15134	0.082191
EIF4A1	3	2	0.66916	0.082097
PRR15	5	4	1.5289	0.082151
TCTN1	6	4	-0.18568	0.08216
TMEM72	6	5	1.0843	0.082211
VSIG1	6	5	1.2824	0.082201
ERV3-1	5	3	1.5129	0.082262
ANKRD49	6	4	0.7491	0.083507
ARF3	5	3	0.89157	0.08275
ATG5	6	4	1.6073	0.082811
ATP6V1B2	6	4	1.153	0.082841
ATP7A	4	2	0.063143	0.083404
C11orf40	5	1	-1.0376	0.083292
C12orf75	3	2	1.7239	0.083517
C1orf162	5	4	1.3958	0.082489
DENND5B	5	4	1.5213	0.083036
DGAT2L6	6	1	0.65071	0.083099
DIXDC1	5	3	2.4211	0.082889
FGG	5	3	1.9992	0.083444
GOLIM4	6	5	0.92021	0.082844
GTF2F1	3	2	1.5779	0.083011
IGBP1	4	2	2.0759	0.083372
KANK1	5	2	0.52835	0.082626
SMIM7	4	4	0.76191	0.083174
SP110	5	2	0.03319	0.083159
STAMBP	5	2	0.98035	0.082507
SUPT16H	6	4	0.96216	0.083375
TACR2	4	3	1.4828	0.082963
TMEM45A	5	2	1.2695	0.083024
ZIK1	6	4	0.60784	0.083299
ABHD10	6	5	1.1608	0.085682
AP2M1	5	3	1.4256	0.085385
AQP12B	6	5	1.1627	0.085678
C1orf54	5	2	0.73796	0.084233
CLDN20	5	3	-0.044681	0.085114
CRAMP1	5	3	0.76517	0.084398
DUSP16	5	4	0.95767	0.085402
FCN1	6	4	1.3923	0.084899
FRS3	5	3	1.3634	0.08542
IPO9	6	4	1.5543	0.084721
KBTBD8	5	4	1.8643	0.08458
KDM1B	6	4	0.93341	0.085605
KIF6	6	4	0.22734	0.084529
KRTAP21-1	6	2	-0.064494	0.084033
LIN7B	6	5	1.4615	0.085418
LRRIQ4	6	4	1.2677	0.083957
LSM1	4	2	1.3985	0.085378
MAP2	6	5	0.40702	0.084771
MAST2	5	4	0.25581	0.08361
MLLT6	5	3	-0.18499	0.084398
MOV10	4	2	0.28558	0.084369
MPZL3	6	5	1.6406	0.084989
MRPS16	5	3	1.1633	0.083781
MTCP1	5	3	0.73031	0.084286
MUC17	5	3	0.30436	0.085236
NAF1	4	3	2.2841	0.084895
NAPB	6	4	0.90633	0.085654
NDC80	4	3	1.6484	0.084468
NFKBID	5	4	0.26535	0.08375
NUP58	6	2	0.19703	0.084596
OPHN1	6	1	-0.49134	0.085663
PDF	5	3	0.87726	0.084093
R3HCC1	4	1	-2.2562	0.084095
SLF1	6	4	1.6078	0.085664
SRSF5	5	3	1.5581	0.084398
SRXN1	5	2	0.76065	0.084981
SYTL5	4	2	1.0747	0.085173
TTC16	5	3	0.41725	0.084398
TUBB8	5	1	-1.2036	0.085508
WFIKKN1	6	4	1.3826	0.085418
ZCCHC11	6	3	0.17341	0.085461
ZDHHC20	6	3	0.97377	0.084744
HTRA4	6	3	0.76081	0.08601
SLC31A2	6	3	-0.20479	0.085951
SPATA7	5	4	1.3294	0.086027
TMEM41B	6	3	-0.71736	0.086044
TRIM7	5	1	-1.3589	0.086057
PLPP3	6	4	1.098	0.086131
FLYWCH1	4	2	0.95223	0.086274
RBCK1	5	2	0.94414	0.086309
KRTCAP2	6	3	0.2341	0.086554
NRROS	6	3	-0.23147	0.086535
GMPR	4	3	2.008	0.086762
AARS2	3	3	1.7062	0.096734
ABTB2	4	2	1.6087	0.092853
ACADVL	6	3	1.3067	0.093346
ACLY	6	3	1.256	0.089387
ADRB3	6	3	1.0911	0.095971
AJM1	6	2	-0.28409	0.089387
ALDOA	4	3	0.49215	0.096442
ALS2CR12	6	1	-1.4926	0.095848
ANKDD1B	6	5	1.8457	0.090085
ANKRD22	5	4	0.64264	0.089103
ANKRD36B	6	3	0.71201	0.096321
ASL	5	3	0.70696	0.094954
ATF3	5	4	0.99409	0.088859
ATP5F1	6	2	-0.58838	0.087036
AZGP1	5	3	0.61346	0.088029
B3GNTL1	5	2	-0.23741	0.092654
BARHL2	5	3	0.52797	0.095653
BCKDK	5	4	0.345	0.09433
BRCA2	6	5	0.36142	0.08925
C10orf128	6	5	0.45131	0.094658
C1QL2	5	4	2.097	0.089496
C22orf39	5	4	0.83901	0.094089
CACUL1	4	3	2.3388	0.096649
CALM3	6	5	1.7446	0.095814
CAMK2N1	6	5	1.1757	0.091826
CAMTA1	6	5	1.4289	0.093644
CASP1	4	2	-0.26881	0.094299
CATSPERB	5	2	-0.02121	0.09012
CAVIN2	6	3	1.2343	0.09664
CCDC86	4	1	-0.38152	0.093014
CCIN	4	3	0.27933	0.089068
CCKBR	5	4	1.3375	0.088968
CEBPA	6	4	0.45196	0.090432
CHCHD10	6	2	0.26506	0.094743
CHST1	6	3	0.027055	0.093622
CLEC4E	6	5	0.0061828	0.091136
CLN6	6	4	1.3635	0.096778
COASY	6	4	1.2526	0.093987
CRK	6	4	1.374	0.094842
CST8	6	3	0.51946	0.086854
CTCF	3	3	1.0437	0.096147
CXorf36	6	3	1.6781	0.090041
DCT	6	5	1.5045	0.088765
DDIT4	4	3	0.91394	0.087592
DLD	6	5	1.3808	0.096067
DNAH3	4	2	1.1917	0.092906
DRD2	6	5	0.39253	0.090256
DRICH1	5	1	0.17011	0.093456
EDAR	6	4	1.4251	0.092573
EFNA3	4	3	1.824	0.096354
EGR1	4	2	1.7439	0.094925
EPHB2	6	5	0.7387	0.09146
ERCC6L	6	5	2.1269	0.091295
ERI1	4	1	-0.11229	0.087215
ERVW-1	4	2	0.28115	0.087951
ESF1	5	3	0.2223	0.088803
EVPLL	5	4	2.3613	0.091967
FBXO21	5	3	0.88287	0.094118
FILIP1L	5	2	-0.61593	0.088435
GBF1	6	4	1.7027	0.088893
GLRA4	5	4	0.99811	0.088035
GLYATL1	4	2	1.1246	0.091022
GPR45	4	3	1.6117	0.089274
HERC3	6	4	1.2458	0.093108
HIST2H2AB	5	3	1.451	0.091653
HTR5A	6	5	1.2197	0.089925
HYAL4	6	4	1.7027	0.088027
IER2	4	3	1.4245	0.088186
IFNL4	4	2	1.467	0.095909
IL16	6	3	1.0968	0.087612
ITIH6	5	4	1.782	0.09361
KAAG1	6	3	0.88439	0.091542
KIAA1549	2	2	2.8975	0.09251
KIF18A	6	2	0.21242	0.089955
KLHL6	6	3	1.3199	0.092016
KRAS	6	5	1.3947	0.090316
KRT27	5	4	1.0268	0.096302
KRT33B	5	3	1.4322	0.090059
KRT39	5	2	1.0486	0.091269
LAMP5	6	5	1.3796	0.0935
LENG8	6	4	1.5457	0.095453
LGI3	4	3	1.5972	0.093218
LMO2	5	2	1.4827	0.090423
LRCH3	6	4	1.6181	0.093175
LRP11	5	2	1.2074	0.092915
LRP2	6	5	0.57804	0.087941
LRPPRC	5	3	1.7544	0.088383
LRRC20	4	3	2.0201	0.088453
LYPD1	5	3	1.4154	0.089428
MAP3K8	4	1	0.22588	0.093238
MAP4K5	6	4	1.4024	0.092401
MBOAT2	6	5	2.2017	0.092794
MBTPS2	2	2	3.062	0.096023
MCC	6	5	1.6872	0.088425
MIOS	5	4	2.2623	0.091671
MIPEP	4	1	0.51474	0.09332
MMD2	6	4	0.98395	0.08688
MMP26	5	2	0.26072	0.090221
MRPS25	5	4	0.34841	0.089079
MS4A4A	5	4	2.1624	0.087709
MS4A5	6	5	1.6229	0.0954
MTRNR2L10	4	2	1.5786	0.096184
MYCL	5	4	1.3288	0.09151
MYH2	5	4	0.38652	0.092031
MYH8	5	4	0.015136	0.088186
NCK1	6	4	0.78715	0.092546
NINL	6	3	0.27886	0.089021
NR1D2	5	4	1.8812	0.096226
NR5A2	6	4	2.1099	0.087925
NTSR1	6	3	0.58259	0.091276
NUPR2	4	1	-1.3464	0.088673
OCIAD1	6	3	1.1098	0.095824
OTOF	4	1	-0.20912	0.095441
PALM	4	3	1.7789	0.087434
PBX1	4	3	2.548	0.091282
PCDH15	6	4	1.3163	0.096287
PCGF3	6	3	0.69485	0.089454
PCNA	3	2	2.6532	0.09464
PCTP	5	4	1.3047	0.087884
PDCD1	5	3	2.3315	0.095245
PHYHIP	4	3	0.95528	0.093914
PIGM	5	2	-0.31989	0.093189
PITPNM1	5	2	0.83494	0.088048
PLAA	6	5	1.502	0.093937
POLQ	6	4	0.72367	0.095399
POM121C	5	3	1.4419	0.090999
PPIA	2	2	2.4851	0.096081
PPP1R13B	6	5	0.59155	0.087362
PRAMEF17	5	3	0.54733	0.091346
PRSS3	6	4	1.3105	0.092978
PSCA	6	5	1.5102	0.092076
PSMA1	6	4	1.2123	0.093129
PSMG1	5	4	1.678	0.095842
PSTPIP1	3	2	2.1555	0.087809
PTP4A1	6	3	0.46815	0.096597
PTPN11	5	2	0.81028	0.088878
RAD1	4	3	2.0469	0.089575
RBM4B	5	3	-0.30218	0.087611
RDH8	5	3	1.2937	0.092519
RFC1	5	1	-0.36184	0.087599
RHAG	6	5	1.9034	0.09495
RNF185	6	3	-0.18316	0.096117
ROBO4	5	3	0.80043	0.093661
RSF1	5	4	1.2624	0.092328
RSU1	6	2	-0.43673	0.096218
SAMHD1	5	3	1.778	0.090092
SARS	5	3	2.0713	0.092776
SCGB2A2	6	5	0.86007	0.092914
SH3BGRL3	6	5	1.3319	0.092587
SLC34A1	4	3	0.95672	0.096111
SLC38A7	2	2	2.0125	0.087419
SLC46A3	5	4	1.6723	0.089694
SLITRK2	5	3	0.25765	0.092009
SMG7	5	2	0.96198	0.090201
SMPD4	5	2	1.6244	0.091774
SNAP23	4	3	1.897	0.096559
SNURF	6	1	-0.90925	0.096408
SPART	6	5	1.1611	0.096683
SPATA6	6	4	0.39442	0.096248
SPTBN2	5	4	1.6928	0.096835
SRMS	5	4	2.23	0.094749
SRP54	5	3	0.55913	0.091855
STT3A	5	4	1.9656	0.092307
TALDO1	6	5	0.7938	0.087678
TBC1D22B	6	2	0.58352	0.091569
TFPI	5	3	0.17046	0.096823
TMCO5A	5	3	-0.23023	0.093926
TMEFF2	6	3	-0.36066	0.095011
TMEM155	5	4	1.443	0.090474
TMEM219	4	3	2.4706	0.090052
TNFRSF10D	6	4	1.388	0.093622
TPTE	5	4	0.71815	0.092881
TRAPPC3	5	4	1.8213	0.089027
TRIM71	6	3	0.1114	0.094689
TRMT5	4	3	1.5389	0.095234
TSEN15	6	4	1.7441	0.092116
TSPAN4	5	3	0.84091	0.090276
TSSK4	6	1	-1.4116	0.09565
USP37	4	3	1.6297	0.092731
USP9X	5	3	0.94005	0.096787
VAT1	5	3	1.1277	0.092583
VPS13B	6	1	-1.3074	0.090241
WDR20	6	2	0.73464	0.091542
WDR92	6	5	2.4237	0.088199
WDSUB1	5	3	0.43779	0.090066
XKR8	4	3	1.2938	0.092267
YBX2	6	4	1.1337	0.09107
ZCCHC4	6	4	1.7889	0.094362
ZGRF1	4	1	-0.0257	0.094106
ZNF22	6	4	1.392	0.092891
ZNF532	6	5	0.95377	0.096276
ZNF536	5	2	0.066314	0.088465
ZNF548	4	3	1.9668	0.088726
ZNF75D	5	4	1.9043	0.090903
ZNF90	5	3	0.90614	0.093926
ZYX	4	1	-0.20763	0.093703
KPNA5	6	3	0.53899	0.096978
AGL	5	3	0.724	0.097106
ATP1A4	6	3	0.22527	0.097735
BCL2A1	5	4	0.91472	0.097488
C2CD4B	6	3	0.48046	0.097353
CHIC1	2	2	2.2426	0.097751
CPXCR1	5	3	0.44163	0.097925
CUL4B	4	3	0.46948	0.097344
CYP3A43	5	4	1.1335	0.097648
GSDMC	6	2	0.79712	0.097859
MAP1LC3B	5	3	-0.12666	0.097881
MEX3B	3	2	0.97139	0.097821
PDE4B	6	5	0.28174	0.098011
PIK3CA	6	4	1.2004	0.097233
PSMA2	6	3	1.548	0.097693
PTP4A3	5	3	1.7159	0.09762
SLC22A9	1	1	3.5387	0.097967
SLC9A7	6	2	-1.2544	0.098038
SNN	5	3	1.6236	0.097382
SPSB3	5	3	0.51413	0.098064
TMEM17	5	3	1.7296	0.097088
ZNF10	4	1	1.4318	0.098064
CD1B	6	5	1.0596	0.098226
FHL3	6	3	-0.41146	0.098278
RGS7BP	6	4	1.3598	0.098254
RNF186	5	4	2.1209	0.098145
GPR135	5	3	0.58709	0.098566
LRGUK	6	3	0.48191	0.098699
METTL21C	6	2	-1.0922	0.098484
MKL2	4	3	1.5065	0.098379
MPG	5	3	1.5588	0.098606
RPS6KA5	6	5	0.79002	0.098476
SCUBE2	6	5	2.0194	0.098666
TMEM159	6	3	1.1034	0.098565
AAED1	6	4	1.1673	0.1016
ARNTL	6	5	0.98045	0.099699
ASH2L	5	2	1.1006	0.10147
ASS1	4	3	1.8241	0.099694
ATP6V1E2	6	3	0.38135	0.09984
AURKAIP1	6	3	0.61714	0.10156
BLOC1S4	4	2	-0.39255	0.10029
BUB1	4	2	1.9195	0.09993
C15orf62	4	2	0.80354	0.10051
CD3E	6	4	0.21836	0.10004
CD48	3	2	0.68121	0.099738
CNTNAP1	6	3	0.10351	0.10175
DISP3	3	2	2.7053	0.099479
EGFL8	5	4	0.83689	0.10111
FAM214A	5	4	0.90971	0.10157
FBXW10	6	3	-0.29089	0.1001
GCNT7	5	1	-0.69192	0.10135
GLB1L3	6	4	0.58717	0.10078
GTF2H2C	2	1	2.3002	0.10017
H1F0	6	5	0.1141	0.10074
HADH	5	4	1.3523	0.10196
HIST1H1A	6	4	1.003	0.10189
HTR4	6	4	0.65079	0.098928
IGFN1	5	1	-0.31803	0.10029
ITPKA	6	2	0.59971	0.10096
JHY	6	1	1.0113	0.10139
KDELC1	6	4	0.51729	0.099357
KIFAP3	6	3	0.88359	0.10102
LRRC37A	5	3	0.55315	0.10135
LSAMP	6	4	0.60612	0.10146
MNX1	3	1	0.29102	0.10183
MRM3	6	3	0.49839	0.099807
NDUFS2	6	3	-0.296	0.10164
NIPSNAP3A	6	4	-0.09388	0.10091
NUFIP2	5	4	1.5208	0.10205
NUP155	6	2	1.2542	0.10212
OAF	5	3	1.4775	0.10174
PAX4	6	2	0.95143	0.10209
PGLYRP4	6	5	2.2606	0.10095
PHF24	3	2	3.0454	0.098942
POLR2J	6	3	0.77805	0.10195
POU3F1	5	3	0.66622	0.1021
PPOX	4	3	0.86827	0.10044
PROKR2	3	1	0.70281	0.10158
PTTG2	5	2	-0.86158	0.1006
QRICH2	6	4	0.97754	0.099507
RAD18	6	4	1.2069	0.10051
RAX2	5	1	-1.9328	0.10082
RNF125	6	4	1.7357	0.10142
SAMD13	4	3	0.017079	0.10193
SLC29A3	5	3	0.35082	0.10004
SUCO	6	2	0.058642	0.10032
TCAF2	6	4	1.6321	0.099651
TEX14	6	2	-0.76657	0.099203
TTC27	5	4	1.4985	0.099139
TTI2	5	2	0.1459	0.099204
UQCR10	4	1	-0.22421	0.10132
WDR83OS	5	4	1.2873	0.10079
XYLB	5	1	-1.251	0.099595
ZMAT2	4	2	1.1905	0.10132
ZMYM5	6	5	0.89854	0.10109
ZNF146	6	4	1.2292	0.099655
ZNF554	3	2	0.47565	0.10152
ZNF652	6	5	0.7723	0.10042
ACSL3	6	4	0.64564	0.10292
ARHGAP12	6	3	-0.044108	0.10284
ASB1	5	4	1.6567	0.10266
B3GNT4	5	4	1.8441	0.10271
CRB2	5	2	0.96685	0.10259
DEFB118	5	3	1.9716	0.10247
DNAJC5G	4	2	0.011021	0.10324
FGF23	6	5	1.4155	0.10318
GPR157	6	3	1.3121	0.10269
GPX3	5	4	1.7267	0.10323
MECP2	5	4	1.6175	0.10291
MYLK2	6	5	1.3254	0.10293
MYO1A	6	4	1.1237	0.10263
MYO5C	5	3	0.5225	0.10296
NUP85	5	4	0.36033	0.10315
[truncated: 16,172 more rows]

## Sheet: BLK_TAK285_H
group	guides	guides_good	lfc	p
APH1A	6	6	7.9261	2.7236e-07
NCSTN	6	6	7.3438	2.7236e-07
PSEN1	5	5	6.6575	2.7236e-07
PSENEN	6	6	7.6966	2.7236e-07
SEC61A1	4	4	5.5427	2.7236e-07
NBAS	5	4	3.5919	8.1709e-07
RER1	5	5	4.6401	1.3618e-06
KAT5	6	6	3.0735	7.3538e-06
SF3A3	6	5	3.0519	6.8091e-06
SNRNP70	6	6	3.2003	7.3538e-06
SRSF3	5	5	4.8217	7.3538e-06
LRRC47	5	4	3.6841	1.1167e-05
SRP54	6	6	4.6694	1.1167e-05
DHDDS	5	5	3.2557	3.1867e-05
USE1	6	6	2.567	3.8948e-05
PSMA2	6	6	2.5852	5.4745e-05
EP400	6	6	3.0308	6.564e-05
PSMC3	6	6	2.9936	6.5095e-05
AQR	6	6	2.637	8.2526e-05
SS18L2	3	3	4.0887	9.8324e-05
TCEAL1	6	2	1.4161	0.0001114
CNOT7	6	4	2.1253	0.00012175
SF3B4	5	5	3.5074	0.00014081
SNRPA1	5	4	2.467	0.00014626
SMU1	6	6	3.2229	0.0001626
CGRRF1	5	5	2.4287	0.00018194
SEC61G	5	5	3.4985	0.00018602
NUS1	6	6	3.2808	0.00020019
NSF	6	4	1.77	0.00024486
SNRPD2	6	5	2.3115	0.0002405
ATL1	6	6	2.5092	0.00025847
BMP6	6	4	2.4766	0.0003026
LMOD3	5	3	1.5296	0.00031295
SRSF2	6	5	2.3865	0.00032166
CENPX	4	4	2.6833	0.00033419
PSMB4	6	6	3.0667	0.0003489
DMAP1	5	5	2.859	0.00037559
MIIP	6	3	1.6078	0.00037614
KRTAP4-7	6	6	3.0606	0.00039193
NAA30	6	6	3.0687	0.00041427
RSL24D1	5	3	2.6874	0.00040882
SNRPB	6	5	2.3889	0.0004366
C15orf39	6	4	1.4092	0.00046493
HIST1H1B	6	5	2.2488	0.00048944
PSMA5	6	6	2.2934	0.0005145
ACTL6A	6	6	2.9226	0.00053629
HNRNPH1	6	6	2.8843	0.0005815
MORF4L1	6	6	2.8094	0.0006278
PPP1R15B	6	4	2.0818	0.00065558
E2F6	6	6	2.6361	0.00072857
GATD1	5	4	3.5569	0.00072694
PSMA1	6	6	2.2604	0.0007106
PSMB2	5	5	2.2922	0.00070679
GRB2	5	3	2.0909	0.00074492
B4GALT5	6	5	2.2301	0.00078741
PHF5A	4	4	2.5656	0.00079285
CCT2	6	5	2.1092	0.00081028
SCFD1	5	5	3.332	0.00085876
YKT6	6	5	2.6322	0.00087674
RPL18	6	4	2.2282	0.0011017
COPB1	6	5	2.2095	0.0012619
GOLT1A	6	5	2.3725	0.0013468
LSM11	5	5	2.8034	0.0013359
MAML3	6	6	2.7003	0.0013316
PSMA7	5	5	2.2103	0.0013468
SSR2	3	3	2.7179	0.0013191
ZFYVE1	6	5	2.0162	0.0012689
ZNF697	6	5	2.2658	0.00133
RPL37A	4	2	1.9275	0.001391
DDX19A	6	4	2.4482	0.0014765
HMGA2	5	3	2.3911	0.0014591
RBMXL1	5	3	1.6075	0.001477
PRPF38A	6	5	2.7016	0.0015549
SFRP1	6	6	1.8227	0.0016203
LMO2	6	4	1.7122	0.0017004
BNIP1	6	6	2.9739	0.0017478
IL3RA	6	6	1.9233	0.0017489
HNRNPK	6	5	2.4557	0.0018099
FETUB	6	5	2.5665	0.0018502
NANOS1	6	3	0.78729	0.0019215
PIK3C2B	5	5	1.49	0.0018959
RWDD4	6	4	1.412	0.0019123
USPL1	6	6	2.6781	0.0019477
TSEN34	6	3	2.0821	0.0020626
DHRS4L2	6	4	1.5009	0.0022609
NAT8	5	4	2.9706	0.0022135
NTNG1	6	5	0.91023	0.0022647
PSME3	6	6	1.4947	0.0022113
SAMD4B	5	4	2.1676	0.0023911
APIP	6	3	2.3884	0.0025017
C20orf85	6	6	1.7375	0.0025703
CBX3	6	5	2.8875	0.0024445
CTLA4	5	3	2.4522	0.0025681
SULT1A2	6	6	1.4932	0.002536
XPR1	6	6	2.6663	0.0025284
PSMA6	6	5	2.7047	0.0026253
SF3A2	5	5	2.873	0.0026024
ZC3HAV1L	6	6	1.5719	0.0026591
C4orf19	6	3	1.7037	0.0027631
EIF2S1	6	4	2.114	0.0027473
KRTAP9-1	6	4	2.378	0.0027234
USP10	6	5	2.0742	0.0027751
ATP6V0C	5	5	1.7715	0.002871
PLXNA2	5	1	0.88427	0.0028634
HIST2H2AA3	5	5	2.692	0.0029211
GPHB5	6	6	1.7886	0.0031907
MINPP1	5	3	2.2241	0.0031946
MYLIP	5	3	2.0884	0.0032332
NUTF2	4	2	2.2135	0.0030137
PLEKHA3	6	5	2.1405	0.0032463
SAP18	5	4	1.6741	0.003145
SNAPC1	6	4	2.4044	0.002999
SPI1	5	5	2.5124	0.0031679
SYT15	6	6	2.1696	0.0030464
UMPS	6	5	2.6908	0.0031564
VPS13B	5	4	2.8104	0.0032455
NTAN1	3	2	2.4567	0.0033694
U2AF1	5	5	2.341	0.0033618
SRSF12	5	4	2.5019	0.0034103
CHSY1	4	4	2.0953	0.0034522
ATP2A2	6	6	1.8368	0.0034953
CNOT3	5	5	2.7082	0.0035252
BCR	6	6	3.0607	0.0036658
H1F0	6	4	1.8969	0.0036794
HIGD1A	4	2	1.424	0.0035911
NDRG2	5	4	1.4671	0.0036521
RPL19	4	4	3.3053	0.003681
ABL1	6	4	2.1205	0.004089
CYP4X1	6	3	1.2922	0.0038619
DDX41	6	6	1.3292	0.0037687
DHX40	6	5	1.3113	0.0040378
ERBB3	6	6	1.3722	0.0038068
GPS2	6	6	2.5879	0.0039087
NBPF20	4	4	2.863	0.0040356
PAPLN	6	6	1.8623	0.0039092
PSMB7	6	4	1.489	0.0039937
RBM25	4	4	3.0643	0.0040313
SCAF4	6	5	2.1897	0.0039986
SGCE	5	5	2.5158	0.0038008
TPM4	6	4	1.9705	0.0038777
VTN	6	3	1.6322	0.0040623
CCDC88C	6	6	2.2093	0.0042285
GNB2	6	4	1.0454	0.0043295
NLGN3	4	3	1.2432	0.0042748
OGFOD3	5	3	2.2102	0.0041664
ROR1	6	5	0.86882	0.0043352
RPS6	4	2	0.84353	0.0042737
SAP130	5	5	2.8857	0.0043363
ACR	6	5	1.0828	0.0044736
SNRPC	6	5	2.3921	0.0044382
SUSD6	6	6	2.1055	0.0044861
VPS35	5	4	1.5356	0.00457
RPL35	5	4	2.5637	0.0046768
SMARCA4	5	5	1.9628	0.0046642
SON	6	5	2.5624	0.0046882
ADIPOR1	4	4	1.9797	0.0047421
PSMB3	6	6	2.9379	0.004765
CEACAM4	5	3	1.9156	0.004917
CLLU1OS	5	2	1.1437	0.0048685
CPA5	6	4	1.5297	0.0049028
FAM120AOS	6	3	1.3544	0.0048947
RHOC	6	2	1.3126	0.0049115
CCT3	6	4	1.9052	0.004996
ESR2	6	5	1.5772	0.0050788
IFNW1	5	5	3.0025	0.0050521
POLR2C	6	5	1.7371	0.0050908
TMEM229B	5	5	1.8829	0.0050243
TMEM98	6	5	1.5084	0.0051583
GPR146	6	1	1.4334	0.0052052
YEATS4	4	3	2.7326	0.0052585
ARFGAP3	5	5	2.3363	0.0053119
ANO2	5	3	1.6327	0.0055189
C2orf69	6	6	2.2363	0.005605
CRIP3	6	5	2.06	0.0054781
HLA-DRB3	5	4	2.6831	0.0054421
IMPDH1	4	4	2.9582	0.0055118
KDM4D	6	6	2.0167	0.0056072
KIAA0586	6	6	2.0438	0.0053947
SEMA4C	6	4	1.9569	0.0055903
UGP2	6	6	1.7199	0.0054421
CSNK2A1	6	6	1.1025	0.0057809
DRD4	6	4	1.4125	0.0057837
FLII	6	4	2.0316	0.0057265
NPAT	6	4	1.2004	0.0057755
PDE1A	6	6	1.0231	0.0057788
ATP5C1	5	5	1.8469	0.0058332
C6orf106	6	5	1.614	0.0062265
CFAP221	6	5	1.5656	0.0060963
CIDEA	6	6	2.3359	0.0062538
GPX7	6	6	1.1614	0.0061595
MRPS16	5	3	1.6088	0.0059879
NAA20	6	5	1.7086	0.0061617
NDUFV3	6	3	1.9473	0.0061443
NKX1-1	6	2	0.8088	0.0061138
PPM1H	5	4	1.6967	0.0061061
PYGO2	5	4	2.4735	0.0062396
SCD5	6	6	1.7931	0.006135
SHARPIN	6	4	1.2717	0.0059721
KANSL3	6	5	2.1374	0.0063665
MLLT10	6	4	1.3067	0.0063954
NGB	6	5	0.91714	0.0063197
SLC10A1	6	5	1.7936	0.006372
GLRB	6	6	1.6463	0.0065316
C6orf58	6	6	2.2381	0.0065659
ACVR1	6	6	1.0682	0.0067827
FOXH1	4	1	1.4352	0.0068197
GABPB1	6	6	0.98094	0.0068628
GAGE10	6	4	2.3564	0.0067151
HAS2	6	6	1.1028	0.006908
HNF4A	6	6	1.4568	0.0066781
MMGT1	6	6	1.766	0.0068568
RARA	6	6	2.0405	0.0068775
RGS6	6	4	1.9049	0.006835
TRPT1	6	4	2.1325	0.0067663
ECT2L	6	4	1.4403	0.0069788
NAA25	6	5	1.4635	0.0070354
DEXI	6	2	0.23733	0.0072686
SERBP1	5	5	2.4021	0.0072501
CA4	6	6	1.405	0.0076172
FCF1	6	4	1.8701	0.0076129
FRRS1	6	4	1.7899	0.0075529
KIF18A	6	6	1.8618	0.0074887
LRRC37A3	4	3	2.7401	0.0073944
PDZRN4	5	4	2.6215	0.0075796
PTGS2	6	4	1.5768	0.0075186
S100A2	6	5	1.9239	0.0075644
2005-03-01	6	6	1.5628	0.0077305
PMEL	5	4	2.5559	0.0077948
PNN	6	6	2.42	0.0077659
POLR2A	4	3	2.0578	0.0078362
SNAPC5	6	4	1.2242	0.0078248
SNRPE	2	2	4.1546	0.0078035
CDC16	5	5	2.1668	0.0078901
EIF1	6	5	1.9399	0.0079277
GDPD5	6	6	1.8595	0.0079751
SF3B5	6	3	1.5771	0.0079893
CALM3	6	5	1.1741	0.0081129
HIF1A	6	5	0.94707	0.0080808
MSH5	4	4	2.0899	0.0080879
RRP1	6	5	1.8446	0.0081592
ATP8B2	4	3	1.689	0.0082317
C17orf50	5	4	1.5207	0.0083891
CHMP4B	6	4	1.6628	0.0084724
CLEC12B	6	6	1.4551	0.0088072
COPE	6	6	1.5657	0.0086315
CRNKL1	4	3	2.1505	0.0088418
GZMA	6	4	0.75837	0.0082464
IZUMO1R	6	5	2.1003	0.0082894
LIMK2	5	5	2.2807	0.0086947
LTB4R2	4	3	2.0408	0.0087639
MAP6D1	4	4	2.9353	0.0084398
PABPC1	6	5	2.4826	0.0088396
PCDH11Y	6	4	2.2861	0.0084866
PRMT5	6	5	1.4557	0.0088298
RTL1	6	4	2.1534	0.0085667
SLC25A24	6	4	1.2626	0.0084398
SLC2A14	6	4	2.0793	0.0085035
TBL2	6	5	1.3667	0.0088369
TM2D2	6	5	1.8686	0.0083613
TMC3	5	3	1.7829	0.008771
BOC	6	3	1.5962	0.0089316
NSDHL	5	5	1.1596	0.0089104
ANKLE2	6	4	2.0623	0.0091664
CFL1	4	4	2.1532	0.0091986
EPPK1	5	5	1.8053	0.0091746
HECW1	6	6	1.7811	0.0092372
MAB21L3	6	4	1.6301	0.0091419
RPL4	4	3	2.0457	0.0092519
SPTLC2	6	5	1.3353	0.0091577
TTPA	6	3	1.404	0.0091915
NIT2	6	2	0.74832	0.0092912
DUSP27	5	5	2.4782	0.0093876
HMGCS1	6	5	1.3065	0.0094366
POTEM	2	2	2.9909	0.009417
POLA2	6	2	1.5532	0.0095837
RNF224	5	2	1.4315	0.0095521
USP39	5	3	1.7684	0.009521
VCP	5	5	2.5454	0.0096442
ZSCAN10	4	4	1.7398	0.0096975
HSPE1	2	2	3.4209	0.0098708
RGMA	6	3	1.01	0.0098713
STAG1	6	2	0.29384	0.0098648
CHDH	6	2	1.4963	0.010032
SLC38A5	6	1	0.5468	0.010152
SPTLC1	5	2	0.83038	0.010198
SSBP3	6	6	2.2036	0.010211
GTPBP6	5	4	1.9935	0.010305
HNRNPCL2	3	1	1.9928	0.010357
PRKAA1	6	6	0.72058	0.010392
ZFY	6	5	1.1759	0.010445
GGPS1	6	6	1.4769	0.010554
RHBDF1	4	1	0.6392	0.010606
SLC13A5	6	6	1.5635	0.010584
ZNF593	6	4	1.8837	0.010567
MAP3K19	6	5	2.7216	0.010657
L3HYPDH	4	4	1.5038	0.010782
MTHFD1	6	6	1.4112	0.010773
UBAP2L	5	4	2.3608	0.010814
ABTB1	4	4	2.1949	0.010853
SLC35F2	6	4	1.9596	0.010902
ANKIB1	6	4	0.71586	0.011591
BRINP2	6	6	1.7432	0.011284
CA8	6	5	1.3331	0.011829
CDV3	5	3	0.76817	0.011826
CLYBL	5	4	1.9037	0.012025
CMBL	6	4	1.1229	0.011425
CTDNEP1	6	6	2.4711	0.012067
DHX15	4	4	2.5365	0.011364
FAM72A	3	2	1.9743	0.011548
HOXC9	5	1	0.83124	0.011028
IL31	6	6	1.3322	0.011913
INMT	4	4	2.6645	0.011938
KDM4A	6	5	2.379	0.012057
LCE1B	6	5	3.1339	0.011561
MYOCD	6	3	1.871	0.011613
NCOR1	5	4	1.9794	0.011572
NUP98	5	4	2.3763	0.01162
OXLD1	5	4	1.4167	0.011476
PCNP	6	4	1.5126	0.011672
PNPLA3	6	6	2.1909	0.011831
PPP1R1B	6	5	2.702	0.011916
PRR14L	6	2	0.456	0.011733
RAB18	4	2	2.0772	0.011368
RNF113A	6	3	2.1498	0.01137
RNF25	6	6	1.5479	0.011347
2001-09-01	6	3	1.1419	0.011043
SMG1	5	5	1.6821	0.011059
SMURF1	5	3	1.946	0.012065
SPATA17	6	5	1.9727	0.011945
SRP68	6	4	1.0014	0.011283
VEPH1	6	4	1.7309	0.011545
ZNF589	3	3	1.9245	0.01131
KIR2DS4	5	3	1.827	0.012243
GPR143	6	6	1.5278	0.012311
GNAI2	6	6	1.3582	0.012417
MOGAT3	5	5	1.5396	0.012414
PTMA	2	2	3.0687	0.012592
AMIGO1	6	1	-0.078093	0.012755
ARHGEF18	6	4	1.6076	0.012891
B2M	5	2	0.78915	0.012853
BBOF1	6	5	1.2113	0.013037
DYNLRB1	6	6	1.2604	0.012903
HIST1H1E	6	6	2.0062	0.012986
HOMEZ	4	2	1.1828	0.012767
KIR3DL3	6	4	2.5031	0.012847
PROZ	5	3	1.279	0.012768
PSMC2	5	5	2.5962	0.013042
PTPN5	6	5	1.3704	0.013013
ZBTB40	6	5	1.7581	0.012818
RINT1	6	5	1.7328	0.013142
SHOX	5	3	1.0822	0.013137
MPDU1	4	3	2.6101	0.013201
ALOX5AP	6	4	0.74914	0.01358
ARMC8	6	2	1.1695	0.01376
BMP3	6	4	1.7499	0.014156
CAPRIN1	6	5	1.8866	0.01349
CCDC62	5	5	2.388	0.013727
CDH23	6	5	2.519	0.013321
CEPT1	5	5	1.3261	0.014146
COPB2	6	6	2.1454	0.014245
COX14	3	2	1.1246	0.01389
CXCL1	4	3	2.171	0.014119
DOK5	6	5	1.6943	0.013425
DPF2	6	6	1.3628	0.014301
ENTPD1	5	4	1.7477	0.013814
EXOSC1	6	4	2.0315	0.014011
FAM220A	6	4	1.8361	0.014237
FUT4	3	2	2.6263	0.013726
GLE1	6	5	1.4274	0.013535
LCE2C	3	1	0.37572	0.01415
NKIRAS2	4	2	1.3664	0.01386
OAZ3	5	4	1.9749	0.014321
P4HA2	6	6	2.5217	0.014102
PPP2R2D	6	3	0.6147	0.013634
PSMD1	6	5	1.9238	0.013592
PTTG1IP	5	4	0.97179	0.013771
SLC38A1	6	6	1.4874	0.014222
SLC38A4	5	3	1.9617	0.01426
TRIM34	5	2	1.7818	0.013277
VPS53	6	5	1.8847	0.013779
ZNF639	5	4	1.0583	0.013852
CD8B	6	2	0.55484	0.014458
L3MBTL3	6	5	1.0721	0.014456
SNRPD3	5	2	0.97832	0.014434
ZC2HC1B	6	4	1.6323	0.014481
LSM12	6	4	1.4236	0.014547
AMER3	6	4	1.7669	0.015166
C1QTNF1	6	6	2.0678	0.014985
CSE1L	6	4	1.8631	0.014765
EIF4E3	6	5	1.8961	0.014937
ERG	6	5	2.0076	0.014974
F11R	5	4	2.3862	0.015093
ME1	6	6	1.3098	0.014899
PPIAL4D	3	3	2.8227	0.015167
PROK1	5	5	1.9119	0.015095
SAMHD1	6	4	1.6538	0.01499
SF3B3	6	5	2.3048	0.014731
ZNF418	5	4	1.8511	0.015152
ZNF623	5	4	1.0518	0.015053
APOL2	5	5	1.3427	0.016068
C3	5	4	1.9126	0.016065
COPS8	6	4	2.2651	0.016121
CREB5	6	4	1.8685	0.015839
CRY2	5	4	1.7728	0.016002
CTAGE9	4	3	2.2922	0.01613
DEF8	5	5	1.8917	0.015277
INCA1	6	4	1.2953	0.015374
ITLN1	6	6	1.2899	0.01551
KLHL22	6	6	1.4315	0.015955
LENG1	6	5	1.2366	0.015547
MOB1B	6	5	1.6549	0.015838
MPP7	5	5	1.6251	0.015746
PRODH2	5	4	1.0219	0.015285
PRR14	6	1	0.39603	0.015563
PSMD7	5	3	2.3343	0.015929
RASL12	6	5	0.77724	0.015768
RIPPLY1	6	4	2.2102	0.015786
RPL27	5	3	2.1145	0.015578
SMPDL3A	5	4	1.0333	0.015583
TMC6	6	4	1.8274	0.015909
TRIM49D1	5	4	1.8187	0.015901
USP7	6	6	0.81557	0.015928
VPS13C	6	5	2.1826	0.015799
ZNF8	4	4	1.7794	0.015295
ALPL	6	3	0.85134	0.016289
PDLIM2	5	4	2.4201	0.016273
PRKCH	6	3	1.086	0.016271
PUM1	6	6	1.9103	0.016268
TMEM65	6	2	1.2521	0.016532
GLIS2	5	5	1.3842	0.016618
POU4F1	6	6	0.98616	0.016636
SAMD14	6	5	1.9992	0.016691
CERK	5	4	1.6433	0.016735
BST1	5	5	1.3984	0.016796
BDNF	6	6	1.2327	0.016854
PARM1	5	1	0.35401	0.016881
PRKAA2	6	5	1.7506	0.01694
ZSWIM5	6	5	1.9645	0.016977
POFUT1	6	5	1.7691	0.017048
FAM157A	5	4	1.8985	0.017209
PANX2	6	5	2.3466	0.017253
SCCPDH	5	5	1.0683	0.017229
SLC35F5	6	4	1.2952	0.017266
SRP19	4	4	2.761	0.017128
KLHL10	6	5	1.5209	0.017336
ACADL	5	4	1.9357	0.017709
LSMEM2	5	4	1.9682	0.01776
PDP1	6	3	0.80941	0.017789
SELE	6	4	1.183	0.01767
SSTR5	6	6	1.2532	0.017796
TEX15	6	5	1.7939	0.017757
TMEM239	5	5	2.2337	0.017624
SF3B1	6	3	1.8084	0.017861
IMPAD1	6	6	1.2273	0.017973
C6orf15	6	6	1.7369	0.018465
CCDC116	5	4	1.6802	0.018337
CREBRF	5	3	2.0062	0.018501
ELL	6	6	2.2606	0.018083
FAM162A	5	3	0.88721	0.018302
LY6K	6	5	1.6025	0.0185
NAPA	6	5	1.3782	0.01838
NPLOC4	2	2	2.8686	0.018157
PTPN11	5	4	1.8027	0.018464
SPATA31A1	5	2	1.4176	0.018503
SPDYE2	5	4	2.0622	0.018212
USP22	6	5	1.1599	0.018416
PLA2G10	4	2	1.3469	0.018544
CHMP2A	5	4	1.4469	0.018673
FBXO45	6	6	1.4336	0.01866
ALG8	6	6	2.1273	0.018729
ADGRF1	6	6	0.95906	0.018983
FAM174A	6	5	2.2537	0.018875
KIR2DS5	4	4	1.6261	0.018973
MCM9	6	3	0.7531	0.018929
PLAA	6	2	0.65001	0.018926
ZNF277	5	3	1.7057	0.018906
KLK13	5	5	1.3213	0.019055
ABHD18	6	5	1.0997	0.019548
APLP2	6	4	0.72483	0.019444
BBX	6	2	0.74985	0.019736
DGKB	6	4	1.3005	0.019713
DUSP4	5	2	1.4749	0.01932
GPC2	6	4	1.2372	0.019514
LIN52	5	5	1.1936	0.019354
LOR	6	3	1.7897	0.019885
MAGEA10	5	3	1.7217	0.019436
MANF	6	5	1.2051	0.019897
MMP7	5	5	1.408	0.0197
MYO10	6	4	1.8951	0.019656
NOM1	6	4	1.542	0.019846
PDHA2	6	3	0.79686	0.019291
RIOX2	5	3	1.4152	0.019886
SENP3	4	4	1.2643	0.019752
VAMP2	6	6	0.84422	0.019404
WDR62	6	4	1.5116	0.019513
ZNF345	6	4	1.7422	0.019474
EXOC4	6	4	1.1786	0.019988
MYH14	6	5	1.2647	0.020045
TRIM35	6	2	0.86079	0.020178
ADAMTSL4	6	4	1.5908	0.020301
BRAP	5	5	1.7655	0.020392
CACTIN	6	4	1.9566	0.020409
GABPA	6	6	1.2236	0.020402
WIPF1	6	3	1.4282	0.020258
DIRAS2	6	6	0.74898	0.02051
GDAP2	6	5	1.7051	0.020517
UGT2B7	5	4	1.8304	0.020615
CACNB1	6	3	0.83405	0.02116
CASZ1	5	4	1.6946	0.021241
CCDC38	6	5	2.1528	0.021348
CLPS	6	5	1.2575	0.021093
COX6C	4	1	1.1131	0.021098
EEPD1	6	4	0.64931	0.021093
ETF1	4	2	2.0609	0.02122
FSCB	6	4	1.1451	0.020959
ORC3	6	4	1.6757	0.0214
PPM1M	6	5	1.8527	0.020833
RPS9	6	4	1.4704	0.020951
SCRN2	5	4	1.7379	0.020945
SYNDIG1L	4	4	2.6596	0.021078
TCEA1	6	5	1.2089	0.021102
WDR87	6	6	2.0963	0.021332
WSB2	6	5	1.5845	0.021334
ZSCAN26	6	2	1.07	0.021379
HIST1H2AH	5	5	1.2576	0.021494
PCDHGA10	6	5	2.0023	0.021549
PPM1G	4	3	1.4948	0.021617
TMEM219	4	4	1.71	0.021581
PIGH	5	4	2.2698	0.021693
TEX29	5	4	1.2681	0.021725
GRIA4	6	6	0.86708	0.0218
IRF1	6	5	1.2365	0.021898
NGDN	6	6	2.2699	0.021865
NUP58	6	5	1.8572	0.021822
C19orf67	6	4	1.4634	0.022086
FBXO22	6	3	1.3737	0.022023
FBXW5	6	3	1.4401	0.022059
MRPL45	6	2	-0.73716	0.022059
TMEM238	6	4	1.1993	0.022171
CXCL12	4	4	2.4495	0.022378
MAGOH	6	6	1.7071	0.022471
NHS	6	3	1.8479	0.022495
PARP15	6	6	1.2111	0.022506
PIGU	5	5	2.2613	0.022362
PSME2	4	4	1.8594	0.022409
TEX19	6	3	0.50754	0.022494
COX19	5	3	2.0289	0.022786
GPRASP2	6	5	0.60494	0.022614
RAE1	4	4	1.9964	0.022801
SCGB2A1	6	6	1.2709	0.022705
SIN3A	6	5	1.7977	0.02281
TBC1D3B	6	5	2.5484	0.022799
C22orf24	4	3	2.0097	0.023188
COL14A1	5	5	2.1713	0.023137
GMPPB	6	5	1.4384	0.023196
HK1	6	6	0.67323	0.023091
OOSP2	6	5	1.5877	0.023251
RIMS3	6	5	1.7706	0.023232
UFD1	6	4	1.7801	0.023281
ZNF473	6	3	1.1509	0.023065
PPP2R1A	5	4	1.3633	0.023401
RAB40B	6	5	1.3911	0.023366
CD300LF	5	5	1.2694	0.023651
DEGS1	5	2	1.4626	0.023779
EMC4	5	4	1.8836	0.023629
NACA2	6	6	2.2935	0.023773
PHYHIP	5	2	0.77661	0.02367
PTBP1	6	5	1.7449	0.023636
RAD51AP2	6	2	0.73753	0.023766
TIGIT	5	3	1.8151	0.023646
CDCA4	6	4	1.4349	0.023864
MS4A7	6	6	0.80309	0.02398
COX5A	5	1	-0.57885	0.024074
FARP2	6	3	1.6065	0.024293
MAGI2	5	3	2.0091	0.024338
MMP14	5	5	1.0935	0.024258
RAET1E	5	4	1.3208	0.024184
S100A12	6	3	1.1225	0.024316
SLC23A2	6	5	1.8029	0.024344
SPANXN4	5	4	1.7306	0.024395
TMEM106A	6	6	1.0001	0.024385
IGSF23	5	4	2.3114	0.02454
SEMA4B	6	2	0.66014	0.024569
TOMM7	6	6	1.0505	0.024448
TSEN54	4	3	2.1191	0.024511
ASL	4	3	0.64676	0.025031
DVL2	6	6	1.2036	0.025028
ICAM3	6	3	0.77464	0.024903
IGLON5	4	2	2.2761	0.024935
RBM33	6	4	1.6624	0.024974
ADAMTS2	6	5	2.0381	0.025121
ADRA1A	5	5	0.79329	0.025133
PAPOLG	6	5	1.4888	0.025245
RPS15A	2	2	2.6727	0.025333
TDP2	6	6	1.9237	0.025401
PRLHR	6	3	0.728	0.025459
ELN	4	3	1.9786	0.025548
TMEM205	6	6	1.5393	0.025556
C11orf24	5	4	2.408	0.025888
CREBZF	6	6	1.5146	0.025855
HTR2B	6	6	1.006	0.025693
PLOD3	5	5	0.99975	0.025734
SCIN	6	4	1.785	0.025847
UBC	3	2	2.1104	0.025792
USP13	5	4	0.98886	0.025808
FAM25A	5	1	0.28603	0.026003
MTRNR2L1	2	2	2.6696	0.025988
KIF11	6	4	0.90644	0.026252
HERPUD1	6	2	0.90565	0.026359
ABRAXAS2	6	5	0.80296	0.027369
BUB1	5	4	2.0536	0.027912
CAND2	6	3	1.1062	0.026962
CAPG	6	4	0.40509	0.027586
CCAR1	6	5	1.3581	0.027523
CCDC81	5	4	1.9878	0.026593
CLCNKA	5	4	1.7348	0.028028
CLEC11A	5	4	1.1946	0.026748
DCAF4	6	3	1.2453	0.026872
DNAJA2	5	3	1.7263	0.026957
DOCK7	3	3	2.0031	0.027857
FAM47A	6	3	0.5674	0.027367
HCN4	6	4	1.158	0.026693
ICOSLG	3	2	1.7422	0.027007
IFT57	6	5	1.4502	0.027404
KCTD21	6	4	1.6551	0.02681
KLHL36	4	3	2.2497	0.026872
LHFPL6	6	5	1.3601	0.02733
MICAL2	6	3	0.7633	0.026777
MPZL2	5	3	1.5137	0.028095
NFE2	5	2	1.331	0.027991
NSMAF	5	4	1.3267	0.027741
NUP62	4	2	1.8995	0.027184
POTEJ	4	2	1.6376	0.02734
PSMC5	6	4	2.11	0.027587
PURG	6	3	1.3731	0.027452
SEC61B	3	3	2.8524	0.027041
SELENOW	4	4	1.5701	0.027558
SERPINB11	6	6	1.4105	0.026875
SFI1	5	5	1.1822	0.027835
SPINT2	4	1	1.1523	0.028072
STX18	6	3	1.0516	0.027842
TM9SF2	6	3	1.199	0.027513
TMEM181	5	5	1.4636	0.02795
TNFRSF18	6	6	1.3873	0.027059
TOX3	6	2	0.88077	0.028014
UGT8	5	5	1.7062	0.027774
ZFP64	5	5	1.9775	0.027172
ZNF567	5	3	1.6694	0.026586
ZNF676	6	5	1.9641	0.027142
ABT1	5	2	0.7284	0.02828
CCDC121	6	3	0.6839	0.028214
COPS7A	5	2	1.5517	0.028396
JAML	4	1	0.45179	0.028321
KAT6B	6	2	0.52611	0.028426
NADK	6	5	0.96177	0.028372
P2RX7	5	5	1.5988	0.028439
UQCRH	2	2	3.3676	0.028461
ATG13	6	4	2.0586	0.028539
FAM71D	5	4	2.2309	0.028634
HPS6	6	4	1.1632	0.028581
RAD50	5	1	-0.3489	0.028646
C1D	5	1	0.41521	0.029025
FADD	4	1	0.94782	0.029002
GIT2	6	2	0.030948	0.029058
KIF22	6	3	0.030612	0.029051
MC2R	6	5	1.6527	0.029035
MSRB1	6	4	1.24	0.028998
TOM1L2	5	3	1.5612	0.028835
WRB	5	3	0.94409	0.028782
ZNF169	5	4	1.4225	0.028938
FAM180A	5	5	0.88425	0.029159
MTFMT	5	1	0.1242	0.029197
PA2G4	5	4	1.9154	0.029233
MTMR11	5	3	1.8561	0.029277
ARF6	6	3	0.77837	0.029441
CNIH1	5	5	1.5829	0.029407
CTNNBIP1	6	4	0.76748	0.02939
CDKN1C	6	4	0.79445	0.029592
SLC44A2	6	5	1.7231	0.029551
LGR5	6	5	1.0545	0.029679
CT62	6	4	1.5513	0.029932
PEAR1	6	2	0.46544	0.029915
PRMT2	5	3	0.42804	0.029906
EIF4A3	5	3	1.6661	0.030128
LY6D	5	4	1.8381	0.030042
NUTM2F	6	3	0.97173	0.030108
SSU72	6	5	1.2291	0.030013
C8orf33	6	3	-0.29307	0.030315
NUDCD1	5	3	1.2803	0.030246
TAL2	6	4	1.0847	0.030309
TMEM184B	6	2	1.0961	0.030315
ADORA3	5	5	0.80928	0.030598
DSG2	5	3	1.7973	0.030674
GTF2F1	5	2	1.2992	0.030498
MCM3AP	5	3	1.5612	0.030699
PSMA3	6	3	0.43061	0.030684
ZNF286A	6	5	1.1086	0.03056
BCL2L2-PABPN1	5	5	1.4981	0.030844
C22orf15	5	1	0.4613	0.030849
DHRS4	4	3	1.5024	0.030905
UPP2	5	4	1.2822	0.03092
C8orf74	5	2	1.049	0.031065
ETV3	6	5	1.0957	0.031065
HMOX1	5	5	1.3449	0.031407
KRT17	4	1	0.91059	0.031469
LRFN5	6	5	1.3252	0.031329
ODF3	6	2	1.1737	0.031537
PSMD12	4	2	1.7304	0.031529
SYCP2L	6	4	1.0781	0.031319
ZNF438	6	3	1.0721	0.03138
ZNF577	5	3	1.1886	0.031268
CMTM1	3	2	1.8668	0.031662
DAPK2	3	3	2.843	0.031816
PRSS45	5	3	1.6462	0.031796
SMIM24	6	4	1.4868	0.031742
ARID1A	5	5	2.2199	0.032296
CBL	6	5	0.82773	0.032131
DHX8	4	3	1.6078	0.032119
HEATR5B	6	4	1.3107	0.032317
IFNL4	4	3	2.116	0.032305
MEGF10	6	4	1.6911	0.032073
PAK5	6	4	1.8379	0.032304
PSAPL1	5	5	0.65203	0.032353
RPL26	3	3	2.9671	0.032165
WDR55	5	4	1.8009	0.032231
ZBTB46	6	4	1.2296	0.032427
CLP1	5	4	1.9502	0.032704
CFHR1	6	3	1.6335	0.032802
CYP2C19	6	4	1.1969	0.032821
ARFIP1	6	3	1.765	0.033087
C11orf87	6	4	1.3136	0.033036
C12orf29	6	2	0.62522	0.033225
DYNC1I2	6	5	1.7641	0.033016
NRBP1	6	5	1.396	0.033197
RD3	5	3	2.076	0.033114
TEX9	6	5	1.7167	0.033227
UGT1A1	4	3	1.8741	0.033121
TSPAN14	5	3	1.6754	0.033294
CD68	6	3	1.2921	0.033408
NT5C3B	6	5	2.1997	0.033494
CLIC1	6	5	1.187	0.033691
CPNE8	5	4	1.1674	0.033819
HIST1H2BC	6	3	0.61439	0.033666
KIAA1324	5	5	2.0827	0.03381
RPS7	2	2	3.4227	0.033558
TRIM24	6	5	1.0838	0.033707
TSPAN33	6	5	1.4755	0.033752
SERPINF2	6	5	1.5727	0.033935
PSMC4	6	4	1.5673	0.034107
ANKFN1	6	4	0.88383	0.034266
SLC16A2	6	4	1.4467	0.034281
SNRPF	5	4	1.9496	0.034192
EPHX2	6	4	1.3369	0.034607
FRMD7	6	3	1.9588	0.034698
IGLL5	6	3	1.3291	0.034607
ITIH4	6	3	0.79531	0.034647
LEMD3	5	3	1.0631	0.034494
ORC6	5	5	1.3973	0.034706
SERINC1	5	4	1.1642	0.034685
SPRYD7	5	4	1.8847	0.034454
TESK2	6	4	0.63281	0.034814
CDK12	6	1	0.64501	0.034928
MZB1	5	3	1.4063	0.034981
PRKACG	5	3	1.3354	0.035015
PRUNE2	6	4	0.73276	0.035066
MYOC	6	3	0.56261	0.035131
ATP6AP1	6	3	0.78971	0.036013
BTNL9	5	2	1.4281	0.035576
ELOVL3	6	3	1.0668	0.035458
ENO1	5	3	1.72	0.035728
EXOC3L1	5	5	1.7265	0.035965
HMGCS2	6	4	1.6599	0.035617
ITGA6	5	4	1.6813	0.036024
LPA	6	4	0.96579	0.035635
NDUFB3	6	5	1.6726	0.035429
NUDT22	5	3	1.2546	0.036034
PON1	6	2	-0.088312	0.035341
RPL23	4	2	1.6483	0.036002
RRAGD	6	4	1.5778	0.035711
TKFC	6	3	0.76518	0.036004
TMED2	5	4	1.4238	0.035579
TMEM59L	6	4	1.8731	0.03586
ZNF613	5	5	1.2931	0.035736
NXPE2	6	5	1.3705	0.036139
EEF1B2	5	4	1.1082	0.036259
FUT8	6	5	1.5532	0.036272
PTGES	6	5	1.3524	0.036291
NAV2	5	4	1.3448	0.036493
DNAJA1	6	4	1.632	0.036868
DNER	6	4	0.81714	0.036832
GTF2A2	5	4	0.50939	0.036563
KRT16	6	5	2.3003	0.036642
TAS2R31	3	1	0.85128	0.036792
TRIML2	6	5	1.6703	0.03676
WNK1	5	3	1.206	0.036754
ZCCHC17	4	2	0.73985	0.036812
IGSF10	6	3	1.163	0.037174
MAP3K7CL	6	1	0.31042	0.037166
SIX1	6	4	0.26276	0.037144
TMEM167B	6	4	0.59316	0.03715
LGMN	6	2	1.2407	0.037304
SLC25A21	6	3	0.76236	0.037361
BCL2L15	4	4	1.2861	0.037591
GPX4	6	5	1.1544	0.037524
SCN4A	6	2	0.56372	0.037553
CFL2	5	3	1.2765	0.037686
DNAJB12	5	3	1.4909	0.037703
CCT8	5	3	1.7414	0.038257
GPR55	5	3	1.2486	0.038008
IPPK	5	3	1.0907	0.038192
LCE3C	4	4	2.2223	0.038284
MBIP	5	5	1.9421	0.038288
PACS1	6	4	1.1982	0.038199
PDIK1L	5	4	1.7508	0.038047
PNPLA8	6	5	1.6021	0.038184
RAB6A	5	4	1.0887	0.038198
RPN1	5	4	1.6923	0.038322
RPRD2	6	5	1.7049	0.038334
UBL7	6	5	1.7228	0.038218
ZNF74	2	2	2.4054	0.038032
BRCA1	6	3	0.03828	0.038447
UGT1A10	6	4	1.6107	0.03843
MUC22	6	5	1.6153	0.038522
ADAMTS15	5	4	2.1162	0.038955
BAG1	6	5	1.2902	0.03884
COPS9	6	3	1.3967	0.038717
CYBB	6	4	1.348	0.038977
DUOXA1	6	5	1.1857	0.038943
HS3ST4	5	4	0.88506	0.039002
LYPD5	6	4	1.0027	0.039012
RNASE13	6	5	1.8623	0.03902
SIAH2	6	5	0.95087	0.038832
TLK2	5	5	0.91565	0.038814
MR1	6	5	1.7236	0.039132
ANKLE1	6	5	2.2175	0.039412
ATP12A	6	3	0.88284	0.039345
DLG2	4	2	1.2636	0.039354
MLN	6	4	1.6108	0.039415
RFFL	5	3	1.2978	0.039433
RRAD	5	4	1.9697	0.039397
AP5M1	6	4	1.0913	0.039703
PNMA8A	6	2	0.84165	0.039749
PYCR3	4	1	0.87467	0.039743
RUNDC1	6	5	1.6044	0.039623
ZNF700	4	1	1.3014	0.039627
TAF1	6	5	0.95564	0.039848
DPH7	6	5	1.166	0.040151
GPC3	5	4	1.3561	0.040176
IFIT1B	6	3	1.4516	0.040057
KPNB1	5	4	1.6447	0.040192
RBM10	3	3	1.4071	0.040093
ZNF628	5	2	-0.06896	0.040161
POLG	6	5	1.8591	0.040295
TIMP1	5	3	0.86145	0.040259
CNNM3	5	3	2.1938	0.040445
CORO6	6	1	-0.3496	0.040472
DUOXA2	6	5	0.82993	0.040475
ALOX15B	4	3	2.235	0.042528
APLN	6	5	1.402	0.041723
ATAD3C	5	5	0.7655	0.041458
BRD9	6	5	1.1486	0.041583
C5AR2	6	3	0.77067	0.041121
CA11	6	5	0.70712	0.040937
CA7	6	4	0.7528	0.040762
CACNA1G	5	2	1.0793	0.042054
CFAP46	6	4	0.81256	0.041483
CYP26B1	6	4	1.371	0.042232
ECEL1	4	3	1.3499	0.041286
ELL2	6	3	0.73262	0.040785
EPHX4	5	4	1.4911	0.04237
FRRS1L	5	5	1.2967	0.041047
FYTTD1	6	4	1.2361	0.042572
HIST1H4J	2	2	2.1614	0.042475
KCNG3	5	5	1.1412	0.042005
LDLRAD2	5	5	1.2522	0.042186
MICU3	4	4	1.2256	0.041412
MOB4	5	2	0.59906	0.040981
MSH4	6	5	1.5579	0.040548
NECAB1	6	2	0.52062	0.04118
NPFFR2	6	3	1.6138	0.042396
NUDT16	4	3	2.5022	0.041619
OTOR	6	4	1.2426	0.042136
PHF1	6	5	1.5942	0.042563
PLK4	6	5	1.6789	0.041678
POLL	5	5	1.9549	0.041215
PTP4A3	6	4	0.37116	0.041272
REST	6	5	1.0219	0.041254
RIN2	6	5	1.7549	0.042343
RPLP0	1	1	3.5243	0.042583
S100P	4	4	1.3857	0.040945
SH3GL3	5	3	0.6562	0.04123
TECPR1	5	5	0.93011	0.041108
TFAP2E	6	3	1.5465	0.04198
TMEM88	3	2	1.2636	0.041767
TOE1	5	5	0.82959	0.042109
TOGARAM2	6	4	1.4153	0.042606
TUBA3E	4	4	1.551	0.040578
VGF	6	5	0.6634	0.040879
ZBTB49	5	4	0.80985	0.041768
ZNF143	6	5	1.4817	0.041782
ZNF720	5	3	2.0218	0.041895
ZW10	6	3	1.7872	0.042578
C6orf120	6	4	0.77186	0.04318
CALR3	6	4	2.041	0.043159
DAD1	6	5	1.4946	0.042907
KIF2C	6	5	1.7876	0.04266
LRP5L	6	5	2.3013	0.042751
MFSD14A	5	3	0.75151	0.043093
PEG10	6	4	1.1344	0.043006
RDH13	6	5	1.163	0.042963
RPGR	5	5	1.5849	0.042915
SLC51A	5	3	1.5077	0.042815
SNRPD1	4	3	1.5047	0.043034
ZNF16	4	2	1.2298	0.043071
C14orf119	5	5	1.4233	0.043384
CHEK1	6	3	0.42362	0.043381
IRF9	5	5	1.2705	0.043376
TCF7L1	5	5	1.0104	0.043381
GNE	6	5	1.0462	0.04355
PLXNA1	6	3	0.59637	0.043576
PUF60	6	5	1.6391	0.043454
RELN	5	4	1.4152	0.043553
GBP7	6	3	0.47263	0.043654
ACTBL2	5	5	1.0713	0.043879
B3GNT5	6	5	1.1776	0.044178
C5orf60	5	4	1.1671	0.044109
DSG1	5	4	1.1257	0.044121
NPW	6	3	-0.18781	0.044167
PGAM1	4	3	1.5674	0.044179
SBK2	6	5	1.3213	0.043789
SNX22	6	3	1.6552	0.043981
SPATA7	5	5	1.0291	0.043999
SYTL5	5	3	0.80813	0.044107
SNAPC2	6	5	1.2172	0.044233
DCDC2C	6	2	0.46989	0.044743
DDA1	6	5	2.0462	0.044359
ERH	6	5	1.8026	0.044565
EXTL1	5	2	-0.0084296	0.044574
FOXN4	6	3	1.6751	0.044712
INSM2	3	2	2.165	0.044769
OSCP1	5	4	1.0763	0.044623
POTEI	3	1	0.55349	0.044664
TTC31	6	4	1.026	0.044419
ZNF461	6	5	1.3812	0.044612
SETX	6	5	1.0797	0.045008
CACNA1A	5	2	1.1125	0.045115
RPL9	1	1	3.3274	0.045091
SPEM2	5	2	0.56052	0.045181
C1QTNF6	3	2	0.17578	0.045314
MAL2	6	3	1.6017	0.045407
PDXDC1	4	4	1.2941	0.045289
SOS2	6	4	1.1898	0.045376
ATP5B	6	3	1.0936	0.045868
CCDC167	5	5	1.5685	0.045819
CDC37	5	2	0.52363	0.046115
CIRBP	5	3	1.4046	0.046247
COA3	5	3	1.3772	0.046387
COL3A1	6	5	1.2268	0.045894
EIF2S2	5	3	1.6389	0.045664
GPR148	6	3	1.2796	0.046481
GRPEL2	6	3	0.36505	0.046377
GSE1	6	2	0.78869	0.045979
LRRC37A	6	5	1.2653	0.046128
MCEE	6	5	1.2871	0.046016
NELFB	5	5	1.2293	0.04646
PRSS37	6	5	1.246	0.045871
REM2	5	5	1.7598	0.045679
RHPN2	4	2	0.38067	0.046349
RIPK1	6	5	1.3087	0.045737
TPSAB1	6	4	1.2866	0.046317
USP2	4	3	2.1075	0.046483
ZNF300	5	5	1.5325	0.046301
MYBL2	6	1	0.22329	0.046564
MRPS6	5	4	1.8101	0.046941
KRTAP22-2	4	3	1.9278	0.047111
NAA38	4	3	1.8211	0.047075
RMDN2	5	4	1.1448	0.047098
SLC39A3	6	4	1.2441	0.04718
HCFC1	5	3	1.603	0.047267
DCAF15	6	3	1.2091	0.047589
HK2	6	4	1.5538	0.047563
LINGO3	4	4	1.5605	0.047552
SYVN1	6	1	-0.38661	0.047586
TRIM59	6	5	1.4723	0.04746
CSNK1D	6	4	1.0931	0.047764
NUF2	5	5	1.5473	0.047773
PATJ	5	4	1.157	0.047823
COX7A2L	6	3	1.1212	0.047979
KRTAP10-4	5	4	1.4696	0.048379
RD3L	6	3	1.6185	0.048391
RNASEL	6	3	1.0361	0.048375
GOLT1B	5	5	1.4968	0.048451
DEK	3	2	1.6776	0.048515
NUDT18	6	4	1.5002	0.048574
B4GALT6	4	1	0.19503	0.048716
GABRG2	5	5	0.66229	0.048982
MAGEB18	6	2	-0.68702	0.048818
NPTX2	6	5	1.2048	0.048978
OLIG1	2	1	2.1774	0.048853
PARVG	3	1	0.97812	0.048952
AADAT	5	3	1.4347	0.050004
ADAT2	6	5	0.78859	0.05037
ALDOA	5	4	1.433	0.050193
CDKL4	6	5	0.98225	0.050284
DNAJC30	6	5	1.1383	0.049933
GAA	5	3	0.70019	0.049992
GNG2	6	3	0.75109	0.04982
GRIN2D	6	5	1.4425	0.050213
HIST2H2BE	6	3	0.1135	0.049564
IL18R1	6	4	0.9775	0.050354
NICN1	6	2	0.78959	0.049741
NUBPL	6	3	0.46606	0.049951
PITPNC1	3	2	1.7148	0.050024
PKN3	6	5	1.3392	0.049879
PRELID1	4	4	2.6714	0.050034
PRRT1	6	5	1.842	0.049225
PTGDR2	6	4	1.2158	0.049201
PXDC1	6	4	1.7321	0.050161
RHBDL2	5	3	1.1501	0.050174
RING1	5	5	0.8501	0.049476
SSR3	6	5	1.9217	0.049613
SUMO3	6	4	0.79647	0.049718
TEX13B	6	5	1.6551	0.049674
TG	5	5	0.72579	0.049671
TLK1	5	3	1.1613	0.050338
UBAC1	5	4	1.2665	0.05024
VCAM1	6	5	0.74158	0.049892
XPO1	6	3	0.013399	0.049717
ACOX3	6	4	0.52041	0.052756
ADAM21	6	4	1.1605	0.053441
ADAM7	6	5	1.4246	0.052375
ADAMTS10	5	2	1.4736	0.051587
ADGRG5	6	2	0.6288	0.051373
ATAT1	6	4	0.33715	0.052862
AURKB	6	3	0.87968	0.052267
B3GNT3	4	3	1.1193	0.051663
BROX	5	3	1.5006	0.05193
C10orf95	6	5	1.4958	0.052569
C3orf18	5	5	1.0384	0.052281
CCDC33	6	5	1.9183	0.053169
CCT4	6	4	1.7226	0.051735
CDH6	5	4	1.5294	0.053533
CENPL	6	5	0.7374	0.050718
CFAP61	5	5	1.7625	0.052048
CLCN7	4	3	0.33456	0.053421
CLEC7A	5	2	1.347	0.050618
CNOT10	5	4	1.7232	0.050901
CRISP2	5	2	0.017094	0.052966
CSRNP2	5	4	1.15	0.050477
EFNB2	6	4	1.6849	0.052774
ESPN	5	4	1.6366	0.053462
FAAP100	5	3	1.2782	0.05337
FAM124B	6	4	0.80251	0.052913
FMO1	5	1	0.28576	0.053044
GEMIN7	5	2	0.90384	0.053576
GOLGA8A	4	2	1.3405	0.051583
GPM6A	6	4	0.47812	0.05191
IGFLR1	6	4	1.0882	0.051805
INTS7	5	3	1.1709	0.053269
ITGA11	5	2	1.2978	0.053326
KRT37	6	3	1.0161	0.05192
LYPD3	6	5	1.3288	0.051072
MAN2A2	6	5	1.6291	0.051371
MC5R	5	4	1.6855	0.053433
METTL4	5	5	0.88815	0.050993
MYL10	3	2	1.5702	0.052875
NEK2	6	5	1.7525	0.05306
NR5A2	6	4	1.6004	0.050716
OGFR	6	4	1.019	0.052593
PHKG1	5	3	1.3134	0.052684
PRSS55	6	4	1.4687	0.05076
RARRES3	6	4	1.2403	0.052594
RCSD1	6	3	1.8009	0.050885
RTBDN	5	2	0.80319	0.053474
SCARF2	6	2	0.95656	0.052674
SDE2	6	5	1.442	0.051617
SERINC3	6	3	1.3868	0.050865
SF1	6	4	1.709	0.053592
SLC30A8	5	1	0.06546	0.052114
SLC39A6	6	4	0.95027	0.053162
SLC9A3R1	6	3	1.1614	0.052111
STRIP2	6	3	1.2239	0.053383
TADA2A	5	3	0.9976	0.052093
TLX3	6	4	1.1296	0.051154
TMEM176B	6	5	1.8103	0.053169
TMEM260	5	5	0.57675	0.05168
TRAPPC1	6	5	1.5209	0.052477
TSPOAP1	6	5	0.87538	0.053169
TTC37	6	4	0.59199	0.051714
WDR33	5	2	0.64342	0.050618
ZEB2	6	5	1.3569	0.051668
ZNF808	6	3	0.902	0.052498
ZNF81	6	2	0.31192	0.052302
KCNIP3	5	3	1.4204	0.05377
LMAN2	6	2	0.39739	0.053825
OTOG	6	2	0.35728	0.053785
RPL10	4	4	1.7378	0.053764
ASTN2	5	3	1.4167	0.057439
ATP9A	3	3	1.0897	0.054342
B3GAT3	6	5	1.8088	0.055105
B4GALNT1	6	3	1.2926	0.054681
BMP4	6	4	0.89447	0.057438
BNC2	6	4	1.7661	0.054614
CBX5	5	3	0.55428	0.056886
CCDC84	4	3	1.7368	0.055953
CHCHD2	6	5	0.5903	0.055887
CLDN10	5	3	1.4356	0.056702
CLDN12	6	4	0.64102	0.056941
CS	6	5	1.2038	0.055592
CTHRC1	4	3	2.2009	0.054815
CTPS1	6	3	1.2366	0.056281
CYTH1	6	5	1.6243	0.056396
CYTH3	6	4	0.081993	0.055856
DBNDD1	4	3	2.0391	0.055298
DNM2	4	3	2.4968	0.056243
E2F7	6	4	0.82466	0.056614
ELF1	6	5	1.5867	0.057279
ENPP1	4	3	1.559	0.055893
ETV1	6	4	1.4752	0.05481
FBXO33	5	4	1.6834	0.054936
GCNT4	5	3	1.5943	0.055685
GLIS1	6	2	0.90366	0.056717
GMFB	5	4	1.7718	0.055995
GOLGA6L10	2	2	2.5352	0.057167
GPR174	5	4	1.0658	0.055785
GTF2H5	4	4	1.433	0.057273
HIST1H2BI	5	4	1.4632	0.054545
HSH2D	6	3	1.3324	0.055404
INTS2	5	4	1.2181	0.055261
IPCEF1	6	4	0.88598	0.057422
IRF2	5	4	1.1457	0.057148
ISY1-RAB43	6	4	1.3734	0.054435
KLHL17	5	3	1.1214	0.056135
KLHL4	5	3	1.341	0.056607
KRTAP9-4	4	4	1.966	0.054164
LRP11	6	3	0.87711	0.055341
LRRIQ1	6	2	0.74881	0.054525
LSM6	3	3	2.0627	0.054437
MAN1A1	6	5	1.0507	0.056897
MDGA2	6	4	1.341	0.056144
MT1A	3	3	2.1128	0.054036
MYADM	5	4	1.9342	0.055511
NAT8L	5	3	1.2872	0.056488
NEK3	6	5	1.1886	0.057253
NETO1	6	3	0.99096	0.05665
NMB	5	3	1.2436	0.054628
NREP	5	4	0.89688	0.05411
NRSN1	5	3	0.48548	0.055289
NUP155	6	4	1.3363	0.053993
PAGE5	5	3	0.77656	0.057442
PCYOX1	6	3	1.3859	0.057221
PDZK1	5	3	1.4323	0.0548
PKD2	4	2	1.2533	0.057195
POLR1C	6	4	0.94614	0.056569
PROP1	6	4	1.2015	0.057421
RAC2	5	3	1.196	0.05562
RAP2C	6	3	0.98503	0.056918
RETREG2	6	5	0.11722	0.055931
RHOBTB3	6	5	1.2208	0.055855
RPL15	3	1	-0.92905	0.054115
SLC2A4RG	6	1	-0.22883	0.05515
SPAG11B	2	2	2.3983	0.055981
SPDYE5	5	2	0.43754	0.054139
SULT1B1	6	1	0.60211	0.056326
SYNE4	4	4	1.1695	0.054428
SYTL1	5	3	2.0994	0.056665
TAPBP	4	4	0.93279	0.057022
TMCC3	6	3	1.1383	0.055934
VOPP1	6	5	1.8299	0.054479
ZNF850	6	5	1.2197	0.057284
ALDH3A1	6	4	1.4325	0.058054
CCNK	6	4	1.4251	0.058044
DPYS	6	5	0.77503	0.05784
HIST1H4L	2	1	1.625	0.05786
MICALL1	6	5	1.4381	0.057888
PRR27	5	2	1.4312	0.057714
RBBP9	6	4	1.874	0.057863
SLC7A7	6	3	0.8559	0.057698
SSR1	6	3	1.1695	0.057996
TRIM25	6	2	0.12526	0.057732
UGCG	5	4	1.1999	0.05805
HIST1H2BD	4	4	0.96199	0.058389
MBLAC1	6	5	1.2833	0.058215
RANBP1	6	3	0.94158	0.058401
RPS29	4	4	1.7669	0.058396
SH2D4A	6	2	0.74014	0.058293
TRIM51	6	5	1.4348	0.058232
C1orf115	5	2	0.04392	0.058508
EREG	6	4	1.7868	0.058796
FASLG	5	2	0.73275	0.05868
GEN1	6	3	1.0858	0.058621
JPT2	5	4	1.5937	0.058851
OCSTAMP	6	5	0.85076	0.058869
PDE4D	6	4	1.5046	0.058687
ZNRF3	5	3	0.34373	0.058789
RARS2	6	3	1.0931	0.058969
UBE2Q2	5	4	1.4753	0.058943
AAK1	4	4	2.1284	0.060095
ABCG4	6	4	0.93295	0.059644
APOC1	5	4	1.1439	0.059097
ATG16L2	5	3	1.299	0.061026
C16orf87	6	4	0.88338	0.061445
CARS2	6	5	0.63744	0.060095
CBX8	4	3	1.1103	0.059377
CCDC51	6	4	1.3038	0.06066
CDC123	6	4	0.95443	0.060534
CKAP5	4	2	0.704	0.060078
COL16A1	6	3	0.74051	0.060691
DEFB116	5	3	1.5973	0.059255
DLGAP4	5	4	1.0932	0.059683
FAM177B	4	3	0.9072	0.059481
FAM3C	6	4	1.4859	0.061478
GATM	6	4	0.99356	0.061095
GNAI3	5	3	1.9628	0.06068
GRIA1	6	4	1.0321	0.060946
HIST1H2BN	5	4	1.0425	0.060545
KCND2	5	4	1.3857	0.060468
KLHDC1	4	3	1.676	0.060811
LHB	6	5	0.57143	0.060987
MDM1	5	4	1.3625	0.059171
NPM2	5	3	0.8069	0.060868
NRBF2	5	3	1.379	0.061326
PATE1	6	4	1.4726	0.059718
PCDHA6	6	5	0.46147	0.061101
PDHA1	5	3	0.91747	0.059947
PDIA2	5	3	1.0996	0.061338
PHB2	6	4	0.74992	0.060473
POM121	4	3	2.0581	0.061184
PPP1R13B	6	5	1.075	0.060082
PRDM16	5	4	1.2319	0.059122
PSMB6	6	4	1.1943	0.059822
RARRES1	6	5	1.0508	0.059759
SH3D21	5	3	1.2038	0.060793
SNU13	5	3	1.4218	0.060947
SP7	6	5	1.9096	0.06046
SPRYD3	6	5	1.2903	0.061122
TATDN3	6	2	0.58153	0.061242
TCF12	5	2	0.37225	0.060165
THEGL	6	5	1.5361	0.061435
TMEM145	5	4	0.86698	0.060778
TRIM11	6	4	0.72126	0.061217
TUBB6	6	5	0.80291	0.060435
UBE3C	6	5	1.5701	0.059845
UGGT1	6	4	1.0243	0.060557
XIRP2	6	5	1.1076	0.060023
ZMYM2	6	2	0.045776	0.060158
ZNF540	6	5	1.7716	0.061341
RPUSD2	5	3	0.99325	0.061533
OXSR1	5	4	1.7799	0.061587
DXO	5	4	1.2968	0.061654
CHD2	6	3	1.1708	0.061821
ZNF791	5	4	2.2226	0.06182
CARNS1	5	4	2.3161	0.062125
COLGALT2	5	3	0.51081	0.062135
EPX	5	3	1.1315	0.06213
FAM219B	6	3	1.0708	0.062171
KCNJ1	6	5	1.2275	0.062014
ABHD17A	1	1	2.9897	0.062901
ANXA2R	6	4	1.3422	0.063413
APOB	6	2	0.49441	0.062942
ARHGAP45	6	4	1.4112	0.063573
ARPC5	5	4	1.1599	0.065531
ASB4	6	5	1.4137	0.062572
ATG4B	6	5	1.2321	0.066093
BPHL	6	4	0.96758	0.062832
BRMS1	5	3	1.0511	0.063741
BTF3	4	4	1.7532	0.063494
CACNA1C	5	3	1.1173	0.064936
CCDC70	5	3	1.8372	0.062462
CDK20	6	5	1.0741	0.065948
CLC	6	5	1.2463	0.063995
CLDN14	6	4	1.0328	0.063279
CLDN5	6	4	1.8848	0.062376
CLEC14A	6	4	0.51965	0.064278
COPS7B	6	5	1.0473	0.064679
CPSF4L	6	3	1.1809	0.064813
CRLF2	6	3	1.3013	0.064287
DHX30	4	2	1.1672	0.063512
DR1	6	3	0.34618	0.065811
EPG5	5	4	1.0841	0.066317
ERVFRD-1	6	5	0.93364	0.064402
EVX2	6	5	1.1868	0.066158
EXT2	5	3	1.2591	0.063713
FAM89B	6	5	1.1838	0.066146
GOLGA8B	3	2	1.275	0.063695
GSDMC	6	3	0.96886	0.066388
GZMB	5	3	1.3912	0.063595
HDAC3	4	4	1.2816	0.066183
HMCES	6	5	1.7414	0.064688
HNRNPF	6	4	1.2409	0.064937
IFT140	5	2	0.68307	0.064753
IL1A	6	2	1.0759	0.064472
KANK2	6	4	0.81763	0.066247
KIF19	6	5	0.83869	0.065454
KIF3C	6	3	0.90312	0.065642
KRTAP19-4	5	3	0.95896	0.065271
LAIR1	6	4	1.1227	0.064033
LAT2	6	2	0.95134	0.065795
LENG9	5	4	2.2734	0.066442
LRRC36	6	3	0.032508	0.063091
MAPK11	6	3	1.5869	0.064854
MEN1	6	4	1.3112	0.065556
MFSD4B	6	4	0.76513	0.064454
MRC2	5	4	1.4662	0.065098
MS4A1	6	4	1.5631	0.063156
MUM1	6	3	1.2333	0.065153
NDUFA11	6	5	1.2146	0.066274
NEMF	6	5	1.7433	0.063459
NFKBID	5	3	0.86657	0.06553
NOTUM	6	3	0.57426	0.066373
ORC4	6	4	1.43	0.062763
PABPC3	6	3	0.73816	0.065719
PALB2	5	3	1.099	0.0632
PHYHIPL	5	3	0.84306	0.064171
PIGG	5	4	1.1969	0.06454
PLEKHG4	5	4	1.2747	0.066147
POC1A	4	3	1.0584	0.066448
POM121L2	6	3	1.029	0.065221
POTEC	5	2	0.17605	0.062795
RPL24	4	2	0.49502	0.064851
RPL37	2	2	1.7143	0.063272
RPL7	3	3	2.0687	0.063378
RSPH3	4	3	2.0485	0.064155
RUVBL2	6	4	1.3908	0.065629
RYBP	6	3	1.6153	0.066117
S100A7L2	3	2	2.1495	0.065008
SCYL2	6	5	0.9537	0.063756
SLC6A11	6	4	2.1048	0.06467
SLCO1B1	6	3	0.81246	0.065209
TAS2R1	6	5	1.198	0.064912
THAP3	6	4	1.3568	0.065799
TMEM8A	4	3	1.636	0.062755
TMEM9	5	3	1.2645	0.065661
TRDMT1	6	4	1.2733	0.065154
TRIM27	6	4	1.463	0.064083
VCL	6	3	1.4245	0.065599
VCPKMT	5	4	1.3092	0.065577
XAB2	5	2	1.2437	0.063442
ZCCHC4	6	4	1.1188	0.064356
ZIM3	6	5	0.70626	0.064894
ZNF615	6	3	1.0588	0.064119
ZNF852	5	1	-0.15357	0.065399
ADGRB3	6	2	0.80446	0.066561
TRAF5	6	3	0.47478	0.066802
BET1	4	3	1.3612	0.067018
BRD8	6	4	1.0071	0.067036
HPCAL4	6	3	1.1506	0.066943
HIST1H2BJ	6	3	1.2386	0.067621
JMY	6	2	-0.30466	0.067699
KRT6C	4	4	1.5487	0.067735
LAMP2	5	4	1.3146	0.067409
MS4A2	5	4	0.22646	0.067632
NPC2	5	4	0.806	0.067651
PCDH8	6	3	1.0174	0.067485
PHOSPHO2	6	3	0.54703	0.06738
PTBP3	6	5	1.3757	0.067403
STAT2	5	4	1.7348	0.067669
TMEM218	5	3	1.6213	0.067294
ZFYVE27	5	4	1.4315	0.067423
ALX3	5	3	1.4201	0.068035
BOD1L1	5	4	1.4616	0.067849
ING1	6	5	1.7262	0.068004
PPIG	5	4	0.67819	0.068023
SYNE3	5	4	1.4477	0.067994
PFKFB3	6	5	0.93007	0.068129
ADIG	6	5	1.3103	0.068254
POLM	2	2	1.7436	0.068381
AMDHD2	6	5	0.71819	0.07035
AP3B2	5	2	0.66844	0.070093
BBS5	5	3	1.3063	0.070482
BRCC3	6	3	0.83726	0.069797
C1orf43	6	4	0.85553	0.071454
C4BPA	5	4	1.3966	0.071193
CALR	5	4	1.4689	0.071075
CD177	6	2	0.73369	0.070912
CD99	6	4	0.82142	0.069269
CHRDL2	6	2	0.63689	0.069212
CLEC2B	6	5	0.8283	0.068679
CLEC3B	6	5	1.2669	0.07093
COPG1	4	3	1.3203	0.070594
CRBN	6	5	1.0522	0.069069
CYP2J2	6	5	1.2874	0.069878
DDX51	5	4	0.96493	0.069491
DGKH	6	5	1.3098	0.069176
DTL	5	4	1.271	0.069275
EIF3B	5	4	1.3493	0.069552
EPS8	5	3	1.2756	0.071184
FABP5	1	1	2.5776	0.071381
GFRA1	6	5	0.69178	0.069743
GPX2	6	5	0.88316	0.069392
GSN	6	4	0.86197	0.070239
HIST1H3D	4	2	1.853	0.069861
HLA-DQB1	6	2	0.38601	0.068815
ITGA4	5	1	0.62844	0.071215
LRRC49	5	4	0.516	0.071182
LSM3	5	4	1.0859	0.070185
MLXIPL	6	4	1.1176	0.069615
MNS1	5	2	0.2172	0.070567
NEUROD2	3	2	2.4105	0.070262
NEXN	6	4	1.3635	0.070126
NKX2-5	5	3	0.36691	0.071492
NPEPL1	5	2	0.8048	0.070174
OTOP2	6	3	-0.28203	0.070952
P2RY2	6	5	0.99731	0.069914
PCK2	6	4	0.74225	0.071023
PLA2G6	5	3	1.7257	0.070436
PPARA	6	5	1.2357	0.070394
PSMD8	6	2	0.46179	0.071488
RAB27B	5	4	0.91111	0.071053
RAB34	3	3	2.1951	0.06922
RNASE7	6	5	1.834	0.06963
RSC1A1	6	2	0.39454	0.071286
SERPINA4	5	2	0.95156	0.070032
SHC4	6	4	1.4202	0.070063
SLC22A9	2	2	2.3735	0.071455
SLC8A3	4	4	1.8354	0.069642
SMNDC1	6	3	0.91072	0.070804
TGM4	6	3	1.2333	0.070616
THTPA	5	3	0.3293	0.069326
TMEM121	6	3	1.5127	0.071535
TNFRSF13C	5	3	-0.35246	0.069524
UCN	5	3	1.5286	0.071143
VRK3	6	5	0.75496	0.069774
YIF1A	6	4	1.4572	0.069571
ZC3H12D	6	4	0.98171	0.068779
ZNF813	6	4	0.888	0.070901
ZSCAN20	6	2	0.78982	0.069836
LYG1	5	1	-0.72375	0.071604
BARHL2	6	4	0.37172	0.071773
DGKQ	5	3	1.0602	0.071907
ELANE	6	4	1.5865	0.071846
GNA12	6	1	0.19034	0.071669
NSA2	6	4	0.9157	0.071791
SMG5	6	3	0.48161	0.071867
ADGRG1	6	1	0.22826	0.072231
B3GAT1	5	4	1.7629	0.07222
CCDC175	6	4	1.0858	0.072104
PLBD1	6	4	1.4712	0.072041
STPG2	6	3	0.74613	0.072273
SYNGR4	6	5	1.1217	0.072236
ARHGAP26	6	4	1.1713	0.072585
CUL3	6	4	1.041	0.072545
HIGD1C	6	5	1.2285	0.072651
PCP4L1	5	3	1.606	0.072649
PPWD1	5	4	1.3717	0.072558
RAD51D	6	4	0.86311	0.07263
SDC4	6	4	1.7211	0.072547
C11orf40	5	4	1.6547	0.072847
CHRNA1	6	3	1.5204	0.072803
KCNH6	5	3	0.69619	0.072891
ATP1A3	5	3	1.3836	0.073336
CELA3B	6	5	0.9878	0.073315
IDI1	6	1	0.54375	0.07317
MT3	6	4	0.92783	0.073337
NSFL1C	5	2	-0.040662	0.073538
NUDC	2	2	1.5186	0.073423
RTP5	4	4	1.6978	0.073258
SLC52A1	5	4	1.2652	0.073481
USP5	6	5	1.3188	0.073588
ZNF280A	5	4	1.4218	0.073336
ZNF469	6	3	1.3051	0.073538
CAPZB	6	5	1.4058	0.073822
EMC2	6	4	1.2768	0.07373
POU2F2	5	2	0.97445	0.073794
SETDB1	6	5	1.1411	0.07373
P2RY8	6	4	1.5908	0.073926
AQP2	6	2	0.24692	0.074333
DEFB136	6	5	1.286	0.074313
DEPDC5	5	2	0.025987	0.074307
TAAR1	6	5	0.47426	0.074303
DISP3	3	3	1.5255	0.07464
HEATR3	6	3	0.34653	0.074613
RAP1A	6	3	0.54569	0.074493
SYNGR2	5	4	1.0988	0.07461
TIMM8B	6	4	1.7406	0.074651
GLI4	6	4	1.5597	0.074759
PTGER2	6	5	1.1058	0.074781
RNF180	6	3	1.1605	0.074816
ABLIM3	6	5	1.4331	0.078897
ACADVL	6	3	0.5104	0.078196
ACBD4	4	3	1.426	0.07762
ACOT13	6	4	0.63617	0.079095
ACOX2	6	5	1.0728	0.081451
ADAM33	5	3	1.2995	0.079901
AGAP3	4	4	1.7628	0.07971
AK5	5	3	1.1009	0.076389
AK7	6	3	0.49834	0.078886
ALDH16A1	6	3	0.26766	0.077956
ANKRD34C	6	5	1.0946	0.081482
ATP5O	6	4	0.63657	0.078858
AVPR2	6	5	1.1141	0.081436
BRS3	6	5	0.91885	0.076171
C17orf53	5	4	1.0526	0.076481
C1orf137	3	2	1.3764	0.07731
C2orf88	5	1	0.49349	0.080611
C4A	5	4	1.339	0.077536
CASP5	5	1	0.62274	0.075311
CCNY	4	4	1.5673	0.078865
CIART	6	4	1.2253	0.077167
CLDN3	5	3	1.0787	0.075145
CLEC4F	4	3	1.9096	0.081032
COG1	5	4	1.2629	0.079479
COPA	5	4	0.84095	0.078056
CST3	5	4	1.6539	0.076607
CTBS	5	3	1.3494	0.075475
CTF1	3	3	1.4674	0.079274
CYHR1	4	3	1.3067	0.080994
DHRS3	5	4	1.1288	0.081196
E2F2	6	5	1.4984	0.081257
EIF2B3	5	2	0.56747	0.077895
ELOF1	6	3	1.5899	0.078022
ENO3	6	3	0.47431	0.076305
ERI1	4	2	1.3128	0.077056
ERN2	5	4	0.63512	0.08034
ESS2	6	4	1.6265	0.077513
ETFB	6	4	1.6254	0.077192
ETHE1	4	2	1.4497	0.07929
FAM161B	5	2	1.1397	0.079486
FAM171B	5	3	0.39519	0.077607
FGA	6	4	0.68897	0.07737
FKBP15	5	3	1.4101	0.079619
FOXF2	5	2	1.4116	0.076078
FOXP1	5	4	1.8423	0.080698
GALR1	6	5	1.9856	0.078684
GPR171	5	4	1.3752	0.079234
GSTM4	4	4	2.0407	0.079594
GYPC	6	3	0.72901	0.078643
HSF1	5	3	1.4716	0.076891
IDH3G	6	5	1.1729	0.075678
IDO1	6	3	0.90259	0.075921
IGBP1	5	2	1.4489	0.079248
IL22RA2	6	5	1.3105	0.076566
ITPRIP	5	2	0.93939	0.07544
KLK9	6	3	1.4128	0.079881
KPNA7	6	3	0.49527	0.075641
KRTAP10-6	6	4	1.1813	0.076814
KRTAP4-1	5	3	0.36489	0.076711
KRTAP5-10	4	1	-0.24715	0.0816
KRTAP9-3	5	2	0.19723	0.079372
LAMC3	6	5	0.73029	0.081042
LGALSL	6	2	0.57785	0.081497
LMAN1L	5	3	0.21854	0.081133
LMCD1	6	5	1.7901	0.076972
MAP3K1	6	5	0.79524	0.076441
MDFIC	3	2	1.7755	0.076621
MIA2	5	2	-0.28416	0.080988
MPHOSPH6	6	5	1.223	0.075722
MSANTD3	6	4	1.0854	0.080374
MYF5	4	2	1.3289	0.075344
MYLK2	6	3	1.1606	0.078094
MYO1F	5	4	0.78458	0.075134
MYO3B	6	3	0.52464	0.080629
NAA16	6	3	1.3614	0.076946
NANOG	5	3	-0.12499	0.075362
NBPF15	3	3	1.7642	0.077456
NCBP2	4	3	2.4529	0.079182
NDUFB8	5	4	1.1117	0.081282
NF1	5	4	0.84658	0.080925
NKPD1	5	2	0.58861	0.0794
NNAT	6	3	0.67141	0.079746
NOD2	6	5	1.3783	0.076221
NPPC	6	5	-0.027599	0.080804
PCYT2	6	2	1.0004	0.079344
PFDN6	5	3	1.4171	0.08125
PFN1	5	3	1.9814	0.076511
PGGHG	5	2	0.43334	0.075952
PHF21A	5	4	1.4644	0.078771
PLEKHF1	6	4	0.67809	0.081257
POMT1	6	4	1.5741	0.079936
PRKAB2	6	5	0.60514	0.079459
PROSER3	6	5	1.5167	0.081438
R3HDML	6	3	0.32833	0.081209
RDH10	4	4	0.71644	0.076945
REV1	6	4	1.2902	0.078733
RNF4	6	4	1.8982	0.080482
RNPS1	5	4	2.0296	0.07549
RPL17	2	2	2.7771	0.080099
RPL23A	1	1	2.9635	0.078686
RPUSD3	6	4	0.84123	0.07831
S100A10	5	3	1.595	0.081122
SAP30BP	5	2	1.2386	0.076967
SETBP1	6	2	0.58691	0.080065
SFTA2	4	4	1.1524	0.078293
SLC39A9	6	3	0.39209	0.078459
SLC45A3	6	3	0.90173	0.077283
SLC8A2	5	4	1.1808	0.080254
SNIP1	6	4	1.2786	0.078607
SPPL2A	5	4	1.4175	0.078072
TAGLN2	6	3	0.93979	0.080673
TAS2R60	5	3	1.487	0.079986
TBL3	5	4	1.1408	0.077621
TBX15	5	4	1.878	0.079002
TERF2	6	2	0.78089	0.076777
TFDP3	5	3	1.1597	0.079605
TMCO1	6	5	1.2196	0.075651
TMX4	6	3	0.49233	0.081198
TPT1	5	2	0.92526	0.077761
TRDN	6	4	0.86677	0.081545
TUFT1	6	5	1.3226	0.07594
UBE2S	5	3	1.2914	0.07582
UBL5	6	3	0.94732	0.081376
UBTF	5	1	0.068783	0.076582
UGT1A4	5	3	0.83954	0.078251
VANGL2	6	5	0.90347	0.075186
VSIG4	5	3	0.30701	0.078661
WBP11	6	4	1.1148	0.081613
WT1	4	3	1.1581	0.080652
ZC3H4	6	3	1.5707	0.080555
ZCCHC2	6	2	0.79205	0.07619
ZNF250	6	5	1.2049	0.080446
ZSCAN1	6	4	0.69249	0.078443
ZNF454	6	2	0.61662	0.081725
LRRC10	6	3	0.33309	0.081987
SYNE2	6	4	1.6935	0.081962
CDC42EP5	5	2	-0.024489	0.08223
CDHR4	5	4	0.81315	0.082296
CWC27	5	3	1.0168	0.082264
KLRC3	6	3	1.5205	0.08229
PRKAG1	6	3	0.45687	0.082184
ZNF217	6	5	1.5672	0.082294
PSMB5	6	5	0.83224	0.08246
CMSS1	6	4	1.6258	0.082644
ADAM28	5	4	1.837	0.083344
AHCYL1	6	4	1.0828	0.083805
C17orf67	4	4	1.2287	0.083262
CD1D	6	5	1.1966	0.083656
CES2	6	4	1.3616	0.082811
DBF4B	6	4	0.67929	0.083094
DUSP6	5	4	0.92117	0.083253
EIPR1	5	3	1.0063	0.083145
GRAMD2A	6	4	1.2813	0.083497
KRT82	5	4	1.0901	0.083344
NCOA1	5	4	0.67728	0.083135
OTOS	6	2	0.72536	0.083373
PRRC2A	6	2	0.33988	0.083629
RANBP3	5	3	1.6622	0.083226
RCC1L	6	2	0.6754	0.083729
SETD1A	5	4	1.4061	0.083565
SLC39A1	5	3	0.89258	0.083789
SPTBN2	6	2	-0.062633	0.083554
SUDS3	6	2	-0.60713	0.08318
XPNPEP2	6	5	1.1145	0.08377
YPEL2	4	3	1.2077	0.083452
ZMYND11	6	4	1.419	0.083173
ADCY6	6	5	1.2994	0.084273
AKAP10	6	5	0.95013	0.084362
C1orf94	6	3	1.6506	0.084393
FIBP	6	5	0.47748	0.084162
KRT20	6	2	0.51002	0.08452
MRPL15	6	3	0.4005	0.084172
NDST3	6	3	1.1425	0.084262
NMBR	6	4	1.1758	0.084116
PEX26	5	3	1.0462	0.084353
PLAC9	6	5	0.48673	0.084506
SCAPER	6	5	1.508	0.084348
TARS	6	3	0.92065	0.084442
ZBTB1	6	5	1.7577	0.084134
ZNF737	4	2	0.19106	0.084257
SYT2	6	1	-0.018903	0.084616
ZNF578	5	2	-0.21985	0.084624
ALG13	6	4	1.3128	0.085189
ANKRD34A	6	4	1.206	0.084798
ARNT	5	4	1.2461	0.085872
C9orf163	5	4	1.3253	0.085456
CCDC34	4	2	1.1313	0.085741
CCDC36	4	3	0.90507	0.085701
CSPG4	4	2	0.4228	0.086357
DISP1	6	3	0.78217	0.085692
F12	6	3	0.96497	0.085326
FBXW11	6	5	1.3378	0.086467
FOSL2	4	3	0.99714	0.085358
GHRHR	6	4	0.94415	0.086376
HCK	6	3	0.22309	0.085399
KAT7	6	2	0.56453	0.085336
KRT6B	6	5	1.0711	0.085805
LNPEP	5	3	1.2505	0.086164
2001-03-01	5	3	1.2317	0.086319
NYNRIN	6	3	0.30232	0.08608
OIP5	5	3	1.4452	0.086457
PABPC4	5	4	1.271	0.086091
PDYN	4	3	1.2315	0.086473
PIGR	6	3	0.47347	0.084994
PPBP	6	5	1.5092	0.086316
PRICKLE3	4	4	1.7496	0.086089
RIT2	5	3	0.96488	0.086329
SEMA3E	6	5	1.124	0.086033
SLC3A1	5	3	1.2377	0.08627
SNTA1	6	4	0.94289	0.085875
SOS1	4	2	1.2867	0.084854
SYTL2	6	5	1.136	0.086281
TBCC	4	3	1.4268	0.086153
TIPIN	5	4	1.6345	0.085992
TSPY8	3	2	2.4214	0.085888
ZNF428	3	3	1.9147	0.08559
ZNF474	4	3	1.1653	0.084965
NME4	6	4	1.2582	0.086624
CYP2C8	5	2	0.65572	0.086695
PPCDC	5	3	1.4554	0.086729
UBTD1	6	4	1.072	0.08685
ZNF445	5	4	1.3582	0.086844
ZNF684	6	4	1.6614	0.086885
ANKRD18B	6	4	0.88334	0.087723
ATXN3L	6	5	1.2278	0.087224
CIP2A	6	5	1.4176	0.087812
DOK4	6	5	1.1095	0.087365
IRF3	6	2	0.50577	0.08726
KRTAP10-10	6	3	1.0352	0.087364
NMRAL1	5	3	1.3402	0.087507
PLA1A	5	3	1.6165	0.087355
RNF34	6	2	0.84509	0.087222
SAXO1	6	5	1.1131	0.087838
STRN3	6	5	0.95538	0.087272
TDRD9	3	3	1.7853	0.087843
TMED8	6	3	0.60723	0.087548
UBL4B	6	5	1.1977	0.087456
UNC5CL	6	2	0.24818	0.087635
VPS72	4	3	1.1574	0.087209
WDR66	4	2	0.76681	0.08787
ZNF782	5	4	1.6438	0.087732
ARMC3	6	4	1.2532	0.088054
LY86	6	5	1.5096	0.088024
ORMDL1	5	3	0.95858	0.088123
SLC26A8	6	3	1.4204	0.088151
AKAP8L	6	1	-0.27566	0.08843
CCL1	6	2	0.40968	0.088422
STK11IP	6	3	-0.69433	0.088296
THBS3	6	4	1.174	0.088433
SBK3	5	3	0.73971	0.088497
LRRC4C	6	4	0.87753	0.088601
PUS1	5	1	0.65849	0.08859
C11orf94	5	4	1.5594	0.0888
MSRA	6	2	0.76591	0.088984
PNLIPRP1	5	3	0.29819	0.088981
PNMA1	6	3	1.2187	0.088915
SMARCA2	6	4	1.1088	0.088944
TMPRSS11A	5	2	0.9767	0.088926
ABCC4	5	4	0.034456	0.090905
ARL2BP	6	2	0.53754	0.092763
ASPHD1	6	5	1.6735	0.092863
BAHD1	5	3	1.8413	0.090948
BAIAP2L1	6	4	1.2359	0.092569
CEBPE	4	3	1.5241	0.091327
CITED1	6	5	1.2252	0.090189
CLPP	6	2	0.21118	0.090322
CNTNAP3	5	3	1.1545	0.092019
COL11A1	6	4	0.63145	0.090138
CPSF4	4	4	0.72934	0.090229
CRELD2	5	4	1.592	0.091151
CUL7	6	3	0.7461	0.09014
CXCL14	3	2	0.45708	0.090146
CXCL17	6	5	0.99559	0.092644
DCAF4L1	5	4	1.0617	0.090528
DNASE1L3	6	3	0.49998	0.090465
DUSP28	4	2	1.4029	0.092447
EAPP	6	4	1.9222	0.090245
EDEM2	6	4	1.6089	0.091758
EVC	4	3	0.51716	0.090187
FDXR	4	4	1.7331	0.090871
FXYD5	5	4	1.4917	0.092695
GLUL	5	3	0.72127	0.092627
GPBP1L1	6	3	0.17315	0.091207
GPN2	6	4	0.25153	0.092713
GPR45	5	4	1.3063	0.089184
GSPT2	6	3	1.2124	0.089735
HS2ST1	6	5	0.91235	0.092787
HSP90AA1	6	5	1.1427	0.092459
IRF7	5	2	0.30949	0.091575
ISG20	4	4	1.3089	0.091589
ITPKA	6	4	0.81889	0.090613
KRTAP13-3	6	4	0.90347	0.09123
LUM	6	5	1.5758	0.091812
MALT1	6	3	0.16299	0.092002
MATN1	6	2	0.087827	0.092259
MDM2	6	3	0.27496	0.091168
MGAM	5	3	0.54963	0.091967
MRPS27	6	3	1.1429	0.089371
NRF1	6	5	1.0809	0.091782
NUP107	6	5	1.271	0.091568
NUP93	6	4	0.67693	0.089376
OTOL1	6	3	0.016519	0.092665
PER3	6	5	0.85925	0.089472
PHGDH	6	5	1.0896	0.092403
PKLR	5	3	1.4018	0.092572
PLA2G3	6	4	0.48273	0.092832
PPP1R18	5	1	0.098199	0.09204
PTEN	6	3	0.31187	0.092786
PYCARD	6	4	1.0108	0.090503
RAPGEFL1	6	3	1.8946	0.091943
RASL10B	6	4	1.0238	0.090174
RFPL4B	6	2	0.4379	0.092023
RNF150	6	4	0.81707	0.089647
RNF19A	6	3	0.3204	0.090693
RYR1	5	2	0.50227	0.091284
S100A1	6	5	1.1015	0.090844
SART3	6	3	1.524	0.089243
SCT	6	2	0.30966	0.091909
SEC11A	5	3	1.3933	0.092487
SMAD1	6	5	1.4443	0.091369
SMARCA1	6	5	1.058	0.08942
SPESP1	6	4	1.3008	0.090138
STARD10	4	3	2.1578	0.090802
TBP	3	3	0.85323	0.092112
TCP1	6	4	1.111	0.091082
TMEM63A	6	4	0.35091	0.090914
TNPO3	6	3	0.56986	0.091753
TOMM40L	5	3	1.2118	0.091551
VAMP7	6	3	1.0326	0.090869
WBP2	6	3	0.47725	0.090497
XKR5	6	4	1.4816	0.089251
YTHDF1	6	4	1.0656	0.092397
ZFP90	5	3	0.35608	0.09082
CHST7	6	5	0.86483	0.092922
SF3B6	6	3	0.39658	0.093019
CEP162	6	5	0.98463	0.093268
GRTP1	6	3	1.0443	0.09322
IFNLR1	5	2	0.35759	0.093124
PCSK1	6	4	0.45637	0.09319
AGXT2	6	1	-0.077483	0.093383
IDO2	6	3	0.56696	0.093442
COL5A1	6	4	0.58001	0.093514
EIF3D	6	4	1.855	0.093552
DDRGK1	5	3	1.4213	0.093605
MCAM	6	2	0.74277	0.093663
MOB3B	6	5	0.95995	0.09381
SNX21	5	3	0.3714	0.09378
CD58	6	4	0.91395	0.093869
ACKR1	6	5	1.4665	0.0942
CARM1	6	5	1.2991	0.094263
CHIC1	2	2	1.4432	0.094809
DBNL	4	2	-0.042781	0.094421
DNAJB4	5	2	0.68292	0.094722
FAM83E	6	5	1.2546	0.094727
FCRLB	6	4	0.36055	0.09446
FERMT2	6	5	1.1235	0.094656
G0S2	6	4	1.5215	0.094287
HDAC4	6	5	0.79706	0.09487
INTS9	6	3	0.15231	0.094306
METTL2A	5	2	0.81178	0.094234
PSMD14	5	1	0.36536	0.094468
PSTK	6	4	1.0132	0.094044
RPAIN	6	4	1.3284	0.094702
SPATA2L	6	5	1.3093	0.094197
SRPRB	6	2	0.89729	0.094871
TRRAP	6	4	1.308	0.09453
TSC22D4	5	3	0.81568	0.094301
PHYKPL	4	3	1.3402	0.095025
KLHL30	5	4	1.3278	0.095141
NRIP2	6	4	1.5184	0.095142
LAMA4	5	4	1.0046	0.095362
CCDC60	5	1	0.15942	0.095549
PMM2	6	4	1.4988	0.095507
FBF1	6	5	0.64405	0.09569
PRCD	6	4	1.384	0.095715
COLEC12	5	2	0.63416	0.096218
EMC3	6	4	1.4984	0.096164
GPR19	6	3	1.4312	0.096234
IL12A	4	2	0.35927	0.096111
PQBP1	6	4	1.5975	0.09605
PTGFRN	5	4	1.7912	0.095916
PTPRF	4	3	0.97866	0.09599
RNPEPL1	6	4	0.95767	0.095864
SIGLEC14	4	4	0.81135	0.096014
CACNG4	6	5	0.89524	0.096386
C16orf46	5	3	0.84451	0.096473
PAG1	6	4	0.26798	0.096602
ACTN2	6	3	0.1915	0.09706
ARF1	6	5	1.2665	0.097146
ATP5G1	4	2	1.5417	0.098118
BMP8B	4	2	0.40187	0.099301
C1orf54	5	3	0.85529	0.098142
C6orf203	4	2	0.98336	0.097705
CAMSAP3	6	3	1.1331	0.09926
CCDC181	6	5	1.3397	0.097679
CITED2	5	4	1.2124	0.098025
CYLC2	6	5	1.2928	0.098378
DCAF8L2	5	4	1.0052	0.099478
DIDO1	6	5	1.1457	0.096928
DLG1	6	2	-0.25431	0.097959
DRAP1	4	3	1.3529	0.097427
DTD1	5	4	1.5149	0.098108
FDCSP	6	5	1.4949	0.099444
FGF18	6	2	0.79538	0.09685
FHDC1	5	3	1.3995	0.098885
FRMD3	6	3	0.58626	0.099048
GABRR3	6	4	0.75315	0.099463
GANC	5	2	1.2613	0.097608
GC	6	4	1.0933	0.098771
GLRX2	5	4	1.2968	0.099148
HLF	5	4	1.2279	0.098327
HYKK	5	4	1.46	0.097228
LCE4A	6	5	0.96951	0.09757
LOC389831	3	3	2.3047	0.099039
MCUB	6	4	1.2288	0.097658
METTL14	6	2	0.25996	0.098902
MIER2	4	2	1.819	0.099115
MME	5	2	0.67903	0.098009
MMP3	4	3	1.3016	0.098504
NAA60	5	3	1.1623	0.099181
NDUFAF6	5	3	1.4045	0.097608
NOL12	4	4	1.0931	0.097141
NSMCE3	6	3	0.31215	0.098098
NSUN2	5	4	1.6656	0.097733
PIM1	6	5	1.4765	0.098742
PNOC	6	5	1.4914	0.09814
POLA1	6	5	1.305	0.097112
POLR2J3	2	1	1.288	0.09943
PRR15	6	5	0.73879	0.097997
RPS19	4	3	1.6744	0.099433
SEC14L6	5	4	1.0485	0.098749
SEC31B	5	4	1.2258	0.097978
SERPINB5	6	4	-0.50525	0.098596
SIAH3	4	3	1.8778	0.099101
SLC35F3	6	4	1.4372	0.09743
SLC7A10	6	4	0.83822	0.09823
SPATC1L	6	5	0.84277	0.099194
TCHH	5	4	-0.10117	0.097335
TMEM44	4	3	1.2054	0.098826
TRPV5	6	4	0.76469	0.097765
ZBTB37	5	3	1.6687	0.098793
ZFAND5	5	3	0.98535	0.098684
SCYL3	5	4	1.4566	0.099578
C3orf70	6	3	1.0861	0.099645
PPARGC1B	5	2	0.37006	0.099815
NMI	6	4	1.2635	0.09989
PTGR1	5	2	0.47069	0.099937
FAM90A1	5	3	1.6191	0.10005
GUCA2B	5	3	0.94535	0.10015
MYH10	6	3	1.1122	0.10007
UBE2A	6	3	1.1414	0.10013
ANAPC2	4	3	0.26765	0.10027
COX6A1	6	3	0.65548	0.10035
DERL3	6	3	0.58303	0.10024
TRPA1	6	5	1.2069	0.10042
ZNF20	6	3	0.98285	0.10039
TRAPPC2	4	3	1.9904	0.10053
ABI1	5	2	0.81456	0.10527
ACSM3	6	3	0.60828	0.10648
ADH5	6	4	1.3204	0.10383
ADI1	6	3	0.017446	0.10156
ALG10	4	3	1.5123	0.10327
ARFGAP1	6	5	0.71736	0.10695
ARL6IP1	6	3	1.1211	0.10525
ASMT	5	4	1.5064	0.10724
B3GLCT	6	4	1.1875	0.10084
BAG2	6	2	0.042054	0.10674
C12orf43	6	2	1.0986	0.10245
C16orf92	3	2	2.3278	0.10265
CACNA1B	6	2	-0.24042	0.10121
CALHM1	4	3	1.5019	0.10176
CCDC12	6	3	0.55615	0.10307
CCDC130	3	1	-0.10156	0.10227
CCDC9	6	4	0.8939	0.10103
CCM2	5	3	1.4075	0.10601
CDH12	6	2	0.24638	0.10658
CFAP53	6	3	0.97951	0.10441
CHRAC1	5	3	0.36882	0.10414
CLDN7	6	3	-0.022803	0.10338
CLK4	6	5	1.1417	0.10731
COPS2	4	2	-0.63009	0.10408
COPS3	6	3	0.92009	0.10614
CPA4	6	4	1.0958	0.10607
CR2	6	5	1.0252	0.10627
CTNNB1	6	4	1.084	0.10286
CTPS2	6	5	1.3049	0.10362
CTSS	6	4	0.86295	0.10216
CYLD	5	2	-0.43263	0.1014
DDX11	5	4	1.4338	0.10601
DFFB	6	5	1.1469	0.10659
DLX3	6	3	1.013	0.10471
DNAH10	6	2	-0.72209	0.10379
DPP4	6	5	1.0004	0.10219
E2F4	5	4	0.94886	0.1029
EBAG9	6	4	1.2415	0.10167
EIF2AK4	5	4	0.82176	0.10483
EMC6	4	3	1.7265	0.10662
EPHB2	6	4	0.76823	0.10385
FAH	5	3	1.2683	0.10719
FAM241B	5	4	1.3354	0.10476
FBXO36	5	3	0.90679	0.10587
FCRL3	5	4	0.65301	0.10565
FOPNL	5	2	0.62027	0.10561
GINS2	6	3	0.33211	0.10757
GJA9	6	5	1.3652	0.10589
GPR83	5	3	1.4479	0.10085
GRB14	6	2	0.88485	0.1076
GTF2E2	5	2	-0.21763	0.10589
HIST1H2AK	6	3	1.1687	0.10686
HRNR	6	4	0.73339	0.10637
IFNGR1	6	4	0.38848	0.10222
IL31RA	6	5	0.79319	0.10346
INO80	5	4	1.4639	0.10649
INTS6	5	3	0.82322	0.10359
IP6K2	6	5	0.90083	0.10646
ITFG2	5	3	1.0592	0.10306
JAM3	5	4	1.4673	0.10573
KATNB1	5	4	0.89914	0.1073
KCNA5	6	4	1.5891	0.10722
KCNC1	5	2	0.66911	0.10661
KLRB1	6	5	0.52016	0.1075
[truncated: 16,177 more rows]

## Sheet: BLK_TAK285_L
group	guides	guides_good	lfc	p
CREBBP	5	5	3.971	6.2644e-06
DNM2	6	5	4.241	7.8986e-06
CRADD	6	3	2.5158	0.00021707
HK2	6	6	3.7946	0.00020781
MFRP	5	3	2.677	0.00012066
PDYN	5	4	2.9706	0.00015171
RSL24D1	5	5	3.4962	0.00019365
TAOK3	6	4	2.3666	0.00021762
TNNT3	5	5	3.2514	0.00016587
ADGRA2	5	3	2.3365	0.0005292
AHCTF1	6	4	2.1215	0.00065286
ARHGAP31	6	3	1.2325	0.0018066
ATPAF2	5	5	2.5831	0.0012107
B4GALNT2	6	3	1.9393	0.0014874
C8orf74	6	6	3.5907	0.0006534
C8orf76	3	3	3.8358	0.001178
CCDC121	6	2	0.34041	0.0021116
CHAF1B	5	4	2.973	0.0020724
CHFR	6	6	1.6236	0.001878
ESPL1	5	3	1.7138	0.0013572
FAM213B	6	5	2.8765	0.0016579
GAK	6	6	2.7855	0.0021394
GATA2	6	6	2.2636	0.00105
GIGYF1	6	6	2.7024	0.0017957
GNPDA2	6	4	1.9304	0.0016399
H1F0	6	4	2.1343	0.0014961
HEATR6	6	5	2.316	0.0012041
HIF1A	6	6	1.3739	0.0013202
HIST1H2BC	6	3	0.43705	0.0014046
IL17C	6	4	2.8873	0.00053084
KIF5A	6	4	1.6161	0.001939
KLHDC1	4	4	2.2733	0.0014242
KNL1	4	2	0.89709	0.0012488
LILRB3	4	4	2.8893	0.0015527
LRRC20	4	1	1.6703	0.001537
MAFG	4	3	1.5632	0.0016061
MBIP	6	5	2.9424	0.0017167
METTL5	6	3	2.0046	0.00092631
MTFMT	6	4	1.9779	0.0020844
MYC	5	5	2.4624	0.0017919
NHS	6	3	1.6425	0.00095682
NLRP8	6	2	1.0257	0.00049271
NUP153	5	4	2.2822	0.00085659
PHF6	6	5	2.2472	0.0018703
POLL	5	4	2.5716	0.0014493
PPP4C	6	6	1.7999	0.0020659
PTPN9	6	4	1.9324	0.0011622
RMDN1	6	6	2.9088	0.00051722
RPL10	4	4	3.3325	0.00072857
RPL6	3	1	1.39	0.00086149
RPS6	4	3	2.3201	0.00085223
RPS7	5	4	2.4403	0.0019934
RRAGD	6	6	2.7238	0.0018131
S100A13	5	3	2.5135	0.00039084
SCN11A	6	6	2.075	0.0015481
SECISBP2	3	3	3.7887	0.0015843
SPINK4	4	3	2.1983	0.0019869
SUPT5H	5	4	2.9309	0.0018469
TEX10	6	6	2.9682	0.00076507
TMEM259	6	6	2.7719	0.00032983
TSR2	6	6	2.3958	0.0019253
UBA52	5	4	2.6459	0.0018902
UBC	4	4	3.7751	0.0011175
VWC2	6	5	2.1037	0.0017696
ZSCAN26	5	5	1.9731	0.0013621
PRMT1	6	5	1.3432	0.0022173
RARRES2	6	5	2.5779	0.0021923
CLP1	5	5	2.6435	0.0023192
GLYATL1	4	4	2.4553	0.0023105
PRCD	5	4	3.0818	0.0022636
CUL3	5	4	1.2369	0.0023965
JMJD4	6	4	2.2086	0.0024303
NUDCD1	6	5	1.872	0.0024684
IL17RC	6	6	2.3217	0.0025294
GPR148	5	5	2.0291	0.0026329
KRTAP3-1	6	4	2.4137	0.0025787
TMEM132A	6	6	1.972	0.0026079
CCDC68	6	6	1.8957	0.0028536
COX7B	3	3	3.1304	0.0028323
DISP3	3	3	4.112	0.0027386
DYNC1LI1	6	4	1.5674	0.002828
TTC26	6	4	1.7726	0.0027604
ASIC3	6	2	1.23	0.0028933
ZFAND5	6	2	0.072761	0.0030388
COX6C	5	4	2.5174	0.0031744
PIGU	5	5	2.0864	0.0031853
PTGER2	6	5	1.5329	0.0031325
TRIM71	6	4	2.0888	0.0031521
CAPZB	6	6	2.3681	0.0034756
CPM	6	4	1.5842	0.0032512
CREB5	6	5	2.4159	0.0034566
HMCES	6	3	1.6876	0.0034805
HMGA2	5	3	2.1924	0.0033068
RPS4X	4	4	3.3999	0.00348
SERPIND1	6	3	1.4871	0.003462
TMEM189-UBE2V1	6	6	2.147	0.0033918
COCH	6	4	1.6079	0.0038052
ISM2	5	2	0.44926	0.0036091
NECTIN1	5	3	2.1223	0.0037758
P2RY8	6	5	2.3692	0.0037976
POLR2C	6	6	3.0546	0.003687
SLC35E4	6	4	1.9273	0.0036832
VGLL4	6	4	1.8627	0.0037306
DLD	6	5	1.3704	0.0039675
HSPE1	2	2	5.0804	0.003961
LY6K	6	6	2.2134	0.0040095
RPN2	6	2	0.92763	0.0039991
WIZ	5	5	3.0015	0.0039545
NIP7	6	5	3.1166	0.0041696
C19orf53	5	5	2.709	0.0042557
MEGF10	6	6	2.3437	0.0042677
NEPRO	6	5	1.9518	0.0043069
BLK	6	5	3.3769	0.0045765
CHRNB3	5	5	2.4719	0.0043635
LDLR	5	5	1.4319	0.0044654
NCMAP	5	4	2.8824	0.0045172
RASL12	6	6	1.8024	0.0045989
RHOG	6	6	1.6478	0.0045885
SLC25A41	6	3	1.7451	0.0045144
SMG6	6	6	2.0837	0.004625
ACTA1	5	2	2.0604	0.0048718
CYP2J2	6	5	1.582	0.004795
FICD	5	5	1.5667	0.0049077
GMEB1	6	6	2.8489	0.0049284
HIST1H4J	2	1	2.8555	0.0049045
SLC35A2	6	5	2.0344	0.0048729
DNAJB1	6	4	1.9844	0.0052585
EIF3A	4	3	2.2606	0.0053631
GTF3C3	6	4	1.8984	0.0052084
HIST1H2AM	4	2	0.64542	0.005246
KCNT1	6	5	1.7482	0.0053838
RBM34	6	4	1.953	0.0052373
RPS24	5	4	2.5538	0.0050951
SOSTDC1	5	5	2.4221	0.0050739
TBC1D29	6	6	2.2284	0.005319
TSPAN7	6	6	2.5197	0.0053604
UBTD1	6	6	1.9713	0.0051648
MED1	5	4	2.0075	0.0054258
ERH	6	3	1.3512	0.00548
LSM14A	6	6	1.1919	0.0055652
C17orf112	6	3	1.7724	0.0058191
CMIP	6	5	1.3953	0.0057058
DDX19A	6	4	1.6948	0.0058229
SAMD4B	5	2	1.1087	0.0057444
CHMP4B	6	5	2.344	0.0058654
CRY2	5	3	1.926	0.0061203
EIF2S1	5	4	2.4387	0.0060239
HCRTR1	2	1	2.986	0.0059324
PRDM2	6	6	2.2827	0.0060413
RNF168	6	5	1.9854	0.0060331
SIRT7	6	6	1.3841	0.0061513
TTC23L	6	5	1.8161	0.0061056
MSN	5	4	1.5839	0.0062178
UGP2	6	3	1.2214	0.0062598
C7orf57	4	3	2.0694	0.0063867
COMMD7	6	6	2.4555	0.0063867
RPLP2	5	2	0.40351	0.0063709
MIA	6	4	1.689	0.0064624
PROSER3	5	4	2.2653	0.0065114
LIPC	5	4	2.8177	0.006585
METRN	6	4	2.1809	0.0067037
PIAS3	6	6	1.4844	0.0067072
IGFBP2	6	2	1.1415	0.0068007
FUBP1	5	5	0.9136	0.0068502
FN3KRP	5	2	0.75398	0.0070006
PAM16	6	4	1.7931	0.0070169
SMC2	3	2	1.8403	0.0070888
YEATS4	4	3	2.6426	0.0071144
SLC16A3	6	3	1.3284	0.0072266
KIR3DL3	6	2	0.59835	0.0072729
CCKBR	5	5	1.6045	0.0073884
DDX6	6	6	1.5652	0.0075589
EHD2	6	3	1.7273	0.0075535
GJB2	6	6	2.3341	0.0074582
KLHL34	4	3	2.7115	0.0073999
RPS12	4	4	3.2022	0.0074859
CCL23	5	5	2.1634	0.0077632
MET	6	6	1.2041	0.0077463
P2RX7	5	4	2.2396	0.0077278
RPL17	5	3	1.9689	0.0077158
TCP10L2	5	5	2.9929	0.0078111
ZNF215	4	4	3.3536	0.0078416
ACSM6	6	6	2.6274	0.0084741
AIFM3	6	5	2.3352	0.0083684
AP1G2	5	3	1.1085	0.0084408
CCDC81	6	5	1.9036	0.0080862
CIRBP	5	3	2.0173	0.0086348
FABP2	6	6	1.7234	0.0084191
GPX6	6	6	1.4976	0.0083662
GSPT1	6	5	1.3032	0.0085149
NXPE2	6	6	1.8904	0.0083194
PLA2G6	5	4	2.8703	0.0085182
PPIA	2	2	3.8723	0.0085433
PROX1	6	4	1.1836	0.0081532
SEH1L	6	6	1.4807	0.008668
SNUPN	6	5	1.8576	0.0083809
SSRP1	5	4	1.7402	0.0079642
TIRAP	5	5	1.9046	0.0082186
TMEM184B	6	3	1.3159	0.0084594
TOMM7	6	6	2.7653	0.0082987
TUBB8	5	4	3.3082	0.0086073
ZNF737	5	2	0.26869	0.0087083
ACSBG1	6	6	1.4463	0.0094148
ALYREF	5	3	2.3251	0.0090281
ANKRD37	6	6	1.6276	0.0090019
CBX2	6	3	1.0924	0.0093691
LRCH4	5	4	3.0902	0.008887
MPP7	5	5	2.0765	0.0092541
OTOP3	5	5	2.0145	0.0091637
PPP1R21	6	5	1.2532	0.0093021
PRR13	4	1	0.16856	0.0090814
SLC26A9	5	3	2.1137	0.0093958
SMURF1	5	5	2.7463	0.0093909
SNRPE	2	1	3.6079	0.0090112
WRB	5	3	0.72376	0.0087846
ZCCHC17	5	2	0.45376	0.0089153
ZNF479	6	5	1.5886	0.0088712
ZNF593	5	2	0.80371	0.0093516
CER1	5	5	1.9143	0.0095989
DEFB124	4	4	1.9782	0.0096349
EID2	5	4	2.4271	0.0095728
TLNRD1	6	3	0.86796	0.0095679
ARHGAP19	6	3	0.99112	0.011603
ARID3A	4	4	2.4578	0.010402
C18orf65	6	4	1.868	0.011538
CA4	6	5	1.6498	0.010408
CCDC62	6	6	1.8149	0.011516
CCDC85A	4	3	1.8237	0.010337
CD160	5	5	3.0837	0.010209
CHMP1B	6	4	2.3068	0.0096943
CREB3L2	6	4	1.2479	0.010445
CYP2A7	6	5	1.4321	0.011437
DNAJA3	5	4	1.624	0.011211
EPHB4	6	6	1.503	0.011458
ETV3L	6	5	1.8365	0.010158
FAM102B	5	3	1.8905	0.010003
FBXW12	5	4	2.935	0.010852
FCGR2B	6	5	0.95698	0.011362
KIR2DL1	6	5	2.6039	0.01137
KLHL14	6	3	1.1226	0.010148
LY86	6	3	1.4913	0.010082
MAPK6	6	4	1.3921	0.011331
MICU3	6	4	2.2819	0.010762
MRPL20	4	3	2.7124	0.010925
MTMR2	6	5	1.6287	0.010445
NMB	5	3	1.6644	0.0098234
POTEM	4	4	2.8168	0.011483
PTPN11	5	5	2.1782	0.011031
RPL18	4	3	2.3226	0.010438
SELENOS	6	6	1.6013	0.010597
SF3B6	6	4	1.8311	0.010852
SIGMAR1	6	5	2.384	0.011513
SKP1	6	6	2.0555	0.01156
SMARCA4	5	5	2.4167	0.010912
SMC1A	6	4	1.4209	0.011437
SUCO	6	6	0.94688	0.010226
TESK1	6	6	1.2292	0.01054
THOC2	6	5	1.8493	0.010745
TMEM169	6	5	2.0401	0.01043
TNIP2	6	4	1.9669	0.011602
ULBP2	5	3	2.0678	0.011586
UNC50	6	3	2.2114	0.010151
VASP	6	3	1.8261	0.011336
ZKSCAN2	6	3	1.0598	0.011432
ZNF131	6	6	0.96642	0.011261
ZNF280A	6	4	2.5342	0.010003
ZSCAN1	6	6	2.0127	0.01024
SLC12A1	6	4	1.4023	0.011753
ATP8B3	6	5	2.6374	0.011954
CRIP2	6	4	1.7432	0.012098
EVX1	6	4	1.8681	0.011994
MRPL3	4	3	2.5731	0.01194
MYL7	6	6	1.8273	0.012086
PSMD14	5	2	0.25361	0.012075
CTSO	6	4	2.1303	0.01218
C1orf106	5	5	1.3861	0.01235
CCER2	3	2	2.5844	0.012362
CRELD1	5	5	2.0253	0.012275
WDR6	5	3	1.6497	0.012346
CCDC114	6	4	0.83783	0.012469
PTEN	5	4	1.4799	0.012477
CD300C	4	3	1.8749	0.012789
CERKL	6	6	2.7379	0.012712
NFYB	4	4	2.2424	0.012922
P3H3	4	3	2.2953	0.012946
PGR	6	5	1.5841	0.012634
PYCARD	6	6	1.7566	0.012964
RHOT1	5	2	1.3642	0.0128
STPG4	5	3	1.549	0.012887
TRAPPC2	5	3	2.2757	0.012691
ZNF572	5	4	2.5417	0.012964
ADSS	4	3	2.6498	0.014318
C1R	6	6	1.8478	0.013193
CARD11	5	4	2.2284	0.013915
CARD17	6	5	1.7579	0.01407
CDH23	6	3	1.6838	0.013368
CLASRP	6	5	2.3145	0.014243
CSF3	5	5	2.5843	0.014645
CXorf56	6	5	1.9423	0.014848
EFR3B	6	4	2.4476	0.013506
EIF3F	4	3	1.3526	0.014926
EIF3J	5	4	2.6636	0.014808
EPHA7	6	5	1.5709	0.014073
ERN1	6	6	1.1852	0.013856
FAM170A	6	3	0.5581	0.015023
FBXW10	6	3	1.216	0.014123
FHDC1	5	4	2.2178	0.014487
GNAI2	6	5	2.4807	0.014684
HIGD1A	3	3	2.5065	0.014947
HOMEZ	4	3	2.0145	0.01456
HSPB7	6	5	1.9442	0.015008
IFNA7	4	4	2.2802	0.014347
KDELR2	6	6	1.3371	0.014342
LDB1	6	4	1.6952	0.013096
LPAR2	6	5	2.0179	0.014156
MINPP1	5	3	1.9041	0.014157
MT1E	3	2	2.5613	0.014948
MZT2B	6	3	1.5898	0.014472
NAA15	6	6	1.4071	0.014913
NGFR	5	4	2.2516	0.014077
NUDT2	5	2	1.2396	0.014344
PAPOLB	6	5	2.2979	0.013061
PEX11B	5	4	2.5239	0.014905
PRKRIP1	6	6	1.4043	0.013121
RHOD	6	5	1.835	0.014338
RPS2	1	1	5.0502	0.0139
SGF29	5	4	1.5255	0.014106
SHROOM4	5	4	2.4442	0.013671
SLC35D1	5	3	0.85057	0.014503
SRSF1	6	4	0.97485	0.013549
STXBP2	5	2	1.1892	0.014697
TFAP2E	6	4	1.3875	0.014753
VDAC1	6	3	1.5134	0.01437
WHRN	6	4	1.8024	0.014188
XKR7	6	6	1.1333	0.014055
ZFAND1	6	6	2.0582	0.014841
ZNF727	6	3	2.0363	0.014503
CBR4	6	6	1.4823	0.015174
NOS1AP	4	2	1.5901	0.015079
UFSP1	6	4	1.8866	0.015212
ZNF608	6	4	0.7924	0.015145
ZNF226	6	5	1.0798	0.015299
SFTPB	5	4	2.1915	0.015361
AP2A1	6	6	0.92645	0.016208
C15orf38-AP3S2	6	6	2.0098	0.015749
CBS	6	5	0.84989	0.015974
CCND3	6	5	0.96444	0.016037
CDCA8	3	2	2.4157	0.015815
CPA5	6	4	1.7706	0.016149
DFFB	6	5	1.9512	0.015932
DHFR	5	5	2.1487	0.016302
DLEC1	6	4	1.9345	0.016005
FCMR	5	4	1.9236	0.016299
GLP1R	6	6	1.1248	0.015919
GUCA1C	6	4	0.866	0.015856
HMGN4	6	3	1.143	0.015606
NR0B2	6	3	1.6959	0.016325
PRSS37	6	2	-0.23749	0.015649
RMDN2	5	5	1.9302	0.016198
TBC1D5	6	6	1.2879	0.016114
ZBTB22	6	3	0.53422	0.015576
ZFC3H1	6	3	1.7046	0.015857
ZNF155	5	2	1.0002	0.016099
GNGT2	6	5	2.4725	0.016663
NCDN	6	4	1.6636	0.016604
WTIP	5	4	1.8128	0.016691
AGBL3	5	5	1.6296	0.01694
CATSPERZ	6	5	1.5036	0.016917
DNAJC19	6	4	2.0683	0.017018
ENPP5	5	5	2.1257	0.016832
MC2R	6	2	0.74725	0.01699
SLC12A5	5	3	1.4584	0.016894
ZNF74	2	2	3.4995	0.016892
BRWD3	5	3	0.80364	0.017101
DRD1	6	4	1.6668	0.01714
CYTH1	6	5	1.9996	0.017185
FAM86B2	4	3	2.1192	0.017261
ANO2	5	3	0.91091	0.017504
CCZ1B	3	3	3.4647	0.017503
EPG5	5	5	2.0783	0.017458
RIOK3	6	6	1.4021	0.017366
TIGD4	6	5	1.8293	0.017569
DPP3	6	5	1.9942	0.017993
EPDR1	6	4	1.9849	0.017993
NFE2	6	2	0.7129	0.017804
PHB2	6	4	1.8172	0.017762
SNIP1	6	6	1.7058	0.018025
TAS2R42	6	4	2.1056	0.017929
UCMA	5	5	1.9147	0.017917
ADGB	5	3	1.1741	0.01809
KIR2DL4	5	4	2.146	0.018214
RACK1	6	5	1.8663	0.018239
HCFC1	5	5	2.3517	0.018294
EZR	5	4	2.0888	0.018753
LRRK1	6	5	1.7431	0.018513
MSH4	6	3	1.6318	0.018743
PHB	5	4	2.2642	0.018687
POLD4	6	5	2.0658	0.018682
RAB7B	6	6	1.4718	0.01875
TM4SF1	6	3	0.85519	0.018562
ZNF627	5	3	1.708	0.018754
IPP	6	4	1.9355	0.018808
MAT2A	6	6	1.5625	0.018874
BTC	6	6	1.4343	0.019189
MAPK11	6	5	1.836	0.019211
HNRNPA1L2	3	1	1.4876	0.019323
ALG1L	4	3	2.4049	0.022329
B3GLCT	6	1	0.10507	0.022211
BCAT1	6	5	0.89825	0.021405
BMP8A	5	4	1.5784	0.021248
C10orf113	5	3	1.7115	0.022263
C11orf54	6	4	1.491	0.021316
C20orf96	6	4	2.3995	0.022011
C3orf18	6	5	1.3194	0.02264
C6orf203	3	1	1.2638	0.022775
C8orf37	6	2	1.0048	0.022726
CCDC70	5	2	-0.071728	0.021329
CCL13	3	1	1.7057	0.022118
CDK9	6	5	1.7437	0.019931
CNTNAP1	6	5	1.7113	0.019598
CPSF4	6	5	1.9453	0.022231
CYCS	5	3	1.7452	0.020723
DAPK3	6	5	1.7422	0.021331
DBNL	4	4	2.9079	0.022054
DDX18	5	3	1.712	0.019944
DGKG	6	4	0.52655	0.021852
DISP1	6	5	2.3593	0.020929
DNMT3B	6	4	1.6521	0.020278
EIF3I	5	4	2.0821	0.02273
EIF5A2	6	4	1.859	0.022301
ETF1	5	3	1.1279	0.021527
ETFBKMT	6	5	1.6439	0.020768
FN3K	5	2	0.15675	0.020357
GABRP	6	5	1.0189	0.019904
GALNS	5	5	0.95021	0.022165
GDPD2	4	4	1.8334	0.022723
GLS2	5	5	1.8259	0.022866
GPR153	6	4	1.3472	0.021253
HIST1H2BH	4	4	2.1347	0.021506
IFT43	5	3	1.4601	0.020095
KIF11	6	3	0.68071	0.022074
KLHL38	6	3	1.575	0.022442
KLK5	6	3	1.8096	0.021283
KRT19	5	2	1.7412	0.019729
LBHD1	4	2	2.2799	0.021307
MED28	6	5	1.8639	0.022115
MRE11	6	4	2.5424	0.02256
NCBP2	3	2	2.8268	0.022459
NDUFAF8	4	3	2.2116	0.0224
NRIP2	6	4	1.6923	0.020848
NUDT12	5	5	2.3702	0.020915
PCDHA8	6	6	1.7358	0.021381
PCDHGB6	6	4	1.266	0.019693
PIGW	6	6	2.0843	0.020659
PSTK	6	6	1.6323	0.02075
RPL13	3	3	2.7131	0.021135
RPL32	3	3	2.7039	0.022646
SARS2	5	4	2.0158	0.02131
SDAD1	5	4	1.9659	0.021015
SERPINB11	6	6	1.7136	0.022858
SESN2	6	5	2.1874	0.022483
SHKBP1	5	4	1.9718	0.020133
SLC5A9	5	4	1.8095	0.021609
SPATS2L	5	4	2.5366	0.019846
SPINT4	3	3	2.5279	0.021318
SS18L2	3	3	3.47	0.020221
SUN5	6	4	0.23505	0.022234
SUSD6	6	5	1.845	0.021171
THRA	5	5	1.7641	0.022642
TRIM43	5	5	1.3906	0.020819
UBD	4	3	1.655	0.021773
UBE2Q2	5	5	1.8873	0.022878
WDR5	6	3	1.6619	0.021415
WDR59	6	6	1.1554	0.021482
ZEB2	6	3	0.99373	0.021652
ZNF396	6	4	1.9995	0.020557
ZNF44	6	5	1.6422	0.021826
ZNF8	4	4	1.9055	0.022289
RNF6	5	5	1.0615	0.022994
RPS3	5	4	2.0013	0.023151
ZFP2	6	6	1.9248	0.023168
ZNF491	5	2	1.1512	0.023102
METTL2B	6	4	1.3218	0.023239
CCNB1IP1	6	5	1.5643	0.023354
ABHD3	6	4	1.0241	0.025029
ADAMTS17	6	4	1.6036	0.025096
ANO10	5	2	0.81427	0.024558
APH1B	5	3	1.4591	0.023902
ASPRV1	6	6	2.1135	0.02429
CACFD1	6	3	0.74217	0.024903
CD34	5	3	1.451	0.025096
CDK13	6	4	1.2289	0.025338
CFAP65	6	3	1.7163	0.023491
CIART	5	4	2.4671	0.025039
CLDN14	6	5	1.6035	0.024644
CLIP4	6	6	1.1488	0.023936
CMC1	5	5	1.3706	0.025352
CSNK1A1L	6	3	1.0717	0.024588
DCHS2	6	5	1.533	0.024334
DEPDC1	5	2	0.94667	0.024877
DIAPH1	6	6	1.724	0.025269
EFCAB5	5	2	1.6612	0.024519
EIF3G	6	5	2.5296	0.024843
FST	5	2	1.2259	0.024499
GEMIN6	5	1	1.221	0.025271
GMFB	5	3	1.6636	0.024695
GPHN	6	4	1.5092	0.023791
MGP	6	6	1.3616	0.025398
MLH3	6	5	2.0729	0.024457
NCOA6	6	2	1.02	0.02352
NET1	6	3	1.2169	0.025006
NUP205	4	4	2.1283	0.025295
OPRK1	6	6	2.2035	0.024034
PFKP	6	6	1.3284	0.025077
PIK3C2B	6	5	1.8366	0.024779
RDH10	6	5	2.3493	0.024855
RER1	5	4	1.7331	0.02475
RHO	6	4	1.2939	0.024454
SFTPC	6	5	1.6578	0.0242
SLC6A9	6	5	1.3109	0.024317
SLC8A1	6	5	1.9919	0.025083
SPR	6	6	1.8205	0.023595
TAS1R3	5	4	0.81339	0.024471
TRPA1	6	3	-0.44512	0.025293
ZNF846	6	5	2.0948	0.024059
HLA-DRA	5	4	1.6939	0.025457
2011-03-01	6	3	1.1094	0.025679
PTS	6	6	1.0788	0.025679
SMARCB1	6	4	1.0167	0.025654
ZBTB24	6	4	1.475	0.025605
CRB2	6	4	1.8974	0.025892
EIF3M	6	5	1.669	0.025861
MXRA8	6	5	1.14	0.025868
NOXO1	6	5	0.85741	0.025985
PCP2	4	3	1.7161	0.026069
RCSD1	5	3	2.0807	0.025929
RLF	6	6	1.1404	0.025977
ZNF569	5	5	1.9621	0.026066
ACCSL	5	4	1.3695	0.026385
ARHGDIA	6	4	1.4789	0.026212
CKAP2L	6	5	1.4093	0.026338
RBM10	4	3	2.3803	0.026282
SIRPB2	4	3	2.3254	0.026381
ADAMTS1	4	1	0.19361	0.027718
ADIPOR1	5	4	1.5831	0.027266
ANKRD63	4	3	0.91451	0.027626
ARHGAP24	6	5	1.5254	0.026787
ATP5C1	5	4	1.7065	0.027578
CPZ	6	4	1.6119	0.027079
CYP2F1	5	5	1.8847	0.027269
FAF1	6	5	1.4571	0.027193
FCER1G	4	3	0.97259	0.02654
GIT2	6	4	1.4935	0.027211
HIST1H3J	5	2	0.80148	0.027715
HPD	5	3	1.8162	0.027159
LY6G6C	6	4	1.4963	0.027583
MGST1	6	5	1.4394	0.027424
MMP1	6	6	1.2037	0.026939
MPLKIP	6	4	2.1454	0.026569
MROH1	6	4	0.9057	0.027355
MRPL45	6	5	1.8356	0.027281
MUTYH	6	4	1.3663	0.027324
OTC	6	6	1.2836	0.027458
PACRGL	6	5	1.0738	0.027598
PLCB2	6	4	1.0828	0.027694
PPM1F	4	2	0.66168	0.027418
SIAH1	5	5	1.4936	0.026801
SPAM1	6	4	1.956	0.027169
ZNF43	6	4	1.9067	0.027706
BRF1	5	5	2.4818	0.027781
DNPEP	6	6	1.0745	0.02785
GPR162	4	4	2.5963	0.027968
PAN2	6	3	0.98553	0.027966
COX4I2	5	3	1.144	0.028118
CXXC1	6	5	1.4273	0.028157
PATE2	2	1	2.1834	0.028089
ADGRG2	4	4	1.3878	0.03428
AMMECR1L	6	2	0.35166	0.029827
ARHGAP30	6	3	0.77396	0.031861
ARL2BP	6	4	2.5786	0.032724
ARMCX3	6	6	1.6497	0.034235
ASNS	5	4	1.5312	0.032997
BAAT	6	5	1.0546	0.029961
BANF2	5	4	1.346	0.029747
BDKRB2	5	5	1.1113	0.03347
C11orf68	5	3	2.17	0.032753
C16orf89	5	3	1.6853	0.031599
C5orf67	5	5	1.1023	0.03028
C9orf170	6	3	1.1181	0.029246
CATSPER4	6	4	1.9284	0.031043
CCDC185	6	4	0.99448	0.0325
CCDC89	6	5	1.6722	0.031993
CD109	6	6	1.7816	0.033924
CD82	6	3	0.25802	0.030142
CELA2B	6	4	2.1302	0.033589
CEMP1	6	4	2.2305	0.030335
CENPB	5	4	2.5072	0.031179
CHRDL2	6	3	0.86988	0.031887
CITED2	5	5	1.1675	0.030741
CLDN34	6	5	1.6415	0.031116
CNTNAP3B	5	4	1.2181	0.034229
COX6B1	5	4	1.7226	0.031282
CPSF7	6	5	1.7596	0.032094
CRYBA2	6	4	1.3329	0.033467
CTTN	5	3	0.093603	0.028948
DCAF16	6	4	1.2085	0.034009
ECEL1	4	3	2.0521	0.030189
EDNRB	6	6	1.2141	0.033116
EFNB2	6	5	1.9129	0.031362
EIF3B	5	3	1.4142	0.034244
ELP1	5	4	1.3846	0.029347
EPHX4	5	5	1.63	0.029693
FAM216B	6	6	1.3423	0.031736
FBLN1	4	4	1.6723	0.03413
FCGRT	6	4	1.8247	0.032919
FKBP1A	4	3	2.17	0.028934
FOXB1	6	6	1.3374	0.029045
GBX1	5	4	2.1622	0.030362
GPC2	5	3	0.23381	0.033515
GPX3	5	3	1.8009	0.031613
HDGFL2	5	2	0.87873	0.032005
HGS	6	3	1.3754	0.032794
HIC1	6	4	0.80945	0.033121
HNF1A	5	5	1.5442	0.032619
HSPD1	5	3	1.511	0.033111
HUNK	6	4	2.5019	0.031118
HUWE1	6	4	0.72077	0.028963
IDO1	6	5	1.918	0.033206
IFNE	6	4	0.38358	0.030849
ITGA1	6	6	1.9675	0.031973
ITGA11	6	3	0.78098	0.030357
JPT2	5	4	1.9847	0.028565
KCNA2	6	6	2.011	0.033704
KRTAP26-1	6	4	1.7538	0.033983
LDHA	5	3	1.8066	0.031077
MBD1	5	4	2.1308	0.030699
MED12	5	5	1.4575	0.029297
MFHAS1	5	2	1.7327	0.030877
MOV10L1	6	3	0.34986	0.032655
MRGPRE	6	4	0.33367	0.030864
NDUFB8	6	4	1.6092	0.034273
NECAB1	6	3	1.2754	0.033054
NIPBL	5	4	1.6786	0.029703
NSDHL	5	4	1.8219	0.033215
NTMT1	6	2	1.0304	0.031599
ODF4	5	4	1.3613	0.032329
PDIA2	6	2	0.64128	0.032145
PEA15	6	4	1.5782	0.032355
PIK3CD	6	3	0.96871	0.032031
PKMYT1	6	5	1.5152	0.033181
PLEK	5	3	1.8015	0.033259
POF1B	6	3	1.5387	0.029549
POLR2J	6	6	2.2275	0.03425
PPP1R3D	4	2	-0.27933	0.033262
PURG	6	3	1.4305	0.034221
QRICH1	4	4	1.9403	0.031067
RBM7	5	4	1.8449	0.029842
RCBTB2	6	5	1.5896	0.029237
REG4	5	4	1.5494	0.031903
RELA	6	6	1.9665	0.030748
RLIM	5	4	2.5847	0.028838
ROS1	6	6	1.343	0.031144
RP2	6	6	1.321	0.033828
RPL19	4	3	2.4187	0.028877
RPL7	3	3	3.0161	0.033751
RPS11	6	4	1.1942	0.03054
RUVBL2	6	5	1.6119	0.031618
SCAND1	6	6	2.1641	0.029369
SFRP5	5	3	1.2658	0.029173
SLC25A4	6	3	1.2356	0.030844
SMIM13	4	2	1.7702	0.033642
SRSF5	5	4	2.0495	0.028931
SSH3	6	4	1.8059	0.031628
SSTR5	6	6	2.0644	0.03258
ST14	6	6	1.4827	0.034327
ST3GAL4	5	3	1.0447	0.032732
STK24	6	4	1.7501	0.032166
SYCE1L	5	4	1.2968	0.033702
SYNPO	6	5	1.4513	0.033699
TAS2R20	4	3	2.0713	0.032646
TFRC	5	3	1.0404	0.029319
TMEM143	4	4	2.2167	0.032664
TNNT1	4	4	1.5129	0.033795
TPRG1	6	6	1.7576	0.032213
TRIM64C	4	3	1.9258	0.031498
UBAC1	5	3	1.3735	0.031693
UMPS	5	3	1.3015	0.028666
USP26	5	5	1.3559	0.030387
WDR34	6	6	1.2458	0.033858
XRCC2	6	3	1.1846	0.029149
XRRA1	5	2	0.97915	0.028864
ZBTB2	4	1	1.1221	0.028621
ZC3H8	6	2	0.53168	0.03061
ZDHHC17	6	5	1.0414	0.030671
ZNF331	5	4	1.0417	0.032069
ZNF335	3	2	1.8531	0.031909
ZNF354B	5	5	1.6208	0.034257
ZNF354C	6	4	1.8641	0.03225
ZNF428	3	2	1.6485	0.032849
ZNF610	4	3	1.8804	0.03072
ZNF629	5	5	2.2848	0.030475
ZNF81	6	3	0.67404	0.028483
TEX28	5	1	-0.10759	0.034453
CSN1S1	6	5	1.3566	0.034684
MTF2	6	6	1.036	0.034685
PDE7A	5	5	1.6629	0.034662
TMEM14EP	6	5	1.1117	0.034689
GINS1	6	4	1.7033	0.034742
CES5A	5	3	1.5111	0.034987
MAP3K14	6	5	1.5041	0.035012
SIGLEC1	5	4	2.0883	0.034889
SOWAHB	6	4	1.1854	0.035012
UNCX	5	2	1.5207	0.035006
CTPS1	6	4	1.6926	0.035148
C21orf2	5	4	1.4035	0.035255
DDB2	6	1	0.12014	0.035288
PRRC2C	6	6	1.7666	0.035474
IFNA17	5	4	1.9757	0.035571
SCN3B	6	6	1.3962	0.035592
PMM1	5	3	1.1975	0.0357
LAT2	6	3	0.81748	0.035792
AQP1	6	6	1.6055	0.03657
B4GALT6	5	5	2.4561	0.035886
CBX8	4	3	1.6597	0.036054
CENPW	4	1	0.2874	0.036399
CIB4	6	6	1.694	0.036749
CLASP2	5	5	2.1126	0.036665
GCNT4	5	4	2.1395	0.036748
GLI3	6	6	1.3182	0.036736
GPI	6	6	1.3569	0.036841
GPR137	6	6	1.2508	0.036289
HMGXB4	6	6	1.6092	0.036682
KLF1	6	3	1.3086	0.036856
LENG8	6	6	1.4272	0.03672
OXSR1	5	4	1.9586	0.036253
PAK2	6	6	1.7182	0.036439
PDCL2	6	4	0.96643	0.036701
RNFT2	6	5	1.7266	0.036794
RPL37A	5	3	1.2427	0.036411
SCIN	4	4	1.3294	0.03667
TMEM133	6	5	0.95596	0.036781
UPK1A	6	3	1.4695	0.036515
C17orf107	6	4	1.3354	0.037118
NEUROD2	3	2	1.8693	0.037031
SIL1	6	6	2.1726	0.03711
FAM199X	6	3	1.6946	0.037323
A2M	6	3	1.3263	0.037488
ABCB7	5	4	1.6644	0.041067
ACSBG2	6	4	1.8919	0.039212
ADAMTSL2	6	2	0.62964	0.039341
AMFR	6	6	1.6703	0.041748
ANKK1	6	5	1.4361	0.041159
AQP10	5	2	1.66	0.039911
AREG	5	2	0.9572	0.041382
ARF1	6	3	0.95432	0.043149
ARRB1	5	4	1.8023	0.038019
ASMT	5	5	2.4244	0.039512
ATF4	5	4	1.1049	0.038344
ATP5L	6	4	1.8873	0.040639
AWAT1	6	6	1.5044	0.042572
BLOC1S1	6	2	1.2724	0.040081
BMX	6	5	1.4429	0.042097
BNIP3	6	3	0.8722	0.041391
BRINP2	5	3	1.7542	0.038287
CAB39	6	5	2.147	0.04191
CARNS1	5	2	1.4056	0.041753
CCDC106	5	4	2.2575	0.042221
CEBPZ	6	3	1.2606	0.042771
CKS1B	6	5	1.8241	0.041633
CLEC19A	6	5	1.5232	0.039572
CMTM5	5	3	0.38256	0.04309
CORO1C	6	1	0.34674	0.039583
COX6A1	6	5	1.5332	0.042697
CYP2U1	6	6	1.1659	0.037782
DNAJA1	6	4	1.3007	0.040564
DUSP28	4	3	1.9697	0.040525
DZIP3	6	5	0.85344	0.042093
ERVV-1	4	3	1.9908	0.042927
FAM218A	5	4	1.4857	0.041978
GNB1L	5	5	1.4742	0.043198
GNPDA1	6	4	1.254	0.03983
GPN2	6	4	0.93092	0.042933
GPR143	6	5	2.2459	0.04309
GPR63	5	5	1.2501	0.037815
GPRIN2	6	2	0.54841	0.040988
GRIN2C	6	5	1.1071	0.043248
HAS3	6	2	0.70869	0.039092
HIST2H2AA3	4	3	2.4099	0.039508
HMX2	4	3	1.4213	0.039616
HYKK	5	5	1.7554	0.042306
IFT74	6	5	0.64583	0.037791
INTS14	6	6	1.8403	0.041252
IP6K2	6	5	1.5121	0.042718
JAZF1	4	4	1.8117	0.040726
KCNS1	6	4	2.0845	0.040285
KIT	6	5	1.0866	0.040572
KLHL6	6	6	1.233	0.039162
KLK10	5	4	1.2355	0.042856
KRTAP4-3	6	2	-0.15079	0.037718
LACTBL1	6	6	1.4726	0.043197
LENG9	5	5	1.9518	0.042044
LIMCH1	6	4	1.6895	0.040238
LYZL6	6	6	1.2768	0.039906
MAML3	6	3	0.44259	0.039861
MAP3K1	6	5	1.2282	0.041724
MDFI	6	5	2.0052	0.041689
MED14	6	6	1.36	0.042099
MEF2D	6	4	1.1964	0.038338
MIER3	6	4	1.4437	0.038416
MSLN	5	4	1.8998	0.042618
NAT2	6	5	1.0016	0.039237
NOM1	6	6	2.5032	0.038076
OXLD1	5	4	1.6211	0.039499
PARD3B	5	3	1.6364	0.04048
PCDH11Y	6	4	1.6259	0.042146
PFDN1	6	4	2.0691	0.039233
PGAP2	5	5	1.8199	0.038176
PLXNA1	6	5	1.4006	0.043175
PPCDC	5	4	1.9272	0.041103
PRDX6	5	5	1.2364	0.0427
PSMA7	5	5	2.2926	0.041009
RBFA	5	3	0.50855	0.039117
RBM33	6	5	1.7772	0.038532
RFWD2	6	6	1.3384	0.040556
RFX8	6	5	1.8194	0.03824
RGPD3	5	4	1.849	0.039043
RNF32	4	3	1.0414	0.042679
RNPS1	4	2	0.73002	0.040792
RPS9	5	5	2.231	0.038211
RRP1	6	5	1.7358	0.040056
SCN9A	5	5	2.3798	0.042051
2014-09-01	6	2	-0.22996	0.039372
SLC16A9	5	2	0.21187	0.039725
SLC30A3	5	5	1.5018	0.042002
SMARCE1	4	4	2.9135	0.037749
SMIM24	6	6	1.7981	0.038856
SOCS1	6	4	0.8815	0.040843
SPANXN2	5	4	1.9335	0.04309
SPIDR	6	4	0.56627	0.040555
SPTLC3	6	5	1.436	0.042369
SRSF3	3	3	3.1206	0.041405
STXBP6	6	5	1.1926	0.040134
SUN3	6	6	1.3794	0.039464
TAF1A	6	3	0.60612	0.041761
TEX47	6	6	2.2803	0.04023
TFEB	5	3	2.0505	0.042796
THBS1	6	6	1.8846	0.04031
TIE1	6	6	1.2521	0.04178
TMEM202	5	5	1.3446	0.039394
TMPRSS9	6	3	1.0533	0.042021
TRIM59	6	4	1.1089	0.039487
TSGA13	6	2	0.56146	0.040799
TTK	6	6	1.2061	0.037561
TXNIP	6	2	1.0904	0.04006
UBE2M	6	5	1.46	0.042136
WDR76	5	5	2.7498	0.039538
WWTR1	4	3	1.9446	0.042403
ZAP70	6	6	0.97727	0.040755
ZNF148	6	6	1.0241	0.042809
ZNF280B	6	6	1.0585	0.040663
ZNF830	4	2	2.1158	0.037547
ZSCAN10	4	3	1.2001	0.040084
ZSWIM8	6	5	1.9927	0.040755
ZWILCH	5	4	1.8584	0.038854
AAMDC	6	4	1.1703	0.046468
ACCS	5	4	1.6981	0.045515
ADAM9	6	4	1.4842	0.045255
AFAP1	6	5	1.6788	0.043714
AFF1	6	4	0.99668	0.046267
BORCS7	6	5	1.2834	0.045142
BROX	5	4	2.1418	0.045705
C8A	6	4	0.89676	0.045781
CA5A	5	3	1.6315	0.045541
CARS	6	5	1.9005	0.044238
CBR3	6	3	0.29701	0.043971
CCNY	5	5	1.7804	0.046513
CDC6	4	2	0.59781	0.044935
CDX4	5	4	1.6873	0.045284
CFAP73	6	6	1.5426	0.046817
CLTC	6	4	1.7762	0.044675
CLUAP1	6	3	0.39611	0.046735
CRIP1	5	3	2.0624	0.046418
CSN3	6	3	0.82591	0.046566
CXCL6	4	4	1.5134	0.043945
DNAJB8	6	5	1.0899	0.043737
DYNLRB1	6	2	0.66878	0.045733
FBLN2	4	1	-0.72302	0.04361
FBXO17	6	4	1.3938	0.046362
FDPS	6	4	2.2587	0.045964
GOLGA6L9	2	1	2.6091	0.046824
GOLPH3L	6	5	1.2672	0.046111
GRID2	6	5	1.1664	0.044992
GRPEL1	6	5	1.7353	0.044871
GSTO2	6	3	1.7414	0.045727
HMMR	6	4	1.2564	0.046515
HNRNPD	6	3	1.0209	0.046697
ISM1	6	3	0.054929	0.044831
ITGB3	6	6	0.98771	0.043832
LAMTOR1	5	3	1.087	0.044262
LIN28A	6	2	-0.21153	0.043762
LOC100506388	4	3	0.9906	0.045856
LOXHD1	6	6	2.2068	0.045817
LSM11	5	4	1.7145	0.044686
LSM3	5	4	1.3696	0.046676
LY9	6	4	1.1383	0.045352
MAP2K1	6	5	2.0315	0.044762
MED7	6	4	1.8216	0.044831
MUC13	6	5	1.3704	0.044056
NOL4	6	5	1.8378	0.045836
NRDC	3	2	2.2638	0.045808
NUDT10	6	4	0.94586	0.046482
OSBPL9	5	4	1.6365	0.043851
OXSM	6	6	1.2288	0.044414
PIBF1	5	5	1.7659	0.046001
PLIN5	6	4	1.9432	0.043822
PRKAA2	6	6	0.94282	0.045544
PRKD3	5	5	2.089	0.04394
PRR21	5	5	2.3072	0.043607
PSMG3	6	5	1.8609	0.046794
RAB11FIP1	6	3	1.7377	0.04401
RAB12	5	5	1.0173	0.044082
RBM48	5	5	2.0719	0.045483
RPL22	5	5	2.6221	0.045541
RPS15A	3	3	2.9624	0.045081
SESN1	6	5	1.3634	0.044971
SLC17A8	5	2	1.3364	0.045961
SNX6	6	3	1.4265	0.046265
TCF3	3	2	2.2667	0.04518
TMED2	6	6	1.806	0.046493
TMEM199	6	3	1.4816	0.045498
VCAN	4	3	1.1732	0.044377
VSIG10L	6	3	1.3124	0.043504
WNT3A	5	4	1.5603	0.044708
WSB2	6	3	0.44536	0.04343
ZNF707	6	3	1.903	0.044535
ADRA1D	6	2	1.0222	0.050377
ALDH3A2	6	2	0.6845	0.04978
AOC1	5	4	1.7159	0.04945
ATP1A4	6	5	1.7959	0.048474
ATP2A2	6	4	1.0939	0.046993
BBS9	6	3	1.0913	0.050566
BRAT1	5	5	1.4537	0.048228
CASZ1	5	3	1.4626	0.050027
CCT2	6	5	1.6673	0.047987
CD99	6	5	1.9093	0.047585
CDK4	5	3	0.36805	0.04945
CFL1	4	3	2.1074	0.051576
CHST12	5	3	2.2536	0.050198
COQ8B	6	5	0.74932	0.048928
CWC27	5	2	1.5087	0.051109
DOK4	6	4	1.5891	0.049763
DRAM1	6	5	1.1784	0.049663
EBF3	5	2	1.0019	0.049972
EEF2KMT	4	2	1.1986	0.047711
EIF4E3	6	3	1.7865	0.050198
EMB	6	5	1.2174	0.051584
ETHE1	5	3	1.2325	0.049344
ETV3	6	4	1.4782	0.047831
FAH	5	3	2.3195	0.050463
FAM71F2	3	2	1.808	0.050826
FAM86C1	6	4	1.6456	0.051363
FOXD2	4	2	1.5843	0.050823
FUT3	6	5	1.4739	0.049537
GNAL	6	5	1.154	0.051079
GPR151	6	4	0.46579	0.048631
GTF2A2	5	4	0.8848	0.050943
GTPBP4	6	6	1.3437	0.047424
GZMM	5	3	1.1846	0.049745
HEXIM2	5	2	1.5097	0.047639
HOOK2	5	3	1.2912	0.048601
HP	5	5	1.3715	0.047474
ICA1	6	4	1.9008	0.049409
KCTD11	6	5	1.4675	0.048309
KRT5	5	5	1.8342	0.050203
LCE2B	6	5	2.1074	0.048746
LMO2	6	5	2.5122	0.051279
M6PR	6	4	1.1507	0.050134
MAGEC2	6	2	0.77019	0.048782
MANSC1	5	4	1.2924	0.050102
MED4	6	5	1.0487	0.048069
MEF2C	5	3	1.3212	0.046986
MEIOC	6	5	1.6245	0.04841
METTL4	5	4	1.4356	0.051133
MMEL1	6	5	1.5811	0.050864
MTCH1	6	3	1.2003	0.050601
MTHFD2L	6	4	1.629	0.05103
MYB	4	3	2.2296	0.051537
MYBPC1	6	4	1.9888	0.05154
MYO5C	5	4	0.6441	0.049994
NBAS	5	5	2.347	0.049963
NDUFA8	6	5	2.2781	0.050437
NOMO1	5	4	1.6027	0.051196
PAPOLG	6	5	2.2777	0.047645
PHGR1	5	5	2.2735	0.049083
PLCZ1	6	4	2.0475	0.049942
PLEKHH1	6	2	0.14643	0.047934
PTGER3	6	4	1.1271	0.047177
RAD1	3	3	1.5348	0.051147
RND1	4	3	1.6259	0.048731
RNF212B	5	4	1.3759	0.047242
RNF225	4	2	0.3409	0.051074
RPS19	5	4	2.9255	0.04788
RUBCN	6	2	0.80874	0.04898
S1PR5	5	1	0.16184	0.050922
SKP2	6	3	1.3136	0.049394
SLC35G3	4	2	0.81654	0.050445
SRF	4	4	2.5037	0.050558
SRRT	6	5	2.1018	0.047372
SUMF1	6	4	1.3701	0.049915
SV2A	5	2	0.84354	0.049414
SYNE4	4	4	0.91921	0.047282
TAC4	5	5	1.7632	0.049648
TAMM41	6	2	0.091905	0.047411
TECPR1	5	4	1.2849	0.04825
TMEM8B	5	2	0.7153	0.049794
TMPRSS11F	6	2	0.59582	0.051546
TRAPPC12	5	3	1.8279	0.051288
UBL5	6	3	0.7985	0.047934
UBXN4	5	1	1.2874	0.051633
USP17L7	4	1	-0.62343	0.051574
USP46	5	4	1.87	0.049635
UTRN	6	3	1.0048	0.051157
YY1AP1	6	4	1.3935	0.050394
ZCCHC4	6	5	1.2505	0.048323
ZFHX2	4	3	1.8185	0.049234
ZNF521	6	4	1.8334	0.048399
ZNF598	5	2	0.60497	0.047262
ZNF721	5	4	1.6387	0.049652
ZNF792	5	3	1.8341	0.049228
ZNFX1	4	3	2.1623	0.051438
CAPN13	6	3	-0.38682	0.051735
TLR1	6	5	1.6433	0.051741
CST7	6	5	1.5708	0.051854
GNRH2	6	5	2.0676	0.051923
BNIP3L	5	3	1.0251	0.052901
CARD10	4	3	2.4123	0.05235
CELA2A	4	2	0.30731	0.052891
CSK	6	5	1.2251	0.052798
HLA-DRB3	5	2	1.294	0.05299
LILRB5	5	4	2.4763	0.052204
LRP2	6	5	0.86074	0.052231
LYPLAL1	6	5	1.7305	0.052976
NARS	6	3	0.69367	0.052553
NEXMIF	6	4	1.238	0.05236
NFE2L1	6	5	1.0226	0.052784
OLR1	5	5	1.6329	0.052639
POLR2A	4	3	2.0239	0.052682
PYDC1	5	3	0.68048	0.05282
SMAP2	6	5	1.263	0.052306
SRPRA	6	3	0.53567	0.052603
TRAPPC6A	6	5	2.0835	0.052767
WDR43	5	3	0.68812	0.052531
FAM76B	5	5	0.94699	0.053456
LRRC70	6	4	1.6899	0.053418
PCDHB16	4	4	1.2622	0.053274
PNMA8A	5	2	1.0799	0.053376
SMIM19	3	3	1.9231	0.053261
TBCB	5	4	2.1357	0.053393
TNFSF13	6	4	1.1698	0.053332
ADAR	4	4	2.046	0.05358
TK1	5	5	0.74595	0.053599
RNF175	6	5	0.79799	0.053654
NBPF10	3	2	2.2876	0.053868
CAPN12	6	2	0.37473	0.054085
ELAVL2	6	4	1.0764	0.054068
MED9	5	4	0.45261	0.053941
PF4V1	6	5	1.5679	0.054059
ATM	6	5	0.76267	0.054153
CLSTN2	5	4	1.7163	0.054216
CPA4	6	5	1.5781	0.054307
SLC25A24	6	5	1.0243	0.054296
SIGLEC5	5	3	1.5375	0.05446
STOX1	4	4	1.7115	0.054455
TMEM125	5	5	2.0419	0.054388
GBP2	6	4	1.7123	0.054646
NLRC4	5	5	1.5284	0.054658
PKP2	6	4	0.90618	0.054621
COL3A1	6	4	1.5479	0.054824
NXN	6	5	1.2548	0.054725
SEMA7A	4	4	1.9255	0.054781
LRRC19	6	5	2.0905	0.055018
KCNA3	6	4	0.65757	0.055099
TYRP1	6	5	1.0159	0.05517
FGFR4	6	5	1.1819	0.0553
RTL8A	6	3	0.52602	0.055258
OSCP1	5	4	0.70457	0.055351
F2	6	5	1.9982	0.055703
GSDMD	6	5	1.5877	0.055868
HNF1B	6	2	0.55945	0.056116
HSPB8	5	3	1.3596	0.056145
LONP1	6	5	1.0762	0.055778
NFATC1	6	3	0.91258	0.05609
PLAA	6	4	1.4051	0.055924
PRKAB2	6	4	1.1617	0.056121
RBM38	6	4	1.9182	0.055655
RINL	6	5	1.9215	0.055739
SLC25A52	6	4	1.386	0.056033
SLC26A2	6	5	1.6703	0.055684
SMAD1	6	4	1.4481	0.055935
TAGLN	6	5	1.9149	0.056001
URB2	5	5	1.484	0.055711
C17orf98	6	4	1.3682	0.056309
OXNAD1	6	5	1.1116	0.05632
HSD17B2	6	5	0.6136	0.056438
ABCB5	5	2	0.22273	0.060809
ABHD16B	6	2	0.088998	0.062807
ACBD4	5	3	0.36272	0.063542
ANGPTL4	5	3	0.04191	0.058658
AP5M1	6	3	1.0558	0.060448
ARHGEF10L	5	4	1.7776	0.060507
ARMC6	6	3	1.5632	0.063453
AWAT2	5	5	1.7751	0.063815
BAP1	6	5	1.3931	0.058605
BDKRB1	6	4	1.6611	0.062626
C11orf1	6	2	0.90934	0.058526
C11orf24	5	5	2.4702	0.060278
CA12	6	5	1.1167	0.061782
CACNB3	5	2	0.18004	0.057829
CCDC117	5	5	1.5543	0.057225
CCDC173	5	3	1.2529	0.060864
CCDC177	6	4	1.6295	0.063237
CDH4	6	3	0.93222	0.059772
CDIPT	6	5	0.98306	0.058912
CFHR5	6	3	0.60192	0.063531
CHM	6	5	1.3743	0.062248
CHMP3	4	3	1.0804	0.059622
CLTA	6	4	1.5895	0.05767
CNN1	6	4	1.1488	0.057523
CNN2	6	4	1.6203	0.063181
CNTN3	6	5	1.3523	0.062652
COL1A2	5	5	0.82444	0.058823
CPVL	6	4	1.6535	0.062882
CTPS2	6	4	1.4261	0.058757
CXCL10	6	5	1.224	0.05928
CYP4F3	5	4	1.3296	0.063809
DDA1	6	5	2.094	0.057994
DDX39B	4	3	1.8023	0.06132
DENND5B	6	4	2.004	0.058907
DES	6	3	0.39657	0.061353
DLG5	5	4	1.4389	0.05896
DOCK10	5	2	-0.30117	0.063455
EEFSEC	6	3	0.55675	0.056753
ENOSF1	6	5	1.0518	0.063876
ENTPD6	6	3	1.1231	0.062997
EPC1	6	3	0.63556	0.0619
EPS15	5	5	2.0762	0.06138
F2RL1	5	5	1.7351	0.062948
FAM122C	6	5	1.6235	0.060992
FAM53A	6	3	1.6771	0.061662
FAM69B	6	4	1.4394	0.063519
FAM76A	6	4	1.8253	0.062824
FANCL	5	4	1.2227	0.062367
FGF18	6	2	0.92861	0.058004
FGFRL1	5	3	1.4334	0.05981
GCSH	5	5	2.2701	0.059104
GFRA4	5	4	2.32	0.063089
GLRB	5	5	0.77702	0.063281
GNAI3	5	2	1.6581	0.058763
GP6	6	4	2.0581	0.056876
GSTA4	6	4	1.1131	0.057638
HLA-DOA	6	5	1.027	0.058943
IFITM3	4	3	2.0039	0.061123
IGFN1	5	3	0.8065	0.058714
IGHMBP2	6	4	1.2971	0.05948
IL17REL	6	5	1.7128	0.063899
ITIH1	6	2	1.2333	0.062909
JADE3	5	2	0.89	0.06121
KRT33B	6	4	1.6228	0.061558
KRTAP4-5	6	5	1.1692	0.061824
L3MBTL4	6	5	1.7676	0.056757
LASP1	6	5	1.8288	0.063053
LRP5L	6	4	1.5246	0.061064
LRRC8E	4	2	1.553	0.058439
LSM2	5	4	2.0767	0.056732
LYL1	6	4	0.73101	0.062112
MAF1	6	4	1.2612	0.057003
MANEA	5	4	1.5437	0.058757
MBLAC2	6	2	-0.19717	0.060248
MECOM	6	4	1.1323	0.057623
MED11	6	5	1.3432	0.058903
MED17	6	2	1.0718	0.061168
MED22	5	5	1.7878	0.057116
MFAP1	5	2	1.2826	0.062799
MFSD2B	5	5	1.6835	0.056659
MGAT4B	6	3	0.93413	0.059308
MMP21	5	2	0.83865	0.061982
MMP25	5	4	1.49	0.063809
MPHOSPH9	6	5	1.2613	0.058937
MSTN	6	4	1.2026	0.063574
MTMR4	6	4	1.7658	0.059864
MTOR	6	5	1.0652	0.059426
MTUS1	6	5	0.87275	0.060233
MYO19	5	2	1.2629	0.059119
NABP1	5	5	1.6349	0.063501
NANOG	5	3	0.63081	0.062571
NEO1	6	4	1.3597	0.059043
NOP16	6	4	1.5352	0.060093
NPTX1	5	3	1.0766	0.063067
NSD2	5	4	1.7798	0.063808
NSMF	5	3	1.384	0.059628
NXF5	5	2	0.16289	0.058894
PAX5	5	2	0.37562	0.063487
PCP4	6	4	1.9317	0.058589
PDZK1	6	3	0.81907	0.061914
PECR	5	5	1.7695	0.057091
PLRG1	5	5	1.6148	0.060135
PLXNB3	5	3	1.6621	0.058245
PMEPA1	4	3	1.6818	0.060467
POPDC2	6	4	0.60474	0.06312
POU3F2	5	2	-0.01456	0.063132
POU5F1B	5	4	1.7809	0.061994
PRICKLE3	4	4	2.4461	0.062067
RAI2	6	5	1.7856	0.061781
RFLNA	6	5	1.1503	0.062274
RNASE7	5	5	2.0174	0.057738
RPL14	5	3	1.3385	0.061996
RPS6KB1	5	4	0.75802	0.062348
RTF1	6	5	1.7431	0.06037
S100A14	5	2	0.020367	0.061384
SCFD1	5	2	1.0791	0.063007
SDK1	6	4	1.4687	0.060963
SEC11C	4	1	0.52568	0.063902
SECTM1	5	5	1.6526	0.0621
SGMS1	5	5	0.774	0.063273
SLC1A5	5	5	1.2514	0.063013
SLC27A6	6	3	1.17	0.057267
SLC35F2	6	3	0.56682	0.058141
SP7	5	5	1.5328	0.056847
SPATA45	3	3	1.9228	0.059988
SRM	6	2	-0.14779	0.060454
SRSF8	5	5	1.6385	0.058058
STRN3	6	3	0.88202	0.062807
STUM	6	3	0.52023	0.063357
STX5	6	5	2.2915	0.062723
TAT	6	4	1.9941	0.060196
TIMM21	6	5	1.3204	0.058783
TLE3	4	3	1.9247	0.058246
TLL1	5	5	0.68183	0.057171
TOB1	6	4	1.6823	0.062441
TOR1AIP1	6	5	1.3973	0.063769
TRO	6	3	1.2797	0.057606
TSPYL1	6	5	2.4306	0.060013
UNK	4	3	1.6697	0.05746
VPS4B	6	3	1.6237	0.05736
WDHD1	6	5	2.0168	0.057426
XRN2	6	5	1.2672	0.062922
ZBTB25	6	5	1.4209	0.056699
ZNF696	4	3	2.2729	0.059413
ZNF845	5	5	1.5312	0.058962
SLC36A4	6	3	0.60348	0.064009
ZBTB6	5	3	1.6989	0.063967
FAM168B	5	5	1.3682	0.064089
ADRB1	6	4	1.8411	0.066507
AQP7	5	2	1.3763	0.068224
ARNT	5	4	1.1693	0.067255
ATCAY	6	5	1.5855	0.067997
ATP5J2-PTCD1	3	1	1.1372	0.066398
BTBD16	5	3	0.037962	0.068701
C19orf66	6	2	0.56844	0.069725
C5AR1	5	4	1.7774	0.069667
CALHM1	4	4	2.0508	0.069211
CCDC60	5	5	1.6277	0.067242
CCDC84	5	3	0.58826	0.069688
CCPG1	6	3	0.63974	0.067624
CEBPA	6	4	1.2659	0.06541
CENPL	6	4	1.1161	0.068074
CEP76	6	1	-0.52037	0.069663
CNTNAP5	6	4	0.85891	0.069473
COPS3	6	2	-0.27003	0.064268
CSTF2T	6	3	1.1648	0.067256
CXCL2	4	1	0.64009	0.068649
DCTN1	6	5	1.1363	0.067245
DEPP1	6	4	1.95	0.065272
DMRTA1	6	5	1.3465	0.066442
DNAJC24	6	4	0.38826	0.066424
DTNB	6	3	0.5546	0.065272
DVL2	6	5	1.463	0.067688
ELF1	6	5	1.8751	0.069024
EYA1	6	3	1.0491	0.06524
FNDC10	5	4	1.2189	0.069503
GAL	5	4	1.6855	0.06438
GGT7	5	4	1.2492	0.064356
GIPC1	4	1	1.288	0.067729
GIT1	6	2	0.52486	0.068716
GOLGA6A	2	1	0.63601	0.068144
GOLGA6L1	1	1	2.7199	0.064701
GPNMB	6	3	0.68058	0.066564
GSE1	6	5	1.1909	0.064704
H1FOO	6	4	0.88366	0.069382
HES6	4	3	1.8202	0.069645
HS3ST5	5	5	0.94987	0.065162
IGSF3	5	1	-0.3986	0.065864
IL12RB2	5	2	0.60946	0.065981
IVD	5	3	0.64065	0.064717
JAG1	6	5	1.4716	0.065722
KCNQ5	5	5	1.4212	0.06671
KIF2C	5	4	1.8464	0.068762
KITLG	6	5	1.904	0.068541
LAPTM4A	5	5	0.92635	0.067637
LCK	6	5	0.8516	0.064259
LCTL	4	3	2.1371	0.065886
LENG1	5	4	1.8314	0.069596
LRRC46	6	4	1.7188	0.06855
LRRC55	6	4	1.689	0.069456
LRRC74B	6	3	0.67411	0.067796
MAP7D3	5	5	1.3849	0.066352
MED30	5	5	2.0067	0.067104
MIPOL1	6	2	-0.21537	0.067882
MLLT1	5	4	1.5046	0.065439
MRPS22	6	4	2.068	0.068528
MTBP	6	3	1.3386	0.065914
MTG1	6	2	0.53366	0.065272
MTRNR2L1	2	2	2.5213	0.068449
MZB1	5	3	2.0064	0.064828
NAA38	4	4	2.401	0.064681
NBPF20	4	3	1.9361	0.069308
NDC80	6	3	1.3657	0.068711
NDUFA3	6	3	0.97716	0.068457
NFKBIZ	5	5	1.3392	0.068646
NOP9	6	3	1.2989	0.068898
NPFFR2	5	3	1.9624	0.06707
NR2C1	6	2	1.3006	0.064647
NUDT7	5	5	1.2915	0.066667
PDCD1LG2	6	4	1.5296	0.067993
PIK3CB	6	4	0.4721	0.066217
PRKACB	6	5	0.73905	0.066508
PRKD2	5	5	1.4917	0.068272
PSMD6	6	2	0.42088	0.066301
RAB31	6	5	1.4284	0.069171
RASL11B	5	1	1.2998	0.069335
RFX7	6	2	-0.34476	0.067629
RPL26	3	2	2.2616	0.069015
RRNAD1	6	5	0.66054	0.068135
SDR42E1	6	4	2.0555	0.066683
SEC14L6	5	4	1.2758	0.066044
SFPQ	6	4	1.3176	0.06937
SH3BP5	5	3	1.4665	0.068185
SLC38A5	6	1	0.13079	0.067069
SMG8	6	4	1.6336	0.068108
SNAPC5	6	3	0.13207	0.069032
SPRED2	6	4	0.62043	0.067723
SRSF12	5	2	1.762	0.065716
STMP1	3	2	2.1504	0.06713
SURF2	5	3	0.13833	0.06444
SVBP	5	3	-0.41584	0.068954
TMEM106B	5	4	1.76	0.065107
TPGS1	2	1	0.70592	0.066381
TRAF3	5	4	1.9616	0.068552
TSPEAR	6	5	0.87628	0.065688
TSPY8	4	3	1.7506	0.065101
TSR3	6	3	0.94434	0.066695
TUBB6	6	3	0.52692	0.066503
UBE2C	6	4	0.45495	0.06796
UBE3C	5	4	1.9211	0.064413
UBN2	6	5	1.0372	0.066213
UFSP2	6	3	0.99539	0.06888
UGT2B7	5	3	1.4012	0.065227
YBX2	5	4	1.5833	0.069344
ZER1	5	3	0.74445	0.067599
ZNF107	6	4	0.21814	0.068622
ZNF366	6	4	1.2664	0.068588
ZNF646	5	5	1.6078	0.067754
APOB	6	5	1.2766	0.070183
C11orf16	6	5	1.3227	0.070271
CAMK2G	6	5	1.0195	0.070101
EPHA5	6	5	0.9748	0.07031
GCSAM	6	5	1.1827	0.07003
ICAM5	6	5	1.3139	0.070233
MTO1	6	4	1.6246	0.070146
RAB1A	3	2	1.3177	0.069977
SLC5A5	4	4	1.3415	0.07016
ST7L	6	2	-0.44731	0.07003
TNFRSF10D	6	2	0.81855	0.069839
SPTBN5	6	3	0.49937	0.07041
USP51	6	4	0.87968	0.070427
ERCC6L2	5	5	2.2789	0.070862
EXTL1	5	4	1.9291	0.070814
GMEB2	5	5	1.3946	0.070862
MTRR	6	2	0.31276	0.070861
NDFIP1	6	4	0.28287	0.070892
NRBP2	6	4	1.3024	0.070586
NUP54	6	4	1.3233	0.070989
PTGS2	6	5	1.4593	0.070957
RRS1	5	3	1.2504	0.070749
SLC25A17	6	5	1.4701	0.070737
ITPR2	6	3	1.2841	0.071153
SERPINH1	4	2	1.7585	0.071181
ADAM12	5	2	-0.045656	0.072476
BARX2	5	5	1.6755	0.072117
BDP1	5	4	0.50728	0.071855
CAP2	6	4	0.42938	0.071869
CD80	5	5	1.2729	0.072248
COG5	5	3	0.81623	0.071557
DDX39A	4	3	0.45984	0.071796
DHX40	6	5	1.0985	0.072372
DMWD	6	4	1.4616	0.07215
DNAJC22	5	4	1.286	0.071712
DPH5	6	3	1.1206	0.071839
ECSIT	6	3	1.7219	0.071684
KRTAP10-4	4	3	1.3172	0.071965
MUSTN1	6	3	1.0415	0.072281
NDEL1	5	4	1.5058	0.071471
PACSIN2	6	5	1.238	0.071825
PMF1	4	3	1.687	0.072438
POLE	5	5	1.7454	0.071949
REEP3	6	5	1.8203	0.072068
SLC35B4	6	5	1.6102	0.072308
THSD7A	6	4	1.5887	0.071882
TRIM65	6	4	1.4755	0.071519
UBQLN1	4	4	1.7715	0.072492
USP34	5	4	1.2815	0.072185
ZNF317	6	4	1.3776	0.071931
AADACL3	4	1	-0.48894	0.083427
ACTC1	4	2	1.2158	0.074512
ACY1	5	4	1.4716	0.076003
ADARB2	6	5	0.6679	0.084988
ADCY7	6	5	1.2374	0.084433
ADGRG5	6	5	0.37798	0.085444
AKIRIN2	6	3	0.81829	0.085351
AKR1C4	6	5	1.4365	0.086262
ALDH1A1	6	5	1.5179	0.079567
ALDH3A1	6	1	-0.1214	0.080921
ALKBH8	6	5	1.0226	0.081564
ALOX15B	5	5	2.5171	0.077004
AP2M1	6	4	1.0902	0.081626
APCDD1L	6	4	0.91079	0.082029
API5	6	5	2.0487	0.081284
APOA1	5	3	0.97952	0.085361
ARHGEF10	6	3	0.66715	0.084396
ARL2	6	2	-0.22375	0.077909
ARMC10	6	5	0.77758	0.07379
ASPDH	6	2	0.29555	0.078672
ASXL2	6	5	1.1786	0.084624
ATG12	6	4	0.94691	0.080695
ATP10B	6	4	0.4412	0.085532
ATP1A1	6	5	1.4657	0.07793
B4GAT1	6	5	1.3481	0.0843
BEX5	6	3	1.4029	0.076268
BPIFA2	5	4	1.2136	0.083697
BSN	4	4	2.0763	0.08136
BTBD8	4	4	1.1827	0.081632
C1orf228	6	5	1.2523	0.075022
C1QL2	6	3	0.22301	0.082901
C21orf62	6	5	1.2492	0.078634
C5orf22	6	4	1.0484	0.082642
C5orf47	6	5	1.4827	0.085676
C6orf132	5	5	1.6628	0.081251
CACNA1H	5	4	1.33	0.073687
CACNA1S	6	5	1.7557	0.081719
CACYBP	6	4	1.1787	0.078092
CASC4	5	5	0.99482	0.081754
CBLL1	6	4	1.7646	0.08413
CCDC120	6	5	2.0113	0.083121
CCDC171	6	3	1.3213	0.08387
CCDC25	6	4	1.7481	0.075392
CCDC85B	6	5	1.21	0.080228
CD209	5	4	2.4224	0.075322
CDC42EP2	5	3	0.70216	0.084047
CDC73	6	5	1.953	0.075235
CELSR1	3	2	1.9355	0.075774
CENPC	6	3	0.89368	0.080785
CFAP70	6	4	0.94648	0.073892
CHMP4A	6	4	1.0479	0.07963
CHMP5	6	5	0.42456	0.08198
CLEC12B	6	5	1.5189	0.07356
CLMP	4	2	2.1491	0.07616
CMTM8	6	5	1.443	0.085168
COL26A1	4	3	1.3042	0.077835
COL4A3BP	6	5	0.89133	0.074001
COL6A3	6	5	2.2274	0.082796
COPZ2	6	4	1.2692	0.086229
COQ2	5	2	0.89433	0.079356
CPSF1	6	5	2.1328	0.084494
CRYGB	5	4	1.4867	0.074302
CTRL	5	3	1.2742	0.077224
CTSW	6	4	1.1749	0.083999
CYP4F11	6	3	0.32508	0.083042
CYSTM1	4	4	1.2847	0.082169
DAPK1	6	4	1.0338	0.082956
DERL1	6	5	1.2606	0.078281
DHRS13	6	5	2.1579	0.083615
DNASE1L1	5	5	1.4	0.07927
DPPA4	6	5	1.0892	0.085961
EDEM2	6	5	1.3178	0.075865
EIF4E	5	4	1.5002	0.077965
EML1	6	3	-0.00023339	0.083314
ERVMER34-1	6	4	1.4503	0.08199
F5	6	5	1.2096	0.086164
FBXO48	6	4	1.2912	0.076541
FECH	6	5	0.8086	0.077963
FEN1	5	3	0.47315	0.080173
FGF13	6	4	0.57569	0.081562
FGFBP1	6	4	1.0519	0.084597
FOLR3	6	5	1.0216	0.08521
FOXD4L5	5	4	1.5816	0.073511
FREM3	3	3	2.7753	0.083806
FSCN2	5	5	1.5266	0.079324
FTSJ1	6	5	1.0243	0.08234
FUT1	5	5	2.1237	0.08031
GAPDH	4	3	1.205	0.075685
GOLGA1	6	4	1.1543	0.07804
GOLGA6C	2	1	0.97352	0.077137
GP1BB	5	3	1.5186	0.083171
GPBP1	6	5	1.6293	0.082461
GRPR	6	5	1.3965	0.077265
GSR	6	4	1.2152	0.075045
HHLA2	6	5	1.6292	0.084653
HIST1H1B	6	3	0.62675	0.0849
HIST1H3A	5	3	1.4289	0.085612
HIST1H4E	6	2	0.13723	0.081736
HIVEP2	4	3	1.8316	0.083274
HMGCS1	6	5	1.0195	0.076632
HOXA3	5	3	0.63319	0.080847
HOXB6	6	2	0.4638	0.078989
HOXC5	5	3	1.6729	0.084914
HTR1F	6	5	0.96875	0.085577
IFT122	6	5	1.3043	0.074933
IL12A	5	3	1.6628	0.073082
IL17RB	5	4	1.4852	0.085391
IPMK	6	4	1.5432	0.07802
IZUMO3	6	5	1.7334	0.080751
JADE2	6	2	0.92291	0.074197
JUP	6	5	1.873	0.076069
KCMF1	5	5	1.076	0.074259
KCNE2	6	4	0.93204	0.079232
KCNJ10	5	5	1.3732	0.076694
KDM6B	5	3	1.0364	0.086061
KIR2DS5	4	2	1.4669	0.08241
KLHL26	6	4	0.96159	0.076989
KMT2C	5	5	1.067	0.07958
KPRP	6	3	0.31094	0.085709
KRT6C	5	4	2.4604	0.076286
KRT9	6	4	0.62899	0.084499
L3HYPDH	4	3	1.7093	0.074195
LARGE2	6	3	1.8244	0.083171
LDHD	6	4	1.6743	0.079058
MAGEA3	6	3	1.138	0.073518
MAGEB17	6	3	0.85093	0.079174
MAP3K4	6	4	1.1033	0.077202
MAP4	6	5	1.2704	0.081147
MED24	6	5	1.6328	0.086091
MEGF11	4	4	2.1228	0.077578
MESD	6	4	0.81475	0.08268
MFAP4	6	5	1.6927	0.080008
MIB1	6	5	1.1177	0.080771
MRPL10	5	5	0.81549	0.073052
MRPS34	6	5	1.3399	0.072819
MYL4	6	4	1.6229	0.080275
MYNN	4	3	1.6284	0.086106
MYO6	6	5	1.0526	0.081199
NAA10	6	5	1.4453	0.077615
NAMPT	6	5	0.91721	0.085912
NEFM	4	4	2.544	0.077365
NIFK	5	4	0.79424	0.084989
NIPSNAP3A	6	5	1.1073	0.082107
NKAIN4	5	3	1.8167	0.072711
NKD1	5	2	1.1488	0.083711
NMS	5	5	1.1391	0.083008
NRIP1	5	4	1.6387	0.081802
OLFM1	6	4	1.1446	0.074995
OLFML1	6	5	0.93891	0.072834
OMD	5	4	1.1361	0.075885
P2RY13	6	2	-0.31712	0.080364
P3H1	4	3	1.9971	0.085326
P4HA2	5	4	1.8195	0.077078
PALB2	5	3	0.39831	0.085154
PCDHGA2	6	4	1.2513	0.080551
PDZD2	6	2	0.609	0.084581
PGGHG	6	4	0.66903	0.07307
PGLYRP2	6	2	0.041428	0.077094
PHAX	5	4	0.90717	0.084772
PHF2	4	3	1.2998	0.073674
PHF23	5	2	1.0554	0.084193
PLA1A	4	4	2.0513	0.07698
PLA2G7	6	5	0.8656	0.073988
PLAC8L1	6	4	1.3169	0.075305
PLK1	5	3	0.9648	0.073405
PLLP	6	4	1.4705	0.075115
POM121L2	6	3	0.76355	0.086054
POP7	6	4	0.87306	0.074495
POTEE	3	3	2.6975	0.083215
PPIF	5	5	1.8318	0.079174
PPP1R1B	5	4	1.744	0.080858
PPP1R36	4	3	1.4404	0.08559
PPP2CB	6	3	0.39532	0.076664
PRAMEF20	5	4	1.4806	0.080572
PRDM16	6	4	1.1185	0.081463
PRR14L	6	2	1.3122	0.085179
PRR3	5	4	1.703	0.077866
PRSS35	6	4	1.2947	0.076119
PRTFDC1	5	3	1.2162	0.076063
PZP	6	2	-0.69875	0.082747
RAB36	6	3	-0.1167	0.085687
RAB3D	4	3	0.47226	0.072872
RAD52	5	5	1.4686	0.074127
RAPGEF3	6	1	0.72774	0.079322
RET	6	5	0.88872	0.084925
RFXANK	6	3	1.3264	0.076274
RHAG	6	3	1.2289	0.073331
RHBG	6	5	1.8101	0.078071
RNF139	6	3	1.3065	0.076858
ROBO4	6	2	0.48886	0.080566
RORC	6	2	1.065	0.073428
RPP25L	5	5	1.4975	0.082194
RPS10	2	2	3.3415	0.085687
RPS14	3	1	0.58164	0.082305
RPS20	5	2	1.3303	0.074569
RPS6KA6	5	4	1.4521	0.082785
RXFP1	3	3	1.9786	0.083482
S100A10	5	2	1.2592	0.079097
SAP130	5	4	2.0184	0.082356
SAP18	6	2	0.1991	0.076736
SBK3	5	4	1.9367	0.074087
SCAPER	6	5	1.1711	0.073569
SCARB2	6	4	0.45645	0.083833
SEMA3E	6	4	1.5671	0.077895
SIAH3	5	5	2.5116	0.076246
SKA2	5	4	1.3432	0.07852
SLC14A2	6	5	1.0798	0.084758
SLC17A1	6	2	1.0655	0.073897
SLC17A7	6	4	1.0368	0.073174
SLC22A9	2	2	2.905	0.079183
SLC27A5	6	2	-0.13083	0.072606
SLC2A14	6	4	0.99782	0.086243
SLC38A4	6	3	1.3634	0.075745
SLC41A2	6	4	0.98381	0.075199
SLC4A3	4	1	-0.69673	0.079345
SMC3	3	1	0.89004	0.072692
SORT1	6	5	1.139	0.076774
SOX13	5	2	1.1453	0.082447
SPCS2	5	3	0.81037	0.075236
SRRM3	6	4	1.4824	0.080124
STARD6	6	4	0.99481	0.074413
STRA8	6	4	0.78145	0.082152
SURF6	5	5	2.2524	0.074854
TARM1	5	2	-0.91454	0.081914
TATDN1	4	2	1.1597	0.084459
TBC1D8B	6	3	1.148	0.07904
TBX3	4	3	1.8644	0.083624
TCEAL4	3	1	0.2004	0.077385
TCF20	3	2	1.9824	0.079403
TEX26	6	4	1.8124	0.083926
TFAP4	6	4	1.1727	0.081861
THOP1	6	3	1.202	0.081296
TLX2	6	5	1.4304	0.08534
TMEM150B	5	4	0.20253	0.082685
TOR4A	6	5	1.4228	0.079481
TOX3	6	3	0.35997	0.073274
TRAPPC3	5	2	0.27123	0.079523
UBE3D	6	4	1.5665	0.077478
UBLCP1	6	3	1.1515	0.084012
UGT1A7	5	3	1.8942	0.082938
UPF1	6	4	1.3704	0.076396
UPK3A	6	3	0.7009	0.084811
VBP1	5	4	2.2043	0.078897
VKORC1	4	3	1.6154	0.08464
VPS13C	6	5	1.324	0.073154
VPS53	6	5	1.839	0.085453
VPS8	6	5	1.8353	0.080872
VRK2	5	5	0.89118	0.083303
WDCP	6	3	0.58135	0.079867
WDR31	5	4	2.1109	0.079645
WDR64	6	5	1.1215	0.083381
WDR88	6	2	-0.047748	0.074474
YRDC	6	5	1.0577	0.082156
ZBTB32	5	3	1.0755	0.079859
ZBTB47	5	5	1.3905	0.082605
ZDHHC24	5	3	1.4458	0.081158
ZFP64	5	5	1.612	0.081251
ZMIZ2	4	4	1.6382	0.077954
ZNF101	5	3	0.95837	0.080178
ZNF254	6	5	1.4011	0.085992
ZNF260	6	4	1.554	0.084843
ZNF273	5	4	1.3914	0.081291
ZNF30	4	2	0.71237	0.076958
ZNF419	5	4	1.5291	0.083862
ZNF486	5	3	1.1938	0.083528
ZNF821	5	3	1.2441	0.078378
ZNF865	6	3	0.24542	0.079692
ZNRD1	6	3	1.5405	0.077419
AKIP1	6	5	1.4452	0.086535
CIR1	6	3	0.78161	0.086584
LGALS16	6	2	-0.3447	0.086395
MED10	6	4	1.289	0.086632
PAIP2B	6	5	1.416	0.086326
RAD51D	6	3	0.71104	0.086452
TRIM45	5	2	1.5494	0.086546
CBX1	6	4	1.4887	0.086794
CLDN18	5	4	1.7616	0.086825
GAPVD1	5	4	1.1369	0.086822
LY6D	4	3	1.3986	0.08688
MRPS7	6	4	2.1729	0.086991
MAPK13	6	4	1.5736	0.087113
DEK	3	1	0.39432	0.087362
FAM208B	6	3	0.53458	0.087277
GCM1	5	3	1.3535	0.087422
GNB2	5	3	0.67966	0.087345
RAB17	5	4	1.5035	0.087423
ABAT	6	5	0.9959	0.1051
ABCA9	6	4	0.43413	0.09278
ABCF3	5	3	2.0019	0.094589
ABRA	6	5	1.1475	0.10333
ACADSB	6	4	-0.3598	0.087954
ADAMTS10	5	2	0.59929	0.099991
ADAMTS12	5	3	1.1845	0.10538
AGAP2	5	3	0.81962	0.10669
AHCY	6	5	1.4022	0.096504
AKAP1	6	4	1.0312	0.088221
AKAP13	6	5	1.1134	0.097834
AKNA	5	4	0.64658	0.10316
ALCAM	6	5	1.4467	0.10664
ALDH3B1	6	4	0.90151	0.1028
ANAPC15	5	4	1.5864	0.10116
ANKRD50	6	2	1.0355	0.10922
ANKRD61	6	5	1.6133	0.097797
ANKS6	5	4	1.6266	0.096153
ANXA3	6	3	0.49981	0.099355
ARHGEF11	6	5	0.51897	0.099603
ARSA	5	4	1.7788	0.088418
ASB12	6	4	0.95393	0.089959
ASCC3	6	5	1.6211	0.098217
ATOH7	5	3	1.1343	0.090974
ATP11B	4	4	1.047	0.10726
ATP6V1G3	6	4	1.4899	0.089006
AXL	6	4	1.6497	0.093019
BAHCC1	6	3	0.58788	0.1079
BATF	5	3	1.4637	0.088156
BBS2	6	5	0.82249	0.10726
BCL9L	6	3	0.63972	0.091601
BMP2	6	5	1.0282	0.10636
BOC	6	4	1.0553	0.10428
BPI	6	4	0.67914	0.095568
BSND	5	4	0.89921	0.098341
BTF3	4	2	0.40403	0.093234
C16orf96	5	4	1.9121	0.1066
C1orf53	5	4	1.1979	0.094461
C1QTNF3	5	4	1.1539	0.09406
C2CD4D	6	3	0.6548	0.092884
C2orf88	5	1	0.54438	0.088773
C5orf15	6	5	1.1391	0.089123
C6orf47	5	2	1.1772	0.089296
C6orf62	6	2	-0.73494	0.090146
C7orf69	1	1	3.2572	0.10406
C8orf58	6	5	1.3147	0.096008
C9orf131	6	3	0.54493	0.10006
CA9	6	4	1.2224	0.10581
CABP1	5	3	1.5623	0.10108
CACNA1A	5	3	0.84471	0.096221
CAD	3	3	1.4912	0.098856
CALM2	6	4	1.0864	0.092394
CAPN7	6	5	1.5703	0.099387
CCDC116	5	3	0.49813	0.098545
CCDC149	6	3	1.4125	0.098232
CCNG2	5	4	1.01	0.098098
CCNT2	6	4	1.022	0.096369
CD33	6	5	1.5464	0.10511
CDC14B	6	2	0.37281	0.10229
CDK11B	5	4	1.1318	0.10289
CDKN2B	6	5	1.143	0.093818
CDKN2D	6	5	1.2199	0.091124
CDYL2	6	3	0.89366	0.090529
CEP89	6	4	1.3711	0.089847
CERK	6	5	1.4597	0.10448
CERS6	6	5	1.0953	0.10216
CFAP157	6	2	0.85933	0.098818
CGA	6	4	-0.11259	0.098167
CHCHD2	6	4	2.2968	0.095493
CHST5	6	4	1.0987	0.098021
CILP	6	4	0.85358	0.094409
CIZ1	6	4	1.5982	0.10333
CKM	5	3	0.67886	0.10625
CLCA4	6	3	1.3446	0.10764
CLCNKA	4	3	0.9174	0.10566
CNBD1	6	3	0.51744	0.091113
CNOT9	6	4	0.54651	0.087879
CORT	6	5	1.7866	0.1009
COX15	6	2	0.27126	0.089263
COX5A	5	2	0.63026	0.092193
CPAMD8	6	4	0.57235	0.091838
CPNE7	6	4	1.1125	0.09436
CPSF3	6	3	0.94273	0.10214
CPT2	6	5	0.86943	0.09389
CRBN	6	3	0.95443	0.10185
CRISP3	5	3	0.82001	0.090083
CSRNP2	4	4	1.9906	0.10062
CST1	6	3	1.018	0.09135
CTSZ	5	2	1.0242	0.088279
CXADR	6	4	1.255	0.1017
DACT1	6	4	1.2124	0.09626
DARS	6	4	1.2769	0.10481
DBNDD1	4	3	0.83742	0.090882
DCDC2B	6	4	0.61922	0.10004
DCTN4	5	3	0.85168	0.095769
DEFB129	6	2	0.5655	0.10168
DEFB131A	3	3	2.248	0.098915
DEPDC1B	6	3	1.0732	0.10358
DGKZ	6	4	0.95133	0.097556
DISC1	5	4	1.6783	0.10238
DNAAF1	6	5	1.1994	0.099566
DNAJC11	6	5	1.6711	0.097
DOLK	6	4	1.319	0.094882
DPY30	6	4	1.5791	0.10865
DROSHA	6	4	1.6974	0.10704
DSN1	6	5	0.43622	0.10575
DUSP9	6	5	1.0797	0.094204
DYNC1I1	5	1	0.89998	0.10399
EIF2S3	6	3	0.77821	0.10034
EIF5	5	2	0.09639	0.094803
ELOA	6	3	0.65237	0.10822
EMC9	5	2	0.51782	0.10601
ENHO	6	3	1.1015	0.10806
EPHA10	6	4	1.4366	0.10313
EPOR	3	3	1.7352	0.091957
ERMP1	6	2	0.62159	0.10073
EXD3	4	3	1.7164	0.1017
FABP1	6	3	0.64157	0.10577
FABP6	5	3	1.1612	0.10036
FAM131C	5	2	0.34627	0.10347
FAM20A	6	3	1.7193	0.10648
FAM220A	5	2	1.0147	0.089586
FAM221A	6	4	1.149	0.098701
FAM24A	3	2	1.6198	0.10547
FANCI	6	3	0.8623	0.096899
FBLN7	6	5	0.99871	0.096823
FBXO33	5	3	1.454	0.10896
FEZF2	5	3	1.0285	0.099067
FKBP2	5	3	1.6087	0.0932
FLI1	5	2	0.60169	0.10879
FRRS1L	5	4	1.2603	0.10096
FUT6	5	3	1.0545	0.092693
FUT8	6	4	0.43205	0.10124
GABARAP	6	5	0.99039	0.095288
GALNT11	4	3	1.3215	0.095237
GATAD2A	5	4	1.3916	0.09246
GATD1	4	3	1.4991	0.096512
GATM	6	3	1.0003	0.109
GC	6	5	1.8015	0.090855
GDPD3	6	5	1.1112	0.1049
GHR	6	5	1.0478	0.10522
GK	6	5	0.96172	0.090534
GLG1	6	3	0.62929	0.10052
GLIPR1	5	4	0.52983	0.10545
GLRX5	6	2	0.51498	0.10671
GNL1	6	2	0.46361	0.10551
GNRHR	5	3	0.60815	0.093063
GPR173	6	5	1.4439	0.097462
GPR20	5	3	0.92559	0.10545
GPR4	6	4	0.8743	0.095863
GRIA1	6	5	1.4348	0.090422
GRIA3	6	5	1.2036	0.10241
GSS	5	3	0.18971	0.10238
GTF2H2C	3	3	1.6514	0.088006
H2AFX	5	3	1.4135	0.10694
HFM1	6	5	0.88641	0.096753
HHAT	6	4	1.8091	0.096207
HIKESHI	5	3	0.89537	0.10516
HIST1H2BI	6	5	1.1886	0.099203
HNRNPU	6	4	1.3353	0.089775
HS3ST4	5	4	1.7406	0.10526
HSD17B14	6	5	0.41845	0.09259
HTR3D	5	4	1.0874	0.10411
IAH1	6	5	1.5615	0.096879
ICA1L	5	4	1.8137	0.096055
ICAM1	6	4	1.4852	0.10281
IDS	6	5	1.0534	0.099893
IFI35	5	3	0.8719	0.10545
IFITM10	5	3	0.78558	0.10738
IGFL4	5	2	1.5067	0.096088
IGSF8	4	4	1.1953	0.094985
IKBKE	6	5	0.91858	0.089745
IL16	6	3	0.62246	0.10531
IL1RL2	6	4	1.2058	0.10117
IL31	6	5	1.9585	0.097138
IL31RA	5	3	1.7933	0.089922
IMPACT	6	5	1.3303	0.10129
INPP5D	5	4	1.2565	0.098311
IQSEC2	6	4	-0.45624	0.091435
IRGC	6	3	1.2576	0.091986
IRS1	5	3	0.6338	0.092932
IRS4	6	5	1.6937	0.10261
ITPR3	6	3	0.64322	0.094791
IWS1	5	3	1.1965	0.093476
KBTBD2	6	4	0.64673	0.10764
KCNH2	5	4	1.1032	0.095918
KIAA1549	3	2	1.6877	0.10892
KIF21B	5	3	1.2954	0.099638
KIF27	6	4	1.3893	0.10686
KIFC2	4	2	1.4872	0.10331
KLHL3	6	5	1.2607	0.10941
KRT20	6	2	-0.20216	0.10625
KRT72	6	3	1.2019	0.10157
KRT76	6	5	1.5977	0.096551
KRTAP12-3	5	4	0.90963	0.088138
LARS2	5	3	0.60047	0.10418
LCE1B	5	3	0.75683	0.093955
LCE1D	5	1	-0.24913	0.10578
LEFTY2	6	4	0.91974	0.096375
LGALS12	6	4	0.86952	0.09059
LONRF1	6	3	0.79408	0.10645
LOX	6	2	0.69162	0.088345
LPAR4	5	3	1.6762	0.087797
LPO	6	5	0.86786	0.096563
LRG1	6	4	1.2757	0.094203
LRRC42	6	3	1.0397	0.089575
LST1	3	3	1.0854	0.10464
LTN1	6	5	0.62101	0.096198
MAGEB2	6	4	1.5344	0.10142
MAN1A1	6	5	0.79472	0.098424
MAP4K5	6	5	1.6559	0.088329
MCAM	6	1	-0.26713	0.097918
MCAT	5	4	1.2574	0.10384
MCCC1	6	2	-0.14955	0.1084
MCCD1	6	1	-0.1694	0.099323
MDM1	5	3	0.91921	0.1026
MED15	6	5	1.3629	0.1063
MED19	5	4	1.7798	0.10509
MED26	6	5	0.85471	0.097295
MED29	6	5	1.2152	0.10152
METTL17	6	3	0.79548	0.09092
MGEA5	6	4	1.6459	0.10242
MLLT6	5	4	1.3024	0.095975
MMACHC	6	3	0.18396	0.1047
MMP13	6	3	0.24177	0.092851
MMP9	5	3	1.2405	0.090867
MOB3A	6	3	1.4523	0.10752
MPPE1	5	2	0.23924	0.091814
MRGPRX1	5	3	1.1624	0.10505
MRI1	5	4	2.2924	0.10139
MRPL35	6	5	1.0137	0.099202
MRPL47	5	3	1.2927	0.10204
MRPS14	2	1	0.78581	0.10064
MTRNR2L3	4	3	1.9083	0.1094
MYBPC2	6	5	0.75288	0.097068
MYH10	6	1	-0.55001	0.089421
MYH2	5	4	1.1505	0.10843
NEIL1	4	3	0.72291	0.10324
NICN1	6	4	1.3953	0.094337
NKX3-2	6	5	1.7765	0.08977
NKX6-2	6	4	1.2206	0.10246
NPRL2	6	5	1.7598	0.091023
NRAP	6	5	1.1699	0.10193
NSMCE3	6	3	1.4338	0.089951
NSRP1	5	4	1.374	0.10906
NSUN2	6	2	1.0135	0.095154
NUBPL	6	5	1.4295	0.098172
NUDC	2	2	1.9285	0.10144
NUPR1	6	4	1.1229	0.090143
OC90	4	2	1.2586	0.094955
OSGEPL1	6	4	1.0259	0.09119
OTOR	5	4	0.13613	0.091508
OTX1	6	3	0.98314	0.093731
OXCT1	5	4	1.1034	0.092626
PAG1	6	5	1.5128	0.097948
PALMD	6	3	1.1166	0.092171
PAPSS1	6	4	0.89613	0.10898
PAQR5	2	1	1.8737	0.093806
PARVG	4	2	1.4743	0.10741
PCDHA2	5	2	1.0896	0.097552
PCDHB5	6	3	1.454	0.10554
PCDHGA3	6	4	1.5724	0.091692
PDCD2	6	5	1.0375	0.10712
PDE6B	6	3	-0.80464	0.095834
PEAK1	5	2	1.3898	0.088884
PELO	6	4	0.91179	0.10471
PFAS	6	5	2.0095	0.097106
PHLDB3	4	3	0.69325	0.10856
PHPT1	6	5	1.3987	0.090355
PI15	5	3	-0.31216	0.10826
PICK1	6	5	1.1221	0.088094
PIGH	6	3	0.8546	0.10671
PIK3R5	5	4	1.9312	0.092432
PLCH1	6	5	1.4541	0.099833
PLEKHG4B	6	3	0.95118	0.10616
PLEKHH3	5	3	0.10722	0.10878
PLK4	6	4	1.7195	0.094993
PLSCR3	4	3	0.77162	0.10746
PLXNA2	5	2	0.24714	0.10445
PMAIP1	6	2	0.33412	0.10739
PMEL	5	3	1.9195	0.096846
PMM2	6	5	1.76	0.089276
POC1A	4	3	1.6177	0.09687
POLDIP3	6	3	0.76355	0.096953
POLR1A	6	5	1.7127	0.099825
PPIB	5	3	1.5921	0.10942
PPP1R26	5	4	1.8956	0.091441
PPWD1	5	1	0.23255	0.10892
PRAME	6	4	1.5653	0.10131
PRAMEF8	4	4	2.0766	0.10157
PRCC	5	3	1.1595	0.089859
PRELID3B	6	5	1.4227	0.10927
PRIM2	6	5	1.4988	0.09826
PRKACA	6	5	0.75073	0.10295
PRKX	5	2	1.3823	0.088688
PRMT9	5	4	1.6526	0.10048
PRND	6	4	1.3369	0.093378
PROCA1	5	4	1.1394	0.10607
PROCR	6	5	1.0705	0.10884
PRPF18	6	5	1.0201	0.10819
PSMA5	6	4	1.4293	0.092386
[truncated: 16,177 more rows]

## Sheet: RIPK2_DMSO_H
group	guides	guides_good	lfc	p
RHOBTB3	5	5	2.8521	4.0897e-06
SCRIB	5	4	1.7995	4.0897e-06
RNF11	5	3	2.4509	4.2261e-05
ZNF148	6	5	1.8686	3.6808e-05
DCST1	5	5	2.446	6.2982e-05
NOV	6	6	2.1895	0.00012787
BTN2A1	4	3	2.2597	0.00019985
CISD1	5	3	0.93603	0.00017749
TMUB2	6	2	-0.12199	0.00018731
CCR6	5	5	2.1186	0.00039343
CERKL	5	3	1.8102	0.00034817
PRM1	2	2	3.672	0.00030619
SSR2	5	1	-1.2617	0.00039071
AFMID	3	3	2.7055	0.00062573
CISD3	4	2	0.97837	0.00063773
FAM178B	5	3	0.60248	0.000647
FKBP2	1	1	6.1298	0.00066772
PRR22	3	3	3.6307	0.00067481
SP5	5	5	2.3086	0.00052321
SERPINB8	6	3	1.657	0.00072934
ACY1	4	2	1.6195	0.00092019
AKAP7	6	6	1.0562	0.0010374
AMD1	5	5	1.7763	0.00095673
B3GAT2	5	2	0.41951	0.0010298
C2CD4C	5	3	1.6251	0.0010576
ESRRB	5	1	0.30875	0.00091256
RCVRN	6	3	1.3327	0.00093873
SAMD5	6	3	1.0134	0.00082695
SLCO4A1	4	4	2.0143	0.0011061
HOXC9	5	4	1.7488	0.0011885
RPL36A	3	1	1.8562	0.0011716
ADPRH	6	4	1.7322	0.0016449
CALML4	4	2	1.8206	0.0017332
CCDC3	4	3	2.5571	0.0014295
CYP7B1	6	6	1.9902	0.0017327
FLRT2	3	2	2.7094	0.0017411
GORASP1	4	1	1.2138	0.0015555
HEXA	5	4	2.1317	0.0017779
INTS6	5	5	1.5905	0.0016629
LAMA3	5	4	1.5516	0.0016716
METTL9	4	2	1.9662	0.0017687
PTGS1	5	4	1.3429	0.0014093
TOX	3	3	3.839	0.0013804
VTI1B	3	2	2.4283	0.0017065
WASHC4	6	6	1.5389	0.0017766
ZNF391	4	4	1.6703	0.0016749
CSTF2T	6	6	2.1737	0.0018319
AKAP11	5	3	1.5523	0.0025425
CSTF2	6	5	2.0711	0.0020288
DNAJB9	5	4	1.0999	0.0022365
FGFBP2	6	5	2.1973	0.0024639
KIAA0513	6	4	1.557	0.0024143
MPV17L	4	2	1.6285	0.0024023
NEUROD6	5	3	0.19712	0.0025239
PTH2	6	6	2.1198	0.0024847
RNF149	5	4	1.5379	0.0022071
RUNDC3B	6	4	2.3151	0.0019115
SBNO1	5	4	1.0637	0.0020849
STXBP6	5	4	1.9548	0.0021842
TLX3	6	5	1.403	0.0023592
TMPRSS11F	6	4	1.3115	0.0022829
TNFRSF13C	5	3	1.6928	0.0022387
UBE2K	5	2	0.84535	0.0022022
WDR27	5	4	2.4238	0.0025152
ZSWIM3	6	5	2.1505	0.0019595
ZNF512B	5	3	1.6588	0.0026155
ATP5I	6	3	0.4342	0.0030703
BARD1	5	5	1.4928	0.0031521
BCL2L1	3	2	1.2035	0.0031019
C1QTNF5	2	2	3.2772	0.0031957
CLVS1	5	3	1.4867	0.0032028
DDX5	6	5	1.4823	0.0028914
GALP	3	3	3.1032	0.0031235
HMGN5	6	6	1.9754	0.0027764
ITGA8	5	4	1.9122	0.0030643
LRRC41	6	6	1.4978	0.0030965
NCR3	4	3	2.2301	0.0027257
PCDHB1	4	3	1.7119	0.0028282
SEL1L2	6	4	1.6494	0.0030087
WDR98	6	3	0.9513	0.0027153
C9orf84	5	4	1.7632	0.0034193
CT62	5	4	2.1888	0.0033282
EPHA7	6	6	1.1232	0.0032857
HSD11B1L	4	3	2.5433	0.0033942
TUSC3	3	1	1.7723	0.0033882
TCEA2	5	4	1.963	0.0035049
GPC2	4	4	2.2384	0.0035894
ZNF837	4	4	2.1134	0.0035714
TCHHL1	6	4	0.6604	0.0036701
TNNI1	4	3	0.96265	0.0037083
BEX1	6	4	1.1358	0.0042541
C8B	6	4	1.4198	0.0046517
CLEC12A	5	4	1.1998	0.0047051
EBAG9	6	3	-0.50655	0.0039193
GPX3	5	5	1.1204	0.0044101
HLA-DQA2	4	4	1.789	0.0045164
IFIH1	5	5	2.0891	0.0038872
INSM1	5	4	2.3742	0.0045284
KDM1A	5	5	1.4032	0.004547
LIG4	5	4	1.3647	0.0047515
MINDY1	5	3	1.3323	0.0038414
PCBP4	4	3	1.9352	0.0042023
PIFO	5	3	1.2685	0.00474
PRDM8	4	2	0.91387	0.0046915
PSMB4	6	6	1.1198	0.0038735
QTRT2	6	4	0.49383	0.0043763
RIMKLA	5	3	1.8605	0.0047237
RNF128	5	3	1.5118	0.0044521
SLC23A1	5	4	1.3938	0.004493
SMIM18	3	2	1.7904	0.0041096
SOX17	3	2	2.0156	0.0044592
SRSF2	4	2	0.26869	0.0044543
TLE3	2	2	2.456	0.0041903
TMEM63C	5	4	2.2064	0.0047057
WDR45	5	4	1.6403	0.0039395
DOCK3	5	3	1.2755	0.0049778
ERCC2	5	4	1.8743	0.0050775
GRIK3	6	5	1.3719	0.0050634
NPS	2	2	2.6141	0.0050775
NSUN2	5	4	1.6823	0.004975
PTGR1	4	3	1.2915	0.0050257
SIT1	5	3	1.0192	0.0050072
MORC4	5	3	1.4198	0.0053546
NEGR1	5	3	0.33782	0.0053186
PCED1B	5	5	2.104	0.0052411
RGS22	5	3	1.8091	0.0051457
RLN2	5	5	1.8687	0.0053802
TUBB4B	3	3	2.6441	0.0053617
ZFP41	4	2	1.427	0.0053415
C20orf141	3	3	2.0299	0.0057728
AHSP	5	3	1.3794	0.0059549
APOL2	5	5	1.7829	0.0060569
HTR6	5	5	1.3412	0.0060449
KDELR3	4	2	0.78627	0.0059947
MFSD12	2	1	1.5235	0.0059391
SOX10	5	3	1.7007	0.0059588
NTMT1	4	1	1.2362	0.0061371
ACE	5	4	1.051	0.0065482
CEBPG	2	2	2.3435	0.006648
GALK2	5	4	1.4682	0.0062548
GPR107	6	6	1.2927	0.0065144
GPR32	3	2	1.9656	0.0066791
KRTAP4-7	6	3	0.2468	0.0066387
SPG7	4	2	1.941	0.0066379
TAC3	4	3	0.89631	0.0066436
TEX36	5	5	1.8223	0.0064533
TMPRSS3	4	4	2.1079	0.0064948
TOR1AIP1	5	5	1.6677	0.0065935
ZNF460	4	2	2.2328	0.006311
TSC2	4	4	2.1067	0.0067576
MUT	5	5	1.434	0.0069196
PIANP	4	3	2.0577	0.0068978
ABCA13	6	3	1.5092	0.0074381
ABTB2	6	5	1.5093	0.010176
ADAMTS8	4	4	3.0541	0.0083799
AKAP13	4	4	1.9574	0.0097633
ANKDD1A	4	4	2.1367	0.0083712
ANKRD36B	4	4	1.8945	0.009375
AQP6	6	5	1.437	0.00873
ART4	4	4	1.886	0.0099465
ASIC4	6	3	0.84008	0.0084464
ATG101	5	3	1.1881	0.0072577
ATP2B1	4	4	2.3539	0.0090233
C15orf41	4	4	1.8207	0.0082512
C19orf38	6	6	1.122	0.0091727
C19orf84	4	3	2.4695	0.0074365
C1orf35	6	6	2.077	0.0077724
C5orf47	3	3	3.0667	0.0091313
C8G	6	3	0.96995	0.0080892
CCAR1	6	4	1.234	0.0084186
CCL1	5	5	1.677	0.0076072
CCL4L2	2	2	2.0522	0.0079284
CD36	6	6	1.2871	0.0094219
CFAP206	5	5	1.7087	0.0087703
CTSA	5	1	0.79013	0.0097753
CYSLTR2	6	5	1.2112	0.0099411
FAM206A	3	2	1.7711	0.0081405
FNIP1	5	2	0.51643	0.0076028
GALNT12	4	3	1.6969	0.0094536
GLRX3	6	5	1.2645	0.0073926
GNA13	4	4	1.3803	0.0085287
GSTA4	6	3	0.92714	0.0087763
HSPA8	5	4	1.1555	0.0094459
ILF2	5	3	1.8603	0.0088052
KCTD17	6	5	1.5043	0.0086983
LEF1	6	6	1.5991	0.010228
MAPKAPK2	6	6	0.89236	0.0082092
MRGBP	3	2	2.0599	0.0093369
MYBL2	6	3	-0.1177	0.0085879
NBEAL2	5	5	1.4316	0.0076432
NBPF15	1	1	3.6411	0.010238
NRK	5	4	1.3563	0.00731
PIP4K2A	6	4	0.98005	0.010248
PNLIPRP3	5	5	1.6636	0.0078117
PTAFR	5	4	1.581	0.0099149
PTCD2	6	4	1.0637	0.010076
RAB3B	6	5	2.0726	0.008297
RNF216	5	5	1.4132	0.0099814
RNF41	6	5	2.1231	0.0093003
RPS16	3	2	1.9311	0.010218
RWDD2A	5	3	0.79725	0.010057
SEBOX	4	2	1.6615	0.0099465
SERPINB3	2	1	2.2262	0.0074812
SETD4	5	5	2.424	0.0094808
SHPRH	6	3	1.255	0.0088597
SIRPB2	3	2	2.0507	0.0080576
SIX4	5	4	1.5071	0.0098571
SLC25A36	6	2	1.3609	0.0094154
SLC6A2	6	4	1.6834	0.0098713
SORCS3	5	5	1.2994	0.0097513
SP110	5	5	1.4989	0.0095888
SP6	4	4	2.8305	0.0073378
STAT2	5	4	1.7241	0.0096215
TG	5	2	0.88339	0.009567
TSNAX	5	4	1.5946	0.0095566
ZFX	5	5	1.8605	0.0088052
ZNF2	4	3	2.2532	0.0091569
ZNF773	5	4	1.7317	0.0092093
TRIM9	5	4	1.8325	0.010301
ZNF276	3	2	1.4475	0.010381
ZNF92	5	4	1.8497	0.010466
DSC3	6	6	0.87457	0.010524
NAB2	5	5	2.0154	0.01068
RRM1	5	2	1.076	0.010706
SCN10A	6	5	1.5731	0.010582
WFDC1	4	3	2.0273	0.01066
TBX22	3	3	1.3971	0.010897
ACTR8	6	5	1.5139	0.011004
ERVV-2	6	4	0.59882	0.01097
GSE1	5	4	1.4182	0.011154
KLHDC1	5	4	1.1996	0.01118
RAD54L2	3	3	2.3827	0.011271
IBTK	6	4	1.6234	0.011356
NTN3	5	3	1.2448	0.01142
CD59	5	3	1.4889	0.011488
ACTA1	3	3	1.917	0.011796
ALG1L2	2	2	2.3049	0.011896
CDC42EP5	5	4	1.6859	0.011709
HSH2D	3	3	2.0125	0.011827
TMEM241	5	3	1.7107	0.011898
C15orf56	6	5	1.4961	0.011952
HMGB3	6	3	0.66858	0.012094
KRTAP13-4	5	3	1.5533	0.012129
C10orf90	6	4	0.87119	0.012396
C6orf99	5	2	0.62345	0.012583
CA7	4	4	1.2144	0.012544
CCDC28B	5	5	1.7518	0.01246
CPSF7	5	5	1.685	0.012608
MYL4	6	4	1.5371	0.012437
PAPOLG	5	3	1.2875	0.012427
BAK1	1	1	4.0529	0.012705
CAPN3	3	2	1.894	0.01271
ZNF577	5	3	1.654	0.012803
ACTBL2	4	2	1.9943	0.013685
CCDC85C	4	3	1.5765	0.014007
CD200	4	4	1.5963	0.013967
EFCAB7	5	4	1.8247	0.013288
EIF3L	5	3	0.77371	0.01326
ETNK1	5	5	0.65324	0.014145
GABRG1	6	5	1.2875	0.013698
GSTT2	4	3	1.1	0.014151
HSPA2	6	2	0.17334	0.013971
IFNA17	3	3	2.2203	0.013769
IL18RAP	5	5	1.2034	0.014249
KIF19	6	3	-0.12152	0.014266
LSM10	2	2	2.7011	0.013834
MDN1	5	2	1.3001	0.013964
MEIS1	4	3	1.6297	0.013513
PDE1C	6	6	1.1701	0.013817
PROSER3	5	4	1.5549	0.013332
RTN2	4	3	1.3663	0.013211
RTN4R	6	5	1.8689	0.014173
SAP30	4	4	2.2732	0.012969
SCOC	6	5	2.0876	0.013729
SPAG17	4	4	1.6996	0.013914
SPATA31A6	3	3	2.4902	0.014245
TLR5	5	3	1.0839	0.012994
TSPAN13	5	5	1.2401	0.013404
VNN2	4	4	1.9173	0.014194
ZDHHC2	5	3	1.4212	0.014255
C14orf28	5	2	0.64674	0.014854
CNOT6L	6	6	1.5944	0.014583
COL28A1	5	5	1.1941	0.014903
DTNB	6	3	1.0272	0.014929
FBXO18	5	2	1.0485	0.0144
ILDR2	4	2	1.2108	0.014849
LACTB	3	3	1.8044	0.01468
LNX2	6	3	0.71224	0.014756
MEX3C	3	3	2.3689	0.015033
PCMTD1	6	4	1.4971	0.014992
SLC11A2	3	3	2.2008	0.014703
STK40	6	6	1.1864	0.014976
TICAM1	4	4	1.8857	0.014491
TSPAN5	6	6	1.5187	0.014556
ABHD12	5	4	1.2688	0.021849
ABRA	4	3	1.4341	0.030082
ACSS3	5	3	0.86887	0.025246
ACTC1	5	2	-0.18216	0.027299
ADCK5	5	4	1.2311	0.021901
ADGRG1	6	1	-1.2882	0.029825
AGFG2	6	3	0.75256	0.030402
AKR1B15	4	4	1.8465	0.024575
ALDH3B2	5	3	1.3943	0.020358
AMTN	6	4	1.2361	0.018703
ANO8	6	2	0.074542	0.02048
AP2A1	6	5	0.89599	0.030109
AP3S1	3	2	1.2233	0.02551
APOBEC3D	3	3	1.5827	0.024755
APOO	6	3	0.86533	0.018769
ARAP3	4	4	1.9733	0.017962
ARHGEF37	6	5	1.4256	0.02014
ARRDC3	5	4	1.5781	0.026701
ARSE	6	3	0.6284	0.025454
ASB10	6	1	0.42075	0.027573
ATF5	4	4	1.204	0.021843
ATL3	5	5	1.9241	0.018129
ATP1B2	4	2	1.1603	0.01775
ATP6V1D	5	4	1.5027	0.0194
ATP6V1F	6	2	0.20063	0.029825
ATR	5	5	0.8629	0.025432
ATRIP	6	4	0.27016	0.030245
AVL9	6	6	0.92582	0.020257
BCL11B	4	3	1.5881	0.020599
BEST1	5	5	1.6173	0.027775
BNIP3	6	3	1.5803	0.03026
BOD1L1	5	4	1.7501	0.022447
C10orf62	5	3	1.2071	0.0239
C10orf95	5	4	1.614	0.029182
C11orf71	6	6	1.2395	0.022999
C17orf107	3	2	2.0394	0.019526
C17orf80	6	6	1.1608	0.020145
C1orf122	5	3	0.40233	0.025255
C1QBP	4	4	2.0358	0.015479
C2orf76	6	4	1.374	0.02877
C4orf46	5	1	-0.48112	0.024074
C9orf170	3	1	1.8426	0.02183
C9orf62	6	4	1.027	0.02056
CAB39	5	4	0.55747	0.030363
CACNA1A	3	3	1.4877	0.016408
CASZ1	4	4	1.3854	0.022874
CCDC127	5	4	0.6165	0.029811
CCDC151	5	4	0.99393	0.019447
CCNE2	5	5	1.3453	0.025498
CDCA7	5	3	1.1434	0.022162
CDK10	5	2	0.40843	0.027092
CFL2	4	2	0.67968	0.015814
CGRRF1	4	4	1.5769	0.017847
CHRAC1	5	3	1.6893	0.022293
CHST3	4	2	-0.56362	0.01634
CNNM4	3	3	1.4937	0.017131
CNPY3	6	3	1.3203	0.028301
COLGALT2	5	3	0.58719	0.026875
COQ3	6	3	1.1413	0.023893
CPE	5	5	1.3951	0.026883
CPEB1	4	3	1.4515	0.030253
CREB3	5	4	1.7972	0.016988
CRLF1	5	4	1.59	0.02789
CRLF2	4	3	0.49699	0.028369
CSN1S1	6	5	1.4053	0.016913
CSNK2B	6	4	0.87421	0.023941
CST4	4	3	1.7166	0.022832
CST8	6	5	1.4094	0.023801
CXCL1	4	1	0.13167	0.019003
CYP24A1	5	4	1.0088	0.020975
DBNDD2	2	2	2.9245	0.023197
DCAF16	5	2	1.0547	0.029615
DEPTOR	5	5	1.0481	0.015298
DEXI	4	1	0.93627	0.028494
DHX58	6	3	1.2211	0.026748
DLC1	4	3	0.96134	0.029583
DMAP1	4	4	1.6867	0.02231
DNAH3	3	2	1.5153	0.021552
DNAJA1	6	6	1.1212	0.021724
DRAXIN	5	3	1.4655	0.027155
DRD3	6	3	0.71273	0.027753
DUSP13	5	5	1.6513	0.030344
EEF2	5	3	1.2325	0.019632
EFCAB3	5	5	1.76	0.019641
EMCN	5	4	1.3587	0.02059
EPB41L5	6	3	1.2222	0.018007
ERC1	4	3	1.4559	0.026526
ERICH6B	4	4	1.3369	0.016617
EXOSC2	3	2	1.8169	0.027706
FAF1	6	5	0.84887	0.021961
FAM174B	6	4	1.8158	0.024328
FAM229B	3	3	1.5896	0.028307
FAM9B	6	6	1.476	0.017188
FASN	6	6	1.2038	0.01999
FGF10	4	3	1.4835	0.023964
FGFR2	6	6	0.8591	0.024762
FKBP9	5	4	1.9848	0.020382
FMO4	5	2	1.0957	0.021197
FN3KRP	4	4	1.4164	0.026879
FNDC10	3	2	1.7766	0.025434
FOXRED2	3	2	1.648	0.01859
FSTL1	6	5	1.2685	0.029751
FZD6	6	4	1.4989	0.015845
GAL3ST1	6	5	1.6323	0.029513
GBP6	4	4	1.3677	0.027484
GFPT2	6	5	1.2836	0.022458
GHRL	4	2	0.58501	0.02966
GJB2	6	4	1.5696	0.022874
GLIS1	6	3	0.68195	0.027497
GM2A	6	3	1.0956	0.017785
GNB5	5	5	1.4122	0.028899
GRK3	6	4	1.0875	0.028396
GTSE1	4	4	2.0196	0.01893
HAUS6	5	3	0.92688	0.026433
HBP1	5	4	0.99823	0.028474
HHATL	5	3	0.87961	0.018503
HIF1A	6	4	0.92999	0.02067
HIST1H2AL	2	2	2.4184	0.028892
HK1	6	6	0.73511	0.017952
HLA-DPB1	5	2	0.76176	0.01869
HMX3	4	2	-0.17153	0.019608
HPN	6	6	1.1305	0.024269
HRH4	6	6	0.84614	0.016112
HSPB1	4	2	1.323	0.025646
HSPBAP1	6	5	1.2367	0.02535
ICA1	5	3	1.6262	0.016428
IL11RA	5	4	0.74071	0.024962
IRF2BP1	5	4	2.0737	0.022049
ITGA6	5	3	1.5196	0.026536
ITGB1	6	6	0.86683	0.021295
ITPR1	5	5	0.94604	0.018453
KCNJ18	3	3	1.9491	0.030202
KDM5D	5	4	1.8087	0.027769
KIAA1109	4	3	1.2334	0.029587
KIAA1217	5	3	0.78194	0.024183
KIF17	5	5	1.8821	0.01807
KLHL18	5	4	1.3944	0.025678
KLRC1	5	3	0.25963	0.026578
KLRC3	6	4	0.5848	0.023094
KPRP	5	3	0.72492	0.025604
LATS2	5	4	1.481	0.021585
LBP	5	4	1.8865	0.025802
LCE1D	4	2	1.0454	0.018701
LCMT1	3	1	1.159	0.016027
LCN6	5	3	1.3647	0.025918
LDHB	6	4	0.99317	0.027487
LDHC	6	2	0.78516	0.029455
LIMA1	5	1	0.91685	0.02362
LIMCH1	4	4	1.3048	0.025915
LPCAT3	6	6	2.1862	0.016753
LRRC37A2	5	1	-0.03011	0.026658
LSM11	3	3	2.2984	0.022668
MAGIX	3	3	1.5712	0.024936
2001-03-01	6	6	1.0774	0.024726
MATN4	5	3	1.1065	0.026796
MATR3	6	3	0.95382	0.030436
MB21D2	6	5	0.98782	0.01565
MBD3	5	5	1.6307	0.018261
MMP2	3	3	2.0459	0.019983
MON1B	5	4	1.361	0.021409
MRPL52	6	4	0.94308	0.025937
MRPL9	2	1	2.3159	0.019746
MS4A8	5	3	1.052	0.029597
MSRB3	2	2	2.1507	0.022679
MUC22	4	4	1.6985	0.024255
MYLPF	6	4	0.64198	0.025259
MYPOP	6	5	1.4401	0.021632
NAB1	5	4	1.6294	0.023851
NABP2	6	4	1.3918	0.015467
NEU4	2	2	2.5571	0.017288
NEUROD1	5	5	1.394	0.025151
NFE2	4	3	1.5941	0.024886
NNT	5	3	1.3523	0.028904
NOC4L	4	4	1.4826	0.028004
NOP9	5	3	1.2488	0.025171
NOX4	4	3	1.1471	0.029461
NPEPPS	5	4	0.87856	0.026795
NPHP1	5	3	0.79297	0.028344
NRG4	2	2	2.5106	0.019228
NUMA1	5	4	1.3034	0.02872
NXNL1	5	3	1.1784	0.023845
OAZ1	6	5	1.1826	0.017304
OGDHL	5	3	0.59849	0.027233
OTOP2	3	2	1.03	0.023449
OVOL1	6	4	1.1809	0.024372
PACSIN2	6	6	1.1232	0.022516
PARG	6	2	0.53147	0.024701
PARP10	4	1	0.2876	0.019157
PAX1	4	3	1.9532	0.018861
PAXIP1	5	4	1.553	0.027445
PCGF2	6	6	0.77819	0.023277
PDGFRL	4	3	1.1009	0.027587
PGAP1	6	5	1.1771	0.030313
PGBD3	4	2	0.59469	0.017814
PHYHIPL	6	6	1.2228	0.018176
PIKFYVE	6	4	1.3269	0.015252
PLCD3	5	4	1.3362	0.018827
POTEE	2	1	2.0605	0.022198
PPM1N	2	1	2.3041	0.028453
PPP1R12B	5	5	1.8334	0.015521
PRAC1	4	4	2.6526	0.018199
PRC1	3	1	-0.96138	0.029521
PRICKLE2	5	3	0.7832	0.029988
PROCA1	4	4	1.2686	0.016558
PRPS1	5	5	1.2021	0.02847
PRR19	6	2	1.1283	0.026385
PRRG3	6	4	1.218	0.026813
PRRT2	5	4	1.4911	0.015576
PSMF1	5	4	1.6448	0.022805
RAB3C	6	6	0.87571	0.023551
RAE1	5	2	0.82702	0.01732
RASGRP4	6	5	1.9707	0.025013
RASSF4	6	2	0.76493	0.020804
RBM23	4	2	1.4327	0.019309
RCOR1	6	4	1.5108	0.018384
RCOR2	4	1	1.4303	0.015196
RDH10	6	5	1.227	0.029106
RFPL3	4	2	0.83416	0.022033
RGS2	4	4	1.6793	0.029885
RHBG	5	4	1.0464	0.021576
RIPPLY3	5	3	1.5683	0.024518
RNF113B	5	3	0.92888	0.030135
RNF215	5	2	1.2663	0.018548
RPL10L	3	2	-0.16889	0.01826
RSG1	5	4	1.766	0.020778
RTP2	6	2	0.54967	0.025588
SAE1	5	5	1.4709	0.025658
SCRG1	5	4	1.2574	0.020019
SELE	6	6	0.96952	0.024658
SEMG2	5	4	1.3726	0.021619
SERPINF2	4	3	1.1796	0.018558
SH3BP2	6	4	1.2057	0.026592
SIGLEC12	4	4	1.9611	0.026735
SIGLEC8	5	4	1.792	0.024336
SIPA1L1	6	3	1.0892	0.023594
SLAIN2	5	3	1.1913	0.015743
SLBP	3	1	1.5739	0.022946
SLC19A3	6	5	1.2185	0.026129
SLC25A11	2	2	1.9568	0.027443
SLC25A4	6	5	1.4737	0.029078
SLC26A2	4	4	1.3584	0.027819
SLC36A4	5	2	0.50761	0.017293
SLC43A2	6	3	0.21854	0.016155
SLC48A1	5	5	1.3227	0.026735
SMIM21	6	3	1.364	0.02794
SORCS2	6	4	1.2648	0.027338
SORT1	6	4	1.0507	0.025871
SPINT3	4	2	1.4188	0.016903
SPRY3	6	4	1.0646	0.020058
SPSB2	6	3	1.0339	0.026507
ST20	1	1	3.469	0.021143
STEAP3	6	4	-0.01644	0.021708
STK24	6	5	1.7429	0.015938
TAF1	6	5	0.89748	0.021818
TANGO6	5	3	1.0997	0.017901
TBC1D14	4	2	0.89118	0.02328
TBL1XR1	6	6	0.83997	0.022815
TCF24	5	1	-0.06443	0.029003
TEN1	4	4	2.2366	0.019761
TFCP2	5	3	1.2184	0.02547
TGIF2LX	3	1	1.0852	0.029102
THRSP	3	3	2.502	0.018727
TMCO4	5	5	0.73344	0.030323
TMEM130	4	4	2.0417	0.015565
TMEM200C	5	3	1.1965	0.026947
TMEM61	4	2	1.0421	0.024713
TNMD	6	4	0.94151	0.027193
TPT1	4	3	1.141	0.025783
TRIM37	4	3	0.94609	0.029077
TRIM5	6	4	0.71931	0.020641
TRIM64B	3	3	2.2614	0.01962
TRPV2	3	2	0.86609	0.021934
TSPAN19	6	5	0.90892	0.023094
TSPO2	3	2	0.39826	0.019699
TTC12	6	2	1.2778	0.023032
TTC27	4	4	1.1438	0.025115
TULP4	5	5	0.96076	0.019528
UBAP1L	3	2	1.8513	0.017473
UBE2T	4	4	1.6562	0.016467
UCN3	6	6	0.91941	0.018376
UGT1A4	4	2	0.40414	0.018887
UMODL1	6	2	0.24964	0.021231
UPK1B	5	2	0.20045	0.017569
URGCP	6	3	0.51663	0.01934
USP16	5	5	1.1311	0.030147
USP17L10	3	3	2.1996	0.017869
USP19	6	5	1.1263	0.01784
USP28	5	3	1.2	0.023702
WDR77	2	2	2.5542	0.025001
WDR78	6	5	1.4869	0.02893
WFDC8	4	3	1.4808	0.028584
WIPF3	6	5	1.3268	0.021792
WNT6	5	4	1.3325	0.018001
YIPF2	4	3	1.3886	0.025262
ZC3H12B	6	4	0.86221	0.027222
ZC3H6	6	6	1.467	0.021539
ZNF239	6	2	0.87265	0.01798
ZNF267	5	5	1.1827	0.022662
ZSWIM2	6	6	0.87456	0.019184
ARFIP2	5	3	1.2902	0.030776
BCAR3	6	5	1.3269	0.031663
BTG1	6	5	0.53471	0.030966
CHST9	6	4	1.0735	0.031731
DDX19B	5	3	1.4726	0.031286
DLX3	4	3	1.0949	0.031511
IL1RL1	6	5	0.80738	0.03175
LRRC56	5	2	-0.15283	0.030656
LRRC75B	4	4	1.2583	0.030771
LY96	4	4	1.0985	0.030814
LYSMD4	6	4	0.9107	0.031548
MCPH1	4	4	1.9809	0.031098
MPP6	6	4	0.92826	0.031493
MROH7	3	2	0.40815	0.031782
OSR1	6	4	1.3315	0.03081
PGAM5	6	3	1.0387	0.031699
PLA2G10	3	1	-0.011932	0.030751
PRADC1	4	4	1.4191	0.031399
PRIMA1	5	3	0.9302	0.031492
RANBP2	6	4	0.9527	0.03144
RPL37A	3	1	0.053531	0.031351
SKA3	6	2	0.61585	0.031345
SLK	5	4	0.83664	0.030791
TFEB	2	1	1.1245	0.031136
TGFBI	5	5	0.90681	0.030939
VEZF1	6	3	1.0408	0.030986
GLYATL3	4	1	0.86928	0.031908
METRN	5	4	1.7815	0.03191
ABCA6	5	4	1.2818	0.032171
ATXN1L	4	2	0.98312	0.032273
GLA	6	3	0.50431	0.032104
IL18BP	5	3	0.97511	0.032122
MRPL55	4	3	1.7465	0.032492
PYCR3	3	1	0.70832	0.032303
SPDYA	5	4	1.5403	0.032539
TSPAN8	6	3	0.61072	0.032487
TUBA1A	4	3	1.3148	0.032219
TXNRD3	5	2	0.32996	0.032427
ZDHHC18	5	4	1.451	0.03245
ECI2	6	4	0.47282	0.033154
FAM110C	5	4	1.048	0.033031
GPHB5	5	5	1.1814	0.033105
HK2	6	5	0.63254	0.033075
KIF12	5	3	1.1028	0.032826
MRGPRG	3	2	1.8962	0.032787
NPRL2	4	4	1.544	0.032928
POLE	4	4	1.5937	0.033184
PSG3	5	3	1.712	0.033093
PSMB5	6	5	0.91166	0.033045
TMEM120A	5	2	0.47162	0.032756
ZNF816	3	1	0.36614	0.033274
RTP4	6	5	1.0269	0.033476
TTC36	4	2	-0.057235	0.033491
ZMYM2	5	3	1.3723	0.03341
LYPD2	5	3	0.66365	0.033598
MESP2	4	3	-0.21815	0.033596
CCDC114	4	4	1.5493	0.033682
IFITM5	6	5	0.89046	0.033816
MAP3K2	6	5	1.3875	0.03391
NSG1	4	2	0.55719	0.033898
RUSC2	3	2	0.59988	0.03393
FOS	5	3	1.3907	0.034055
SYPL2	6	4	1.7139	0.034111
GJB5	3	2	1.0629	0.034177
ERG28	5	5	1.0496	0.034239
NRTN	5	3	1.0252	0.034302
ABCA8	5	5	1.0365	0.045576
ABCB6	5	3	1.4232	0.054917
ABCC6	3	2	1.0165	0.035652
ABCD4	6	5	1.2498	0.049197
ABHD16B	5	4	1.4895	0.06686
ACADSB	6	4	0.80543	0.047108
ACOT13	5	2	0.8612	0.068277
ACOX2	4	4	1.0679	0.066445
ACRV1	4	4	1.2571	0.048852
ACSBG1	6	3	0.76628	0.063193
ACSL3	6	5	1.1223	0.036925
ACTR1B	6	4	1.2595	0.045339
ADAMTS4	6	5	1.8018	0.045864
ADGRG6	5	4	1.1605	0.051488
ADH1B	6	3	0.81004	0.042325
ADH7	6	5	1.2123	0.068254
ADM5	2	2	2.3421	0.049329
ADORA1	6	5	0.84971	0.051186
ADSS	5	1	0.093947	0.059501
AKAP14	5	3	0.13248	0.065367
AKR1B1	5	3	1.1187	0.062217
AKR1B10	5	5	0.82937	0.044718
AKT2	6	5	0.82531	0.040087
ALG14	4	2	1.0634	0.043962
ALX3	5	5	0.86748	0.047639
AMELX	6	1	-0.057691	0.052335
AMFR	4	4	1.3969	0.063493
ANGPTL7	6	5	1.6913	0.068541
ANKRD46	5	1	-0.38311	0.039771
AP2A2	6	5	0.98266	0.047172
AP5S1	4	4	1.3552	0.064784
APOB	6	4	1.1354	0.037795
APOBEC3B	5	3	0.47215	0.063368
APPL1	6	5	1.1608	0.064323
AQP12A	5	2	0.15455	0.065749
ARF6	5	5	1.199	0.047933
ARFGEF3	6	4	1.6519	0.037364
ARFIP1	5	5	1.4322	0.048285
ARHGAP23	6	3	0.76871	0.037313
ARHGAP25	5	4	0.89551	0.04067
ARHGAP36	5	4	1.0756	0.058793
ARIH1	4	3	1.3545	0.062067
ARL13B	5	3	0.9898	0.063064
ARL16	5	2	-0.10187	0.038974
ARL4A	3	3	1.0151	0.057004
ARRB2	4	4	1.2136	0.06571
ASPM	4	2	1.5341	0.052144
ATG4A	6	5	1.1045	0.040978
ATL2	6	4	1.0159	0.040073
ATP5L2	5	3	0.96511	0.048746
ATP6AP2	4	3	1.6949	0.041434
AXIN2	5	4	1.2396	0.06058
AZI2	6	3	1.1633	0.051228
B3GALNT2	3	3	2.0344	0.066082
B3GALT5	3	1	0.55671	0.046964
B4GALT1	6	4	1.0497	0.043184
BCAS1	4	4	1.4651	0.045748
BCL11A	5	4	1.2743	0.05464
BCL2L10	4	2	1.0636	0.049843
BGLAP	5	2	0.76453	0.059516
BMF	6	4	1.0835	0.056259
BMP10	5	5	1.2822	0.049848
BMP15	6	3	0.20116	0.056932
BPGM	6	5	0.91601	0.038714
BTD	6	4	1.0685	0.064256
BUD31	3	2	0.7221	0.042002
C11orf74	5	1	0.062999	0.038151
C12orf71	5	2	0.11452	0.057352
C21orf59	5	3	0.96172	0.035465
C22orf24	4	3	1.2217	0.053071
C2CD2L	4	3	1.9371	0.049133
C7orf71	3	2	1.488	0.046891
C8orf76	1	1	2.5944	0.061981
CA4	6	5	0.69537	0.057675
CA9	6	2	0.50622	0.065294
CACHD1	4	4	0.88679	0.038746
CACNA1C	5	3	0.61993	0.053817
CARD6	4	3	0.58459	0.061382
CASC1	4	3	1.1186	0.069185
CASP12	5	4	0.87498	0.060958
CASP8AP2	4	2	-0.28203	0.068706
CATSPERZ	6	5	0.88444	0.058277
CAVIN4	1	1	2.714	0.049786
CBFA2T2	6	3	-0.613	0.038021
CBLC	6	5	1.197	0.050775
CCDC138	6	5	1.6098	0.039127
CCDC30	5	4	1.3392	0.037421
CCDC57	5	3	-0.1956	0.039377
CCDC68	5	3	-0.0095873	0.066165
CCDC70	5	5	0.84056	0.040317
CCDC73	6	3	0.15761	0.03541
CCDC74B	3	3	1.5193	0.06745
CCDC93	6	5	1.0078	0.035747
CCHCR1	6	5	0.90793	0.04738
CD164	5	2	0.18648	0.04326
CD209	6	4	0.86352	0.039753
CD52	6	4	1.116	0.046955
CDH6	5	2	-0.16631	0.06428
CDKN1C	6	5	1.1855	0.055553
CDKN2C	5	4	0.98393	0.06091
CELA3A	5	3	0.90874	0.059842
CELF4	6	4	0.40259	0.06391
CERK	4	4	0.95118	0.060226
CFHR2	2	1	1.2748	0.047236
CHAC2	6	4	0.84378	0.043205
CHMP2A	5	4	0.86064	0.0498
CHRFAM7A	6	3	0.60825	0.058094
CHST6	4	1	0.31219	0.057064
CINP	4	4	0.93702	0.062704
CIPC	4	2	1.5212	0.039236
CKMT2	4	3	1.1108	0.036451
CLASP2	4	2	0.62296	0.068548
CLDND1	6	4	1.0275	0.050708
CLEC16A	5	5	1.8074	0.038426
CLPP	6	3	0.68222	0.067752
CLSTN1	6	3	0.97766	0.039733
CMAS	6	5	0.79012	0.062369
CNIH2	3	1	1.517	0.066164
CNOT1	4	2	0.28197	0.068015
COBLL1	5	3	1.2977	0.04937
COG5	6	4	1.1601	0.037912
COL15A1	5	3	1.1353	0.064943
COL9A1	3	3	1.6666	0.056895
COLEC11	5	3	0.37903	0.062355
COMMD1	6	3	0.51713	0.068465
CPNE1	5	4	1.1838	0.044196
CPT1B	6	5	0.90956	0.0476
CREBRF	3	1	1.0942	0.03764
CSPG4	1	1	2.8556	0.040376
CTNNA2	4	2	0.99005	0.053203
CTXN1	4	1	-0.57281	0.052001
CXADR	4	4	1.7103	0.046022
CXCL10	5	4	1.6107	0.040571
CXorf56	5	5	1.2456	0.04173
CYB561	5	2	0.02224	0.041181
CYP11B2	6	5	1.4166	0.053507
CYP2A13	4	2	0.88525	0.051894
CYP2C18	6	3	0.80552	0.062111
CYTH1	6	3	0.96874	0.050575
DAGLB	5	3	0.87669	0.048347
DCAF4L2	5	4	0.8712	0.060998
DCAF8L1	3	1	0.99018	0.045636
DDB1	6	5	1.103	0.054266
DDX3Y	5	4	1.1352	0.061918
DDX4	6	3	1.1264	0.069314
DDX6	5	3	1.3705	0.04699
DEFB123	2	1	1.285	0.059911
DEFB125	5	3	1.0846	0.040836
DENND3	3	1	1.5394	0.04178
DEPP1	5	3	1.3218	0.049158
DERL2	6	5	0.11699	0.055637
DGCR2	3	3	1.515	0.050579
DGKZ	5	4	1.4132	0.064648
DIAPH3	4	3	1.0843	0.041645
DISC1	5	2	0.75252	0.043891
DKK2	5	4	0.43736	0.068558
DMRTC2	5	4	0.93293	0.053097
DNAI2	5	5	1.3681	0.045997
DNAJC27	6	3	0.072093	0.062049
DNAL1	6	4	1.4437	0.044666
DNM3	6	4	1.3186	0.060314
DNMT3L	6	5	1.1136	0.056337
DOCK9	4	3	1.0929	0.064471
DPPA5	5	4	0.94748	0.066228
DPY19L1	6	2	0.14159	0.047338
DUSP1	4	3	0.39823	0.059353
DUSP12	5	5	1.2055	0.041863
DYTN	6	4	1.1341	0.035986
ECT2	3	2	1.5839	0.068177
EFCAB14	6	4	1.2748	0.047117
EFNB1	6	5	0.33258	0.051945
EIF2B1	5	2	1.0994	0.061447
EIF3E	6	3	0.66915	0.056059
EP300	4	3	1.3792	0.048318
EPB41	6	3	0.59857	0.038052
EPCAM	6	5	1.1188	0.045523
ERI2	6	5	0.61524	0.050342
ERLIN1	5	4	1.2138	0.059305
ERLIN2	6	3	0.55597	0.036675
ETHE1	2	2	1.3562	0.060672
EVI2B	6	4	1.4499	0.049868
EYA4	4	4	1.3168	0.049649
FAM102B	6	5	1.5312	0.054774
FAM103A1	6	2	0.23081	0.056863
FAM221A	6	3	0.74473	0.056498
FAM35A	4	4	1.1368	0.043931
FAM81A	6	4	0.37134	0.041006
FAM92A	6	2	0.16231	0.060827
FASTKD3	6	5	0.84883	0.055025
FBLN7	6	3	0.48102	0.041421
FBXO48	6	4	0.57676	0.056273
FBXW4	3	1	-0.83266	0.04264
FCHSD2	5	4	1.2801	0.068045
FCRL6	5	3	1.2902	0.069266
FGF4	1	1	2.3189	0.055519
FILIP1	6	5	0.8982	0.041445
FLNC	6	5	0.71559	0.066308
FLT3	6	5	0.48246	0.050974
FLYWCH1	6	4	1.1006	0.037805
FNDC5	3	2	1.365	0.034995
FOXB2	5	3	0.34314	0.045348
FTSJ3	6	5	1.4916	0.043749
FUT1	6	2	-0.60536	0.06443
GAB1	5	4	1.241	0.062059
GABRA2	6	5	0.93304	0.064779
GAL	4	3	1.3436	0.069134
GALNT5	4	4	1.0123	0.068094
GALT	4	3	0.23465	0.03869
GCC2	5	4	1.1773	0.049196
GCNT2	5	5	1.1462	0.046263
GEMIN5	6	4	1.2685	0.040102
GFER	4	4	0.97638	0.055964
GFI1B	5	4	1.6528	0.054031
GIMAP2	4	4	1.2332	0.041505
GK	6	3	0.25036	0.0521
GLRA2	6	4	0.72231	0.058129
GMCL1	3	2	1.2594	0.061865
GMIP	6	4	0.36299	0.054903
GNAI1	5	5	1.0861	0.046533
GNB3	4	3	0.96762	0.066799
GNB4	5	3	0.46375	0.054831
GOLGA6L6	1	1	2.5993	0.037051
GORASP2	3	3	1.5785	0.05078
GOT1	5	4	0.85913	0.060099
GP6	6	4	0.83086	0.043861
GPAT2	6	3	0.89028	0.042113
GPR161	5	3	1.7407	0.03488
GPR22	5	3	0.92982	0.037411
GPSM2	5	3	1.1247	0.065737
GRIA4	6	5	1.0438	0.057516
GRIFIN	3	2	1.1327	0.061007
GRIN2C	6	5	1.2805	0.048029
GRIP2	4	2	0.99607	0.058803
GRSF1	6	4	0.93254	0.037441
GRTP1	4	3	1.544	0.046537
GSTK1	5	3	1.0964	0.051767
GTPBP2	5	2	0.55315	0.055091
GYS2	4	3	0.93486	0.047835
H1FNT	5	2	0.63029	0.045526
HACD2	6	2	0.61227	0.054464
HACL1	4	3	1.437	0.051123
HAPLN4	4	2	1.2299	0.067388
HBQ1	5	4	1.3858	0.035857
HCN2	3	3	1.1821	0.040071
HDAC7	5	5	1.4386	0.042554
HDAC9	5	3	1.1856	0.050667
HDC	5	3	1.1672	0.062801
HDDC2	5	3	0.71891	0.04041
HECTD4	6	4	1.049	0.048492
HEXIM2	6	3	-0.031263	0.063396
HGSNAT	5	3	0.79493	0.041521
HIST1H4E	5	5	1.2369	0.049919
HIST1H4F	2	1	1.6252	0.055881
HLA-DRB4	5	3	1.4403	0.042436
HMCN1	5	3	0.42324	0.040813
HMGB2	5	4	1.5185	0.048168
HOMER1	5	3	1.15	0.051176
HOOK2	6	4	0.84032	0.062422
HOXA4	2	1	1.8918	0.039015
HOXB5	5	1	-0.028973	0.039576
HOXD1	5	4	0.91334	0.058718
HOXD11	5	3	0.63944	0.051493
HPS6	4	2	0.070873	0.044111
HSDL1	4	4	1.2149	0.055762
IDO2	6	4	1.241	0.06826
IFI16	3	3	1.116	0.053817
IGIP	4	3	1.4205	0.067223
IGSF23	3	3	1.5078	0.055398
IL1RN	4	2	0.52572	0.047683
INO80B	4	2	-0.17892	0.056969
INTS5	5	3	1.4675	0.065118
IPP	5	3	0.93032	0.037217
IRF6	4	4	0.9727	0.036698
IRX4	6	4	0.97567	0.041312
JHY	5	2	-0.52553	0.063695
KAAG1	5	4	1.6786	0.062259
KATNAL2	5	2	0.66491	0.048953
KCNA5	5	4	1.4525	0.036244
KCNE3	5	4	1.0532	0.04382
KCNJ12	3	2	0.74809	0.047175
KCNJ16	6	3	0.44966	0.046837
KCNN1	3	3	1.2418	0.069206
KCNQ3	5	3	0.93098	0.065205
KIAA0319	5	4	1.5922	0.049559
KIAA0930	5	4	0.024664	0.063664
KIAA1324	2	2	1.6237	0.060466
KIDINS220	6	4	1.1017	0.061611
KIF26A	4	3	1.5005	0.059569
KIF2A	5	3	-0.098342	0.060814
KIR3DL3	3	2	1.3057	0.066639
KISS1R	5	3	1.0725	0.054949
KLC4	5	4	1.46	0.046048
KLHL34	3	3	1.1135	0.068623
KLK12	6	5	1.2808	0.064605
KLRC2	5	3	1.4548	0.063805
KRT9	5	5	1.4118	0.037419
KRTAP15-1	6	4	0.95593	0.055134
KRTAP17-1	5	3	0.97494	0.063732
KRTAP19-7	5	2	0.5391	0.05943
KRTAP29-1	6	5	0.57177	0.050376
KRTAP5-10	2	2	2.4333	0.057307
KRTAP5-2	3	1	0.60591	0.046723
KRTAP6-2	5	4	1.2479	0.05721
LACRT	6	2	0.69985	0.040623
LAMA5	6	4	1.0646	0.062848
LBX1	5	5	1.6203	0.046976
LDLR	6	5	1.0411	0.034883
LIMD2	6	2	0.61011	0.039898
LIN7A	5	5	0.82491	0.046017
LINC01599	5	3	0.7139	0.043631
LLGL1	3	3	1.2856	0.060035
LPA	6	4	0.76516	0.054693
LPCAT4	5	4	1.0721	0.065336
LPIN1	4	3	1.7501	0.051572
LRGUK	5	4	1.5361	0.060524
LRP4	3	3	1.4703	0.061813
LRRC25	5	3	1.2328	0.056276
LRRN2	6	4	0.36933	0.063479
LRRTM2	6	4	1.2549	0.038831
LSM7	5	4	1.3382	0.055363
LTBP3	4	3	1.6635	0.054076
LTBP4	5	3	1.0396	0.05436
LZTFL1	5	3	0.72444	0.058554
MAGEL2	4	2	-1.0716	0.064407
MAGI3	6	3	0.98432	0.068205
MAN1A2	5	3	0.46676	0.042823
MAN1C1	3	3	1.6054	0.043955
MAN2A2	6	3	1.4512	0.053889
MANEAL	6	3	-0.3325	0.043692
MAP4K1	6	1	-0.40716	0.065674
MAP4K4	4	4	0.57844	0.053833
MAP4K5	5	4	0.61669	0.046618
MAP7D1	5	2	0.43635	0.067604
2002-03-01	3	2	1.5993	0.052242
MARK2	5	3	0.81764	0.050644
MCOLN3	4	4	1.4419	0.039599
MCRIP1	5	4	0.89946	0.05864
MDGA1	5	1	-0.75021	0.069251
MED13	4	2	1.0101	0.060638
MED17	4	3	0.83991	0.065926
METTL21C	5	2	0.043111	0.037103
METTL24	3	2	1.7124	0.054567
MFSD14A	6	5	1.1729	0.055047
MFSD8	6	4	1.1963	0.046364
MGAT1	4	4	1.1764	0.053509
MICALL2	4	3	1.4261	0.051869
MID1	3	3	1.1481	0.066872
MIPOL1	6	3	0.94296	0.061476
MKL1	5	4	0.87803	0.060718
MMP11	4	2	0.73074	0.040873
MPL	6	5	1.0459	0.042554
MPV17	4	1	-0.81802	0.053085
MRPS12	4	4	1.7765	0.054734
MSN	4	4	1.7659	0.04694
MTIF3	5	2	0.40453	0.052222
MTRF1	5	4	1.297	0.059208
MTRNR2L7	3	1	0.32096	0.050824
MUC6	6	4	1.2171	0.050819
MUSK	6	5	0.83384	0.056222
MYADML2	6	3	0.32408	0.064373
MYO9A	5	3	0.54291	0.065475
NAA20	6	5	1.4846	0.040192
NAAA	5	2	-0.51838	0.048125
NACAD	6	3	1.2319	0.052787
NACC1	4	3	1.2652	0.069185
NADSYN1	6	5	1.4161	0.059341
NANP	5	3	-0.018071	0.051753
NAP1L1	5	5	1.241	0.050215
NARF	3	2	1.8074	0.056578
NATD1	4	2	-0.010899	0.050076
NCBP1	4	3	1.3231	0.065076
NDN	6	4	1.0585	0.064253
NDRG1	5	4	1.0354	0.041647
NDRG4	6	5	0.73733	0.061676
NDUFA2	5	4	1.0315	0.05389
NDUFB2	4	3	0.23297	0.045867
NDUFS2	6	4	0.75384	0.041159
NEFL	4	4	1.6574	0.066474
NEK11	5	3	0.50496	0.055505
NEK2	4	2	0.36767	0.047177
NEU1	4	4	1.5506	0.046707
NFIX	4	4	1.0905	0.053195
NGRN	5	3	1.3518	0.05086
NIPAL2	5	2	0.61382	0.036679
NKX2-1	6	3	0.17457	0.047455
NKX2-3	5	2	-0.077152	0.059308
NLK	4	2	1.1654	0.03702
NLRP4	5	4	1.619	0.055162
NMD3	6	4	1.0993	0.066327
NMRK2	5	4	1.4226	0.052617
NOL8	5	2	-0.7373	0.058736
NPIPA5	1	1	1.9928	0.05735
NR2F2	3	2	1.0013	0.04513
NRBF2	4	2	0.59125	0.069373
NRP1	5	2	0.9546	0.047724
NRXN1	6	3	0.77635	0.058361
NUGGC	3	2	1.2752	0.067385
NWD1	5	2	1.0517	0.047691
NXF3	5	2	0.10099	0.035478
NXPE4	5	2	-0.817	0.047321
OCM	2	2	1.6096	0.056136
ODF3	6	4	1.0156	0.05496
OGFOD3	5	3	1.0777	0.03781
OGN	6	4	0.85983	0.061359
OMG	5	3	1.309	0.062358
OPTN	6	5	0.80278	0.050853
OSGIN1	6	3	0.66578	0.043401
OXGR1	6	2	-0.055458	0.043716
OXR1	5	4	1.9135	0.03647
P2RX1	5	3	-0.81425	0.060668
PAK5	6	4	0.53631	0.062827
PARP1	6	5	1.1768	0.069188
PCDHB8	5	3	0.62756	0.044784
PCDHGB2	5	3	0.66696	0.049267
PCYOX1	3	3	1.1516	0.067142
PDCD4	5	2	1.0051	0.034699
PDLIM5	5	1	0.065942	0.055376
PDZD3	3	3	2.096	0.0569
PEX11A	6	3	0.52066	0.066779
PEX3	6	5	1.144	0.039444
PGLYRP4	5	3	1.2859	0.036986
PGM2L1	6	5	1.179	0.058016
PGPEP1L	4	4	1.1586	0.048232
PIGH	5	3	0.95351	0.052115
PIGP	4	4	1.3296	0.058117
PIK3R4	5	4	0.74225	0.068782
PKD1L3	5	3	1.0699	0.044523
PLA2G4A	3	2	1.2577	0.063616
PLCL1	5	3	0.83157	0.064053
PLCXD1	6	4	1.245	0.049883
PLEKHO2	5	1	0.34805	0.049756
PLXDC2	5	4	0.77801	0.066028
PLXNB2	4	4	1.2869	0.044151
PPARA	6	2	0.43218	0.038851
PPFIA3	6	5	1.0798	0.051285
PPP1CC	6	4	1.0709	0.043904
PPP1R17	5	3	1.2765	0.056439
PPP3CC	4	2	0.023089	0.056175
PPP5D1	3	1	0.67308	0.067707
PPT1	6	5	0.79568	0.052784
PRAMEF12	4	4	1.7225	0.053479
PRDX4	4	3	1.2967	0.03653
PRKCG	5	3	1.1395	0.064236
PRPF6	5	3	0.44517	0.055445
PRPH2	5	4	1.8178	0.037528
PRPS2	5	5	1.0164	0.034753
PRRG1	5	4	0.81171	0.069055
PRRX1	4	2	0.10383	0.051502
PRSS2	5	3	0.48147	0.061232
PRSS37	4	3	1.4629	0.062543
PSEN2	5	2	0.44012	0.048735
PSG4	5	3	0.60893	0.053368
PSKH2	4	3	1.7561	0.065355
PSMD13	6	5	1.7024	0.046194
PTAR1	5	2	0.14662	0.059211
PTCHD3	5	2	1.0533	0.067219
PTPN22	4	3	0.98068	0.037868
PUM2	6	4	1.0781	0.048967
RAB36	5	3	1.5502	0.064723
RAB3GAP2	4	4	1.0032	0.062099
RAB5C	6	5	1.1697	0.068547
RAB6C	6	3	1.2122	0.061735
RABGAP1L	5	3	1.2623	0.057201
RAG1	6	5	1.2716	0.063861
RALBP1	6	5	0.69141	0.03794
RAPGEF4	2	2	2.1617	0.037354
RARRES3	5	4	1.1045	0.051574
RASA2	5	3	0.58806	0.046478
RB1CC1	6	4	0.87977	0.064431
RBBP8	5	2	-0.21399	0.05936
RBM41	6	4	0.8261	0.056429
RBM8A	5	1	-0.091015	0.067805
RBPJL	5	3	0.33097	0.057131
RC3H2	5	4	1.1335	0.054141
RERG	6	4	0.57064	0.064114
RFLNB	4	2	1.1943	0.064784
RFTN2	4	4	1.3452	0.066907
RFWD3	6	3	1.1605	0.066262
RGL3	4	4	0.77838	0.044316
RHCE	5	4	0.77043	0.061169
RHOC	4	3	1.0241	0.066448
RHOD	5	4	0.93735	0.067992
RIOX1	5	3	0.54656	0.053606
RNASE12	6	5	0.75445	0.051668
RNASE7	6	4	1.1552	0.039387
RND2	6	4	0.931	0.044432
RNF7	4	2	1.7539	0.040106
RORB	4	3	1.2748	0.052346
RPAIN	6	5	1.1069	0.049479
RPL26L1	4	2	0.67822	0.055753
RPL27A	3	3	2.1759	0.066483
RPRD2	6	5	1.4998	0.041765
RPS17	2	2	1.9786	0.047127
RPS6KC1	6	4	0.71762	0.065589
RPUSD2	5	3	1.6014	0.058279
RRH	6	2	0.55772	0.053248
RS1	5	4	1.1923	0.038562
RTL8C	5	3	0.76056	0.061157
RUNX3	3	2	1.1261	0.061255
SAFB	5	3	0.96226	0.049303
SAMD9	6	5	1.2336	0.035828
SAP130	3	3	1.6667	0.06869
SBK3	5	3	0.62863	0.066516
SDC2	3	3	1.8155	0.065082
SDCCAG3	5	3	1.1392	0.05772
SDHB	5	4	1.0325	0.052605
SEC61G	5	4	1.2741	0.050856
SELP	6	5	0.88792	0.056558
SENP3	4	3	1.1686	0.064382
SETD1A	6	2	0.72811	0.037583
SETD3	5	3	1.128	0.065232
SFMBT2	6	2	0.76178	0.05405
SFTPB	5	4	0.98316	0.038529
SGK3	5	4	0.97861	0.067154
SH3RF3	5	3	0.91182	0.062509
SHISAL1	6	4	0.52591	0.068539
SHISAL2B	5	4	1.4672	0.041381
SHQ1	5	4	1.0789	0.052367
SHROOM2	5	3	1.4619	0.036881
SIAH2	6	5	0.54636	0.067175
SIM2	6	4	0.72552	0.059792
SLAMF1	5	2	0.67393	0.054625
SLC12A7	6	5	1.0409	0.052158
SLC14A2	6	3	0.97645	0.048352
SLC1A1	6	5	1.0138	0.03619
SLC25A23	6	1	-0.28847	0.041185
SLC26A7	6	3	0.34662	0.068088
SLC29A3	5	3	1.4397	0.050553
SLC35F1	3	3	1.7158	0.054367
SLC45A4	6	3	-0.44951	0.035648
SMTNL1	3	2	1.2871	0.047429
SNORC	5	2	0.79626	0.051024
SNX9	5	1	0.52946	0.053287
SOCS2	6	3	-0.22496	0.052547
SOCS3	6	3	0.94335	0.03914
SOD3	6	2	0.77861	0.038589
SOX8	6	4	0.41506	0.039202
SPATC1	6	3	0.84815	0.047019
SPIB	4	3	1.1798	0.041504
SPICE1	6	3	-0.16035	0.054015
SSBP2	5	4	1.3938	0.046525
SSU72	6	5	1.0815	0.06499
ST6GAL2	4	1	-2.0691	0.050774
ST6GALNAC6	3	2	1.9496	0.055047
STK31	6	3	0.7834	0.053678
STUB1	4	3	1.5458	0.036783
STX18	6	2	0.49985	0.059303
SUMO3	6	4	1.1348	0.039695
SYCE1L	5	3	1.2596	0.062759
TACR3	5	4	0.84496	0.041566
TAF3	6	5	1.0104	0.052227
TAF6	5	4	0.95941	0.040975
TAOK3	6	5	1.007	0.068501
TARS	6	4	1.1464	0.041096
TBRG1	5	5	0.98329	0.045892
TBX15	4	2	0.96933	0.06671
TBX4	4	3	1.5112	0.049261
TCOF1	5	3	0.50643	0.046471
TCTA	4	1	-0.059037	0.042555
TCTEX1D1	6	4	1.2059	0.059784
TDRD6	6	4	0.52665	0.043216
TEAD3	4	3	1.5513	0.048169
TELO2	6	3	0.55736	0.04922
TEX14	6	5	0.73135	0.060357
TEX30	5	3	1.3719	0.043708
TFE3	4	3	1.0855	0.044103
TFF1	6	3	1.1957	0.040987
TFPI	6	4	0.84653	0.061249
TGDS	5	2	0.98261	0.068678
TGFBR1	6	4	0.64463	0.066207
THAP4	4	3	0.39614	0.056353
THTPA	4	4	1.2151	0.065101
TIPRL	5	4	1.0496	0.061976
TLE4	5	4	1.3013	0.038943
TLN1	5	4	1.5128	0.052375
TLX2	5	1	-1.3908	0.046087
TM7SF3	6	5	0.90411	0.063283
TMCC2	5	2	-0.91814	0.066353
TMEM115	4	2	-0.69811	0.041287
TMEM131L	6	3	1.151	0.062528
TMEM132B	3	2	1.4481	0.05099
TMEM150A	6	4	1.1244	0.068985
TMEM159	5	3	1.1138	0.058394
TMEM161A	5	4	1.8446	0.042784
TMEM178B	5	4	1.9748	0.045467
TMEM199	5	3	-0.24596	0.058482
TMEM206	6	3	0.73528	0.04831
TMEM218	4	1	1.1676	0.044384
TMEM225	5	3	1.2649	0.049883
TMEM236	4	3	1.0079	0.065003
TMEM249	6	3	0.059605	0.050146
TMEM87A	6	5	0.88943	0.050319
TMEM88B	4	4	1.751	0.038603
TMEM8A	3	3	1.1186	0.052364
TMEM8B	4	1	-1.1055	0.068693
TMOD3	6	2	0.4013	0.064228
TNFAIP3	4	1	1.0043	0.038536
TNFSF12-TNFSF13	3	1	1.1912	0.044121
TNNC2	5	4	0.97588	0.040967
TNS3	5	3	0.66221	0.050812
TOMM7	6	4	1.2336	0.055903
TOPBP1	5	3	1.5364	0.040503
TOR1A	6	5	1.5517	0.039494
TPP2	6	5	0.5525	0.068723
TPPP	3	2	1.5896	0.044232
TPRA1	4	1	0.012262	0.034742
TRAF3	5	4	1.2265	0.040501
TRAT1	5	4	1.3678	0.050188
TRIM2	5	3	1.5034	0.047222
TRIM22	4	4	0.97048	0.056311
TRIM65	4	3	0.7755	0.047228
TRIP13	5	3	1.0363	0.049072
TRPM7	6	4	0.94065	0.061375
TUBB	3	2	1.126	0.048077
UBE2C	4	4	1.0593	0.036644
UBE2E2	6	2	0.68673	0.040752
UBQLN2	6	3	0.97529	0.068371
UBR7	6	5	0.69946	0.046638
UCHL5	6	5	0.92868	0.049512
UCMA	4	2	0.37044	0.060599
UGT2B7	3	2	0.12362	0.054882
ULK1	5	4	1.2329	0.053658
UNC79	5	5	1.0398	0.047191
USP48	6	3	0.73176	0.056365
USP7	6	4	0.65529	0.058558
UXT	5	5	1.2927	0.038676
VN1R2	4	4	1.4047	0.05861
VPS8	6	3	1.1438	0.050119
VRTN	3	2	1.2075	0.038653
WBP1	6	3	0.88038	0.060651
WFDC12	4	4	1.5179	0.037777
WNT1	4	3	1.443	0.051674
WNT3A	3	2	0.82993	0.069339
XCL2	4	3	0.93189	0.057993
XPNPEP1	5	4	0.65409	0.040034
XPO4	6	3	0.89565	0.043765
XPO7	6	2	1.2368	0.044159
YJEFN3	6	4	0.90515	0.05644
YKT6	6	4	1.193	0.05419
YWHAE	3	2	1.3839	0.047391
ZAR1	5	4	1.0957	0.061658
ZBED8	6	4	1.2629	0.059745
ZC3H3	3	1	1.5487	0.06382
ZC3H7B	4	4	0.98657	0.061706
ZCCHC12	4	3	1.2058	0.044535
ZCCHC8	5	3	0.24918	0.06918
ZDHHC20	5	2	1.0064	0.059044
ZFP3	6	5	1.2905	0.06533
ZFYVE21	6	4	0.96698	0.044239
ZGPAT	5	1	-0.69306	0.054042
ZNF10	6	5	0.82506	0.036932
ZNF143	4	4	1.2951	0.043427
ZNF207	6	5	1.0104	0.069188
ZNF212	4	4	1.8908	0.036866
ZNF281	6	4	0.71211	0.061731
ZNF285	5	5	1.6905	0.045927
ZNF358	5	4	1.082	0.066332
ZNF423	6	3	1.5492	0.06472
ZNF43	5	3	1.1643	0.046703
ZNF529	5	1	0.61918	0.062659
ZNF554	3	2	1.6922	0.0459
ZNF582	5	5	1.2908	0.048783
ZNF608	4	3	1.0727	0.063405
ZNF613	6	5	0.29516	0.057882
ZNF667	5	4	0.044238	0.052884
ZNF681	5	5	0.79004	0.038579
ZNF69	4	3	1.1242	0.061071
ZNF780A	5	3	0.86292	0.061015
ZNF790	6	3	1.025	0.064021
ZSCAN12	3	2	1.4077	0.046088
KCNQ2	6	4	1.51	0.069488
ZP1	6	4	0.6477	0.069481
CACNG1	5	2	0.4313	0.069617
KLK10	5	4	0.92736	0.069619
ATXN3	5	4	0.56418	0.06982
LRIG2	5	3	0.32675	0.069824
PROZ	5	4	-0.32674	0.069836
ALKAL2	4	4	1.4533	0.069954
DIO1	6	3	-0.096994	0.069993
SAMD15	6	3	0.90717	0.069928
EIF3M	6	4	1.3665	0.0702
KNCN	6	3	0.33985	0.070203
NLRC5	6	3	0.5007	0.070189
TRNT1	6	4	1.492	0.070152
ADH6	5	4	1.1794	0.070389
ONECUT1	5	4	0.1026	0.070307
POT1	4	3	1.2075	0.070431
TAF5	4	3	1.1801	0.070437
PSG9	3	2	0.65423	0.070505
AAGAB	5	3	1.021	0.071935
APC2	5	4	1.0247	0.070693
ARHGAP15	6	5	0.56872	0.072801
ARHGAP27	3	2	0.29087	0.071817
B9D1	5	4	0.94693	0.072397
BNIP3L	6	3	0.33106	0.073101
BOK	4	2	1.2802	0.073106
BTBD18	4	2	0.43367	0.07151
C4orf17	6	5	1.1247	0.071894
CCKBR	5	4	0.84102	0.072207
CEP250	4	4	1.4543	0.071251
DTNA	6	3	0.9507	0.071805
DUSP7	4	3	0.2082	0.071706
DYSF	2	2	1.2495	0.07256
FAM196A	5	1	0.52625	0.072177
FTCD	4	2	1.2887	0.071388
GNA14	4	3	-0.095482	0.072599
GOLGA5	6	5	0.21858	0.071279
GOLGA7B	5	4	0.6858	0.071597
GYS1	4	3	1.0304	0.072787
HIST1H4L	2	2	2.2263	0.072052
HS3ST3B1	6	2	-0.21294	0.072703
HSPB8	5	3	1.0722	0.072372
KHDRBS1	6	2	0.059326	0.073094
KLK1	5	1	0.47012	0.071136
L3MBTL1	5	4	1.1101	0.072581
LGALS12	6	5	1.038	0.072613
MAN1A1	6	5	0.97983	0.071009
MYBPC3	5	2	1.0254	0.073087
PAOX	5	3	-0.14442	0.072023
PARS2	5	1	0.75278	0.070993
PIAS2	6	5	0.74737	0.070977
PIP4P2	6	3	0.69707	0.073101
PLPPR5	6	5	1.3381	0.072857
PROM1	6	4	-0.50773	0.072454
PTPRCAP	6	3	0.87434	0.071051
RPS5	1	1	2.3475	0.073021
SHROOM3	5	3	-0.41621	0.072399
SINHCAF	5	3	0.60013	0.072881
SNCB	6	4	1.2687	0.071419
SSH2	6	5	0.2337	0.072355
SUSD2	4	4	1.4364	0.073087
TRAF2	6	5	0.97493	0.07203
TREML1	5	4	1.611	0.070675
TRIM64C	5	2	-0.45652	0.071076
UMPS	6	4	0.16407	0.071456
VRK1	6	4	1.1769	0.072755
ZNF502	5	4	0.89546	0.071633
ZSCAN5B	5	4	1.5011	0.07225
ANGPTL4	5	3	0.042122	0.073189
CCNG2	4	3	0.58314	0.07374
CDK15	5	4	1.0315	0.074201
CPEB4	4	4	1.6369	0.073412
CRELD2	5	4	1.3195	0.074131
CROT	6	5	0.79022	0.074151
CRYGN	6	3	0.33356	0.073929
DYDC1	6	4	1.2715	0.074274
GH1	4	4	1.1193	0.074128
IGSF9B	5	2	1.0537	0.074157
KIF15	6	5	0.72016	0.074237
LONRF1	6	4	1.4298	0.073828
LRRTM4	6	4	1.103	0.074159
MECOM	5	4	1.055	0.073832
MON1A	4	1	1.069	0.073592
PGLYRP3	6	3	0.21499	0.0742
PHPT1	4	4	1.2373	0.073948
RUNX1T1	4	2	0.81617	0.073997
TAF1A	6	3	0.25338	0.073296
TRUB1	6	4	1.5842	0.073721
TSTD2	3	3	1.5356	0.074051
TXNDC17	5	3	1.4898	0.073764
PPP2R2B	6	2	0.97537	0.074346
TMC5	5	4	0.90386	0.074498
TNKS1BP1	4	3	1.336	0.074483
NKX2-6	4	4	1.2132	0.074614
TBKBP1	6	3	0.28297	0.074592
KRT14	4	3	1.0659	0.074751
PAQR5	2	1	1.4337	0.074753
WLS	5	3	0.34436	0.074823
HELZ	3	3	1.3497	0.075029
MRPS27	5	4	1.0495	0.075025
SAYSD1	5	4	1.2883	0.074991
DNTT	6	5	0.70311	0.075218
SGK494	3	1	0.82202	0.075218
NID1	4	3	1.3051	0.075277
ZBTB20	5	3	0.7576	0.075324
PCDHB12	2	2	1.3295	0.075394
DNAJC19	5	3	0.061716	0.075677
PLEKHA4	6	4	0.91989	0.075666
TXLNB	5	1	-0.18015	0.075622
SMTNL2	5	3	0.66795	0.076014
SNN	4	3	1.2593	0.076012
A3GALT2	6	3	0.49658	0.088247
ABCG2	4	4	0.76579	0.086225
ABHD2	6	2	0.32273	0.084729
ACADS	4	3	0.86133	0.078841
ACPP	5	4	0.67447	0.086044
ADAMTSL2	5	2	0.59943	0.078072
ADGRG2	3	3	1.1525	0.081229
ADGRG3	5	4	1.0771	0.081002
ADRA2B	5	3	0.99863	0.088529
ALG2	5	1	-0.013295	0.081857
ANKRD7	6	1	0.018294	0.083536
APC	4	4	0.68703	0.087895
ARMCX3	6	5	0.77689	0.080904
ARPC1A	3	1	0.50723	0.083027
ARRDC5	4	3	1.4636	0.089289
ART3	6	4	0.91951	0.084172
ASIC3	4	2	1.1191	0.077663
ASPN	4	3	0.46369	0.087032
ATG16L2	5	3	0.06633	0.089533
ATP4B	5	4	0.59007	0.084385
ATP8B2	4	2	0.4076	0.08935
AZGP1	5	3	0.94441	0.087847
BARHL1	4	3	0.95045	0.085341
BBX	4	4	1.1363	0.077455
BTBD16	4	4	1.0995	0.076519
C5orf67	5	3	1.0827	0.086975
C7orf61	4	3	1.7601	0.089259
C9orf24	6	4	1.1786	0.082099
CADM3	6	4	1.3067	0.07857
CADPS	5	1	-0.33466	0.080042
CALM3	5	4	1.3806	0.077484
CAMK2B	6	3	0.23001	0.088351
CATSPERE	6	5	1.2131	0.081608
CATSPERG	5	2	-0.82043	0.076813
CCDC144A	4	1	-0.069806	0.081864
CCDC63	5	2	0.7623	0.08203
CCL7	3	2	1.4446	0.080702
CD200R1	5	4	0.92814	0.086804
CDK17	6	5	0.82103	0.086716
CENPU	5	3	0.50029	0.084057
CEP57L1	5	2	0.011996	0.076187
CERS2	6	5	1.0934	0.085038
CES4A	4	4	0.96957	0.085089
CHST2	6	3	-0.033544	0.080876
CMYA5	3	3	1.2734	0.087853
CNN1	6	4	1.1413	0.080679
CNPY2	5	4	1.4781	0.085209
CREB1	5	3	0.9835	0.080403
CSRNP3	4	4	0.60153	0.088766
CST11	6	3	0.51051	0.087196
CTNS	6	5	0.71302	0.084898
CUL2	6	3	1.1926	0.0777
CUZD1	6	3	0.79492	0.080189
DDI2	6	3	1.0973	0.085407
DDX50	5	3	0.91549	0.084136
DEPDC1B	5	4	1.2885	0.079721
DHRS11	5	4	0.79158	0.088819
DLX2	5	3	1.0895	0.082843
DMRTB1	4	3	1.4272	0.087876
DMXL1	5	1	0.0020395	0.082003
DNAJC22	3	2	0.31664	0.085631
DNAJC6	5	4	1.0711	0.085439
DNASE1L2	5	2	0.27981	0.087926
DOK6	5	3	0.58532	0.089022
DYM	6	3	0.24321	0.077493
DYNC2LI1	4	4	1.0766	0.078654
ECE1	6	4	0.83705	0.079891
EMP2	6	5	0.94112	0.088947
EPHA1	6	5	1.0223	0.083258
ESRP1	4	4	1.2201	0.088705
ETS2	6	3	1.1088	0.081877
FAM111B	5	4	1.1235	0.079733
FAM162A	4	2	0.36734	0.085696
FAM163A	5	2	0.62938	0.085012
FAM166A	4	3	0.93261	0.077381
FAM19A2	5	3	0.23775	0.084419
FAM241A	5	3	0.63905	0.088601
FBN2	4	2	0.9145	0.087148
FERMT3	5	3	0.15081	0.085469
FGF13	6	4	0.88292	0.087106
FOXJ2	5	3	0.025682	0.086581
GABRA3	6	4	0.85164	0.085047
GABRA4	6	5	0.83521	0.077785
GABRP	6	4	0.6883	0.081815
GCA	6	3	0.20345	0.082455
GCSAML	5	4	1.1041	0.087303
GIPC1	2	2	1.4614	0.086488
GLB1	5	4	0.4249	0.089578
GNLY	5	2	0.062909	0.07919
GSC2	6	2	-0.46331	0.080664
GSR	6	2	0.35643	0.079999
GSTA2	4	1	0.070191	0.089611
GSTZ1	6	5	0.59752	0.086867
GUCA1B	6	4	0.82671	0.079595
HERPUD1	4	4	1.1815	0.083559
HIF3A	5	3	0.30348	0.076391
HMCN2	3	3	1.7519	0.085289
HMGCS1	6	5	0.96042	0.084788
HNRNPA0	5	3	0.4576	0.085322
HOXA2	4	2	0.59046	0.080113
HPCAL1	5	2	0.61275	0.077518
HRH1	6	3	0.9093	0.082069
HSBP1	2	2	1.6837	0.088526
HSP90AB1	4	1	-0.84591	0.082319
HTR2B	6	5	0.71216	0.084726
IFT122	5	2	-0.099001	0.082406
IL21R	5	4	1.0747	0.088831
IL9	6	5	0.77695	0.076686
ING3	6	2	0.094555	0.078025
IQCB1	5	4	1.1283	0.089633
IRX3	3	2	1.2342	0.088259
ITGA3	3	3	1.3429	0.081011
JAM2	5	3	0.95521	0.084392
KCNAB3	4	2	1.2634	0.079085
KCNG3	5	3	-0.58329	0.083308
KCNIP2	6	4	1.1579	0.086161
KIAA0895L	4	4	1.2904	0.076479
KIF3B	4	2	0.81317	0.087772
KLF11	5	3	0.0065646	0.087009
KREMEN2	5	2	0.58129	0.076502
KRT33B	3	3	1.5577	0.078328
KRTAP20-3	4	3	0.93139	0.086075
KRTAP9-4	4	3	0.69677	0.089413
LINGO2	6	4	0.50932	0.077476
LIPM	4	2	1.2031	0.078494
LRMP	6	3	0.9834	0.083557
LTK	6	4	0.88732	0.085413
LYNX1	3	2	1.4656	0.086365
MAMDC4	5	4	0.46237	0.078012
MAN1B1	6	4	0.83536	0.084801
MAP1A	5	3	0.8751	0.080609
MEDAG	5	3	1.6091	0.089374
MFAP3L	5	3	0.22044	0.079705
MGMT	5	4	0.6501	0.083851
MGP	6	4	1.1576	0.081664
MMADHC	4	3	1.0873	0.082352
MOCS2	6	5	0.97721	0.078878
MRPL20	5	4	0.50466	0.0843
MTF2	6	5	0.72406	0.087688
MXRA7	3	1	-1.3521	0.080243
MYL6B	4	3	0.7464	0.079425
MYO9B	5	3	0.77534	0.089261
NADK	6	4	1.4052	0.077099
NANOS1	4	3	0.99206	0.08591
NAPRT	3	2	1.7564	0.082219
NDUFB4	5	3	0.22271	0.078158
NME7	4	4	1.2906	0.08443
NMNAT1	5	4	0.87964	0.077962
NTRK1	6	5	0.38522	0.086956
NUP188	6	3	0.1336	0.07709
ODAM	6	4	0.83411	0.081484
[truncated: 16,566 more rows]

[truncated: 3 more sheets: RIPK2_DMSO_L, RIPK2_RI-4_H, RIPK2_RI-4_L]
