# Supplementary material for: Inhibitors supercharge kinase turnover through native proteolytic circuits
Source: Nature. 2025 Nov 26;649(8098):1032–41. doi: 10.1038/s41586-025-09763-9 (PMC12823440; doi:10.1038/s41586-025-09763-9)
Supplement: Supplementary file 7 — DMS data. [file 41586_2025_9763_MOESM7_ESM.xlsx]

## Sheet: Legend
Legend			Sheet name
			Header names
H2M_DMSO	High-to-mid significant (adj. p-value < 0.05) log2FC per position for DMSO (vehicle control) treated cells
L2M_DMSO	Low-to-mid significant (adj. p-value < 0.05) log2FC per position for DMSO (vehicle control) treated cells
H2M_TAK285	High-to-mid significant (adj. p-value < 0.05) log2FC per position for TAK285 (vehicle control) treated cells
L2M_TAK285	Low-to-mid significant (adj. p-value < 0.05) log2FC per position for TAK285 (vehicle control) treated cells
H2M_IMP-1088	High-to-mid significant (adj. p-value < 0.05) log2FC per position for IMP-1088 (vehicle control) treated cells
L2M_IMP-1088	Low-to-mid significant (adj. p-value < 0.05) log2FC per position for IMP-1088 (vehicle control) treated cells
Columns	called amino acid
Rows	amino acid position in BLK

## Sheet: H2M_DMSO
	H	K	R	D	E	C	M	N	Q	S	T	A	I	L	V	F	W	Y	G	P	X
2	0.866539	-0.811805	-0.481216	0.839136	0.521781	-0.396018	0.331893	0.583165	-0.698152	0.26627	-0.554526	0.917488	-0.0189327	0.140367	-0.674541	0.59809	0.0734135	0.858283	-0.0115883	-0.0341348	NA
3	0.188063	-0.648136	-0.384188	0.563942	-0.131223	0.0952287	0.123579	-0.180541	0.151473	0.535975	-0.381699	0.231283	0.168894	0.00221196	-0.0111602	-0.856819	-0.428595	-1	0.25278	-0.0464856	NA
4	-0.0565938	-0.182452	-0.707809	-0.52992	-0.370735	-0.303745	0.482865	0.0696426	0.0971271	0.972898	0.417582	0.447078	-0.0206436	-0.550295	0.00723457	-0.491533	-0.178331	-0.465225	0.56544	-0.350262	-0.398237
5	-0.00472737	-0.27726	-0.384082	0.0181416	-0.360184	-0.110175	-0.639721	0.172825	-0.215842	0.00645156	-0.0573457	-0.200431	-0.581504	-0.352811	-0.422893	-0.387855	-0.387321	-0.903256	0.224496	-0.163851	NA
6	-0.590283	-0.451182	-0.266681	0.177174	-0.169517	-0.754845	-0.353684	-0.442936	-0.465277	0.0177325	-0.440562	-0.548498	-0.75196	-0.480336	-0.501152	-0.637338	-0.544928	-0.521673	-0.341361	-0.144966	-0.28804
7	-0.386839	0.0188205	-0.0534994	0.577109	-0.192932	-0.697955	-0.566583	-0.0370901	-0.159225	-0.536698	-0.616987	-0.799273	-0.614926	-0.646843	-0.565891	-0.857226	-0.58545	-0.731209	-0.769058	-0.742995	NA
8	0.632241	0.00221535	-0.027959	0.105371	-0.167903	-0.000161471	-0.168806	-0.0828594	0.484945	-0.38322	-0.00101096	0.0633163	-0.21044	0.446206	-0.138989	-0.363051	-0.489682	-0.109592	-0.144728	0.267593	-0.313985
9	-0.191084	-0.358093	-0.42868	0.199637	0.16657	-0.159172	-0.0033426	0.212167	-0.0415404	0.0361957	0.0796165	0.0868508	0.0856536	-0.119047	0.375502	-0.248034	0.282384	-0.117115	-0.140859	0.00340413	NA
10	-0.229711	0.166971	-0.32566	0.00654421	0.106844	-0.43247	-0.259331	-0.0982494	-0.356793	-0.542946	-0.418703	0.246518	-0.217283	-0.338658	-0.0199008	-0.304168	-0.515075	-0.126973	-0.0150721	-0.337755	NA
11	0.400534	-0.000249755	-0.20014	0.549794	0.140153	0.124847	0.115714	-0.0666446	-0.0170328	0.338096	0.42389	0.423355	0.196193	-0.0181693	0.763839	0.0736629	-0.135542	0.0901833	-0.0695889	0.161922	-0.370115
12	-0.414859	-0.250992	-0.449752	-0.236726	0.00863133	-0.166015	-0.270831	-0.246412	0.141	-0.136775	-0.00103372	-0.311648	-0.414246	-0.209564	-0.119054	0.0842101	-0.22923	-0.193012	-0.0754594	-0.160512	-0.339919
13	-0.0680897	-0.000543995	-0.11263	-0.0585936	0.046181	0.0411263	0.30601	-0.149217	-0.0834062	-0.129573	0.0399103	-0.0102558	-0.243768	0.305085	0.237059	-0.168201	0.569279	-0.169336	0.302576	0.553901	NA
14	0.607723	-0.190874	-0.15725	-0.324819	0.243604	-0.0292434	0.040414	0.0955932	0.140922	-0.0872443	0.0792544	-0.208943	-0.195786	-0.101268	-0.144052	-0.179184	-0.117857	-0.130682	0.221104	0.00622987	NA
15	-0.145532	NA	-0.0824409	-0.314857	-0.374936	-0.12771	0.290008	-0.0678383	-0.477438	-0.143821	-0.340455	-0.35346	0.00970004	-0.292186	0.0270887	-0.0882245	-0.43365	-0.229618	-0.094484	-0.15183	NA
16	1	-0.00300402	-0.290422	0.463619	-0.0192143	-0.0413561	-0.0369714	0.344833	-0.246764	0.128716	-0.117926	0.168771	0.427744	0.640447	-0.105105	-0.0565867	-0.208617	0.248855	0.212329	-0.0396344	NA
17	0.525627	-0.0514715	-0.241195	0.19901	0.0119299	-0.0546252	-0.118175	-0.0814737	-0.249103	-0.178052	-0.267259	-0.00185054	-0.230749	0.306403	-0.163288	-0.314985	-0.318454	-0.264745	-0.0446393	-0.141006	-0.0626221
18	0.0181528	0.00610157	-0.203556	0.0230086	-0.0477558	0.289363	0.12718	0.39134	0.278063	0.409418	0.248884	0.0857426	0.3034	0.0687377	0.0863067	0.364256	0.197921	-0.0533744	-0.12609	0.155234	NA
19	-0.163598	-0.140216	-0.163591	0.0140574	-0.106093	-0.0491956	-0.165776	-0.0259659	-0.326173	0.148704	-0.231285	-0.331612	-0.177228	-0.194533	0.150992	-0.27411	-0.29027	-0.0619463	-0.208944	-0.112688	NA
20	0.269631	0.00750929	-0.212555	-0.0247477	0.169754	0.358388	-0.155214	0.200009	-0.140132	0.034068	-0.00449695	0.078715	0.259629	0.0863868	0.172602	0.342353	0.0750612	0.218386	-0.417689	0.375342	NA
21	-0.122861	0.0937216	-0.091838	0.0174804	0.183894	0.070696	-0.0829112	-0.0789025	-0.00951229	-0.0457335	-0.146877	-0.224578	-0.0882476	0.175409	-0.160277	-0.262055	-0.141664	-0.129679	0.0110871	-0.111722	NA
22	-0.0893687	-0.0720269	0.0448182	0.116041	0.23276	0.0821982	-0.281708	-0.232211	0.0128248	0.0780687	-0.00302836	-0.00212135	-0.0756047	-0.0608629	-0.0317304	-0.0214719	0.0358871	0.0222843	-0.0298	-0.162787	-0.133574
23	0.333908	0.0413371	-0.0787997	0.319612	-0.138363	-0.0686544	-0.21095	-0.116163	0.140206	-0.182544	0.0438041	0.188088	0.0751056	0.115463	-0.0341421	0.0634222	0.0127742	0.00671514	-0.229422	-0.0301455	-0.127002
24	-0.0469491	-0.00709373	0.192591	-0.119443	-0.212419	-0.250569	0.0579204	-0.0792509	0.0574178	0.0152548	-0.374841	-0.239074	0.145792	0.101954	0.0461029	0.277542	-0.126758	0.0839977	-0.0592876	-0.328912	NA
25	-0.108033	0.173642	-0.183637	0.109738	0.219231	-0.424937	-0.0272998	0.2755	0.00129799	-0.0283386	0.0714708	-0.182463	-0.144257	-0.00806222	0.128306	-0.137946	-0.223353	-0.256613	-0.0718566	0.00161185	NA
26	-0.00840923	0.185256	0.258079	0.418281	-0.46628	-0.18459	0.721683	0.0124915	0.128716	0.623142	0.206831	0.101652	0.21968	0.0146075	-0.0564325	-0.0406386	-0.129229	-0.0933449	-0.10846	-0.159133	-0.243217
27	0.241996	0.00330338	-0.0593558	0.196099	-0.182559	-0.0504587	-0.0985989	0.21997	-0.174286	0.064774	0.0301135	-0.018755	0.077997	-0.122832	0.248793	0.0384721	-0.13815	0.267631	-0.312355	0.29096	-0.148644
28	0.168401	-0.158936	-0.0636025	0.273493	NA	0.0713877	-0.0783234	-0.08226	-0.290578	-0.116695	0.789291	-0.0760742	0.21207	-0.0785983	0.00338275	-0.0130954	0.00561489	0.327154	-0.214035	0.0526888	-0.65398
29	0.00723285	0.268242	-0.312052	0.0421747	0.1444	0.10861	-0.380882	0.310685	-0.217635	0.0074247	0.0289685	-0.124515	0.625382	0.0151238	0.444953	-0.156082	-0.193081	-0.246328	-0.0147911	0.0359298	NA
30	-0.00492912	-0.00637056	-0.226762	0.299011	0.215414	0.0507172	-0.0467115	0.30422	0.671817	-0.0992046	-0.0217903	0.00750881	0.0123145	-0.0883423	-0.132713	-0.00254882	-0.126773	-0.052922	-0.0686676	-0.303152	NA
31	-0.00883308	-0.178117	-0.41717	-0.0706424	-0.019245	0.00229068	-0.118742	0.336941	0.0105243	-0.0521422	0.143	-0.11636	-0.127103	-0.0720733	NA	0.108811	-0.300539	0.0457541	-0.108863	-0.219812	-0.159641
32	-0.112421	-0.134282	-0.283801	0.0127912	-0.0992706	-0.115594	0.113543	-0.00462934	-0.216685	-0.146147	-0.2087	-0.234983	-0.0686907	-0.176282	0.0164974	-0.0641605	-0.271793	-0.101164	-0.157719	-0.00667069	-0.3269
33	0.0969045	0.0111608	-0.189625	0.0130286	0.0873477	-0.0682383	-0.0513607	0.155065	-0.251283	0.151564	0.267822	0.151666	-0.073425	-0.0418074	0.498818	-0.058559	NA	0.00133911	-0.420644	0.0422142	0.0687805
34	-0.283085	-0.193352	-0.465603	0.0155656	-0.0631538	-0.0187082	-0.189839	-0.0299806	-0.0999246	NA	-0.238165	-0.289203	-0.00182655	-0.281646	-0.118693	-0.0987399	-0.296001	0.00297966	-0.252053	-0.251995	-0.300172
35	-0.0925916	0.0629499	-0.264594	-0.0576124	-0.141188	0.0396467	-0.217849	NA	-0.11556	0.0507312	0.0457823	0.0137519	NA	0.0112626	-0.0640013	-0.000443997	-0.103752	-0.0139217	0.110106	-0.343556	NA
36	0.0897232	-0.12695	-0.230868	0.262921	0.318291	0.240975	0.0891025	0.0535489	0.0389558	-0.0430475	0.0590491	-0.446307	-0.19007	-0.0235803	-0.0110198	-0.132177	0.238641	-0.150507	-0.00966836	0.0100517	NA
37	-0.199693	NA	0.203028	0.536597	NA	-0.012664	-0.00099583	0.0134504	0.157643	0.015901	-0.444665	-0.293202	-0.194802	-0.267103	0.0122836	0.0495046	-0.33916	-0.228901	-0.23041	0.0143008	NA
38	-0.0204348	NA	-0.0715384	0.227592	NA	-0.204769	-0.0390074	0.316966	-0.084584	NA	-0.230638	-0.449432	-0.0412544	0.0137602	0.275674	-0.066188	-0.111185	-0.014105	-0.0478835	-0.100882	NA
39	-0.078195	-0.140192	-0.214605	0.0456219	0.0986893	-0.0853326	NA	-0.248715	0.111282	0.146312	-0.0659982	-0.372605	-0.0992296	-0.0358246	-0.182072	NA	-0.362296	0.0266641	0.147177	0.0155056	NA
40	-0.220258	-0.207429	-0.223038	-0.688661	0.0565012	-0.480416	-0.65273	-0.0277858	0.188293	0.000788244	-0.391299	-0.286748	-0.71443	-0.0635345	-0.46	-0.439573	-0.371556	-0.312	0.223294	0.00820637	NA
41	0.181899	-0.144006	-0.0724507	-0.061726	0.550201	0.561899	-0.000667895	0.989551	0.398568	0.335066	0.13448	-0.0364852	-0.126492	0.0134289	-0.0417723	NA	-0.22051	0.0380492	-0.4258	-0.266717	NA
42	0.0932611	NA	-0.0732815	0.165657	NA	-0.430976	-0.0233216	0.398919	0.320421	-0.0870671	0.0199964	0.0117734	0.035712	-0.23369	0.0144986	0.216581	0.130766	-0.0666042	-0.283268	0.220038	NA
43	0.194096	0.31434	0.165934	0.0832616	0.484366	-0.296979	0.190539	0.0942608	0.283003	-0.208086	-0.221931	-0.0887691	-0.0446602	-0.309924	0.0144278	-0.152183	0.213882	-0.163286	0.0543322	-0.10309	NA
44	NA	-0.117621	-0.0856512	-0.0127037	0.192197	0.0376021	0.249222	-0.266554	-0.433411	-0.203952	-0.0819858	-0.0468534	-0.179943	-0.253087	0.328082	0.0161994	-0.103815	0.0825624	-0.0395277	-0.11154	NA
45	0.250797	0.201699	-0.297314	0.0296588	-0.0217038	-0.424597	-0.703954	0.0218733	-0.258546	-0.0419708	-0.21439	-0.388943	-0.410704	-0.901803	-0.168015	-0.59413	-0.9171	-0.676864	NA	-0.455268	NA
46	0.0217093	NA	0.0199901	0.314141	NA	-0.378075	-0.246996	NA	0.123104	0.199063	-0.208469	-0.257108	-0.658954	-0.293888	-0.357441	-0.544586	-0.682222	-0.602578	-0.00923828	-0.359457	NA
47	0.309366	0.268831	0.190593	0.19509	0.434026	-0.000708151	-0.0560091	0.0925234	0.128089	-0.0235553	-0.0160109	-0.0216598	0.0705064	0.0116323	-0.0312219	-0.0316661	-0.110993	-0.411384	-0.00317213	-0.244336	NA
48	0.00502577	-0.0643357	-0.0503211	0.00279403	0.111814	-0.0734209	0.385165	0.486799	-0.0246906	-0.393525	0.0184544	0.0519192	-0.0807943	-0.176704	-0.1536	-0.0182015	-0.251931	-0.293672	-0.025885	-0.18429	NA
49	0.639195	-0.174393	0.0572338	0.18657	0.0673461	-0.0670973	0.0545879	0.00252464	-0.00966788	-0.354537	-0.00520782	0.14379	-0.102411	-0.189594	-0.0235389	-0.0577169	-0.121268	-0.138324	-0.0972458	0.0207712	NA
50	-0.18398	-0.0181642	-0.0483394	0.069259	0.0526098	0.143347	-0.066079	0.085046	0.0511014	-0.245571	-0.418507	0.0499176	-0.071191	-0.0877734	0.0295993	-0.169957	-0.15948	-0.0554668	-0.0462508	0.0204725	NA
51	-0.223556	0.222262	-0.13766	0.201178	0.305246	-0.0515456	0.203176	-0.081381	0.105446	0.0369288	-0.25664	-0.360539	0.035376	0.0445934	0.440032	-0.0699644	-0.176562	-0.189199	0.322318	0.0161878	NA
52	-0.00846553	-0.120519	-0.402792	0.518704	-0.0601685	-0.000156714	0.0535947	-0.0545437	0.0948756	0.0641484	0.076821	-0.250542	-0.0811063	0.161874	-0.0396789	NA	0.034976	-0.208473	-0.0666362	0.0123274	NA
53	0.198782	-0.0708242	-0.273888	0.017481	0.136785	-0.15077	-0.105531	0.44057	0.331813	-0.0574189	-0.0896655	-0.0659786	-0.185026	0.197554	-0.109587	-0.161146	-0.035635	0.0351499	-0.00857838	-0.0382201	-0.429639
54	0.131831	-0.0333008	-0.0192851	0.0486174	0.00909537	-0.0319241	-0.0457807	-0.102463	0.0861687	-0.126762	0.00555632	-0.0486904	-0.0301127	-0.256138	-0.0805333	0.156209	0.0198098	-0.241506	-0.0602106	0.615338	-0.271646
55	0.00278812	-0.00283121	-0.0883673	0.246874	-0.0404124	-0.0388888	0.174953	-0.00494455	-0.178464	0.555795	-0.138374	0.281341	0.078404	-0.202509	0.361369	0.227787	-0.0903258	0.00667815	0.394632	-0.0527676	NA
56	0.296126	0.179834	-0.145116	0.422719	0.319204	-0.0521645	0.156287	-0.0368727	0.035656	0.111747	0.0529321	0.198676	0.167823	0.00286783	0.304181	0.117752	-0.098932	0.29936	-0.118793	0.0610765	NA
57	NA	NA	NA	0.00432496	NA	NA	-0.101634	-0.0031101	NA	NA	NA	NA	NA	NA	NA	NA	-0.0112674	NA	-0.119599	NA	-0.221872

## Sheet: L2M_DMSO
	H	K	R	D	E	C	M	N	Q	S	T	A	I	L	V	F	W	Y	G	P	X
2	-0.629913	0.212	0.433655	-0.717739	0.0469378	0.717078	-0.44894	-0.301943	0.266695	-0.86303	0.24566	-0.255522	-0.0439052	-0.70396	0.374634	-0.401034	-0.445338	-0.553798	-0.00896186	-0.253701	NA
3	-0.150382	0.109459	0.175356	-0.211679	-0.580801	-0.207886	0.123026	-0.176907	-0.250631	-0.481371	-0.502916	-0.0663479	0.699108	-0.0111567	-0.373621	0.641478	0.392095	0.501044	-0.208687	-0.14168	NA
4	-0.384409	-0.293538	-0.501742	0.0776624	-0.373503	-0.313071	0.193496	-0.336495	-0.522411	-0.664279	-0.599797	-0.140253	-0.218766	-0.180242	0.00517744	-0.265141	-0.337773	-0.438503	-0.274868	0.0650549	-0.258169
5	-0.280747	-0.451099	0.148165	0.0890037	-0.26077	-0.234826	0.282421	-0.199998	-0.4764	-0.00321941	-0.151594	-0.0893138	0.0723122	0.131888	0.118976	0.18106	-0.127005	0.425983	0.354532	0.0796374	NA
6	0.184739	-0.120143	0.30199	-0.704884	-0.354581	0.143536	0.185351	-0.124084	-0.169565	-0.00676199	-0.130422	-0.193928	0.266418	0.113612	0.170966	0.655594	0.786428	0.577514	-0.233677	0.0334329	-0.705869
7	0.131963	-0.0350552	-0.273094	-0.243024	-0.0958842	0.264912	0.0519062	0.11243	0.152689	0.0733787	0.0938737	0.484102	0.184641	0.161979	0.0515432	0.433711	0.43672	0.323424	0.613904	0.285522	NA
8	0.161668	0.0023375	-0.174934	-0.498554	-0.246308	-0.174881	-0.318472	-0.27628	-0.106726	-0.468373	-0.299382	0.0216352	-0.00419351	-0.0949128	0.135612	0.130145	0.0839489	-0.00926064	-0.478807	-0.183717	-0.222955
9	-0.213937	-0.461966	-0.433872	0.119011	-0.660847	-0.129593	-0.272506	-0.797123	-0.193419	-0.224251	0.0900202	-0.000738863	-0.49616	-0.176599	-0.313909	0.00186234	-0.172379	-0.15062	-0.230603	0.00315265	NA
10	0.0334742	-0.192776	0.0348859	0.00179496	-0.195703	0.299019	-0.105444	-0.079155	-0.270146	0.0733285	-0.450904	-0.347148	-0.564295	0.297599	0.0617951	-0.220289	0.15342	-0.21923	0.0642145	0.0530614	NA
11	-0.278804	0.00336431	-0.366947	-0.277389	0.016778	-0.223739	-0.0570971	-0.180844	0.101062	0.127674	-0.399771	-0.392948	-0.311568	0.0781711	-0.444032	-0.31602	-0.467959	-0.399079	-0.312656	0.225697	-0.612094
12	-0.00490059	-0.397082	-0.109481	0.0818051	0.00130479	0.0225955	-0.275628	0.254035	-0.0218436	-0.517548	-0.53631	0.0822286	0.6739	0.139803	-0.115004	0.161518	0.0344245	-0.193819	0.0880203	-0.0545478	-0.380421
13	0.188441	0.00451796	-0.0478698	0.118912	0.02945	-0.268355	0.156943	0.085381	-0.263358	-0.46498	-0.203518	0.073407	-0.060492	-0.150168	-0.229552	-0.454112	-0.649722	0.0107674	-0.276725	-0.170797	NA
14	-0.544175	0.162619	-0.433105	-0.0401276	-0.204996	0.300716	-0.225247	-0.214548	-0.520829	-0.0725344	-0.188093	-0.0537622	-0.0964691	0.189463	-0.47031	-0.297939	0.4681	-0.311824	-0.222248	0.00406991	NA
15	0.137774	NA	-0.257897	0.0194655	-0.274164	0.0681988	-0.146752	-0.124247	-0.0311781	-0.382384	-0.244569	-0.437033	0.00440583	0.230983	-0.10156	0.208989	-0.192714	0.153177	-0.295482	-0.393176	NA
16	0.037462	0.00203288	-0.120287	-0.585526	-0.380307	-0.154288	0.152442	-0.372515	0.010932	0.115442	-0.273306	-0.106249	-0.269379	-0.587617	-0.260952	0.00909525	-0.25457	0.037429	-0.446708	-0.0209815	NA
17	-0.162666	-0.185691	-0.392894	-0.291167	0.00228081	-0.263142	-0.0915075	-0.536232	-0.409584	-0.178165	-0.252627	-0.101504	-0.183711	-0.732733	-0.465661	-0.482336	0.12473	-0.273029	-0.135717	0.902521	-0.721341
18	-0.120137	0.00902389	-0.473931	-0.248913	-0.0493883	0.219521	-0.446642	-0.19036	-0.18876	-0.54313	-0.335515	-0.413305	-0.0575175	0.013099	0.0392731	-0.150132	-0.133648	-0.591333	-0.135378	-0.560682	NA
19	-0.176446	-0.378494	-0.0645661	0.00752891	-0.0165213	-0.186773	0.0689733	-0.114223	-0.190251	-0.374123	-0.524991	0.140703	-0.336034	0.232289	-0.0830894	-0.22633	0.0737672	-0.224206	0.0167569	-0.383792	NA
20	-0.678172	0.0101456	-0.485595	-0.634147	-0.117041	-0.765238	-0.186731	-0.299331	-0.0881916	-0.6736	-0.429668	-0.216565	-0.485442	-0.0690658	-0.382742	-0.23131	-0.225386	-0.379409	-0.101766	-0.266175	NA
21	-0.453198	-0.262213	-0.0530663	0.00721378	0.0468576	-0.477903	-0.466032	-0.37595	-0.541268	-0.220692	-0.311525	-0.537183	-0.275162	-0.377461	-0.266335	-0.0589929	-0.616464	-0.510207	0.0102307	-0.175236	NA
22	-0.122017	-0.0396758	-0.00871107	-0.0309037	-0.170189	-0.455947	-0.148202	-0.522153	0.00911615	0.0816842	-0.336532	0.00438437	-0.473192	-0.184067	-0.336172	-0.199627	-0.235361	-0.173157	0.0282772	-0.0704839	0.0143999
23	-0.351305	-0.63448	-0.237399	-0.264522	-0.163765	0.0557293	-0.0846937	-0.43375	0.281432	-0.0341413	-0.387617	-0.244191	-0.451109	-0.13477	-0.295923	-0.53998	0.00934636	0.162115	-0.488054	-0.203812	-0.186348
24	-0.239494	-0.247989	-0.168797	-0.295379	-0.0746364	-0.143647	0.141908	-0.209225	0.015936	0.0096213	-0.413087	-0.489187	-0.0918538	0.114614	-0.339829	-0.435021	-0.110588	-0.381783	0.00408212	-0.0384766	NA
25	0.0227646	-0.258749	-0.273086	-0.289505	0.127546	-0.221552	-0.528901	-0.569216	-0.0474533	-0.182781	-0.325584	-0.437381	-0.145652	-0.101505	-0.366862	-0.258218	-0.00805046	-0.473056	-0.13374	0.00177727	NA
26	-0.518604	-0.1288	-0.272653	-0.586453	-0.173932	0.0742627	-0.399633	-0.331588	-0.153467	-0.662566	-0.371213	-0.118228	-0.111668	0.0115887	-0.240332	-0.299459	-0.209235	-0.525883	0.0395994	-0.0643428	-0.497133
27	-0.522149	0.00257679	0.011668	-0.109332	-0.0861308	-0.127445	-0.330592	-0.251525	-0.0615057	-0.198484	-0.311932	-0.847428	-0.1503	0.180844	-0.24398	-0.310029	-0.640392	-0.39346	0.00272091	0.0923275	0.0482197
28	-0.292655	-0.304241	0.103247	-0.175423	NA	-0.38192	-0.247499	-0.500418	-0.0632265	-0.0594267	-0.364941	-0.148347	-0.0934798	-0.106673	0.00132621	-0.316731	0.617714	-0.113574	-0.0508357	-0.111594	-0.450927
29	-0.426872	0.284147	-0.083452	0.139278	-0.157967	-0.0712908	-0.430502	-0.0320486	-0.0578371	0.00368277	-0.160829	-0.0515948	-0.307883	-0.164038	-0.328293	-0.090481	-0.125012	-0.709575	-0.00687405	-0.0673754	NA
30	-0.399364	-0.424496	-0.0257825	-0.671485	0.147149	-0.182896	-0.224046	-0.391119	-0.0925447	-0.351324	-0.278303	0.00342157	-0.197839	-0.23036	-0.348237	-0.353995	-0.200454	-0.343311	-0.0976758	-0.115764	NA
31	-0.0622578	0.119407	-0.222385	-0.335308	-0.290143	-0.119485	-0.413071	-0.389868	0.00181235	-0.153228	-0.379408	0.13764	-0.505732	-0.222251	NA	0.0162343	-0.180764	-0.455314	-0.239617	-0.0267847	-0.124214
32	-0.328466	-0.116358	-0.0474849	0.00157636	-0.148538	-0.18222	-0.356098	-0.0798752	-0.123201	0.419118	0.0876894	0.15131	-0.245459	-0.17722	0.0347753	-0.208432	-0.10735	0.082127	-0.401506	-0.198414	-0.659301
33	-0.490462	0.000935331	0.0856747	-0.265783	0.0154887	-0.26918	-0.0533895	0.0936979	-0.0318734	-0.234878	-0.115773	-0.366164	-0.384922	-0.329811	-0.000250342	0.107372	NA	-0.245814	-0.11344	-0.0745006	0.297514
34	-0.0806739	-0.220491	-0.105175	0.000370944	0.0790212	-0.102667	-0.447458	-0.118806	-0.116646	NA	0.0939241	-0.242536	-0.121296	-0.118571	0.00537218	0.442425	-0.115511	-0.202457	-0.0214081	-0.178231	-0.15264
35	-0.145052	-0.058863	-0.0348015	-0.343505	-1	-0.198235	-0.0388825	NA	-0.583473	-0.0211732	-0.240619	0.00091379	NA	0.135447	-0.164557	0.113345	0.062903	-0.072329	0.0686038	0.00955887	NA
36	-0.530862	-0.4479	0.078173	0.0398304	-0.503807	-0.495299	-0.204506	-0.426406	-0.335839	-0.184519	-0.15098	-0.111879	-0.641908	-0.227609	-0.149703	-0.243499	-0.166272	-0.0345034	-0.0153879	0.00257505	NA
37	0.0680462	NA	0.0287393	-0.203607	NA	-0.324381	-0.36711	-0.00927709	-0.264554	0.0907937	-0.107461	-0.0375419	-0.221829	0.308489	-0.20854	-0.538469	-0.138199	0.0401207	-0.134925	0.000140828	NA
38	0.0300409	NA	-0.258051	-0.0344333	NA	0.0821015	-0.092581	-0.141586	-0.236912	NA	-0.00968994	-0.113482	-0.50152	0.000891801	-0.368923	-0.526033	-0.399457	-0.293478	-0.563081	-0.0165484	NA
39	0.241517	0.173343	0.084975	-0.531838	-0.213919	0.0118417	NA	-0.284633	-0.3408	-0.160338	-0.406756	-0.0719772	-0.416278	0.0373177	-0.28118	NA	0.0208274	-0.473919	-0.19297	0.000768718	NA
40	-0.362621	-0.269928	-0.00424837	0.61252	-0.302016	0.142291	-0.107061	0.012272	-0.393634	-0.0737288	0.0729803	-0.0335354	0.452022	0.178416	0.361895	0.236092	0.237578	0.0202637	-0.1815	-0.00746635	NA
41	-0.251153	-0.00313938	0.0162613	-0.832727	-0.177112	-0.243226	0.0714345	-0.694349	0.0335788	0.204216	-0.407309	0.457315	-0.177515	0.000187464	-0.717939	NA	0.0855204	-0.459086	-0.0845504	-0.0156818	NA
42	-0.283382	NA	-0.19708	-0.291019	NA	-0.0845054	-0.370251	-0.426041	-0.801083	-0.0372264	-0.0280849	-0.00657791	-0.127093	0.124484	-0.00177297	-0.0847773	-0.00623274	-0.154602	-0.000141653	0.0861399	NA
43	-0.40768	-0.607937	-0.359287	-0.407972	0.118692	-0.01477	-0.508637	-0.0513791	0.462214	0.0862238	0.132874	-0.0790266	0.0218048	-0.0832936	-0.000518487	-0.281585	-0.448782	-0.479467	-0.100951	-0.219118	NA
44	NA	0.1256	-0.219908	-0.372807	-0.321003	0.0450108	-0.606627	0.244779	-0.0649934	0.0786057	-0.18592	0.0593767	-0.521982	0.000749212	-0.318226	-0.00120483	-0.228338	-0.256746	-0.227067	0.0560762	NA
45	-0.162082	-0.0526842	0.00696005	-0.117991	0.023303	0.229394	0.352773	-0.0131042	-0.0120172	0.047307	0.075428	0.078809	0.459688	0.336171	0.448309	0.511955	0.374163	0.343369	NA	-0.0507861	NA
46	-0.00727889	NA	0.153978	-0.489833	NA	0.0975611	-0.0806352	NA	-0.111027	-0.0864466	0.0695176	0.750115	0.276359	0.0925603	0.186461	0.134333	0.0784695	-0.570416	0.157385	-0.0102469	NA
47	-0.176454	-0.355297	-0.218427	-0.415432	-0.356148	-0.20748	-0.431464	-0.0457414	-0.206835	-0.200899	-0.227595	0.0320987	-0.199934	0.00241144	-0.361274	-0.104034	0.170344	-0.0866263	-0.355219	0.00401115	NA
48	-0.388186	-0.204139	-0.159294	-0.366001	-0.404285	-0.108005	-0.610675	0.200903	-0.518299	-0.0687856	0.000691624	-0.137056	-0.10323	0.0708637	-0.445819	-0.197839	-0.178338	0.00796389	-0.134836	0.227543	NA
49	0.118398	-0.609698	-0.354883	-0.246497	-0.57462	-0.118918	-0.379618	-0.367915	-0.232273	-0.00502863	-0.126191	-0.0296783	0.0823166	0.0550847	-0.3755	-0.0738918	0.0314936	-0.0407578	1	-0.00807937	NA
50	0.0461574	0.71777	-0.309818	-0.102055	-0.54326	-0.405093	-0.370491	-0.41405	-0.0615918	0.00567616	-0.0137788	-0.113764	-0.173688	0.0382988	-0.329868	-0.280042	-0.0096562	-0.320592	0.00732584	-0.00655472	NA
51	-0.214601	-0.151774	0.0469194	-0.217827	-0.586815	-0.434883	0.00181059	-0.0256436	-0.00937851	-0.122046	0.00978496	-0.0212858	-0.177762	-0.0927375	-0.487876	-0.153078	-0.113918	-0.267728	-0.290706	2.37286e-05	NA
52	-0.156544	-0.0546992	-0.0114584	-0.536388	-0.40836	-0.240467	-0.283798	-0.49563	-0.332245	-0.0954475	-0.26793	0.0157446	-0.532441	0.139437	-0.177244	NA	-0.404135	-0.277474	-0.00966452	0.00169763	NA
53	-0.615808	-0.270576	0.0115971	-0.000326336	-0.372477	-0.303999	0.0435734	-0.183362	-0.501243	-0.385485	-0.0224396	-0.164539	-0.229501	0.00879409	0.136495	-0.13736	0.00073226	-0.0613353	-0.156225	0.0343059	-0.0148804
54	-0.202072	0.0240521	-0.318271	-0.161076	-0.000847328	-0.0112467	0.064595	0.0424447	-0.295491	-0.661083	-0.0249604	-0.0585708	-0.462833	-0.105344	0.000365238	-0.131186	-0.00883161	0.219399	0.0243722	-0.304082	0.0165151
55	0.000193986	-0.211015	0.0337018	-0.49698	-0.244389	-0.327712	-0.327854	-0.233351	-0.218198	-0.127171	0.0454054	0.0715821	-0.360952	0.0870354	-0.7348	-0.248238	-0.110484	-0.178205	-0.431584	-0.12302	NA
56	-0.0648896	-0.382762	-0.13601	-0.225057	-0.309845	0.240032	-0.373194	-0.335394	-0.501105	-0.163143	0.0495323	-0.240512	-0.278924	0.00086352	-0.317221	-0.312485	0.0335935	-0.324024	-0.999849	-0.0990161	NA
57	NA	NA	NA	-0.00221922	NA	NA	0.0416169	-0.0809588	NA	NA	NA	NA	NA	NA	NA	NA	0.116863	NA	0.00715179	NA	-0.0140377

## Sheet: H2M_TAK285
	H	K	R	D	E	C	M	N	Q	S	T	A	I	L	V	F	W	Y	G	P	X
2	0.961236	-0.348835	-0.00404786	0.999356	0.658982	-0.126099	0.727487	0.863582	-0.209894	0.673293	-0.0681985	0.807786	0.658979	0.649042	-0.324267	0.751625	0.624259	0.932933	-0.0730472	0.519892	NA
3	0.533519	-0.394483	-0.098315	0.766693	0.5852	0.600394	0.449312	0.448288	0.599663	0.763464	0.408738	0.424518	0.304384	-0.0165365	0.635279	-0.624566	0.0244746	-0.45927	0.613603	0.299713	NA
4	0.565031	0.503326	-0.00830792	0.0535805	0.312306	0.407967	0.601264	0.517878	0.52308	1	0.711698	0.484947	0.227415	-0.31412	-0.0243422	0.0375924	-0.00607054	0.221245	0.661977	-0.0261769	0.210857
5	-0.258552	0.303152	0.396916	0.521428	-0.384871	0.00972257	-0.0437297	0.343647	0.357613	-0.00981792	-0.169538	-0.536119	-0.285971	-0.655172	-0.693208	-0.409535	-0.559151	-0.143985	0.424058	0.557662	NA
6	-0.30231	0.252596	0.0440471	0.619612	0.458866	-0.784115	0.27938	0.152225	0.182419	-0.0165423	0.184661	0.0805557	-0.439428	0.419543	-0.466084	-0.528161	NA	-0.484879	0.0495585	0.315666	0.393478
7	-0.50388	-0.00239586	-0.163453	0.635698	0.315771	-0.4637	-0.672293	0.201905	-0.0509205	-0.10492	-0.553312	-0.224124	-0.613569	-0.683538	-0.683597	-0.454841	-0.205206	-0.296182	-0.479977	-0.445278	NA
8	-0.0993172	-0.0052046	-0.140129	-0.445014	0.19455	0.290939	0.276976	0.0868291	-0.285254	0.342534	-0.220651	-0.152151	-0.692335	0.533338	-0.606233	-0.317245	-0.119094	-0.712853	-0.675519	0.190418	0.45639
9	0.030295	-0.294068	0.343471	0.278502	-0.0277502	0.017652	-0.35512	0.0573724	-0.1137	0.0128604	0.000757649	-0.0202133	-0.122971	0.0379703	-0.0277573	-0.644604	0.0901904	-0.637744	0.0147401	-0.00794773	NA
10	-0.391498	0.24837	0.0439898	-0.00755753	0.0605438	-0.452327	-0.551262	0.0137884	-0.403695	-0.537194	0.336707	0.487998	-0.249856	-0.780822	0.112619	-0.856855	-0.467706	-0.336261	0.0273146	-0.128098	NA
11	0.323847	-0.0150144	0.354891	0.369999	0.280491	0.142632	0.215261	0.261457	-0.0233437	0.230547	0.193788	0.0882889	0.277841	0.209087	0.399641	-0.102681	0.168554	0.187818	-0.156561	0.0567068	0.382761
12	-0.160039	0.329791	-0.118784	0.159109	-0.0198652	-0.151826	0.301281	-0.000980148	-0.35142	-0.687956	0.565279	0.05081	-0.401673	-0.428741	0.115598	0.0441447	-0.476944	-0.287507	0.0382287	-0.37005	0.293891
13	0.0799222	-0.024958	0.0657339	0.258911	0.0638227	0.274318	0.0726014	0.317405	-0.223656	0.451835	0.202737	0.117283	-0.194534	0.127081	-0.0356368	0.154196	-0.129935	0.0360381	0.210278	0.393003	NA
14	0.690754	0.428433	0.419911	-0.0464022	0.106845	-0.209932	-0.192611	-0.235167	0.114071	-0.191653	0.164957	-0.0547457	NA	-0.0816105	0.439891	-0.57514	0.30146	-0.448422	0.0122734	-0.0278267	0.070485
15	-0.059806	NA	0.0214219	0.0456928	0.0725954	-0.143733	0.529676	0.0171807	0.0496132	0.420867	0.255469	0.226017	-0.0279792	-0.126587	-0.0427846	-0.389725	-0.645164	0.214912	-0.293048	0.250834	NA
16	0.921772	-0.010107	0.0439537	0.395472	0.31672	-0.096597	0.122263	0.247123	0.0217847	0.26228	0.0660773	0.174495	0.0889566	0.217208	-0.0382718	-0.365439	0.0450926	0.0490722	0.228265	0.212336	NA
17	-0.0918274	-0.0390022	0.337957	-0.0948791	-0.0291847	-0.158813	-0.313825	-0.535716	0.142484	-0.174947	-0.289018	0.214598	-0.423711	0.312206	-0.708018	0.119845	-0.40974	-0.686999	-0.139912	0.071446	0.404115
18	-0.114025	-0.0255915	0.337982	0.0176427	0.0218382	-0.121988	-0.116265	0.0882559	0.0976791	0.161313	0.0701185	-0.0992682	0.0121982	-0.207185	-0.0337092	-0.0663732	0.000301229	-0.513191	-0.0150772	-0.0529511	NA
19	-0.528628	-0.601877	NA	-0.0234161	-0.304768	0.021029	-0.458519	-0.236035	-0.280287	0.143993	0.344702	-0.0690754	-0.128522	-0.449099	-0.199631	-0.103535	-0.364797	-0.40219	-0.045641	-0.226944	NA
20	-0.29374	-0.0254525	0.330916	0.0572531	0.0459972	-0.0787694	-0.222177	-0.0857804	-0.0491755	0.277174	0.143743	-0.103676	-0.130489	-0.251122	0.0312645	0.15271	-0.133258	-0.124355	-0.16238	-0.0523154	NA
21	-0.46408	-0.0499711	-0.226914	-0.16539	0.0011649	-0.136085	0.140623	0.325753	0.0819252	-0.185535	-0.107699	0.331382	-0.0596983	-0.17069	-0.086567	-0.561118	-0.0144213	-0.279664	-0.0248579	-0.100308	NA
22	0.0538394	0.0803114	-0.0704003	-0.0562567	-0.0414566	-0.0981915	-0.22337	0.328594	-0.0259723	0.115915	-0.267535	0.143253	-0.0326113	-0.222016	-0.359371	-0.135535	-0.194373	-0.0624799	-0.111267	-0.0856658	-0.199125
23	-0.131536	-0.528191	-0.156542	0.189436	-0.016936	-0.283945	-0.0994542	-0.133142	-0.0797464	0.103789	-0.13669	-0.130901	-0.136789	-0.0914708	-0.242664	-0.069016	-0.0257303	0.016357	0.326612	0.0198911	0.054781
24	-0.272053	0.0159804	0.0803823	-0.130074	-0.0832557	-0.216756	-0.283024	-0.243626	-0.347953	-0.027586	0.14159	0.327609	0.0483729	-0.172176	-0.128348	0.0162938	-0.348124	-0.257625	-0.0414078	-0.0622072	NA
25	-0.217969	0.155787	-0.0784995	-0.160037	0.142395	-0.229989	-0.346643	-0.14548	-0.308576	0.0173161	0.00773892	0.245622	-0.0372807	-0.0923854	-0.25413	-0.50907	-0.519258	-0.748293	-0.163879	0.00159525	NA
26	-0.281324	0.215349	0.040806	0.0136727	0.00872218	-0.0383078	0.233026	-0.314571	-0.0544695	0.0121719	-0.0614315	0.215258	0.16897	-0.0347727	-0.188425	-0.41635	-0.164187	-0.394281	-0.230042	-0.0801593	0.318922
27	-0.0754331	0.00172776	0.247423	0.0139131	-0.0692598	-0.240532	-0.368357	-0.129933	-0.245702	-0.0922776	-0.108412	0.17026	-0.189112	-0.105629	-0.0983091	-0.249092	-0.786761	-0.142848	-0.0292635	0.0621779	0.16445
28	-0.292578	-0.0737557	-0.193693	0.115697	-0.0261409	-0.253643	-0.34431	-0.119451	-0.0264072	0.197514	0.398044	-0.211695	0.0946073	-0.190084	0.00057001	-0.203829	-0.360099	0.0368005	-0.0816456	-0.0207303	-0.121018
29	-0.123466	0.285075	-0.0153657	-0.119175	-0.165378	-0.162765	-0.070832	0.0793345	-0.096568	0.00382808	-0.083516	0.113924	0.325	-0.148717	0.0426146	-0.356904	-0.475113	-0.765988	-0.0820679	-0.228402	NA
30	-0.396518	-0.062923	-0.0957626	-0.153379	0.223674	-0.0273265	-0.217577	-0.199098	0.276246	-0.229076	-0.178731	0.00278517	-0.35833	-0.210244	-0.521475	-0.156076	-0.513163	NA	-0.0991438	0.0235777	NA
31	0.0599787	0.0534841	-0.0210801	0.0502565	-0.0679195	-0.0212185	-0.414305	0.0388984	0.00128017	0.0292593	-0.231342	-0.331748	-0.314177	-0.152699	NA	-0.153281	-0.0318595	-0.176493	0.0874545	-0.119488	0.134631
32	-0.348804	-0.150706	-0.137781	0.00342996	-0.0251637	-0.342447	-0.17161	-0.195412	0.0285173	-0.285311	0.0215841	-0.196934	-0.150468	-0.21663	-0.0264292	-0.276678	-0.545137	-0.33686	-0.519268	-0.257805	0.107263
33	-0.108093	0.00154654	0.0279342	-0.300762	-0.0723729	-0.255299	-0.185585	-0.0802869	-0.100229	-0.15087	0.0169772	-0.112335	-0.337092	-0.192148	0.192464	-0.245594	NA	-0.145974	0.00443114	-0.26043	0.283463
34	-0.290744	-0.416562	-0.00432508	0.00345694	-0.218761	-0.210498	-0.668978	-0.209221	-0.285351	NA	0.00972437	-0.17118	-0.176649	-0.456723	-0.373946	-0.374687	-0.478398	-0.249684	-0.114882	-0.0940164	0.168721
35	-0.371457	-0.297424	-0.118095	-0.235348	-0.410502	-0.211876	-0.488647	NA	-0.49959	-0.0974422	-0.0991335	0.00296904	NA	-0.0601412	-0.267894	-0.287825	-0.333574	-0.246533	-0.0338809	0.00403806	NA
36	-0.230258	-0.387085	0.0313469	0.0212662	-0.011024	-0.147541	-0.134762	-0.196157	-0.194201	-0.206352	-0.277648	-0.00347618	-0.698476	-0.244563	0.0875469	-0.248676	0.031595	-0.493842	-0.198367	0.00354924	NA
37	0.0143836	NA	0.0898696	0.194718	NA	-0.243009	-0.282575	-0.148404	-0.212057	-0.125033	-0.00812555	-0.0997839	-0.351541	-0.256946	-0.235676	-0.277793	-0.727657	-0.382855	-0.315507	0.00248727	NA
38	-0.10566	NA	-0.181521	0.00737113	NA	0.012414	-0.140337	0.00855272	-0.330515	NA	-0.0722201	-0.00508738	-0.231745	0.00182449	0.0375384	-0.26608	-0.369515	-0.285816	-0.309806	-0.10688	NA
39	-0.276633	-0.551948	0.000699247	-0.295136	-0.130808	-0.116686	NA	-0.577616	-0.185978	0.187025	-0.24823	-0.0387127	-0.189606	-0.102534	-0.354704	NA	-0.778399	-0.249181	-0.191477	0.00315276	NA
40	-0.515673	-0.631044	-0.106233	-0.65512	-0.14032	-0.509668	-1	NA	-0.0507244	-0.107734	-0.507523	-0.0982331	-0.684202	-0.0623995	-0.424556	-0.228925	-0.29914	-0.344901	-0.158542	0.00383021	NA
41	-0.161712	-0.123152	0.0463679	-0.496089	0.155928	0.234011	-0.0974081	0.770702	0.0850756	-0.050247	-0.104103	-0.225256	-0.445118	0.00162854	-0.0429612	-0.185854	-0.01538	-0.365165	-0.00751463	-0.0933602	0.282231
42	-0.141714	NA	-0.0098014	-0.0466161	-0.471475	-0.014899	-0.105518	0.0188318	0.0906142	-0.126517	NA	-0.067558	-0.136288	-0.0220057	0.002136	-0.0760844	-0.140787	-0.290838	-0.106822	0.0946157	NA
43	-0.0974322	-0.0281201	-0.000316931	-0.223319	0.204466	-0.106322	0.00566368	-0.0848094	0.0127023	-0.0106924	-0.154254	-0.108447	-0.158489	0.00716405	0.00214725	-0.334863	-0.14829	-0.489036	-0.0242406	-0.237585	NA
44	NA	NA	-0.170745	0.0503463	-0.0307453	-0.0818721	-0.0190437	-0.388422	0.00941244	-0.0233931	-0.0679694	-0.108966	-0.523629	-0.0995696	-0.0904042	0.00230634	-0.299544	-0.144008	-0.206188	-0.17342	NA
45	0.262801	0.0866276	-0.349453	-0.0223101	-0.0541582	-0.547496	-0.655583	0.00323362	-0.119173	-0.117129	-0.0321451	-0.0347294	-0.240762	-0.439444	NA	-0.448993	-0.72733	-0.715179	NA	-0.00940064	NA
46	0.00420014	NA	-0.0613939	-0.0219763	NA	-0.551087	-0.403334	NA	-0.0543429	-0.0225366	-0.0244257	-0.212852	-0.634668	-0.47055	-0.453416	-0.7987	-0.904476	-0.360087	-0.162285	-0.0257876	NA
47	0.0834952	-0.0136141	-0.00191026	-0.110194	0.122109	-0.24229	-0.274701	-0.131361	-0.000628432	-0.260483	-0.182473	-0.172722	-0.153885	0.00328447	-0.174526	-0.18052	-0.159975	-0.0186932	-0.0338791	-0.101448	NA
48	-0.21738	-0.176808	-0.278331	-0.237881	-0.125215	-0.194714	-0.00963655	0.0960357	-0.238367	0.000946367	0.00479935	-0.111215	-0.174873	-0.0275338	-0.431027	-0.193568	-0.368821	-0.111467	-0.208112	-0.116495	NA
49	0.286852	0.0736519	-0.0493513	-0.115864	-0.207692	-0.167953	0.105179	-0.282963	-0.179389	-0.0379981	-0.0986678	-0.0493759	-0.180931	-0.08131	-0.195385	-0.200815	-0.411636	-0.443283	-0.335331	0.00339627	NA
50	-0.0775499	-0.267725	-0.204424	-0.119899	-0.229345	-0.144873	-0.296908	-0.088039	-0.0331272	-0.109204	-0.00325388	-0.10202	-0.27587	-0.255423	-0.176023	-0.405519	-0.53175	-0.239787	-0.117402	0.00550557	NA
51	-0.211659	0.0194259	-0.0509953	-0.0461401	-0.0803849	-0.292531	0.0185797	-0.244409	-0.0969683	-0.0795116	-0.106161	-0.00361876	-0.229049	-0.093029	0.118492	-0.235251	-0.400347	-0.394462	0.0714257	0.00343728	NA
52	-0.117417	-0.0807193	-0.00467434	0.084009	-0.35446	-0.203407	-0.176448	-0.291937	-0.0409862	-0.0941413	-0.1604	-0.104687	-0.151717	-0.0307912	-0.17738	NA	-0.191715	-0.434084	-0.0997497	0.00325678	NA
53	-0.0207414	-0.212133	-0.113315	0.00478433	-0.0588777	-0.488514	-0.0341622	0.141698	0.0410784	-0.235667	-0.35532	-0.236131	-0.327428	0.0348232	-0.242309	-0.370955	-0.306354	-0.112803	-0.156746	-0.154314	-0.00927492
54	-0.114416	-0.152351	-0.314797	-0.0547382	0.00513811	-0.143237	-0.271411	-0.0295507	-0.0132439	-0.581302	-0.0666592	-0.221626	-0.225862	-0.517217	-0.231809	-0.116325	-0.177539	-0.539446	-0.116224	0.187611	-0.109825
55	0.00251515	-0.0834118	-0.187719	-0.0938533	-0.259092	-0.331111	-0.0546473	-0.202123	-0.449162	0.187185	-0.0524294	0.0442399	0.0200093	-0.333388	-0.00244469	-0.0200212	-0.219328	-0.118425	0.0681875	-0.0741226	NA
56	0.114645	-0.118117	-0.420691	0.0797662	0.0176959	-0.226538	-0.040882	-0.218273	-0.295081	-0.00961375	-0.0882134	-0.0167169	-0.0873393	0.00271907	0.180441	-0.119247	-0.037716	0.00782901	-0.355112	-0.0483025	NA
57	NA	NA	NA	0.000783436	NA	NA	-0.0310748	-0.142268	NA	NA	NA	NA	NA	NA	NA	NA	NA	NA	-0.0128777	NA	0.0559176

## Sheet: L2M_TAK285
	H	K	R	D	E	C	M	N	Q	S	T	A	I	L	V	F	W	Y	G	P	X
2	-0.527268	0.766628	0.803308	-0.46942	0.143712	0.639783	-0.496573	-0.287889	0.81656	-1	0.602882	-0.285087	-0.190615	-0.60355	0.60863	-0.341494	-0.397677	-0.422117	-0.0152017	-0.28178	NA
3	-0.105619	0.139958	0.0305784	-0.195789	-0.410966	-0.170065	0.140776	-0.331923	-0.216047	-0.201936	-0.753313	-0.120882	0.487636	-0.00690772	-0.486965	0.939073	0.621128	0.753194	-0.21024	-0.104472	NA
4	-0.274312	-0.297968	-0.646621	-0.084908	-0.476971	-0.310926	0.163114	-0.0382331	-0.374235	-0.481584	-0.424317	-0.1143	-0.144955	-0.292421	0.00771023	-0.253386	-0.354167	-0.40544	-0.261359	0.0420776	-0.0751051
5	-0.124299	-0.319662	0.123083	0.022271	-0.342382	-0.310597	0.564596	-0.15442	-0.654543	-0.00189824	-0.216712	-0.167027	-0.0336952	0.0126861	0.0925533	0.131748	-0.176916	0.742992	0.353971	0.361107	NA
6	0.286517	-0.144728	0.484191	-0.464576	-0.360784	0.234688	0.421831	-0.229418	-0.250976	-0.0077031	-0.152276	-0.327401	0.511779	0.318977	0.397202	1	NA	0.91704	-0.198409	-0.1445	-0.7464
7	0.135061	-0.0434044	-0.231704	-0.300972	-0.165624	0.592583	0.146942	0.0742706	0.2043	0.137729	0.0714728	0.942896	0.514545	0.169066	-6.78717e-05	0.971259	0.813975	0.625807	0.90309	0.470282	NA
8	0.312675	0.00275732	-0.0748396	-0.460031	-0.221161	-0.244582	-0.326915	-0.229152	-0.0803228	-0.460031	-0.241585	-0.0264868	-0.0786631	-0.160609	0.152531	0.148105	0.0774201	-0.109021	-0.339537	-0.102669	-0.290509
9	-0.111114	-0.219512	-0.451066	0.379299	-0.483231	-0.0717032	-0.191891	-0.513604	-0.196883	-0.108974	0.136146	-0.00677131	-0.259949	-0.107582	-0.220059	0.0578179	-0.142895	-0.00581481	-0.228242	0.00334022	NA
10	0.0576826	-0.264888	-0.0128425	0.00227214	-0.175699	0.521806	-0.0813345	-0.0082146	-0.394519	0.0886113	-0.470212	-0.17114	-0.428023	0.266098	0.0668344	-0.270151	0.325881	-0.298063	0.0632947	0.0663018	NA
11	-0.0473996	0.0034504	-0.325595	-0.138521	0.115455	-0.0338934	0.0878033	-0.347115	0.111998	0.224308	-0.342501	-0.323547	-0.185891	0.122588	-0.28668	-0.163743	-0.454019	-0.29256	-0.274411	0.264766	-0.665317
12	-0.0669984	-0.389898	-0.0866537	-0.094618	0.00440849	-0.0184395	-0.377864	0.219164	-0.124855	-0.492816	-0.538703	0.0163188	0.656531	0.246305	-0.0967212	0.109082	-0.060669	-0.100764	0.0643425	-0.265165	-0.436232
13	0.343325	0.00575385	-0.0519349	0.013038	0.0523135	-0.394107	-0.0257332	-0.0103908	-0.0949247	-0.461749	-0.217592	0.126823	-0.0702943	-0.0809044	-0.380232	-0.364438	-0.507799	-0.0490476	-0.237183	-0.0108755	NA
14	-0.432765	0.405995	-0.461131	-0.0437108	0.0336654	0.302796	-0.235152	-0.125675	-0.3827	-0.0335253	-0.239623	-0.0545806	NA	0.266196	-0.452353	-0.191847	0.680642	-0.302095	-0.132668	0.00504464	-0.251215
15	0.296548	NA	-0.110906	0.00473876	-0.273445	0.0634631	0.00416852	-0.0872041	-0.0701479	-0.415058	-0.134134	-0.364943	0.00509865	0.503923	-0.0434041	0.310366	0.00391146	0.152889	-0.326865	-0.323816	NA
16	0.12379	0.00211311	-0.102098	-0.485032	-0.360614	-0.0949447	0.369366	-0.233134	-0.0168945	0.0548406	-0.336665	-0.0897542	-0.277397	-0.44826	-0.195234	-0.0334178	-0.371049	0.105903	-0.266302	-0.0219695	NA
17	-0.139306	-0.0785409	-0.361642	-0.253017	0.0034578	-0.213204	0.0295876	-0.4282	-0.243319	-0.224211	-0.199795	-0.119703	-0.138118	-0.435876	-0.468295	-0.313335	0.323738	-0.231452	-0.0712691	0.781787	-0.636642
18	-0.111393	0.0109116	-0.437076	-0.248919	-0.0288786	0.184929	-0.389587	-0.199979	-0.297589	-0.385779	-0.139117	-0.239904	0.0299859	-0.187376	-0.0528446	-0.103823	-0.205931	-0.567866	-0.241827	-0.302271	NA
19	-0.209691	-0.510929	NA	0.00928969	-0.00230829	-0.143467	0.0848646	-0.13026	-0.195772	-0.22611	-0.484622	0.230442	-0.181952	0.165161	-0.0526922	-0.333345	0.051125	-0.247218	0.0070976	-0.378787	NA
20	-0.545139	0.0116885	-0.439542	-0.445488	-0.0860564	-0.613236	-0.330071	-0.302353	-0.0500449	-0.502605	-0.311112	-0.209186	-0.263746	-0.110908	-0.307384	-0.0880951	-0.245479	-0.279807	-0.106387	-0.223745	NA
21	-0.42846	-0.249731	-0.126206	0.0271151	0.0415394	-0.359915	-0.369287	-0.394367	-0.325339	-0.180114	-0.283953	-0.473587	-0.141044	-0.280285	-0.345069	0.0113134	-0.552568	-0.455618	0.0117478	-0.121733	NA
22	-0.0793287	-0.0961724	8.34532e-06	-0.133246	-0.290852	-0.393459	-0.112901	-0.463811	0.0103178	0.255802	-0.298775	-0.130055	-0.390615	-0.119063	-0.229433	-0.267403	-0.242824	-0.166583	0.136836	-0.0410359	-0.0209077
23	-0.221875	-0.50042	-0.160193	-0.365708	-0.117599	0.0508036	-0.0271717	-0.291273	0.25329	-0.165313	-0.305323	-0.190371	-0.29299	0.011449	-0.249238	-0.372244	0.0102286	0.239506	-0.422932	-0.169859	-0.129111
24	-0.264507	-0.24085	-0.138557	-0.28898	-0.0160571	0.0109688	0.0136841	-0.165464	-0.121551	0.0112228	-0.346254	-0.425383	-0.0958672	0.128634	-0.306238	-0.353168	-0.115508	-0.375044	-0.0400461	-0.0371304	NA
25	-0.133319	-0.320912	-0.233582	-0.150477	0.180545	-0.282726	-0.425896	-0.40022	-0.182749	-0.163779	-0.222701	-0.403157	-0.243096	-0.0673902	-0.215616	-0.321456	-0.16094	-0.455454	-0.187854	0.00234141	NA
26	-0.268489	-0.0945485	-0.27476	-0.394804	-0.222153	0.0975185	-0.261917	-0.393824	-0.178384	-0.543012	-0.333913	-0.265946	-0.250748	0.0133378	-0.0483088	-0.365781	-0.285571	-0.299218	0.0128378	-0.0195467	-0.417965
27	-0.248386	0.00276466	0.0602563	-0.0799332	-0.0288542	-0.13037	-0.273619	-0.290798	-0.155191	-0.242678	-0.253387	-0.515593	-0.0893667	0.140321	-0.234171	-0.247202	-0.671728	-0.322428	-0.0282857	0.0608401	-0.0446529
28	-0.291201	-0.211305	0.0851343	-0.12988	-0.261774	-0.241557	-0.29233	-0.421749	-0.0778818	-0.192588	-0.301553	-0.131666	-0.0887433	-0.145055	0.00141299	-0.180962	0.43972	-0.135539	0.0223129	-0.0844257	-0.439211
29	-0.224731	0.168979	-0.0939985	-0.104663	-0.142671	-0.12738	-0.601972	-0.0162453	0.00855968	0.00514552	-0.125361	-0.125847	-0.145149	-0.183798	-0.388877	-0.0948479	-0.00506277	-0.587061	0.0121205	-0.0673273	NA
30	-0.379385	-0.23803	0.0346117	-0.488773	-0.0100946	-0.0804942	-0.139423	-0.395491	-0.00994871	-0.245817	-0.174006	0.00491976	-0.19851	-0.150055	-0.367346	-0.202902	-0.201062	NA	-0.121288	-0.207023	NA
31	-0.107458	0.0855595	-0.313982	-0.337044	-0.146122	0.0703345	-0.308423	-0.264357	0.00322898	-0.184299	-0.33463	0.132954	-0.369267	-0.147504	NA	-0.0410395	-0.397304	-0.259517	-0.2042	0.0355097	-0.0974988
32	-0.340568	-0.200209	0.011608	0.00325299	-0.224934	-0.123542	-0.217805	-0.0771708	-0.168405	0.3034	0.0513357	0.200542	-0.19548	-0.0529717	-0.00454039	-0.211244	-0.0916266	0.0725912	-0.344799	-0.236933	-0.641707
33	-0.148827	0.00185066	0.056957	-0.242445	-0.0174321	-0.0792853	0.171295	0.0465215	0.0290723	-0.190377	-0.155936	-0.313157	-0.271134	-0.26348	-0.0764977	0.0647531	NA	-0.24974	-0.165125	-0.185154	0.319084
34	-0.125701	-0.114585	-0.15375	0.00135416	0.180731	-0.170145	-0.360295	-0.0800595	-0.0873527	NA	0.0655528	-0.217842	-0.0494956	-0.00744271	0.0615266	0.411	-0.0584983	-0.22016	0.0282013	-0.213997	-0.37725
35	-0.215537	-0.0696275	0.0225537	-0.258227	-0.519052	-0.178363	-0.0492169	NA	-0.43789	0.0475678	-0.131411	0.00199258	NA	0.0123369	-0.162136	0.167364	0.0929293	0.0378103	0.061608	-0.0533248	NA
36	-0.434762	-0.346589	0.0465658	-0.120791	-0.35143	-0.424435	-0.175882	-0.356832	-0.323391	-0.0744577	-0.225714	-0.164059	-0.586492	-0.16136	-0.115169	-0.194946	-0.205993	-0.114198	-0.158505	0.00502452	NA
37	0.0395473	NA	0.0930768	-0.182051	NA	-0.301478	-0.295361	0.0561919	-0.37338	0.0489556	-0.16126	0.00878727	-0.104886	0.508451	-0.0813753	-0.368688	-0.159382	-0.0225061	-0.0834295	0.000520442	NA
38	0.0696351	NA	-0.28786	-0.211548	NA	0.0504521	-0.0985312	-0.0724602	-0.192694	NA	0.0186661	-0.16573	-0.311192	0.00236663	-0.239866	-0.252043	-0.280321	-0.251884	-0.396835	-0.05179	NA
39	0.247848	0.185044	0.0524728	-0.394491	-0.0993746	0.0374437	NA	-0.186051	-0.236211	-0.102137	-0.322183	-0.0809	-0.218515	0.0385142	-0.144903	NA	-0.0761287	-0.281746	-0.163738	0.00209156	NA
40	-0.404176	-0.268389	-0.039151	0.804672	-0.203833	0.135104	-0.0883003	NA	-0.287691	-0.0203616	0.0136879	0.00839729	0.704602	0.227509	0.538437	0.496578	0.435699	0.0959692	-0.126554	-0.0074042	NA
41	-0.27599	0.0826578	0.191395	-0.66658	-0.33377	-0.237597	0.0228909	-0.425861	-0.0273684	0.098109	-0.293551	0.316039	-0.120891	0.00165561	-0.421536	0.549331	0.0514049	-0.355574	-0.149615	0.0212339	-0.258032
42	-0.254779	NA	-0.155574	-0.322279	-0.443675	-0.150119	-0.162022	-0.30559	-0.545368	-0.0146122	NA	0.0230453	-0.0907284	0.084979	0.00100236	-0.120525	-0.0182284	-0.00243025	0.0260056	0.0765097	NA
43	-0.363138	-0.405561	-0.394541	-0.403587	0.0639067	0.0171206	-0.323523	0.103267	0.389512	0.0508233	-0.0736743	-0.103117	0.0308883	-0.148089	0.00207002	-0.270359	-0.323385	-0.331276	-0.0428718	-0.251709	NA
44	NA	NA	-0.116142	-0.266572	-0.241194	0.138171	-0.364372	0.381549	-0.144357	0.0389039	-0.0230901	-0.0129345	-0.373602	0.0242737	-0.355977	0.00140443	-0.219431	-0.229145	-0.202607	-0.0861717	NA
45	-0.164073	-0.148686	0.0360693	-0.0617655	0.0239866	0.371422	0.600638	-0.0104441	0.020061	-0.0270936	0.0422953	0.0458962	0.574414	0.613287	NA	0.774541	0.624959	0.508637	NA	-0.138611	NA
46	-0.00144634	NA	0.114511	-0.428816	NA	0.0627735	-0.0866685	NA	-0.0716547	-0.0841028	0.0465899	0.682928	0.461523	0.0535644	0.270645	0.248969	0.129179	-0.534561	0.00355119	-0.0579388	NA
47	-0.12983	-0.239764	-0.228957	-0.25333	-0.286894	-0.129338	-0.271884	-0.030632	-0.1666	-0.177884	-0.172083	0.0745948	-0.20782	0.00396581	-0.287378	-0.04814	0.293443	-0.21627	-0.226431	0.0289643	NA
48	-0.342646	-0.213254	-0.00308538	-0.269549	-0.14516	-0.152923	-0.446692	0.0508873	-0.435835	-0.204651	0.00330437	-0.0926306	-0.0715618	0.0488253	-0.348089	-0.123497	-0.132921	0.0316826	-0.0764297	0.464819	NA
49	0.080508	-0.47808	-0.296898	-0.242916	-0.4282	-0.104944	-0.411788	-0.141128	-0.114122	-0.0535129	-0.092908	-0.087957	0.203154	0.0254681	-0.152432	-0.131147	-0.0175136	0.0352783	0.820327	-0.000681421	NA
50	0.0214214	0.607724	-0.229111	-0.0365198	-0.38696	-0.293273	-0.308968	-0.167255	0.0117449	0.0271468	-0.114427	-0.115525	-0.190189	0.0761164	-0.249297	-0.124018	-0.0862563	-0.267375	0.0506237	-0.00139764	NA
51	-0.177484	-0.0922655	0.0243587	-0.145023	-0.455425	-0.276112	-0.0130108	-0.0401246	-0.0990298	-0.0501241	0.0271197	-0.117071	-0.112293	-0.0677171	-0.361553	-0.0424003	-0.0773431	-0.239132	-0.200751	0.00262914	NA
52	-0.154151	-0.0546313	-0.112278	-0.407641	-0.301232	-0.0916373	-0.235471	-0.304658	-0.186847	-0.0776945	-0.167629	0.0367953	-0.417906	0.113485	-0.106491	NA	-0.280493	-0.19074	-0.0422785	0.00328814	NA
53	-0.341427	-0.212217	0.0286704	0.00222609	-0.225499	-0.3262	0.0273753	-0.0877809	-0.366718	-0.315101	-0.0546718	-0.150299	-0.178165	-0.0140394	0.200257	-0.0320561	-0.0265083	-0.0958149	-0.117468	0.0885623	-0.119496
54	-0.249996	0.0892301	-0.295958	-0.119431	-4.11296e-05	0.0688425	0.0092411	0.0250029	-0.15343	-0.550081	0.00626401	-0.0326742	-0.297615	-0.0304288	-0.0723133	-0.13057	0.0168549	0.142956	0.0689017	-0.25464	0.0382762
55	0.000342808	-0.15707	0.0725306	-0.393534	-0.122785	-0.276571	-0.201734	-0.141529	-0.184972	-0.132902	0.0341677	0.0380384	-0.24347	0.230185	-0.476812	-0.163098	-0.126182	-0.133568	-0.25178	-0.0949728	NA
56	-0.0934639	-0.277405	-0.112113	-0.0495609	-0.205796	0.1733	-0.262187	-0.219394	-0.496044	-0.0534341	0.0633443	-0.166283	-0.198438	0.00154207	-0.293757	-0.222606	0.0167177	-0.227624	-0.697829	-0.0649031	NA
57	NA	NA	NA	-0.000879221	NA	NA	0.0271601	-0.0555232	NA	NA	NA	NA	NA	NA	NA	NA	NA	NA	-0.0403813	NA	-0.153997

## Sheet: H2M_IMP-1088
	H	K	R	D	E	C	M	N	Q	S	T	A	I	L	V	F	W	Y	G	P	X
2	0.925349	-0.287885	-0.0914756	1	0.71558	-0.24889	0.702201	0.817395	-0.170057	0.650625	-0.0306272	0.938394	0.499995	0.608688	-0.225261	0.765967	0.50528	0.928545	-0.0609925	0.388507	NA
3	-0.270028	-0.667347	-0.288788	0.784752	0.212849	0.0336936	-0.346332	0.124054	0.119159	0.679471	0.22901	0.155472	-0.28693	-0.0046449	0.413029	-0.57677	-0.0904966	-0.508683	-0.104911	0.211776	NA
4	0.0998525	0.277066	-1	-0.410347	-0.370314	0.0950925	-0.0517753	0.311121	-0.0271821	0.843556	0.419949	0.35433	-0.0666585	-0.540682	-4.64891e-05	-0.538214	-0.715999	-0.614063	0.471514	0.499434	0.0559945
5	-0.331524	0.0696281	0.164307	0.510902	-0.407484	-0.375085	-0.78764	0.157727	0.173455	0.000218875	-0.162441	-0.671298	-0.492912	-0.490276	-0.540465	-0.695667	-0.558415	-0.812686	0.140853	-0.207022	NA
6	-0.304233	0.065171	-0.0256885	0.515264	0.277858	-0.683844	-0.0717474	-0.161603	-0.103572	-0.00130248	-0.0375856	-0.0963832	-0.283066	0.236152	-0.273496	-0.485595	NA	-0.484287	0.00593681	0.115467	0.189059
7	-0.29338	-0.00722339	-0.0837373	0.566627	0.196901	-0.405342	-0.180957	0.232862	0.211163	0.0849731	-0.233622	-0.17981	0.0760745	-0.101602	-0.0119874	-0.255732	0.0902502	-0.377796	-0.065194	0.292325	NA
8	-0.248512	0.00169859	-0.043651	-0.0523051	0.115453	-0.0268492	-0.248773	-0.0237499	-0.0456094	0.124378	-0.223643	-0.252566	-0.53708	0.516592	-0.429832	-0.421531	-0.261431	-0.501922	-0.391663	-0.177899	NA
9	-0.204509	-0.664343	0.114076	0.228556	0.116961	-0.252234	-0.270781	0.019501	-0.100782	-0.0633704	0.018148	0.0224483	-0.163944	-0.0216111	0.203729	-0.360078	-0.0661854	-0.542151	-0.135196	-0.00117811	NA
10	-0.3347	0.372571	-0.134995	-0.00211809	0.0395961	-0.382112	-0.640672	-0.0204014	-0.368199	0.247192	0.108673	0.431934	-0.496908	-0.511841	0.0698407	-0.740335	-0.642277	-0.459771	0.128152	-0.279181	NA
11	0.312978	-0.00437592	0.175951	0.36001	0.335949	-0.0832613	0.0506351	-0.121149	-0.0044056	0.174815	0.200714	0.117805	0.183002	-0.189138	0.152165	-0.118801	-0.0286275	-0.0515262	-0.0590002	0.0227342	0.117542
12	-0.362257	0.135747	-0.298253	-0.0304823	-0.00774586	-0.363123	0.229801	-0.140178	-0.274132	-0.658757	0.516462	-0.0609279	-0.461163	-0.391065	-0.106562	0.0694945	-0.521077	-0.618532	-0.0278445	-0.401226	0.0714019
13	0.0606508	-0.0126638	0.0308802	0.0857069	0.154431	0.173881	-0.0142389	0.101428	-0.128894	0.342528	0.200241	0.0135661	-0.262118	0.00636458	0.0753403	-0.279059	-0.14191	-0.0734185	0.19916	0.50087	-0.066689
14	0.696816	NA	0.286204	-0.160412	0.0758934	-0.18551	-0.176252	-0.105807	-0.0708717	-0.075971	0.0749976	-0.155566	NA	0.00681181	0.210206	-0.577867	0.0450501	-0.440571	-0.101369	-0.0129944	-0.0765208
15	-0.110304	NA	0.147659	-0.0851755	-0.0929407	-0.0540245	0.474659	-0.0615307	-0.00278629	0.288961	0.0603405	0.113406	-0.0124019	-0.11013	0.17272	-0.277237	-0.401765	0.0934126	-0.152292	0.255583	NA
16	0.905725	-0.00651389	-0.0685941	0.548519	0.220343	-0.125257	0.131193	0.196531	-0.0541897	0.0615944	-0.0729512	-0.00427212	0.0146784	0.429896	-0.248888	-0.317167	-0.0728273	-0.0524943	0.169106	0.099789	NA
17	0.0487854	-0.0891318	0.201307	0.00440696	-0.0105686	-0.154719	-0.189191	-0.406535	0.086286	-0.244456	-0.305971	0.128765	-0.396296	0.234877	-0.518399	-0.0924923	-0.399275	-0.566565	0.0463778	-0.0691411	0.193451
18	-0.0601817	-0.0116339	0.209749	0.00729235	0.0421592	-0.00389566	-0.0679881	0.1647	0.226488	0.168332	0.130658	-0.0232729	0.06659	-0.0922183	0.00884052	0.00779104	-0.0142391	-0.302561	-0.0188336	0.0792362	NA
19	-0.413187	-0.466929	NA	-0.0082177	-0.0528162	-0.00575964	-0.345064	-0.154314	-0.250233	-0.138906	0.216338	-0.170468	-0.372992	-0.416442	-0.088387	-0.22772	-0.474145	-0.271325	-0.0868314	-0.300729	NA
20	-0.122651	-0.0112614	0.212406	0.0289363	0.158913	0.0208325	-0.284077	0.00602846	-0.0595267	0.139034	0.0133748	-0.0267734	-0.0893554	-0.103132	0.124924	0.152967	-0.164994	0.0106939	-0.197154	0.136088	NA
21	-0.400722	-0.124849	-0.183081	-0.00439889	0.110457	-0.16529	0.0495481	0.145874	0.0425717	-0.0934454	-0.167737	0.206116	-0.0917717	-0.0459209	-0.0979486	-0.443325	-0.130729	-0.220909	-0.00933591	-0.0783721	NA
22	-0.0540128	-0.0472673	0.0747935	-0.0228273	0.0596833	-0.114155	-0.22188	0.200032	-0.00951101	0.167022	-0.169721	0.065888	-0.157858	-0.122749	-0.226362	-0.203301	-0.278056	-0.0958291	-0.101991	-0.130971	-0.125766
23	0.141614	-0.192445	-0.011677	0.290311	0.00256138	-0.140949	-0.122433	-0.0395024	0.0966733	0.0768085	0.036082	0.0993444	0.0294921	0.021132	-0.0948028	0.0608335	-0.0106331	-0.022197	0.197763	0.0331941	-0.0443774
24	-0.259163	-0.0491208	0.0204064	-0.186983	-0.109044	-0.411567	-0.133134	-0.183413	-0.150503	-0.00911063	-0.094212	0.194345	0.112653	-0.0832024	-0.074724	0.0657471	-0.37315	-0.20265	-0.0386707	-0.11666	NA
25	-0.211231	0.1417	-0.26397	-0.00754934	0.0691982	-0.284002	-0.307096	-0.0758081	-0.206536	-0.0104043	0.0205978	0.140694	-0.180631	-0.113964	-0.0748001	-0.222665	-0.310465	-0.497216	-0.126371	0.00182971	NA
26	-0.114219	0.103585	0.060298	0.281113	-0.144177	-0.0409465	0.409875	-0.176407	0.00650424	0.184975	0.0873943	0.113876	0.261484	-0.0141144	-0.231487	-0.380536	-0.104579	-0.262453	-0.103255	-0.0646996	0.188094
27	-0.0123467	0.00273346	0.171272	0.129902	-0.0789701	-0.140809	-0.254561	0.0105146	-0.197028	-0.101892	-0.0651487	-0.0214093	-0.152499	-0.346394	-0.0384816	-0.222425	-0.592593	-0.0959831	-0.133302	0.0754075	-0.0755547
28	-0.108792	-0.121819	-0.0836184	0.17988	0.212632	-0.147611	-0.205223	-0.207799	-0.145182	0.0546955	0.633096	-0.0859204	0.0730815	-0.218417	0.00103153	-0.0845773	-0.260888	0.135152	-0.116676	-0.0748105	-0.589673
29	-0.138807	0.120303	-0.115499	0.0563469	0.0468832	-0.254384	-0.343417	0.163818	-0.129938	0.00534315	-0.0256344	-0.00765826	0.371775	-0.0559219	0.151432	-0.317971	-0.251472	-0.544793	0.0096856	-0.102075	NA
30	-0.198529	-0.0746475	-0.130222	0.00512472	0.148874	-0.0809501	-0.200512	-0.0733928	0.419164	-0.177897	-0.138333	0.00499526	-0.228419	-0.250566	-0.343935	-0.0953965	-0.39347	NA	0.0202755	-0.153469	NA
31	0.0449631	-0.0776959	-0.250072	-0.0701204	-0.121424	-0.00854258	-0.251584	0.114131	0.00511718	-0.0518267	-0.0421529	-0.273558	-0.288623	-0.213162	NA	-0.0675146	-0.205119	-0.0738294	-0.0143892	-0.129173	0.0560172
32	-0.361068	-0.229985	-0.203918	0.00751239	-0.0979969	-0.310862	-0.0606629	-0.0943332	-0.134352	-0.26165	-0.10339	-0.14996	-0.184272	-0.274464	-0.0458759	-0.244177	-0.521394	-0.362795	-0.317536	-0.143709	-0.224038
33	0.0560154	0.00497855	-0.0539786	-0.216574	0.0852928	-0.160136	-0.137433	-0.141016	-0.153183	-0.0428271	0.205071	0.0045747	-0.209629	-0.133241	0.269203	-0.200793	NA	-0.161068	-0.234311	-0.0708939	-0.0135683
34	-0.41713	-0.313072	-0.247303	0.007679	-0.102636	-0.253514	-0.537475	-0.165784	-0.171884	NA	-0.115698	-0.256781	-0.135975	-0.106489	NA	-0.28981	-0.426585	-0.181618	-0.147646	-0.242475	0.0333836
35	-0.32085	-0.151179	-0.193469	-0.132885	-0.249155	-0.0746434	-0.37432	NA	-0.301346	-0.0783512	0.0304882	0.00705823	NA	-0.0112465	-0.14083	-0.181415	-0.21227	-0.20009	0.0711348	-0.186747	NA
36	-0.139611	-0.258805	-0.105633	0.0805491	-0.0376053	-0.0876628	-0.112543	-0.087159	-0.163877	-0.146147	-0.142833	-0.236724	-0.573636	-0.123192	0.0350308	-0.303021	0.0230174	-0.393181	-0.234293	0.00764303	NA
37	-0.0960299	NA	0.116479	0.287398	NA	-0.169739	-0.271321	-0.0749095	-0.115121	-0.0437742	-0.24549	-0.190188	-0.270967	-0.170509	-0.223634	-0.232442	-0.497999	-0.420608	-0.248243	0.00707657	NA
38	0.0020559	NA	-0.241293	0.090361	NA	-0.0932833	-0.170614	0.110413	-0.22551	NA	-0.137721	-0.242531	-0.10981	0.00632244	0.00255244	-0.210136	-0.214859	-0.183405	-0.156113	-0.0257152	NA
39	-0.205987	-0.451581	-0.0996163	-0.201642	-0.14225	-0.128064	NA	-0.426522	-0.103975	-0.0232882	-0.160774	-0.219737	-0.242164	-0.0137448	-0.322884	NA	-0.617959	-0.213778	-0.0738649	0.00799932	NA
40	-0.352236	-0.376541	-0.157959	-0.311298	-0.0611136	-0.677172	-0.850647	-0.21855	0.0418935	-0.0253933	-0.488102	-0.189872	-0.605654	-0.0108278	-0.283555	-0.443136	-0.427654	-0.314554	-0.0631467	0.00429043	NA
41	0.0765941	-0.286739	0.105952	-0.150071	0.324796	0.37728	-0.137914	0.794209	0.156772	0.166216	0.00710822	-0.104813	-0.347555	0.00536932	0.000365607	-0.105489	-0.1142	-0.146173	-0.232754	-0.157042	NA
42	0.0366195	NA	-0.00876306	0.129242	NA	-0.243433	-0.157848	0.214254	0.241055	-0.0147792	NA	0.043242	-0.0666281	-0.119903	0.00581633	0.0723478	0.00702529	-0.106607	-0.177707	0.203849	NA
43	-0.0188803	0.0593294	-0.0291642	0.0513856	0.298339	-0.190821	0.0781299	0.0529338	0.160148	-0.100773	-0.222214	-0.0212419	-0.0934805	-0.198218	0.00650969	-0.298955	-0.0771006	-0.268428	0.0181101	-0.132801	NA
44	NA	-0.076789	-0.13458	0.0972915	0.181067	NA	0.0301235	-0.145028	-0.220161	-0.106192	NA	-0.034178	-0.331595	-0.150941	0.148913	0.00668858	-0.269848	-0.0283797	-0.0036923	-0.0159994	NA
45	0.240733	0.100201	-0.344752	0.129385	-0.0953982	-0.397354	-0.595169	0.00828708	-0.182038	0.0309187	-0.116642	-0.285823	-0.237514	-0.536291	NA	-0.496621	-0.597256	-0.568222	NA	-0.240744	NA
46	0.0104293	NA	0.0425444	0.185373	NA	-0.461303	-0.333859	NA	-0.0455525	0.00961267	-0.109777	-0.207945	-0.548895	-0.332144	-0.477241	-0.696518	-0.716473	-0.752944	-0.0106966	-0.200936	NA
47	0.150101	0.103898	0.0500555	0.121315	0.280935	-0.114012	-0.168681	-0.0088962	0.0545535	-0.119519	-0.079741	-0.0105253	-0.112801	0.00577509	-0.107278	-0.10776	-0.0758822	-0.231308	0.0347578	-0.133809	NA
48	-0.115953	-0.0627603	-0.161853	-0.0856065	-0.00533046	-0.166877	0.0682371	0.258791	-0.120952	-0.216564	0.00906083	0.0764781	-0.110933	-0.0935203	-0.285494	-0.129577	-0.348046	-0.192644	-0.0838282	-0.0342627	NA
49	0.352973	0.162815	-0.039822	0.00461782	-0.0311419	-0.157449	-0.0290978	-0.166375	-0.069528	-0.202818	-0.0388568	0.000892384	-0.106892	-0.135785	-0.181096	-0.22886	-0.277096	-0.280819	-0.21474	0.00812868	NA
50	-0.13018	-0.146024	-0.0960811	-0.0220241	-0.0880944	-0.0687576	-0.164248	-0.0371112	0.0449298	-0.164985	-0.221581	-0.0237135	-0.156384	-0.13601	-0.0812328	-0.246465	-0.337641	-0.181894	0.0104478	0.00991524	NA
51	-0.269276	0.0274045	-0.0935679	0.0415072	0.0714301	-0.161141	0.0750905	-0.0828523	-0.0199439	-0.0140988	-0.168264	-0.203066	-0.0872757	-0.0408765	0.243461	-0.128916	-0.282226	-0.231672	0.0960544	0.007555	NA
52	-0.0916847	-0.044591	-0.217065	0.223442	-0.216105	-0.0654849	-0.0734288	-0.193404	0.0485485	-0.0131565	-0.0863025	-0.16577	-0.193919	0.0665139	-0.13836	NA	-0.124832	-0.365894	-0.0837144	0.00649661	NA
53	0.0908797	-0.16614	-0.181588	0.00845203	0.0730002	-0.342588	-0.0587758	0.215398	0.0905348	-0.15266	-0.210402	-0.0969371	-0.23963	0.0268254	-0.117239	-0.227358	-0.225353	-0.0463744	-0.0205082	-0.0716177	-0.229308
54	0.020461	-0.0781403	-0.145375	-0.0467644	0.00519741	-0.114679	-0.164167	-0.0581314	0.00147643	-0.391168	-0.0225068	-0.110441	-0.187154	-0.334708	-0.162104	0.059861	-0.07925	-0.336441	-0.00454039	0.252464	-0.178484
55	0.00200349	-0.0606748	-0.0818591	-0.000122215	-0.124672	-0.161152	0.0249337	-0.0768355	-0.251106	0.32155	-0.0911812	0.129297	-0.0087153	-0.241247	0.115807	0.123342	-0.12953	-0.0597693	0.151078	-0.0686218	NA
56	0.171326	-0.133996	-0.256351	0.136096	0.142484	-0.112639	-0.0322866	-0.122607	-0.155009	0.0186152	-0.00277966	0.0268052	0.0265351	0.00234312	0.171916	0.0185446	-0.0597375	0.0727464	-0.25335	0.0547781	NA
57	NA	NA	NA	0.00138382	NA	NA	-0.0535927	-0.0670158	NA	NA	NA	NA	NA	NA	NA	NA	NA	NA	-0.0907443	NA	-0.0957432

## Sheet: L2M_IMP-1088
	H	K	R	D	E	C	M	N	Q	S	T	A	I	L	V	F	W	Y	G	P	X
2	-0.648835	0.72826	0.79825	-0.560864	0.151796	0.633528	-0.477062	-0.298003	0.785947	-1	0.660866	-0.223932	-0.249531	-0.580983	0.649597	-0.321138	-0.398653	-0.400038	-0.01851	-0.337724	NA
3	-0.103523	0.196904	0.0371913	-0.157611	-0.508995	-0.298455	0.122458	-0.333684	-0.189789	-0.188265	-0.758945	-0.144917	0.514415	-0.00742453	-0.632671	0.869091	0.685124	0.707825	-0.228561	-0.134154	NA
4	-0.316116	-0.264659	-0.77219	-0.0793985	-0.543143	-0.322031	0.180542	-0.326698	-0.411392	-0.357093	-0.377944	-0.0716858	-0.170936	-0.317952	0.00816795	-0.418286	-0.368335	-0.398762	-0.282661	0.0702503	-0.0392187
5	-0.208222	-0.386182	0.157184	-0.0812279	-0.424613	-0.318819	0.0402295	-0.149	-0.752031	0.000973981	-0.372767	-0.316676	-0.236451	-0.102447	-0.0081821	-0.0454496	-0.214991	0.114144	0.363512	0.392061	NA
6	0.372792	-0.154732	0.517665	-0.486866	-0.434497	0.210149	0.42335	-0.255027	-0.231437	-0.010305	-0.211946	-0.292913	0.588617	0.342796	0.447704	1	NA	0.904336	-0.241009	-0.119629	-0.769065
7	0.0707313	-0.0466795	-0.239745	-0.313481	-0.177924	0.512511	0.172601	0.092108	0.251527	0.0303436	0.00364689	0.863156	0.510545	0.195999	-0.0537928	0.91444	0.780525	0.510241	0.872866	0.513127	NA
8	0.308998	0.0035657	-0.0909046	-0.471458	-0.223846	-0.255412	-0.330361	-0.26868	-0.0771004	-0.513875	-0.292411	-0.00337588	-0.186167	-0.191508	0.13666	-0.0936003	-0.11807	-0.160673	-0.347519	-0.0533456	NA
9	-0.264862	-0.242371	-0.528042	0.381524	-0.486655	-0.139874	-0.379194	-0.49284	-0.207772	-0.171249	0.114805	-0.125867	-0.421163	-0.108352	-0.289209	0.035981	-0.235896	-0.060804	-0.258331	0.00343803	NA
10	0.0844637	-0.259881	-0.0108541	0.00204301	-0.236696	0.516172	-0.149224	-0.0259452	-0.476936	0.154362	-0.519774	-0.236478	-0.492909	0.205002	0.0432141	-0.281795	0.321632	-0.289404	0.0299121	0.0665633	NA
11	-0.0497359	0.0036473	-0.34637	-0.128895	0.103558	-0.0612343	0.101999	-0.423903	0.00598922	0.246548	-0.461324	-0.240602	-0.141687	0.138278	-0.285207	-0.129002	-0.498201	-0.30204	-0.279221	0.223341	-0.801818
12	-0.109846	-0.438448	-0.0357195	-0.108167	0.00452427	0.021231	-0.333991	0.19812	-0.106654	-0.532224	-0.569691	0.0428859	0.56401	0.266289	-0.0971808	0.0984619	0.0160351	-0.149137	-0.00824221	-0.34317	-0.510654
13	0.355853	0.00508974	-0.0387322	0.101774	0.0807939	-0.450942	0.0260757	-0.02544	-0.0015682	-0.496229	-0.277326	0.136214	-0.0307275	-0.0290918	-0.295304	-0.391668	-0.465159	-0.044957	-0.180513	0.0290175	-0.430553
14	-0.540382	NA	-0.496491	-0.0675838	-0.0214155	0.283827	-0.167105	-0.262688	-0.424705	0.00260113	-0.279068	-0.099605	NA	0.2378	-0.572298	-0.188121	0.617456	-0.337533	-0.17622	0.00519117	-0.330266
15	0.320458	NA	-0.0818172	-0.0496063	-0.274632	0.0445115	0.0371483	-0.176589	-0.129583	-0.438061	-0.125612	-0.350695	0.00496367	0.460995	0.0157949	0.333629	-0.0132279	0.177087	-0.368503	-0.347856	NA
16	0.143511	0.00193252	-0.108885	-0.348403	-0.331008	-0.0434306	0.31713	-0.233451	-0.061806	0.0159865	-0.279896	-0.136366	-0.363737	-0.506585	-0.154648	0.000916628	-0.304911	0.11395	-0.281994	-0.0508249	NA
17	-0.127162	-0.0786001	-0.420639	-0.266997	0.00407846	-0.244219	-0.0361903	-0.554778	-0.310602	-0.247401	-0.213167	-0.104665	-0.136334	-0.496068	-0.479945	-0.351909	0.323784	-0.230468	-0.0519377	0.719678	-0.642211
18	-0.0891808	0.00996758	-0.464244	-0.220688	-0.0482217	0.225028	-0.449949	-0.182188	-0.287875	-0.386148	-0.154112	-0.239463	0.0024346	-0.049952	0.0231712	-0.12655	-0.338676	-0.622303	-0.23674	-0.340527	NA
19	-0.301128	-0.448538	NA	0.00908778	0.00159889	-0.23756	0.0654549	-0.163124	-0.237652	-0.28971	-0.520546	0.203776	-0.261735	0.106246	-0.0704532	-0.400161	0.0580763	-0.250147	0.000152029	-0.425584	NA
20	-0.540441	0.0111195	-0.461028	-0.505676	-0.0786766	-0.520855	-0.366978	-0.306422	-0.0873134	-0.611088	-0.362452	-0.213544	-0.360417	-0.123844	-0.363269	-0.121941	-0.268285	-0.287262	-0.158436	-0.163524	NA
21	-0.431868	-0.290847	-0.153794	0.0473675	-0.0227912	-0.376817	-0.42091	-0.517951	-0.351046	-0.180646	-0.285334	-0.500081	-0.280844	-0.365001	-0.403279	0.0040943	-0.591187	-0.43523	0.011198	-0.176205	NA
22	-0.138422	-0.158367	0.0182191	-0.168807	-0.252663	-0.433575	-0.163626	-0.496613	0.0102237	0.257584	-0.346993	-0.123899	-0.442646	-0.160196	-0.282498	-0.306882	-0.231655	-0.225649	-0.000978974	-0.0832254	-0.0354976
23	-0.315203	-0.548037	-0.194951	-0.335028	-0.166133	0.0167732	-0.0486448	-0.362596	0.119902	-0.163594	-0.267744	-0.209434	-0.325569	-0.0657584	-0.270312	-0.413287	0.00968712	0.263424	-0.443013	-0.191553	-0.179604
24	-0.33288	-0.392206	-0.0788837	-0.37819	-0.0380858	-0.0328853	0.0060922	-0.194597	-0.0832875	0.0108119	-0.40603	-0.443335	-0.0527108	0.163925	-0.262977	-0.387155	-0.198174	-0.35207	-0.0592832	-0.0523459	NA
25	-0.13557	-0.41926	-0.323963	-0.191006	0.100005	-0.313127	-0.465547	-0.320782	-0.106345	-0.145378	-0.357179	-0.455158	-0.292518	-0.087506	-0.250578	-0.211668	-0.081227	-0.49682	-0.184674	0.0022948	NA
26	-0.383753	-0.111023	-0.275726	-0.3761	-0.290141	0.0403211	-0.293721	-0.458545	-0.218916	-0.600265	-0.346447	-0.24156	-0.179194	0.0129863	-0.0265137	-0.335107	-0.359069	-0.405639	-0.0368161	-0.0347804	-0.447365
27	-0.343508	0.00294343	0.059333	-0.127709	-0.0513237	-0.161798	-0.350665	-0.284846	-0.222387	-0.367098	-0.293449	-0.570811	-0.0934339	0.129425	-0.193574	-0.307103	-0.71796	-0.3569	-0.0470526	0.0240541	-0.0523459
28	-0.277861	-0.276716	0.0488259	-0.199149	-0.306988	-0.286226	-0.212619	-0.442416	-0.11257	-0.265314	-0.412715	-0.151536	-0.0989436	-0.133088	0.0015823	-0.251337	0.429326	-0.0684228	0.0191964	-0.317349	-0.453293
29	-0.225801	0.16199	-0.126305	-0.0057928	-0.148168	-0.130601	-0.597253	-0.00179554	0.00640123	0.00472185	-0.148223	-0.184937	-0.18895	-0.22972	-0.462217	-0.213833	-0.0654566	-0.59708	-0.00355692	-0.154196	NA
30	-0.394911	-0.345474	0.0299889	-0.483608	-0.0209537	-0.0945826	-0.156926	-0.458795	-0.09098	-0.389178	-0.212729	0.00462388	-0.16829	-0.235272	-0.377532	-0.222161	-0.235873	NA	-0.107932	-0.244439	NA
31	-0.13428	-0.0631363	-0.332099	-0.395477	-0.172192	0.0211204	-0.324309	-0.367008	0.00389161	-0.299651	-0.368168	0.181272	-0.417843	-0.22851	NA	-0.175259	-0.397586	-0.270092	-0.183052	0.029442	-0.102612
32	-0.358791	-0.188008	-0.000694987	0.0040099	-0.181509	-0.132683	-0.233403	-0.0930178	-0.170596	0.300292	-0.0692974	0.169281	-0.185519	-0.0707267	0.0376651	-0.233942	-0.118903	0.060197	-0.34108	-0.208159	-0.730463
33	-0.124487	0.00272692	-0.039161	-0.215606	-0.00930562	-0.138778	0.123954	-0.00427286	0.0219171	-0.310681	-0.153556	-0.342209	-0.362694	-0.297728	-0.00597912	0.0871015	NA	-0.174997	-0.164039	-0.212701	0.236891
34	-0.149081	-0.191679	-0.158145	0.00240663	0.183767	-0.189699	-0.47004	-0.132174	-0.130308	NA	-0.0373328	-0.292818	-0.0169764	0.024383	NA	0.405679	-0.108686	-0.22002	0.0219505	-0.329145	-0.373218
35	-0.19926	-0.0587769	0.00594172	-0.322436	-0.654181	-0.192976	-0.0574616	NA	-0.590893	0.0779784	-0.154578	0.00285419	NA	-0.00381032	-0.149607	0.250174	0.0577299	0.0359045	-0.0404182	-0.112788	NA
36	-0.495493	-0.324342	-0.0553191	-0.0722982	-0.356578	-0.426536	-0.204135	-0.370802	-0.40598	-0.139997	-0.245271	-0.162442	-0.581071	-0.1355	-0.215564	-0.234821	-0.213125	-0.107481	-0.170661	0.00555782	NA
37	-0.0623523	NA	0.0250599	-0.179524	NA	-0.305936	-0.350639	0.108899	-0.366789	0.0514728	-0.160231	-0.00876458	-0.208556	0.517086	-0.13831	-0.411499	-0.175905	-0.0313767	-0.123644	0.00135871	NA
38	-0.00893125	NA	-0.265044	-0.245639	NA	-0.0493747	-0.135517	-0.0384555	-0.177451	NA	0.00689016	-0.165363	-0.362111	0.00335958	-0.273409	-0.321579	-0.357419	-0.287387	-0.482022	-0.0587326	NA
39	0.201613	0.131698	-0.0451312	-0.345519	-0.161553	-0.114618	NA	-0.216948	-0.19925	-0.130618	-0.355887	-0.0925159	-0.365278	0.0517494	-0.186795	NA	-0.167504	-0.336073	-0.174935	0.0033117	NA
40	-0.437081	-0.317447	-0.125766	0.77415	-0.222671	0.107762	-0.129625	-0.0781151	-0.269808	-0.0203066	-0.0809496	-0.0110667	0.686754	0.232662	0.513376	0.419516	0.398373	0.0247843	-0.167793	-0.00735852	NA
41	-0.266234	0.0256873	0.0566139	-0.731167	-0.270007	-0.270381	-0.0195917	-0.408901	-0.168895	0.0785646	-0.350861	0.327104	-0.0978994	0.00281832	-0.425483	0.498104	-0.0318528	-0.283479	-0.157995	0.0125502	NA
42	-0.271655	NA	-0.269844	-0.338434	NA	-0.161485	-0.272602	-0.286061	-0.523798	-0.0716228	NA	0.0259369	-0.0903458	0.0197123	0.00225661	-0.141323	-0.0201351	-0.0617295	0.0158333	0.0823937	NA
43	-0.351165	-0.541037	-0.375502	-0.395318	0.0259092	0.00501622	-0.37779	-0.0815524	0.377015	-0.0429067	-0.167203	-0.0974879	0.040366	-0.158877	0.00338136	-0.330474	-0.381853	-0.324434	-0.0551865	-0.284668	NA
44	NA	-0.207733	-0.181335	-0.292512	-0.144129	NA	-0.380935	0.424605	-0.154273	-0.0575679	NA	0.018578	-0.387821	0.0134389	-0.421112	0.00266921	-0.298311	-0.26258	-0.227602	-0.117324	NA
45	-0.197701	-0.194271	0.0183721	-0.00915991	0.0270705	0.349765	0.602941	-0.0094343	0.00861761	-0.0335929	-0.0442625	-0.00922819	0.600089	0.599555	NA	0.714582	0.633401	0.510894	NA	-0.149491	NA
46	0.000167743	NA	0.144337	-0.367268	NA	0.0482593	-0.142448	NA	-0.126493	-0.208485	-0.0430657	0.686989	0.468246	0.0173105	0.226326	0.216616	0.104303	-0.595497	0.000516988	-0.0724465	NA
47	-0.143788	-0.212766	-0.216766	-0.313609	-0.34404	-0.115513	-0.322672	-0.0400518	-0.150879	-0.161913	-0.219896	0.0919256	-0.236542	0.00381626	-0.270586	-0.0564796	0.300215	-0.256748	-0.199956	0.0170166	NA
48	-0.29433	-0.239061	0.0330588	-0.294222	-0.236212	-0.132784	-0.418367	0.028775	-0.424138	-0.245951	0.00522441	-0.0861712	-0.130419	-0.0462809	-0.368535	-0.165091	-0.193431	0.0167196	-0.0678811	0.452747	NA
49	0.0793269	-0.496098	-0.295052	-0.258103	-0.427399	-0.13326	-0.421014	-0.129435	-0.114598	-0.0712917	-0.0768163	-0.171102	0.190602	-0.0652865	-0.170291	-0.124176	-0.0377475	0.10885	0.768942	0.00188316	NA
50	-0.0756563	0.596032	-0.243215	-0.0537277	-0.426424	-0.326679	-0.295244	-0.210407	-0.0313847	0.00879025	-0.125939	-0.0974106	-0.172425	0.0277403	-0.267024	-0.122678	-0.0896892	-0.183314	0.0458406	0.000683357	NA
51	-0.231208	-0.120197	-0.0701261	-0.16457	-0.413851	-0.303692	-0.0205138	-0.0152173	-0.0830287	-0.0708603	0.00808414	-0.133642	-0.139034	-0.0833594	-0.396877	-0.0790142	-0.133228	-0.329671	-0.226399	0.00478842	NA
52	-0.239271	-0.0747695	-0.129626	-0.477683	-0.308053	-0.16077	-0.273004	-0.375153	-0.203639	-0.0798391	-0.195128	0.0200169	-0.401708	0.0839455	-0.145544	NA	-0.296498	-0.176675	-0.0392895	0.00350564	NA
53	-0.345954	-0.252401	0.00824109	0.00459663	-0.206673	-0.342948	-0.0688532	-0.130165	-0.384068	-0.24181	-0.0898748	-0.140629	-0.255025	-0.0843704	0.212271	-0.0310333	-0.0327382	-0.118861	-0.154014	0.0777286	-0.133754
54	-0.259041	0.0550885	-0.31717	-0.176038	0.00243162	0.00594674	0.000445999	-0.0698984	-0.123897	-0.621111	-0.0310423	-0.071284	-0.349382	-0.0132071	-0.0777085	-0.112428	0.049311	0.150914	0.0954739	-0.310135	0.0143065
55	0.00229289	-0.217263	0.0691003	-0.521153	-0.09647	-0.332122	-0.224065	-0.176473	-0.180403	-0.120908	-0.0565607	0.0506077	-0.242415	0.206563	-0.474256	-0.167028	-0.106649	-0.12828	-0.258761	-0.0614258	NA
56	-0.119544	-0.313555	-0.100945	-0.127714	-0.285455	0.185398	-0.297585	-0.24379	-0.512842	-0.152646	0.00636022	-0.159565	-0.248376	0.00348062	-0.24416	-0.283359	-0.072768	-0.2102	-0.747135	-0.0466243	NA
57	NA	NA	NA	0.0012355	NA	NA	-0.0626841	-0.0588467	NA	NA	NA	NA	NA	NA	NA	NA	NA	NA	-0.0354418	NA	-0.145126
