# Supplementary material for: Inhibitors supercharge kinase turnover through native proteolytic circuits
Source: Nature. 2025 Nov 26;649(8098):1032–41. doi: 10.1038/s41586-025-09763-9 (PMC12823440; doi:10.1038/s41586-025-09763-9)
Supplement: Supplementary file 8 — BioID data. [file 41586_2025_9763_MOESM8_ESM.xlsx]

## Sheet: Legend
Supplementary data LYN BioID experiment
Prey_GeneName	Gene Name/Symbol for prey protein/interactor obtained from UniProtKB database.
Prey_UniProtKB	Unique and stable UniProtKB accession identifier for prey protein/interactor obtained from UniProtKB database.
Bait_GeneName	Gene Name/Symbol for bait protein obtained from UniProtKB database.
Bait_UniProtKB	Unique and stable UniProtKB accession identifier for bait protein obtained from UniProtKB database.
Sample_Condition	Indicates bait condition and treatment and the negative control for deriving log2FC and adjusted p-value (BH correction) was used.
GFP_Intensity	Average normalized protein intensities quantified in GFP controls.
LYN_DMSO_Intensity	Average normalized protein intensities quantified in LYN DMSO control.
Sample_Intensity	Average normalized protein intensities quantified in sample conditions.
log2FC	log2FC of Sample condition gainst GFP control (DMSO) or LYN DMSO control.
pvadj	Multiple testing corrected (BH adjusted) p-values.
Biol_Rep	Biological replicates used for scoring.
Category	Reports if it is bait, interaction (passes the 10% CRAPome threshold) or background.
Supplementary data BLK and APH1A experiments
Prey_GeneName	Gene Name/Symbol for prey protein/interactor obtained from UniProtKB database.
Prey_UniProtKB	Unique and stable UniProtKB accession identifier for prey protein/interactor obtained from UniProtKB database.
Bait_GeneName	Gene Name/Symbol for bait protein obtained from UniProtKB database.
Bait_UniProtKB	Unique and stable UniProtKB accession identifier for bait protein obtained from UniProtKB database.
Sample_Condition	Indicates bait condition and treatment.
GFP_Intensity	Average normalized protein intensities quantified in GFP controls.
Sample_Intensity	Average normalized protein intensities quantified in sample conditions.
log2FC	log2FC of Sample condition gainst GFP control (DMSO).
Biol_Rep	Biological replicates used for scoring.
AvgP	Average SAINTq score probability.
BFDR	Baysian false discovery rate for each interaction pair per sample condition.
Interactor	Indicates if it is scored in the SAINTq scoring as interaction partner.
CRAPome_Frequency	Reports CRAPome frequency in CRAPome 2 database.
CRAPome_Freq>10	Indicates if CRAPome frequency is above 10%.
Kinase_hit	Reports for each prey if it is annotated as Kinase in UniProtKB.
TM_hit	Reprots for each prey if it is a Type I transmembembrane protein.
Category	Reports if it is bait, interaction (passes the 10% CRAPome threshold) or background.
pvadj	Multiple testing corrected (BH adjusted) p-values.
Supplementary data RIPK2 scoring against GFP
Prey_GeneName	Gene Name/Symbol for prey protein/interactor obtained from UniProtKB database.
Prey_UniProtKB	Unique and stable UniProtKB accession identifier for prey protein/interactor obtained from UniProtKB database.
Bait_GeneName	Gene Name/Symbol for bait protein obtained from UniProtKB database.
Bait_UniProtKB	Unique and stable UniProtKB accession identifier for bait protein obtained from UniProtKB database.
Sample_Condition	Indicates bait condition and treatment.
GFP_Intensity	Average normalized protein intensities quantified in GFP controls.
Sample_Intensity	Average normalized protein intensities quantified in sample conditions.
log2FC	log2FC of Sample condition gainst GFP control (DMSO).
Biol_Rep	Biological replicates used for scoring.
AvgP	Average SAINTq score probability.
BFDR	Baysian false discovery rate for each interaction pair per sample condition.
Interactor	Indicates if it is scored in the SAINTq scoring as interaction partner.
CRAPome_Frequency	Reports CRAPome frequency in CRAPome 2 database.
CRAPome_Freq>20	Indicates if CRAPome frequency is above 20%.
Category	Reports if it is bait, interaction (passes the 20% CRAPome threshold) or background.
Supplementary data RIPK2 GO enrichment
Term	The name of the enriched GO molecular function terms.
Overlap	The number of genes from the interaction list per condition overlapping with the genes in the term.
P.value	The raw p-value from the enrichment test, indicating the probability.
Adjusted.P.value	The p-value adjusted for multiple hypothesis testing.
Old.P.value	A legacy of the raw p-value, from a previous version of the Enrichr algorithm.
Old.Adjusted.P.value	The adjusted version of the old p-value, also from a previous version of the Enrichr algorithm.
Odds.Ratio	A measure of enrichment strength.
Combined.Score	A score that combines the p-value and z-score to rank terms by relevance.
Genes	The list of genes from your input that are associated with the enriched term.
Condition	Indicates bait condition treatement and negative control (in this case DMSO or Baf A1. treatement).
Sig_term	Indicates if the term is significant. Applied thresholds adjusted.P.value <= 0.05.
Supplementary data RIPK2 used for visualizations
Prey_GeneName	Gene Name/Symbol for prey protein/interactor obtained from UniProtKB database.
Prey_UniProtKB	Unique and stable UniProtKB accession identifier for prey protein/interactor obtained from UniProtKB database.
Condition	Indicates bait condition treatement and negative control (in this case DMSO or Baf A1. treatement).
log2FC	log2FC against egative control (in this case DMSO or Baf A1. treatement).
adjpvalue	Multiple testing corrected (BH adjusted) p-values against negative controls.
Interactor	Reports if it was found to be a sig. interactor by the SAINTq scoring against GFP negative controls.
GO_MF_terms	Lists GO Molecular Function terms concatenated for each corresponding gene name.
Category_grouped	Aggregation of specific GO Molecular Function categories into broader functional groups.
Term_Category	Broad classification of molecular function terms into categories such as kinases, ubiquitination, and "other" functions.

## Sheet: Sup_LYN
Prey_GeneName	Prey_UniProtKB	Bait_GeneName	Bait_UniProtKB	Sample_Condition	GFP_Intensity	LYN_DMSO_Intensity	Sample_Intensity	log2FC	pvadj	Biol_Rep	Category
MKI67	P46013	LYN	P07948	LYN_DMSO_vs_GFP	36315.8	NA	11987.3	-1.69	0.000274813	3	Background
AHNAK	Q09666	LYN	P07948	LYN_DMSO_vs_GFP	24731.2	NA	57234.2	1.07	0.00046309	3	Background
ACACA	Q13085	LYN	P07948	LYN_DMSO_vs_GFP	18975.1	NA	22827.3	0.1	0.555748	3	Background
SPTAN1	Q13813	LYN	P07948	LYN_DMSO_vs_GFP	6431.9	NA	54172.8	3.01	2.20595e-05	3	Interactor
MYO6	Q9UM54	LYN	P07948	LYN_DMSO_vs_GFP	16413.1	NA	71009.9	2.11	1.6493e-06	3	Interactor
FLNA	P21333	LYN	P07948	LYN_DMSO_vs_GFP	21290.3	NA	12140.3	-0.76	0.00193121	3	Background
LYN	P07948	LYN	P07948	LYN_DMSO_vs_GFP	7364.43	NA	302995	5.36	1.446e-07	3	Bait
CCT8	P50990	LYN	P07948	LYN_DMSO_vs_GFP	117674	NA	23513.4	-2.33	2.20595e-05	3	Background
HELLS	Q9NRZ9	LYN	P07948	LYN_DMSO_vs_GFP	64688.7	NA	8144.57	-3.07	2.45009e-05	3	Background
MAP1B	P46821	LYN	P07948	LYN_DMSO_vs_GFP	34293.7	NA	5719.47	-2.63	2.20595e-05	3	Background
PC	P11498	LYN	P07948	LYN_DMSO_vs_GFP	18988.8	NA	52007	1.38	3.65986e-05	3	Background
RANBP2	P49792	LYN	P07948	LYN_DMSO_vs_GFP	15865.9	NA	5214.13	-1.65	2.20595e-05	3	Background
PCCA	P05165	LYN	P07948	LYN_DMSO_vs_GFP	14660.8	NA	35459.8	1.32	0.000213663	3	Background
MAP4	P27816	LYN	P07948	LYN_DMSO_vs_GFP	39426.8	NA	4592.4	-3.13	6.40499e-07	3	Background
FASN	P49327	LYN	P07948	LYN_DMSO_vs_GFP	19215.8	NA	18797.9	-0.01	0.992238	3	Background
LIMK1	P53667	LYN	P07948	LYN_DMSO_vs_GFP	4270.97	NA	4373.37	0.04	0.695977	3	Background
IRS4	O14654	LYN	P07948	LYN_DMSO_vs_GFP	4804.5	NA	16763	1.73	3.44139e-05	3	Background
EPB41L2	O43491	LYN	P07948	LYN_DMSO_vs_GFP	4290.67	NA	41393	3.2	3.11355e-05	3	Interactor
MCCC1	Q96RQ3	LYN	P07948	LYN_DMSO_vs_GFP	8185.53	NA	17551.4	1.06	0.000127474	3	Background
ERBIN	Q96RT1	LYN	P07948	LYN_DMSO_vs_GFP	4775.83	NA	33903.3	2.75	2.20595e-05	3	Interactor
AFDN	P55196	LYN	P07948	LYN_DMSO_vs_GFP	5466.47	NA	34056.9	2.56	2.20595e-05	3	Interactor
XAB2	Q9HCS7	LYN	P07948	LYN_DMSO_vs_GFP	38656	NA	5291	-2.96	2.20595e-05	3	Background
UPF1	Q92900	LYN	P07948	LYN_DMSO_vs_GFP	16949	NA	4908.43	-1.8	3.0115e-05	3	Background
EDC3	Q96F86	LYN	P07948	LYN_DMSO_vs_GFP	22903.8	NA	6979.43	-1.73	4.94379e-05	3	Background
SYNRG	Q9UMZ2	LYN	P07948	LYN_DMSO_vs_GFP	12706.6	NA	8072.8	-0.65	0.00165004	3	Background
PKM	P14618	LYN	P07948	LYN_DMSO_vs_GFP	11250	NA	19819.6	0.93	0.0170453	3	Background
MYH9	P35579	LYN	P07948	LYN_DMSO_vs_GFP	8868.97	NA	7265.93	-0.26	0.0732869	3	Background
SF3B1	O75533	LYN	P07948	LYN_DMSO_vs_GFP	19574.2	NA	4382.73	-2.24	2.20595e-05	3	Background
	Q14160	LYN	P07948	LYN_DMSO_vs_GFP	3236.7	NA	14376.7	2.04	3.0115e-05	3	Interactor
ZFYVE16	Q7Z3T8	LYN	P07948	LYN_DMSO_vs_GFP	5930.73	NA	6328.2	0.09	0.553281	3	Background
ASCC3	Q8N3C0	LYN	P07948	LYN_DMSO_vs_GFP	14132.3	NA	4745.67	-1.57	3.286e-05	3	Background
DSG2	Q14126	LYN	P07948	LYN_DMSO_vs_GFP	1927.8	NA	22703.5	3.47	2.20595e-05	3	Interactor
HSPA1B	P0DMV9	LYN	P07948	LYN_DMSO_vs_GFP	6160.8	NA	9786.83	0.81	0.00445001	3	Background
ZC3HAV1	Q7Z2W4	LYN	P07948	LYN_DMSO_vs_GFP	4685.03	NA	14932.7	1.74	2.55087e-05	3	Background
PARP1	P09874	LYN	P07948	LYN_DMSO_vs_GFP	11440.1	NA	13325	0.31	0.391172	3	Background
ENO1	P06733	LYN	P07948	LYN_DMSO_vs_GFP	8105.13	NA	11058.3	0.37	0.174528	3	Background
CHD4	Q14839	LYN	P07948	LYN_DMSO_vs_GFP	9117	NA	2697.73	-1.91	0.000104188	3	Background
EEF2	P13639	LYN	P07948	LYN_DMSO_vs_GFP	12944	NA	12784.3	0.08	0.999997	3	Background
EPB41	P11171	LYN	P07948	LYN_DMSO_vs_GFP	3297.5	NA	24099.2	2.77	2.73194e-05	3	Interactor
HSP90AA1	P07900	LYN	P07948	LYN_DMSO_vs_GFP	7298	NA	7524.77	0.38	0.981866	3	Background
PTPN13	Q12923	LYN	P07948	LYN_DMSO_vs_GFP	3635.7	NA	15678.4	2.07	2.54903e-05	3	Interactor
HSPA8	P11142	LYN	P07948	LYN_DMSO_vs_GFP	7605.47	NA	10127.7	0.59	0.0556273	3	Background
HSP90AB1	P08238	LYN	P07948	LYN_DMSO_vs_GFP	5783.73	NA	5471.03	0.17	0.985746	3	Background
EIF4G1	Q04637	LYN	P07948	LYN_DMSO_vs_GFP	14390.6	NA	4499.47	-1.69	2.20595e-05	3	Background
HNRNPU	Q00839	LYN	P07948	LYN_DMSO_vs_GFP	8762.53	NA	13316.8	0.65	0.0159165	3	Background
DHX9	Q08211	LYN	P07948	LYN_DMSO_vs_GFP	6701.53	NA	10534.3	0.6	0.0159315	3	Background
HCFC1	P51610	LYN	P07948	LYN_DMSO_vs_GFP	17410.6	NA	3044.73	-2.54	2.20595e-05	3	Background
VIM	P08670	LYN	P07948	LYN_DMSO_vs_GFP	16950.8	NA	3759.9	-2.26	5.11011e-05	3	Background
NUP153	P49790	LYN	P07948	LYN_DMSO_vs_GFP	12781.1	NA	1863.1	-2.81	6.56297e-06	3	Background
SYMPK	Q92797	LYN	P07948	LYN_DMSO_vs_GFP	23438.4	NA	4460.47	-2.45	6.56297e-06	3	Background
DDX46	Q7L014	LYN	P07948	LYN_DMSO_vs_GFP	17854.6	NA	2727.87	-2.75	2.20595e-05	3	Background
TUBB	P07437	LYN	P07948	LYN_DMSO_vs_GFP	3302.3	NA	4675.23	0.61	0.0700515	3	Background
DDX21	Q9NR30	LYN	P07948	LYN_DMSO_vs_GFP	6084.83	NA	11859.1	0.98	0.0225555	3	Background
GPRIN1	Q7Z2K8	LYN	P07948	LYN_DMSO_vs_GFP	2421.8	NA	17896.3	2.96	2.60078e-05	3	Interactor
AKAP12	Q02952	LYN	P07948	LYN_DMSO_vs_GFP	2175.73	NA	7849.8	1.72	3.44139e-05	3	Background
EEF1A1	P68104	LYN	P07948	LYN_DMSO_vs_GFP	5150.9	NA	6743.93	0.49	0.335893	3	Background
HNRNPA1	P09651	LYN	P07948	LYN_DMSO_vs_GFP	8824.7	NA	2094.13	-2	0.000289719	3	Background
NUP214	P35658	LYN	P07948	LYN_DMSO_vs_GFP	8146.5	NA	2078.87	-2.04	2.20595e-05	3	Background
CTNND1	O60716	LYN	P07948	LYN_DMSO_vs_GFP	1451.57	NA	12866.8	3.23	2.20595e-05	3	Interactor
PRKDC	P78527	LYN	P07948	LYN_DMSO_vs_GFP	5369.4	NA	7930.53	0.59	0.0335291	3	Background
EPB41L3	Q9Y2J2	LYN	P07948	LYN_DMSO_vs_GFP	2573.77	NA	20831.2	2.95	2.20595e-05	3	Interactor
GAPDH	P04406	LYN	P07948	LYN_DMSO_vs_GFP	10423.9	NA	17076.2	0.88	0.162152	3	Background
SUGP2	Q8IX01	LYN	P07948	LYN_DMSO_vs_GFP	21488.1	NA	1923	-3.47	5.3948e-06	3	Background
HSPD1	P10809	LYN	P07948	LYN_DMSO_vs_GFP	5211.53	NA	8301.7	0.91	0.0382793	3	Background
MYH10	P35580	LYN	P07948	LYN_DMSO_vs_GFP	1735.03	NA	3131.57	1.1	0.021756	3	Background
TAGLN2	P37802	LYN	P07948	LYN_DMSO_vs_GFP	15948.2	NA	8668.97	-1.09	0.0145916	3	Background
EIF4G2	P78344	LYN	P07948	LYN_DMSO_vs_GFP	15530.1	NA	5077.27	-1.65	3.91252e-05	3	Background
TUBA1B	P68363	LYN	P07948	LYN_DMSO_vs_GFP	1665.17	NA	1325.17	-0.35	0.0234006	3	Background
CTTN	Q14247	LYN	P07948	LYN_DMSO_vs_GFP	12450.4	NA	5717.2	-1.07	0.00070293	3	Background
EPS15L1	Q9UBC2	LYN	P07948	LYN_DMSO_vs_GFP	6039.3	NA	7030.03	0.19	0.129028	3	Background
EXOSC10	Q01780	LYN	P07948	LYN_DMSO_vs_GFP	10973.1	NA	1888.23	-2.53	2.20595e-05	3	Background
TUBB4B	P68371	LYN	P07948	LYN_DMSO_vs_GFP	148.033	NA	334.9	1.35	0.00175568	3	Background
TLN1	Q9Y490	LYN	P07948	LYN_DMSO_vs_GFP	4672.77	NA	3725.5	-0.31	0.0283323	3	Background
UBA1	P22314	LYN	P07948	LYN_DMSO_vs_GFP	3773.8	NA	4973.07	0.54	0.330752	3	Background
TCOF1	Q13428	LYN	P07948	LYN_DMSO_vs_GFP	10095.3	NA	4121.5	-1.26	2.71693e-05	3	Background
GTF2I	P78347	LYN	P07948	LYN_DMSO_vs_GFP	11585.8	NA	3030.3	-1.99	2.20595e-05	3	Background
ZNF281	Q9Y2X9	LYN	P07948	LYN_DMSO_vs_GFP	7544.17	NA	830.433	-3.18	2.06647e-09	3	Background
PKN1	Q16512	LYN	P07948	LYN_DMSO_vs_GFP	8067.97	NA	3421.77	-1.27	8.19484e-05	3	Background
TMPO	P42167	LYN	P07948	LYN_DMSO_vs_GFP	8376.67	NA	1607.4	-2.42	0.000181441	3	Background
UBAP2L	Q14157	LYN	P07948	LYN_DMSO_vs_GFP	11109.2	NA	1421.2	-2.99	6.60569e-06	3	Background
SH3BP4	Q9P0V3	LYN	P07948	LYN_DMSO_vs_GFP	1920.07	NA	11021.6	2.43	5.66408e-05	3	Interactor
CCT2	P78371	LYN	P07948	LYN_DMSO_vs_GFP	4746.2	NA	3833.27	-0.23	0.110896	3	Background
TPX2	Q9ULW0	LYN	P07948	LYN_DMSO_vs_GFP	15699.8	NA	1469.37	-3.44	2.20595e-05	3	Background
CLTC	Q00610	LYN	P07948	LYN_DMSO_vs_GFP	3820.47	NA	7262.07	0.9	0.00683425	3	Background
FLOT2	Q14254	LYN	P07948	LYN_DMSO_vs_GFP	3769.93	NA	19056.1	2.33	4.06555e-05	3	Interactor
TRIM28	Q13263	LYN	P07948	LYN_DMSO_vs_GFP	9923.3	NA	3762.2	-1.45	0.00010087	3	Background
TTF2	Q9UNY4	LYN	P07948	LYN_DMSO_vs_GFP	6591	NA	3825.43	-0.76	0.000108037	3	Background
	Q00341	LYN	P07948	LYN_DMSO_vs_GFP	6858.23	NA	3468.63	-0.97	2.20595e-05	3	Background
CCT5	P48643	LYN	P07948	LYN_DMSO_vs_GFP	10012.6	NA	6077.4	-0.77	0.00315622	3	Background
RANGAP1	P46060	LYN	P07948	LYN_DMSO_vs_GFP	8617.8	NA	5063.5	-0.81	7.27422e-05	3	Background
TUBA1C	Q9BQE3	LYN	P07948	LYN_DMSO_vs_GFP	603.533	NA	395.933	-0.55	0.0402483	3	Background
RAB11FIP5	Q9BXF6	LYN	P07948	LYN_DMSO_vs_GFP	1522.9	NA	3725.4	1.38	0.000135092	3	Background
GSPT1	P15170	LYN	P07948	LYN_DMSO_vs_GFP	6295.53	NA	2313.93	-1.44	2.30904e-05	3	Background
SYAP1	Q96A49	LYN	P07948	LYN_DMSO_vs_GFP	8297.1	NA	5424.47	-0.72	0.0363832	3	Background
DDX3X	O00571	LYN	P07948	LYN_DMSO_vs_GFP	8216.27	NA	5799.13	-0.53	0.00020929	3	Background
ADD3	Q9UEY8	LYN	P07948	LYN_DMSO_vs_GFP	1449.67	NA	10821	2.83	7.38289e-05	3	Interactor
TUBB2B	Q9BVA1	LYN	P07948	LYN_DMSO_vs_GFP	351.167	NA	359.133	0.21	0.990677	3	Background
RPL4	P36578	LYN	P07948	LYN_DMSO_vs_GFP	6916.2	NA	11526.6	0.76	0.0799601	3	Background
PRPF3	O43395	LYN	P07948	LYN_DMSO_vs_GFP	12366.4	NA	1985.97	-2.71	2.00413e-05	3	Background
FERMT2	Q96AC1	LYN	P07948	LYN_DMSO_vs_GFP	2132.97	NA	9757.23	2.18	1.48625e-05	3	Interactor
GPATCH1	Q9BRR8	LYN	P07948	LYN_DMSO_vs_GFP	8741.67	NA	3319.67	-1.41	3.93822e-05	3	Background
EPRS1	P07814	LYN	P07948	LYN_DMSO_vs_GFP	5318.97	NA	5011.03	0.13	0.890464	3	Background
JUP	P14923	LYN	P07948	LYN_DMSO_vs_GFP	1806.4	NA	12711.6	2.87	3.1642e-05	3	Interactor
RGPD8	O14715	LYN	P07948	LYN_DMSO_vs_GFP	91.5333	NA	35.8667	-1.41	0.0320272	3	Background
NF2	P35240	LYN	P07948	LYN_DMSO_vs_GFP	2681.5	NA	9828.83	1.75	0.000103773	3	Background
GPATCH4	Q5T3I0	LYN	P07948	LYN_DMSO_vs_GFP	10438.2	NA	1438.93	-2.88	5.44113e-06	3	Background
TMPO	P42166	LYN	P07948	LYN_DMSO_vs_GFP	2622.13	NA	662.1	-2.03	5.95767e-05	3	Background
CTNNA1	P35221	LYN	P07948	LYN_DMSO_vs_GFP	1679.23	NA	7156.33	2.11	2.20595e-05	3	Interactor
PSMC5	P62195	LYN	P07948	LYN_DMSO_vs_GFP	10630.8	NA	2674.4	-2.04	2.25101e-05	3	Background
SPAG9	O60271	LYN	P07948	LYN_DMSO_vs_GFP	8182.83	NA	2961.97	-1.5	3.38997e-05	3	Background
AGFG1	P52594	LYN	P07948	LYN_DMSO_vs_GFP	4786.3	NA	4137.47	-0.15	0.338791	3	Background
SNRNP200	O75643	LYN	P07948	LYN_DMSO_vs_GFP	6616.47	NA	6765.73	0.05	0.99511	3	Background
SNAP23	O00161	LYN	P07948	LYN_DMSO_vs_GFP	843.8	NA	8415.77	3.16	3.93822e-05	3	Interactor
CLINT1	Q14677	LYN	P07948	LYN_DMSO_vs_GFP	3331.2	NA	3112.1	-0.06	0.634375	3	Background
PRPF8	Q6P2Q9	LYN	P07948	LYN_DMSO_vs_GFP	3568.67	NA	5773.1	0.66	0.0126004	3	Background
RAI14	Q9P0K7	LYN	P07948	LYN_DMSO_vs_GFP	1484.93	NA	11242.1	2.86	2.20595e-05	3	Interactor
DDX5	P17844	LYN	P07948	LYN_DMSO_vs_GFP	5312.3	NA	3745.43	-0.6	0.0219529	3	Background
TTK	P33981	LYN	P07948	LYN_DMSO_vs_GFP	6937.33	NA	4493.1	-0.63	0.000296416	3	Background
TUBB4A	P04350	LYN	P07948	LYN_DMSO_vs_GFP	211.933	NA	192.7	-0.24	0.987863	3	Background
HNRNPR	O43390	LYN	P07948	LYN_DMSO_vs_GFP	4307.3	NA	5249.4	0.32	0.366583	3	Background
MDC1	Q14676	LYN	P07948	LYN_DMSO_vs_GFP	6173	NA	2912.33	-1.23	0.000349517	3	Background
XRCC6	P12956	LYN	P07948	LYN_DMSO_vs_GFP	7622.9	NA	5226.33	-0.6	0.017347	3	Background
TJP1	Q07157	LYN	P07948	LYN_DMSO_vs_GFP	3920.67	NA	10932.4	1.4	4.5739e-05	3	Background
NONO	Q15233	LYN	P07948	LYN_DMSO_vs_GFP	9887.3	NA	2348.43	-2.11	2.20595e-05	3	Background
PAK2	Q13177	LYN	P07948	LYN_DMSO_vs_GFP	6771.67	NA	3877.2	-0.79	0.00151024	3	Background
SHTN1	A0MZ66	LYN	P07948	LYN_DMSO_vs_GFP	5717.8	NA	5664.7	0.01	0.999997	3	Background
HSP90B1	P14625	LYN	P07948	LYN_DMSO_vs_GFP	5438.1	NA	6145.53	0.31	0.649541	3	Background
PLEKHA5	Q9HAU0	LYN	P07948	LYN_DMSO_vs_GFP	2187.57	NA	7894.43	1.83	2.20595e-05	3	Background
CKB	P12277	LYN	P07948	LYN_DMSO_vs_GFP	3783.2	NA	5205.13	0.73	0.281913	3	Background
CEP170	Q5SW79	LYN	P07948	LYN_DMSO_vs_GFP	5034.47	NA	1060.47	-2.22	1.6493e-06	3	Background
SAFB	Q15424	LYN	P07948	LYN_DMSO_vs_GFP	7929.03	NA	514.967	-3.9	2.73194e-05	3	Background
PKN3	Q6P5Z2	LYN	P07948	LYN_DMSO_vs_GFP	7667.97	NA	2216.3	-1.85	2.20595e-05	3	Background
	Q9Y4E1	LYN	P07948	LYN_DMSO_vs_GFP	517.667	NA	376.567	-0.48	0.0131924	3	Background
EPB41L5	Q9HCM4	LYN	P07948	LYN_DMSO_vs_GFP	1228.8	NA	12415.6	3.31	2.20595e-05	3	Interactor
STAU1	O95793	LYN	P07948	LYN_DMSO_vs_GFP	5972.4	NA	1470.8	-2.01	5.52902e-05	3	Background
CD2AP	Q9Y5K6	LYN	P07948	LYN_DMSO_vs_GFP	7212.9	NA	4683.73	-0.57	0.00122701	3	Background
ALDOA	P04075	LYN	P07948	LYN_DMSO_vs_GFP	3746.7	NA	6841	1.32	0.137633	3	Background
EPS15	P42566	LYN	P07948	LYN_DMSO_vs_GFP	3213.17	NA	2796.37	-0.18	0.0711569	3	Background
NCL	P19338	LYN	P07948	LYN_DMSO_vs_GFP	8306.7	NA	3610.8	-1.06	0.00522342	3	Background
LARS1	Q9P2J5	LYN	P07948	LYN_DMSO_vs_GFP	4208.37	NA	3453.23	-0.31	0.0989148	3	Background
OCRL	Q01968	LYN	P07948	LYN_DMSO_vs_GFP	4187.57	NA	4698.43	0.15	0.0881569	3	Background
EFTUD2	Q15029	LYN	P07948	LYN_DMSO_vs_GFP	2858.17	NA	2765.5	-0.06	0.96502	3	Background
ANK3	Q12955	LYN	P07948	LYN_DMSO_vs_GFP	882.7	NA	5876.1	2.69	2.20595e-05	3	Interactor
HNRNPM	P52272	LYN	P07948	LYN_DMSO_vs_GFP	10832.9	NA	4786.83	-1.22	2.55011e-05	3	Background
ACLY	P53396	LYN	P07948	LYN_DMSO_vs_GFP	5669.27	NA	7317.93	0.57	0.251848	3	Background
LARP1	Q6PKG0	LYN	P07948	LYN_DMSO_vs_GFP	4782.67	NA	1662.73	-1.47	0.000161013	3	Background
MRE11	P49959	LYN	P07948	LYN_DMSO_vs_GFP	5560.7	NA	2307.17	-1.24	0.000112936	3	Background
DYNC1H1	Q14204	LYN	P07948	LYN_DMSO_vs_GFP	2500.6	NA	4577.13	0.98	0.0124127	3	Background
SPART	Q8N0X7	LYN	P07948	LYN_DMSO_vs_GFP	6917.3	NA	3386.27	-1.14	0.000652497	3	Background
RPL3	P39023	LYN	P07948	LYN_DMSO_vs_GFP	4409.87	NA	8303.1	1.08	0.0222209	3	Background
DEPDC7	Q96QD5	LYN	P07948	LYN_DMSO_vs_GFP	3123.43	NA	8673.7	1.42	4.2902e-05	3	Background
PKN2	Q16513	LYN	P07948	LYN_DMSO_vs_GFP	3331.5	NA	4362.13	0.25	0.0340043	3	Background
MGA	Q8IWI9	LYN	P07948	LYN_DMSO_vs_GFP	7000.5	NA	3772.6	-0.88	0.000941456	3	Background
ACTN4	O43707	LYN	P07948	LYN_DMSO_vs_GFP	1826.83	NA	3480.57	1.02	0.00831119	3	Background
WASHC2A	Q641Q2	LYN	P07948	LYN_DMSO_vs_GFP	543.8	NA	413	-0.48	0.0237094	3	Background
CHAMP1	Q96JM3	LYN	P07948	LYN_DMSO_vs_GFP	17320.9	NA	1867.8	-3.31	3.41458e-05	3	Background
SF3B3	Q15393	LYN	P07948	LYN_DMSO_vs_GFP	5085.2	NA	3300	-0.58	0.00300019	3	Background
ATP5F1A	P25705	LYN	P07948	LYN_DMSO_vs_GFP	3590.9	NA	5946.23	0.8	0.0186277	3	Background
	Q92616	LYN	P07948	LYN_DMSO_vs_GFP	3489.73	NA	3979.03	0.19	0.443025	3	Background
SRPRA	P08240	LYN	P07948	LYN_DMSO_vs_GFP	7218.93	NA	2674.83	-1.48	2.61159e-05	3	Background
ESYT1	Q9BSJ8	LYN	P07948	LYN_DMSO_vs_GFP	1816.7	NA	3688.57	0.94	0.000647135	3	Background
SEPTIN9	Q9UHD8	LYN	P07948	LYN_DMSO_vs_GFP	2797.43	NA	4894.9	0.74	0.000352598	3	Background
SPTBN1	Q01082	LYN	P07948	LYN_DMSO_vs_GFP	1101.93	NA	4636.83	2.18	3.28316e-05	3	Interactor
	P11586	LYN	P07948	LYN_DMSO_vs_GFP	3961.03	NA	3848.97	0.12	0.981866	3	Background
DDX42	Q86XP3	LYN	P07948	LYN_DMSO_vs_GFP	8037.73	NA	1787.9	-2.22	2.20595e-05	3	Background
SYNCRIP	O60506	LYN	P07948	LYN_DMSO_vs_GFP	2685.57	NA	2683.67	-0.05	0.999997	3	Background
DDX17	Q92841	LYN	P07948	LYN_DMSO_vs_GFP	2945.03	NA	6251.53	1.04	0.000921988	3	Background
LDHB	P07195	LYN	P07948	LYN_DMSO_vs_GFP	5567	NA	6799.47	0.43	0.520295	3	Background
GART	P22102	LYN	P07948	LYN_DMSO_vs_GFP	5796.3	NA	4471.83	-0.39	0.02447	3	Background
NUFIP2	Q7Z417	LYN	P07948	LYN_DMSO_vs_GFP	5585.9	NA	1143.13	-2.43	7.40325e-05	3	Background
CDCA2	Q69YH5	LYN	P07948	LYN_DMSO_vs_GFP	4366.23	NA	618.6	-2.82	0.000131522	3	Background
EZR	P15311	LYN	P07948	LYN_DMSO_vs_GFP	2749.4	NA	3853.4	0.55	0.0165942	3	Background
PRRC2C	Q9Y520	LYN	P07948	LYN_DMSO_vs_GFP	4492.67	NA	998.167	-2.12	4.4171e-05	3	Background
ILF3	Q12906	LYN	P07948	LYN_DMSO_vs_GFP	5411.9	NA	5253.93	-0.1	0.962185	3	Background
BUB1B	O60566	LYN	P07948	LYN_DMSO_vs_GFP	4869.9	NA	1733.5	-1.49	4.14756e-05	3	Background
GPI	P06744	LYN	P07948	LYN_DMSO_vs_GFP	2868.9	NA	2933.07	0.04	0.992554	3	Background
NUDC	Q9Y266	LYN	P07948	LYN_DMSO_vs_GFP	9713.03	NA	3655.9	-1.39	3.72554e-05	3	Background
OCLN	Q16625	LYN	P07948	LYN_DMSO_vs_GFP	481.5	NA	8595.43	4.25	2.20595e-05	3	Interactor
LBR	Q14739	LYN	P07948	LYN_DMSO_vs_GFP	7878.6	NA	2671.43	-1.59	5.95767e-05	3	Background
BCOR	Q6W2J9	LYN	P07948	LYN_DMSO_vs_GFP	3546.93	NA	408.367	-3.1	2.20595e-05	3	Background
AHCY	P23526	LYN	P07948	LYN_DMSO_vs_GFP	6663.17	NA	2627.77	-1.4	3.26462e-05	3	Background
HSPA9	P38646	LYN	P07948	LYN_DMSO_vs_GFP	2541.57	NA	3596.6	0.79	0.212959	3	Background
HSPA1L	P34931	LYN	P07948	LYN_DMSO_vs_GFP	73	NA	139.833	1.39	0.0839814	3	Background
CCT7	Q99832	LYN	P07948	LYN_DMSO_vs_GFP	3738.43	NA	4346.97	0.49	0.729864	3	Background
SRP68	Q9UHB9	LYN	P07948	LYN_DMSO_vs_GFP	5154.3	NA	2011.93	-1.38	0.00038554	3	Background
KIF23	Q02241	LYN	P07948	LYN_DMSO_vs_GFP	4482.73	NA	1071.8	-2.04	2.31379e-05	3	Background
MTR	Q99707	LYN	P07948	LYN_DMSO_vs_GFP	5439.67	NA	1280.7	-2.08	2.20595e-05	3	Background
XRCC5	P13010	LYN	P07948	LYN_DMSO_vs_GFP	5208.83	NA	3462.93	-0.44	0.022519	3	Background
HNRNPK	P61978	LYN	P07948	LYN_DMSO_vs_GFP	8902.03	NA	3620.83	-1.21	0.00160642	3	Background
EIF2A	Q9BY44	LYN	P07948	LYN_DMSO_vs_GFP	4991.6	NA	2144.03	-1.31	6.26877e-05	3	Background
SRP54	P61011	LYN	P07948	LYN_DMSO_vs_GFP	9140.77	NA	2458.37	-1.97	2.20595e-05	3	Background
DOCK7	Q96N67	LYN	P07948	LYN_DMSO_vs_GFP	2288.7	NA	4396.87	0.9	0.000239974	3	Background
ATP1A1	P05023	LYN	P07948	LYN_DMSO_vs_GFP	1930.2	NA	5382.97	1.59	0.000483215	3	Background
TOP2A	P11388	LYN	P07948	LYN_DMSO_vs_GFP	1803.63	NA	2806.6	0.72	0.00662325	3	Background
TRIM25	Q14258	LYN	P07948	LYN_DMSO_vs_GFP	5963.13	NA	2316.53	-1.42	6.57616e-05	3	Background
SLC12A2	P55011	LYN	P07948	LYN_DMSO_vs_GFP	1373.53	NA	11019.9	2.91	2.20595e-05	3	Interactor
RPAP3	Q9H6T3	LYN	P07948	LYN_DMSO_vs_GFP	6547.03	NA	1741.9	-1.99	2.20595e-05	3	Background
PSMC2	P35998	LYN	P07948	LYN_DMSO_vs_GFP	5021.97	NA	2760.67	-0.87	3.286e-05	3	Background
TP53BP2	Q13625	LYN	P07948	LYN_DMSO_vs_GFP	1721.8	NA	2255.8	0.36	0.0150713	3	Background
LLGL1	Q15334	LYN	P07948	LYN_DMSO_vs_GFP	909.5	NA	3658.37	2.08	4.44374e-05	3	Interactor
PMS1	P54277	LYN	P07948	LYN_DMSO_vs_GFP	9146.3	NA	2022.8	-2.22	2.20595e-05	3	Background
PDLIM5	Q96HC4	LYN	P07948	LYN_DMSO_vs_GFP	3227.57	NA	2225.53	-0.63	0.0316334	3	Background
SEPTIN7	Q16181	LYN	P07948	LYN_DMSO_vs_GFP	1310.67	NA	5616.9	2.15	7.57883e-05	3	Interactor
VCP	P55072	LYN	P07948	LYN_DMSO_vs_GFP	3953.97	NA	4752.83	0.4	0.253214	3	Background
DLG1	Q12959	LYN	P07948	LYN_DMSO_vs_GFP	651.033	NA	4910.7	2.9	2.20595e-05	3	Interactor
GIGYF2	Q6Y7W6	LYN	P07948	LYN_DMSO_vs_GFP	2993.27	NA	705.833	-2.03	3.14165e-05	3	Background
CSDE1	O75534	LYN	P07948	LYN_DMSO_vs_GFP	10059.4	NA	3588.23	-1.45	4.7489e-05	3	Background
KIAA1671	Q9BY89	LYN	P07948	LYN_DMSO_vs_GFP	2656.8	NA	1299.07	-1.03	0.000246935	3	Background
RPRD2	Q5VT52	LYN	P07948	LYN_DMSO_vs_GFP	3857.7	NA	815.133	-2.27	1.84283e-06	3	Background
PRRC2A	P48634	LYN	P07948	LYN_DMSO_vs_GFP	3333.47	NA	590.167	-2.48	2.20595e-05	3	Background
SON	P18583	LYN	P07948	LYN_DMSO_vs_GFP	7627.4	NA	1655.67	-2.31	8.29777e-05	3	Background
AHCYL1	O43865	LYN	P07948	LYN_DMSO_vs_GFP	1778.1	NA	5828.2	1.74	2.20595e-05	3	Background
SERBP1	Q8NC51	LYN	P07948	LYN_DMSO_vs_GFP	5705.4	NA	1289.77	-2.11	2.20595e-05	3	Background
ACTA1	P68133	LYN	P07948	LYN_DMSO_vs_GFP	280.833	NA	419.933	0.83	0.333766	3	Background
SART1	O43290	LYN	P07948	LYN_DMSO_vs_GFP	4250.4	NA	647.3	-2.73	2.19439e-05	3	Background
ATXN2L	Q8WWM7	LYN	P07948	LYN_DMSO_vs_GFP	5879.67	NA	1103.07	-2.4	2.20595e-05	3	Background
RACK1	P63244	LYN	P07948	LYN_DMSO_vs_GFP	3585.9	NA	3546.9	0.15	0.999997	3	Background
SF3A1	Q15459	LYN	P07948	LYN_DMSO_vs_GFP	5407.17	NA	1577.93	-1.83	3.73661e-05	3	Background
KIF5B	P33176	LYN	P07948	LYN_DMSO_vs_GFP	2049.7	NA	1682.53	-0.21	0.104489	3	Background
RAB11FIP1	Q6WKZ4	LYN	P07948	LYN_DMSO_vs_GFP	1430.57	NA	2889.33	0.98	0.000102066	3	Background
CCAR2	Q8N163	LYN	P07948	LYN_DMSO_vs_GFP	7105.7	NA	1081.57	-2.74	2.20595e-05	3	Background
GSPT2	Q8IYD1	LYN	P07948	LYN_DMSO_vs_GFP	759.133	NA	542.967	-0.51	0.0347245	3	Background
CCT4	P50991	LYN	P07948	LYN_DMSO_vs_GFP	3319.27	NA	4093.43	0.48	0.29208	3	Background
HSPA4	P34932	LYN	P07948	LYN_DMSO_vs_GFP	2186.2	NA	3274.6	0.68	0.0223421	3	Background
CORO1C	Q9ULV4	LYN	P07948	LYN_DMSO_vs_GFP	4499.73	NA	3126.37	-0.54	0.000734148	3	Background
NASP	P49321	LYN	P07948	LYN_DMSO_vs_GFP	4051.3	NA	1307.43	-1.69	2.20595e-05	3	Background
HNRNPA2B1	P22626	LYN	P07948	LYN_DMSO_vs_GFP	1750.8	NA	1318.87	-0.44	0.117364	3	Background
APBB1	O00213	LYN	P07948	LYN_DMSO_vs_GFP	1716.7	NA	3578.5	1.12	0.000141189	3	Background
HNRNPL	P14866	LYN	P07948	LYN_DMSO_vs_GFP	2351.47	NA	3857.13	0.8	0.0130439	3	Background
SBNO1	A3KN83	LYN	P07948	LYN_DMSO_vs_GFP	5742.4	NA	1265.27	-2.25	2.20595e-05	3	Background
TMOD3	Q9NYL9	LYN	P07948	LYN_DMSO_vs_GFP	4781.5	NA	3722.13	-0.37	0.0250048	3	Background
SAFB2	Q14151	LYN	P07948	LYN_DMSO_vs_GFP	4066.2	NA	619.333	-2.74	2.54903e-05	3	Background
NUP50	Q9UKX7	LYN	P07948	LYN_DMSO_vs_GFP	3667.13	NA	683.533	-2.55	8.00811e-05	3	Background
DENND6A	Q8IWF6	LYN	P07948	LYN_DMSO_vs_GFP	2242.7	NA	6110.97	1.45	8.04458e-05	3	Background
PARD3	Q8TEW0	LYN	P07948	LYN_DMSO_vs_GFP	1083.1	NA	3537.87	1.72	2.20595e-05	3	Background
NIBAN2	Q96TA1	LYN	P07948	LYN_DMSO_vs_GFP	865.467	NA	5365.3	2.63	2.54903e-05	3	Interactor
H1-4	P10412	LYN	P07948	LYN_DMSO_vs_GFP	765.733	NA	1710.1	1.16	0.0209162	3	Background
PABPC4	Q13310	LYN	P07948	LYN_DMSO_vs_GFP	3127.07	NA	2230.2	-0.39	0.117634	3	Background
EIF3CL	B5ME19	LYN	P07948	LYN_DMSO_vs_GFP	6224.77	NA	2675.83	-1.18	2.20595e-05	3	Background
CEP350	Q5VT06	LYN	P07948	LYN_DMSO_vs_GFP	1468.3	NA	1020.33	-0.51	0.000737666	3	Background
ATP5F1B	P06576	LYN	P07948	LYN_DMSO_vs_GFP	2035.6	NA	3365.47	0.81	0.00635527	3	Background
RAN	P62826	LYN	P07948	LYN_DMSO_vs_GFP	5456.17	NA	6656.77	0.66	0.560134	3	Background
PGK1	P00558	LYN	P07948	LYN_DMSO_vs_GFP	3109	NA	4082.73	0.74	0.480542	3	Background
RUVBL1	Q9Y265	LYN	P07948	LYN_DMSO_vs_GFP	5681.1	NA	4484.93	-0.47	0.05795	3	Background
H2BC13	Q99880	LYN	P07948	LYN_DMSO_vs_GFP	741.2	NA	1424.3	1.17	0.0177408	3	Background
PTBP1	P26599	LYN	P07948	LYN_DMSO_vs_GFP	3610.77	NA	4160.83	0.32	0.589001	3	Background
TARS1	P26639	LYN	P07948	LYN_DMSO_vs_GFP	2455.93	NA	2520.53	0.08	0.944577	3	Background
TNKS1BP1	Q9C0C2	LYN	P07948	LYN_DMSO_vs_GFP	1411.07	NA	2054.33	0.55	0.00330758	3	Background
SRRM2	Q9UQ35	LYN	P07948	LYN_DMSO_vs_GFP	1339.2	NA	1678.4	0.36	0.0517991	3	Background
EIF4B	P23588	LYN	P07948	LYN_DMSO_vs_GFP	4199.07	NA	1615.17	-1.32	0.000669015	3	Background
EIF3A	Q14152	LYN	P07948	LYN_DMSO_vs_GFP	3945.5	NA	4027.97	-0.01	0.996652	3	Background
YEATS2	Q9ULM3	LYN	P07948	LYN_DMSO_vs_GFP	3433.33	NA	936.033	-1.87	2.20595e-05	3	Background
H2BC26	Q8N257	LYN	P07948	LYN_DMSO_vs_GFP	258.533	NA	778.8	1.77	0.00104049	3	Background
WAPL	Q7Z5K2	LYN	P07948	LYN_DMSO_vs_GFP	5250.97	NA	760.5	-2.78	2.20595e-05	3	Background
FAM83B	Q5T0W9	LYN	P07948	LYN_DMSO_vs_GFP	1083.77	NA	5181.47	2.23	2.20595e-05	3	Interactor
ADAR	P55265	LYN	P07948	LYN_DMSO_vs_GFP	5827.23	NA	3061.93	-0.89	0.000692412	3	Background
ERCC6L	Q2NKX8	LYN	P07948	LYN_DMSO_vs_GFP	3225.03	NA	1472.93	-1.04	0.000108772	3	Background
TKT	P29401	LYN	P07948	LYN_DMSO_vs_GFP	5053.7	NA	4728.93	0.11	0.922709	3	Background
H1-2	P16403	LYN	P07948	LYN_DMSO_vs_GFP	260.067	NA	469.433	0.8	0.0117892	3	Background
PCDH7	O60245	LYN	P07948	LYN_DMSO_vs_GFP	498.8	NA	4715.3	3.08	2.24693e-05	3	Interactor
EXOC4	Q96A65	LYN	P07948	LYN_DMSO_vs_GFP	1932.5	NA	2334.53	0.23	0.0163926	3	Background
SLK	Q9H2G2	LYN	P07948	LYN_DMSO_vs_GFP	2044.2	NA	1436.03	-0.52	0.00200722	3	Background
ADNP	Q9H2P0	LYN	P07948	LYN_DMSO_vs_GFP	5579.3	NA	983.767	-2.5	2.20595e-05	3	Background
MAP4K4	O95819	LYN	P07948	LYN_DMSO_vs_GFP	363.833	NA	875.867	1.21	4.32582e-05	3	Background
LUZP1	Q86V48	LYN	P07948	LYN_DMSO_vs_GFP	2348.67	NA	1106.5	-1.1	4.27769e-05	3	Background
SYTL4	Q96C24	LYN	P07948	LYN_DMSO_vs_GFP	1862.67	NA	5042.7	1.39	0.000149741	3	Background
ANKRD17	O75179	LYN	P07948	LYN_DMSO_vs_GFP	2015.2	NA	463	-2.17	6.52942e-05	3	Background
RPS3A	P61247	LYN	P07948	LYN_DMSO_vs_GFP	4037.6	NA	4160.43	0.08	0.992554	3	Background
IPO7	O95373	LYN	P07948	LYN_DMSO_vs_GFP	3469.7	NA	1610.4	-1	0.00112153	3	Background
ARFGAP1	Q8N6T3	LYN	P07948	LYN_DMSO_vs_GFP	2474.97	NA	1266.17	-1.08	0.000429918	3	Background
RPA1	P27694	LYN	P07948	LYN_DMSO_vs_GFP	4380.37	NA	1430.23	-1.64	6.57616e-05	3	Background
DPYSL2	Q16555	LYN	P07948	LYN_DMSO_vs_GFP	2890.37	NA	1280.1	-1.24	0.000132072	3	Background
PABPC1	P11940	LYN	P07948	LYN_DMSO_vs_GFP	1348.37	NA	662.133	-0.89	0.0380844	3	Background
SLC3A2	P08195	LYN	P07948	LYN_DMSO_vs_GFP	1093.23	NA	11180	3.34	2.24693e-05	3	Interactor
PPFIBP1	Q86W92	LYN	P07948	LYN_DMSO_vs_GFP	721.2	NA	6624.8	3.29	1.2565e-05	3	Interactor
PCBP1	Q15365	LYN	P07948	LYN_DMSO_vs_GFP	3805.7	NA	1615.5	-1.29	0.000231893	3	Background
VDAC1	P21796	LYN	P07948	LYN_DMSO_vs_GFP	1693.07	NA	2794.83	0.79	0.0409922	3	Background
SF3B2	Q13435	LYN	P07948	LYN_DMSO_vs_GFP	4388.27	NA	1753.3	-1.32	0.000121021	3	Background
MDH2	P40926	LYN	P07948	LYN_DMSO_vs_GFP	4139.3	NA	6348.53	0.65	0.059978	3	Background
ACIN1	Q9UKV3	LYN	P07948	LYN_DMSO_vs_GFP	6195.47	NA	1677.33	-1.97	2.20595e-05	3	Background
HAUS6	Q7Z4H7	LYN	P07948	LYN_DMSO_vs_GFP	3323.33	NA	912	-1.93	2.20595e-05	3	Background
KNOP1	Q1ED39	LYN	P07948	LYN_DMSO_vs_GFP	2813.67	NA	960.833	-1.5	0.000145842	3	Background
PCBP2	Q15366	LYN	P07948	LYN_DMSO_vs_GFP	4536.3	NA	2056.1	-1.15	0.000215067	3	Background
PDXDC1	Q6P996	LYN	P07948	LYN_DMSO_vs_GFP	1407.1	NA	1472.23	0.07	0.781761	3	Background
RIF1	Q5UIP0	LYN	P07948	LYN_DMSO_vs_GFP	4834.27	NA	1774.93	-1.53	0.000242049	3	Background
NUP133	Q8WUM0	LYN	P07948	LYN_DMSO_vs_GFP	2704.67	NA	1635.27	-0.76	0.00015248	3	Background
PLCH1	Q4KWH8	LYN	P07948	LYN_DMSO_vs_GFP	1001.83	NA	6015.8	2.54	2.20595e-05	3	Interactor
SNAP29	O95721	LYN	P07948	LYN_DMSO_vs_GFP	2046.33	NA	4082.93	0.92	0.00224123	3	Background
COG1	Q8WTW3	LYN	P07948	LYN_DMSO_vs_GFP	3233.13	NA	1190.97	-1.44	2.20595e-05	3	Background
NUP107	P57740	LYN	P07948	LYN_DMSO_vs_GFP	3003.2	NA	908.233	-1.73	2.20595e-05	3	Background
HNRNPF	P52597	LYN	P07948	LYN_DMSO_vs_GFP	2427.7	NA	586.767	-2.1	3.72554e-05	3	Background
USP7	Q93009	LYN	P07948	LYN_DMSO_vs_GFP	6160.43	NA	1959.53	-1.69	2.33033e-05	3	Background
IK	Q13123	LYN	P07948	LYN_DMSO_vs_GFP	4061.77	NA	808.533	-2.38	3.02554e-05	3	Background
FLNB	O75369	LYN	P07948	LYN_DMSO_vs_GFP	501.867	NA	861.167	1.03	0.044149	3	Background
NOP2	P46087	LYN	P07948	LYN_DMSO_vs_GFP	1940.37	NA	3008.27	0.71	0.00788279	3	Background
MATR3	P43243	LYN	P07948	LYN_DMSO_vs_GFP	1634.17	NA	1995.97	0.26	0.120899	3	Background
RPL7A	P62424	LYN	P07948	LYN_DMSO_vs_GFP	3445.3	NA	5493.83	0.86	0.0744036	3	Background
BCLAF1	Q9NYF8	LYN	P07948	LYN_DMSO_vs_GFP	3456.33	NA	1481.27	-1.22	0.000107419	3	Background
UBAP2	Q5T6F2	LYN	P07948	LYN_DMSO_vs_GFP	2244.47	NA	524.033	-2.13	2.20595e-05	3	Background
HSPA5	P11021	LYN	P07948	LYN_DMSO_vs_GFP	1063.9	NA	1938.57	1.2	0.0342381	3	Background
KANK1	Q14678	LYN	P07948	LYN_DMSO_vs_GFP	753.667	NA	876.633	0.24	0.0223828	3	Background
KPNB1	Q14974	LYN	P07948	LYN_DMSO_vs_GFP	1890.97	NA	2271.23	0.33	0.279532	3	Background
ASNS	P08243	LYN	P07948	LYN_DMSO_vs_GFP	4142.73	NA	2605.63	-0.63	0.0021799	3	Background
RPLP0	P05388	LYN	P07948	LYN_DMSO_vs_GFP	5325.07	NA	3157.83	-0.83	0.0022597	3	Background
RBM14	Q96PK6	LYN	P07948	LYN_DMSO_vs_GFP	3045.7	NA	1540.4	-0.99	6.29857e-05	3	Background
LYPLA2	O95372	LYN	P07948	LYN_DMSO_vs_GFP	5919.43	NA	4060.9	-0.68	0.0942498	3	Background
CDC5L	Q99459	LYN	P07948	LYN_DMSO_vs_GFP	2690.5	NA	1311.33	-1.05	8.22782e-05	3	Background
CXADR	P78310	LYN	P07948	LYN_DMSO_vs_GFP	777.667	NA	11119.5	3.89	2.69705e-05	3	Interactor
BLTP3B	A0JNW5	LYN	P07948	LYN_DMSO_vs_GFP	1394.53	NA	1187.97	-0.18	0.0132017	3	Background
EEF1A2	Q05639	LYN	P07948	LYN_DMSO_vs_GFP	60.9333	NA	70.4667	0.29	0.689761	3	Background
GPRIN3	Q6ZVF9	LYN	P07948	LYN_DMSO_vs_GFP	631.8	NA	5414.2	3.09	2.66671e-05	3	Interactor
SSRP1	Q08945	LYN	P07948	LYN_DMSO_vs_GFP	4056.7	NA	2633.57	-0.61	0.000621558	3	Background
IQGAP1	P46940	LYN	P07948	LYN_DMSO_vs_GFP	1202.4	NA	2869.47	1.32	0.000279499	3	Background
HADHA	P40939	LYN	P07948	LYN_DMSO_vs_GFP	1449.57	NA	2701.03	0.91	0.00738907	3	Background
MINK1	Q8N4C8	LYN	P07948	LYN_DMSO_vs_GFP	204.8	NA	1156.03	2.48	2.20595e-05	3	Interactor
TNRC6B	Q9UPQ9	LYN	P07948	LYN_DMSO_vs_GFP	1309	NA	445.067	-1.51	5.75875e-05	3	Background
DSP	P15924	LYN	P07948	LYN_DMSO_vs_GFP	1851.93	NA	2139.9	0.25	0.223934	3	Background
NUMA1	Q14980	LYN	P07948	LYN_DMSO_vs_GFP	1887.57	NA	1708.77	-0.17	0.46184	3	Background
LRPPRC	P42704	LYN	P07948	LYN_DMSO_vs_GFP	2304.8	NA	3591.47	0.72	0.0504925	3	Background
PAK4	O96013	LYN	P07948	LYN_DMSO_vs_GFP	1555.83	NA	4304.23	1.43	0.000121021	3	Background
RPS4X	P62701	LYN	P07948	LYN_DMSO_vs_GFP	1862.27	NA	2699.23	0.62	0.122506	3	Background
EIF3D	O15371	LYN	P07948	LYN_DMSO_vs_GFP	2954.37	NA	1370.83	-1.08	0.000309893	3	Background
IARS2	Q9NSE4	LYN	P07948	LYN_DMSO_vs_GFP	2429.33	NA	2930.13	0.24	0.014669	3	Background
LDHA	P00338	LYN	P07948	LYN_DMSO_vs_GFP	4397.63	NA	5074.5	0.28	0.68766	3	Background
KDM3B	Q7LBC6	LYN	P07948	LYN_DMSO_vs_GFP	4478.97	NA	1023.43	-2.15	8.29777e-05	3	Background
CCT3	P49368	LYN	P07948	LYN_DMSO_vs_GFP	4704.03	NA	2977.37	-0.57	0.00397375	3	Background
ADD1	P35611	LYN	P07948	LYN_DMSO_vs_GFP	680.033	NA	3802.63	2.43	2.20595e-05	3	Interactor
EHD1	Q9H4M9	LYN	P07948	LYN_DMSO_vs_GFP	705.7	NA	2925.53	1.94	0.000155842	3	Background
MYBBP1A	Q9BQG0	LYN	P07948	LYN_DMSO_vs_GFP	2724.2	NA	3321.23	0.37	0.509937	3	Background
CMTR1	Q8N1G2	LYN	P07948	LYN_DMSO_vs_GFP	4593.17	NA	721.433	-2.73	3.18843e-05	3	Background
NOP56	O00567	LYN	P07948	LYN_DMSO_vs_GFP	2768.1	NA	3415.2	0.3	0.180278	3	Background
DDX18	Q9NVP1	LYN	P07948	LYN_DMSO_vs_GFP	4303.33	NA	4039.4	-0.06	0.856249	3	Background
RHEB	Q15382	LYN	P07948	LYN_DMSO_vs_GFP	4384.47	NA	1468.73	-1.72	0.000600276	3	Background
ATP2B4	P23634	LYN	P07948	LYN_DMSO_vs_GFP	164	NA	1180.43	2.76	2.20595e-05	3	Interactor
SND1	Q7KZF4	LYN	P07948	LYN_DMSO_vs_GFP	1578.2	NA	2304.5	0.57	0.0380844	3	Background
ZC3H14	Q6PJT7	LYN	P07948	LYN_DMSO_vs_GFP	3904.47	NA	492.267	-2.98	2.20595e-05	3	Background
TNRC6A	Q8NDV7	LYN	P07948	LYN_DMSO_vs_GFP	2003.1	NA	658.667	-1.52	0.000374385	3	Background
SMARCA5	O60264	LYN	P07948	LYN_DMSO_vs_GFP	1567.77	NA	1060.5	-0.68	0.0177408	3	Background
SPATA2	Q9UM82	LYN	P07948	LYN_DMSO_vs_GFP	1426.23	NA	2218.43	0.66	0.0124877	3	Background
SUPT16H	Q9Y5B9	LYN	P07948	LYN_DMSO_vs_GFP	1565.4	NA	1822.6	0.36	0.225335	3	Background
ATP2B1	P20020	LYN	P07948	LYN_DMSO_vs_GFP	366.167	NA	2213.97	2.7	9.82336e-05	3	Interactor
RPL6	Q02878	LYN	P07948	LYN_DMSO_vs_GFP	4007.2	NA	7669.47	1.36	0.0537418	3	Background
TNPO1	Q92973	LYN	P07948	LYN_DMSO_vs_GFP	3972.97	NA	1706.5	-1.25	4.48222e-05	3	Background
CCT6A	P40227	LYN	P07948	LYN_DMSO_vs_GFP	3356.87	NA	3599.87	0.22	0.834424	3	Background
FTSJ3	Q8IY81	LYN	P07948	LYN_DMSO_vs_GFP	1609.4	NA	1339.53	-0.4	0.179451	3	Background
PSMA4	P25789	LYN	P07948	LYN_DMSO_vs_GFP	2495.53	NA	1269.8	-1.09	0.00142489	3	Background
WIPI2	Q9Y4P8	LYN	P07948	LYN_DMSO_vs_GFP	3475.97	NA	1254.13	-1.63	0.00101653	3	Background
SNCA	P37840	LYN	P07948	LYN_DMSO_vs_GFP	4598.17	NA	1766.9	-1.46	0.00262779	3	Background
KIRREL1	Q96J84	LYN	P07948	LYN_DMSO_vs_GFP	157.433	NA	1118.97	2.75	3.61315e-05	3	Interactor
CRYBG3	Q68DQ2	LYN	P07948	LYN_DMSO_vs_GFP	1758.37	NA	1288.33	-0.42	0.00176095	3	Background
KIF11	P52732	LYN	P07948	LYN_DMSO_vs_GFP	2006.87	NA	790.533	-1.5	0.000330055	3	Background
H2afy; H2AFY; LOC100466888; LOC101338325; LOC101381952; LOC101564704; LOC102987354; LOC103079324; LOC103663804; LOC105869993; LOC106989149; LOC109250833; LOC110591142; LOC111141291; LOC111182462; LOC112404331; LOC112625777; LOC112815157; LOC112861289; LOC112917035; LOC113928700; LOC114891795; LOC115516119; LOC116529369; LOC116750637; MACROH2A1	O75367	LYN	P07948	LYN_DMSO_vs_GFP	1251.77	NA	2132.1	0.94	0.0216796	3	Background
PDCD11	Q14690	LYN	P07948	LYN_DMSO_vs_GFP	1174.9	NA	2679.53	1.2	0.00189723	3	Background
FBL	P22087	LYN	P07948	LYN_DMSO_vs_GFP	1934.43	NA	2265.77	0.33	0.564338	3	Background
PSMC1	P62191	LYN	P07948	LYN_DMSO_vs_GFP	1010.6	NA	2975.8	1.61	3.23476e-05	3	Background
CNN3	Q15417	LYN	P07948	LYN_DMSO_vs_GFP	3027.8	NA	1465.9	-1.14	0.00331433	3	Background
TCP1	P17987	LYN	P07948	LYN_DMSO_vs_GFP	3314.7	NA	3716.87	0.34	0.721698	3	Background
MED23	Q9ULK4	LYN	P07948	LYN_DMSO_vs_GFP	6041.83	NA	839.2	-2.72	2.20595e-05	3	Background
WARS1	P23381	LYN	P07948	LYN_DMSO_vs_GFP	2042.7	NA	1155.83	-0.85	0.000243263	3	Background
RAB11FIP2	Q7L804	LYN	P07948	LYN_DMSO_vs_GFP	975.667	NA	2834.2	1.57	3.25604e-05	3	Background
ANKHD1	Q8IWZ3	LYN	P07948	LYN_DMSO_vs_GFP	1502.73	NA	905.8	-0.77	3.99591e-05	3	Background
STAT3	P40763	LYN	P07948	LYN_DMSO_vs_GFP	2811.73	NA	1497.07	-0.98	0.000840331	3	Background
U2SURP	O15042	LYN	P07948	LYN_DMSO_vs_GFP	6257.73	NA	1639.53	-2.01	2.20595e-05	3	Background
SNX9	Q9Y5X1	LYN	P07948	LYN_DMSO_vs_GFP	1495.3	NA	2880.37	0.92	0.000522817	3	Background
PDLIM1	O00151	LYN	P07948	LYN_DMSO_vs_GFP	1791.7	NA	726.467	-1.28	3.25604e-05	3	Background
RSL1D1	O76021	LYN	P07948	LYN_DMSO_vs_GFP	1890.73	NA	4055.33	1.28	0.00310184	3	Background
UBA2	Q9UBT2	LYN	P07948	LYN_DMSO_vs_GFP	4309.27	NA	1398.47	-1.7	0.000286517	3	Background
NOTCH2	Q04721	LYN	P07948	LYN_DMSO_vs_GFP	969.7	NA	6670.67	2.72	2.61159e-05	3	Interactor
VARS1	P26640	LYN	P07948	LYN_DMSO_vs_GFP	3408.23	NA	2918.83	-0.07	0.493916	3	Background
SHMT2	P34897	LYN	P07948	LYN_DMSO_vs_GFP	1449.73	NA	2231.4	0.59	0.0123584	3	Background
FAM114A2	Q9NRY5	LYN	P07948	LYN_DMSO_vs_GFP	2280.7	NA	1126.03	-1.04	0.000734644	3	Background
RBM22	Q9NW64	LYN	P07948	LYN_DMSO_vs_GFP	4032.6	NA	809.233	-2.35	2.20595e-05	3	Background
GAB1	Q13480	LYN	P07948	LYN_DMSO_vs_GFP	541.8	NA	3797.73	2.76	2.20595e-05	3	Interactor
DPYSL3	Q14195	LYN	P07948	LYN_DMSO_vs_GFP	2092.2	NA	873.067	-1.35	0.000113397	3	Background
VDAC2	P45880	LYN	P07948	LYN_DMSO_vs_GFP	1802.2	NA	3680.47	1.2	0.0227784	3	Background
	P51587	LYN	P07948	LYN_DMSO_vs_GFP	1615.27	NA	396.4	-2.03	2.20595e-05	3	Background
GAPVD1	Q14C86	LYN	P07948	LYN_DMSO_vs_GFP	2152.13	NA	2171.77	0.02	0.928947	3	Background
EIF4A1	P60842	LYN	P07948	LYN_DMSO_vs_GFP	788.433	NA	892.4	0.32	0.760866	3	Background
BAZ1B	Q9UIG0	LYN	P07948	LYN_DMSO_vs_GFP	4389.93	NA	2668.2	-0.85	0.00560281	3	Background
G3BP1	Q13283	LYN	P07948	LYN_DMSO_vs_GFP	2260.5	NA	1588.03	-0.49	0.00828336	3	Background
RPL5	P46777	LYN	P07948	LYN_DMSO_vs_GFP	2140.5	NA	3775.9	1.13	0.0629951	3	Background
EEF1G	P26641	LYN	P07948	LYN_DMSO_vs_GFP	2559.2	NA	2525.07	0.23	0.999997	3	Background
PEAK1	Q9H792	LYN	P07948	LYN_DMSO_vs_GFP	736.933	NA	1672.57	1.1	0.000161013	3	Background
RDX	P35241	LYN	P07948	LYN_DMSO_vs_GFP	630.467	NA	1106.57	0.9	0.0113863	3	Background
PHB2	Q99623	LYN	P07948	LYN_DMSO_vs_GFP	1998.83	NA	3727.17	1.04	0.00297082	3	Background
DVL3	Q92997	LYN	P07948	LYN_DMSO_vs_GFP	1043.47	NA	560.4	-0.97	0.00133679	3	Background
PSD3	Q9NYI0	LYN	P07948	LYN_DMSO_vs_GFP	477.433	NA	3480.5	2.92	2.20595e-05	3	Interactor
WASL	O00401	LYN	P07948	LYN_DMSO_vs_GFP	1212.87	NA	2203.1	0.87	0.000670337	3	Background
TES	Q9UGI8	LYN	P07948	LYN_DMSO_vs_GFP	1770.1	NA	1077.23	-0.73	0.00101716	3	Background
AP3D1	O14617	LYN	P07948	LYN_DMSO_vs_GFP	2691.8	NA	2485.8	-0.13	0.150107	3	Background
NAP1L1	P55209	LYN	P07948	LYN_DMSO_vs_GFP	2561.47	NA	1238.53	-1.02	2.20595e-05	3	Background
CHD3	Q12873	LYN	P07948	LYN_DMSO_vs_GFP	252.567	NA	149.367	-0.75	0.000501935	3	Background
U2AF2	P26368	LYN	P07948	LYN_DMSO_vs_GFP	2310.23	NA	1695.83	-0.36	0.0579053	3	Background
RPS8	P62241	LYN	P07948	LYN_DMSO_vs_GFP	2526.53	NA	5443.87	1.62	0.046174	3	Background
EXOC7	Q9UPT5	LYN	P07948	LYN_DMSO_vs_GFP	2452.1	NA	3179.23	0.34	0.0302033	3	Background
IGBP1	P78318	LYN	P07948	LYN_DMSO_vs_GFP	4114.07	NA	2142.23	-1.14	0.00627628	3	Background
SNW1	Q13573	LYN	P07948	LYN_DMSO_vs_GFP	1685.43	NA	350.3	-2.37	0.000162699	3	Background
PHGDH	O43175	LYN	P07948	LYN_DMSO_vs_GFP	2496.67	NA	2190	-0.18	0.400269	3	Background
MYO1B	O43795	LYN	P07948	LYN_DMSO_vs_GFP	1234.77	NA	4286.2	1.72	6.26877e-05	3	Background
ANKRD26	Q9UPS8	LYN	P07948	LYN_DMSO_vs_GFP	1175.47	NA	5223.2	2.09	2.20595e-05	3	Interactor
DEPDC1B	Q8WUY9	LYN	P07948	LYN_DMSO_vs_GFP	722.167	NA	5147.17	2.92	2.94205e-05	3	Interactor
H4C1; H4C11; H4C12; H4C13; H4C14; H4C15; H4C16; H4C2; H4C3; H4C4; H4C5; H4C6; H4C8; H4C9	P62805	LYN	P07948	LYN_DMSO_vs_GFP	5135.57	NA	8511.63	0.85	0.0497369	3	Background
HNRNPUL1	Q9BUJ2	LYN	P07948	LYN_DMSO_vs_GFP	2281.13	NA	1030	-1.2	0.000277159	3	Background
SLC25A6	P12236	LYN	P07948	LYN_DMSO_vs_GFP	890.833	NA	1779.03	1.33	0.0168105	3	Background
SEC16A	O15027	LYN	P07948	LYN_DMSO_vs_GFP	2157.07	NA	647.267	-1.72	2.7393e-05	3	Background
ZCCHC3	Q9NUD5	LYN	P07948	LYN_DMSO_vs_GFP	2655.03	NA	402.667	-2.84	3.17063e-05	3	Background
THRAP3	Q9Y2W1	LYN	P07948	LYN_DMSO_vs_GFP	3540.13	NA	927.567	-1.91	7.96571e-06	3	Background
DNM1L	O00429	LYN	P07948	LYN_DMSO_vs_GFP	3047.33	NA	1191.73	-1.32	6.00615e-05	3	Background
GNL2	Q13823	LYN	P07948	LYN_DMSO_vs_GFP	2675.07	NA	1061.97	-1.34	0.000182388	3	Background
IARS1	P41252	LYN	P07948	LYN_DMSO_vs_GFP	1276.3	NA	1519	0.13	0.509602	3	Background
ERBB2	P04626	LYN	P07948	LYN_DMSO_vs_GFP	1241.9	NA	5829.7	2.24	4.4171e-05	3	Interactor
TPI1	P60174	LYN	P07948	LYN_DMSO_vs_GFP	2261.73	NA	3412.63	0.93	0.352386	3	Background
IPO5	O00410	LYN	P07948	LYN_DMSO_vs_GFP	1952.93	NA	2450.83	0.27	0.0943664	3	Background
NUP98	P52948	LYN	P07948	LYN_DMSO_vs_GFP	2213.47	NA	895.767	-1.31	6.19894e-05	3	Background
TJP2	Q9UDY2	LYN	P07948	LYN_DMSO_vs_GFP	622.9	NA	1307.33	0.99	0.000102194	3	Background
ATP7A	Q04656	LYN	P07948	LYN_DMSO_vs_GFP	253.167	NA	2689.27	3.28	2.20595e-05	3	Interactor
RPS6	P62753	LYN	P07948	LYN_DMSO_vs_GFP	1798.07	NA	3058.57	1.09	0.118	3	Background
MCM7	P33993	LYN	P07948	LYN_DMSO_vs_GFP	1158.17	NA	924.167	-0.32	0.00501434	3	Background
RRM1	P23921	LYN	P07948	LYN_DMSO_vs_GFP	1741.07	NA	1574.47	-0.08	0.489693	3	Background
GNL3	Q9BVP2	LYN	P07948	LYN_DMSO_vs_GFP	2789.67	NA	2823.7	0.03	0.999997	3	Background
DLD	P09622	LYN	P07948	LYN_DMSO_vs_GFP	1086.87	NA	1580.4	0.56	0.00840986	3	Background
CKAP5	Q14008	LYN	P07948	LYN_DMSO_vs_GFP	3360.8	NA	2535.57	-0.42	0.0118658	3	Background
TSTD2	Q5T7W7	LYN	P07948	LYN_DMSO_vs_GFP	3803.87	NA	1612	-1.42	0.00217192	3	Background
RPS2	P15880	LYN	P07948	LYN_DMSO_vs_GFP	5799.3	NA	4891.57	-0.23	0.161066	3	Background
EFNB1	P98172	LYN	P07948	LYN_DMSO_vs_GFP	510.5	NA	5314.17	3.39	5.10101e-05	3	Interactor
LAS1L	Q9Y4W2	LYN	P07948	LYN_DMSO_vs_GFP	2387.4	NA	1143.57	-1.06	0.000112618	3	Background
QARS1	P47897	LYN	P07948	LYN_DMSO_vs_GFP	2583.33	NA	1541.93	-0.8	0.00231379	3	Background
LIMA1	Q9UHB6	LYN	P07948	LYN_DMSO_vs_GFP	2509.37	NA	1269.2	-0.96	0.000464214	3	Background
DST	Q03001	LYN	P07948	LYN_DMSO_vs_GFP	612.933	NA	3099.1	2.34	2.20595e-05	3	Interactor
RPL7	P18124	LYN	P07948	LYN_DMSO_vs_GFP	3264.67	NA	5649.07	1.11	0.0746713	3	Background
DNTTIP2	Q5QJE6	LYN	P07948	LYN_DMSO_vs_GFP	1306.3	NA	376.867	-1.92	0.000277531	3	Background
LIMD1	Q9UGP4	LYN	P07948	LYN_DMSO_vs_GFP	800.5	NA	511.4	-0.79	0.0248404	3	Background
PSMC3	P17980	LYN	P07948	LYN_DMSO_vs_GFP	3545.27	NA	1364.03	-1.42	6.4923e-05	3	Background
H1-3	P16402	LYN	P07948	LYN_DMSO_vs_GFP	52.2	NA	98.7333	0.97	0.0472255	3	Background
USP10	Q14694	LYN	P07948	LYN_DMSO_vs_GFP	3541.97	NA	1191.77	-1.53	0.0004247	3	Background
	Q5SWA1	LYN	P07948	LYN_DMSO_vs_GFP	935.433	NA	362.633	-1.3	0.000601166	3	Background
DVL2	O14641	LYN	P07948	LYN_DMSO_vs_GFP	1998.23	NA	1166.27	-0.74	0.0111707	3	Background
GGA2	Q9UJY4	LYN	P07948	LYN_DMSO_vs_GFP	5245.23	NA	537.8	-3.32	2.20595e-05	3	Background
ITGB1	P05556	LYN	P07948	LYN_DMSO_vs_GFP	731.367	NA	8574.37	3.63	2.20595e-05	3	Interactor
TDP2	O95551	LYN	P07948	LYN_DMSO_vs_GFP	6210.63	NA	1191.77	-2.56	9.82336e-05	3	Background
RBBP6	Q7Z6E9	LYN	P07948	LYN_DMSO_vs_GFP	1940.8	NA	975.7	-1.06	0.000184595	3	Background
DENND4C	Q5VZ89	LYN	P07948	LYN_DMSO_vs_GFP	855.2	NA	2538.23	1.64	0.000935831	3	Background
PHB1	P35232	LYN	P07948	LYN_DMSO_vs_GFP	1635.27	NA	2208.13	0.59	0.259003	3	Background
DYNC1LI1	Q9Y6G9	LYN	P07948	LYN_DMSO_vs_GFP	2497.1	NA	511.6	-2.25	3.41458e-05	3	Background
AP3B1	O00203	LYN	P07948	LYN_DMSO_vs_GFP	5208.07	NA	2768.53	-0.91	0.000264034	3	Background
WDR36	Q8NI36	LYN	P07948	LYN_DMSO_vs_GFP	3033.9	NA	2097.8	-0.53	0.00302854	3	Background
CCDC138	Q96M89	LYN	P07948	LYN_DMSO_vs_GFP	3667.07	NA	1581.8	-1.18	2.95088e-05	3	Background
SMC1A	Q14683	LYN	P07948	LYN_DMSO_vs_GFP	1588.67	NA	2602.73	0.75	0.00347777	3	Background
SLC1A5	Q15758	LYN	P07948	LYN_DMSO_vs_GFP	509.833	NA	4333	3.17	5.10101e-05	3	Interactor
POLA1	P09884	LYN	P07948	LYN_DMSO_vs_GFP	2759.17	NA	831.5	-1.77	3.00685e-05	3	Background
DHX15	O43143	LYN	P07948	LYN_DMSO_vs_GFP	3231.97	NA	2859.23	-0.2	0.318941	3	Background
TRAP1	Q12931	LYN	P07948	LYN_DMSO_vs_GFP	835.733	NA	1148.27	0.47	0.00873934	3	Background
STAU2	Q9NUL3	LYN	P07948	LYN_DMSO_vs_GFP	3690.93	NA	1112.9	-1.78	2.20595e-05	3	Background
C1orf198	Q9H425	LYN	P07948	LYN_DMSO_vs_GFP	1410.9	NA	1423.87	0.05	0.999997	3	Background
BASP1	P80723	LYN	P07948	LYN_DMSO_vs_GFP	307.833	NA	2746.93	3.24	3.0144e-05	3	Interactor
H2AC20	Q16777	LYN	P07948	LYN_DMSO_vs_GFP	829.167	NA	1820.77	1.15	0.000573738	3	Background
PUF60	Q9UHX1	LYN	P07948	LYN_DMSO_vs_GFP	2737.9	NA	781.467	-1.86	2.20595e-05	3	Background
PHACTR4	Q8IZ21	LYN	P07948	LYN_DMSO_vs_GFP	552.667	NA	2273.23	2.04	2.20595e-05	3	Interactor
ACACB	O00763	LYN	P07948	LYN_DMSO_vs_GFP	23.2667	NA	42.5667	0.89	0.0434572	3	Background
MAGED2	Q9UNF1	LYN	P07948	LYN_DMSO_vs_GFP	2155.27	NA	904.567	-1.3	6.43145e-05	3	Background
KHSRP	Q92945	LYN	P07948	LYN_DMSO_vs_GFP	2441.47	NA	707.133	-1.71	0.00353778	3	Background
GDI2	P50395	LYN	P07948	LYN_DMSO_vs_GFP	942.867	NA	833.367	-0.08	0.295297	3	Background
PPP1R10	Q96QC0	LYN	P07948	LYN_DMSO_vs_GFP	4357.7	NA	923.167	-2.27	2.20595e-05	3	Background
RRP1B	Q14684	LYN	P07948	LYN_DMSO_vs_GFP	2054.63	NA	1267.23	-0.65	0.013332	3	Background
NECTIN2	Q92692	LYN	P07948	LYN_DMSO_vs_GFP	532.967	NA	3681.47	2.88	7.3031e-05	3	Interactor
CHERP	Q8IWX8	LYN	P07948	LYN_DMSO_vs_GFP	4097.83	NA	844.867	-2.32	8.25776e-05	3	Background
ZDHHC5	Q9C0B5	LYN	P07948	LYN_DMSO_vs_GFP	213.567	NA	2034.67	3.18	2.20595e-05	3	Interactor
ATIC	P31939	LYN	P07948	LYN_DMSO_vs_GFP	1263.93	NA	1368.07	0.39	0.915557	3	Background
BRCA1	P38398	LYN	P07948	LYN_DMSO_vs_GFP	3123.6	NA	819.267	-1.95	2.20595e-05	3	Background
ELP1	O95163	LYN	P07948	LYN_DMSO_vs_GFP	2264.83	NA	1073.57	-1.09	0.00032845	3	Background
CAD	P27708	LYN	P07948	LYN_DMSO_vs_GFP	1421.87	NA	1666.73	0.16	0.209248	3	Background
KPNA2	P52292	LYN	P07948	LYN_DMSO_vs_GFP	1507	NA	1707.03	0.25	0.610398	3	Background
MCAM	P43121	LYN	P07948	LYN_DMSO_vs_GFP	675.4	NA	8823.3	3.77	2.20595e-05	3	Interactor
ILF2	Q12905	LYN	P07948	LYN_DMSO_vs_GFP	1338.8	NA	1674.4	0.35	0.362385	3	Background
JPT2	Q9H910	LYN	P07948	LYN_DMSO_vs_GFP	2968.9	NA	1453.43	-1.14	0.00894553	3	Background
USP6NL	Q92738	LYN	P07948	LYN_DMSO_vs_GFP	244.633	NA	2268.8	3.15	3.44139e-05	3	Interactor
NELFE	P18615	LYN	P07948	LYN_DMSO_vs_GFP	3178.97	NA	206.7	-3.97	2.20595e-05	3	Background
PRPF40A	O75400	LYN	P07948	LYN_DMSO_vs_GFP	3322.43	NA	752.233	-2.13	3.26462e-05	3	Background
NCAM1	P13591	LYN	P07948	LYN_DMSO_vs_GFP	893.467	NA	4768.3	2.49	6.82391e-05	3	Interactor
TCF12	Q99081	LYN	P07948	LYN_DMSO_vs_GFP	2556.63	NA	192.833	-3.78	3.28316e-05	3	Background
ECE1	P42892	LYN	P07948	LYN_DMSO_vs_GFP	482.9	NA	2093.93	2.13	2.60078e-05	3	Interactor
NISCH	Q9Y2I1	LYN	P07948	LYN_DMSO_vs_GFP	577.067	NA	1839.03	1.66	0.000154232	3	Background
YTHDC2	Q9H6S0	LYN	P07948	LYN_DMSO_vs_GFP	1736.1	NA	1596.2	-0.06	0.456478	3	Background
PA2G4	Q9UQ80	LYN	P07948	LYN_DMSO_vs_GFP	1859.77	NA	2526.27	0.55	0.179037	3	Background
PGD	P52209	LYN	P07948	LYN_DMSO_vs_GFP	1870.73	NA	1846.47	0.13	0.999997	3	Background
NDRG1	Q92597	LYN	P07948	LYN_DMSO_vs_GFP	1398.97	NA	2278.3	0.63	0.00958982	3	Background
PICALM	Q13492	LYN	P07948	LYN_DMSO_vs_GFP	1062.83	NA	2315.13	1.2	0.000279499	3	Background
BRCC3	P46736	LYN	P07948	LYN_DMSO_vs_GFP	2297	NA	579.833	-2.1	4.37318e-05	3	Background
CANX	P27824	LYN	P07948	LYN_DMSO_vs_GFP	1612.27	NA	1940.97	0.44	0.336838	3	Background
ZYX	Q15942	LYN	P07948	LYN_DMSO_vs_GFP	2202.67	NA	1225.6	-0.9	0.000828012	3	Background
EIF4G3	O43432	LYN	P07948	LYN_DMSO_vs_GFP	2954.37	NA	994.933	-1.55	2.20595e-05	3	Background
MSN	P26038	LYN	P07948	LYN_DMSO_vs_GFP	232.367	NA	356.733	0.75	0.249278	3	Background
DBN1	Q16643	LYN	P07948	LYN_DMSO_vs_GFP	997.167	NA	777.033	-0.4	0.114698	3	Background
FHL1	Q13642	LYN	P07948	LYN_DMSO_vs_GFP	2727.9	NA	980	-1.52	0.000172812	3	Background
ALMS1	Q8TCU4	LYN	P07948	LYN_DMSO_vs_GFP	1296.3	NA	283.1	-2.28	0.000248446	3	Background
ZNF638	Q14966	LYN	P07948	LYN_DMSO_vs_GFP	1275.57	NA	390.833	-1.82	7.51638e-05	3	Background
ZC3H11A	O75152	LYN	P07948	LYN_DMSO_vs_GFP	3062.57	NA	557.933	-2.65	4.45839e-05	3	Background
PAICS	P22234	LYN	P07948	LYN_DMSO_vs_GFP	4016.53	NA	2779.97	-0.46	0.00217825	3	Background
PKP2	Q99959	LYN	P07948	LYN_DMSO_vs_GFP	746.467	NA	3741	2.3	2.20595e-05	3	Interactor
COPB2	P35606	LYN	P07948	LYN_DMSO_vs_GFP	916.233	NA	893.333	-0.09	0.955882	3	Background
HSPH1	Q92598	LYN	P07948	LYN_DMSO_vs_GFP	919.3	NA	760.267	-0.21	0.0518223	3	Background
TWF2	Q6IBS0	LYN	P07948	LYN_DMSO_vs_GFP	1228.07	NA	579.733	-1.2	0.00111494	3	Background
PIK3C2A	O00443	LYN	P07948	LYN_DMSO_vs_GFP	2440.87	NA	1356.73	-0.8	0.000633019	3	Background
TRIM24	O15164	LYN	P07948	LYN_DMSO_vs_GFP	3036.27	NA	498.1	-2.55	2.20595e-05	3	Background
RASA3	Q14644	LYN	P07948	LYN_DMSO_vs_GFP	536.767	NA	3526.87	2.78	2.20595e-05	3	Interactor
PSMD1	Q99460	LYN	P07948	LYN_DMSO_vs_GFP	1804.63	NA	1350.83	-0.38	0.000882315	3	Background
TOP1	P11387	LYN	P07948	LYN_DMSO_vs_GFP	1530.97	NA	3273.73	1.09	0.000742976	3	Background
GTPBP4	Q9BZE4	LYN	P07948	LYN_DMSO_vs_GFP	2476.43	NA	2515.8	0.04	0.999997	3	Background
DRG1	Q9Y295	LYN	P07948	LYN_DMSO_vs_GFP	2140.77	NA	1404.07	-0.69	0.00143275	3	Background
RALGAPB	Q86X10	LYN	P07948	LYN_DMSO_vs_GFP	876.633	NA	1076.5	0.22	0.0357807	3	Background
RPN2	P04844	LYN	P07948	LYN_DMSO_vs_GFP	780.2	NA	2019.77	1.76	0.0183779	3	Background
TNIK	Q9UKE5	LYN	P07948	LYN_DMSO_vs_GFP	143.133	NA	475.1	1.71	3.00315e-05	3	Background
NUDT5	Q9UKK9	LYN	P07948	LYN_DMSO_vs_GFP	4645.17	NA	1548.97	-1.72	0.0003774	3	Background
EIF3G	O75821	LYN	P07948	LYN_DMSO_vs_GFP	1717.03	NA	540.1	-1.62	0.000120824	3	Background
CDK1	P06493	LYN	P07948	LYN_DMSO_vs_GFP	2473.53	NA	1832.33	-0.44	0.0347748	3	Background
YES1	P07947	LYN	P07948	LYN_DMSO_vs_GFP	264.467	NA	2874.9	3.4	2.53171e-05	3	Interactor
TOP2B	Q02880	LYN	P07948	LYN_DMSO_vs_GFP	756.567	NA	1082	0.43	0.00496988	3	Background
	Q14241	LYN	P07948	LYN_DMSO_vs_GFP	3741.07	NA	1791.83	-1.11	0.000157614	3	Background
SNAP47	Q5SQN1	LYN	P07948	LYN_DMSO_vs_GFP	716.267	NA	1284.8	0.83	0.00172765	3	Background
MYO1D	O94832	LYN	P07948	LYN_DMSO_vs_GFP	1679.57	NA	3412.2	1.04	0.00370883	3	Background
SNRPD2	P62316	LYN	P07948	LYN_DMSO_vs_GFP	4740.37	NA	531.7	-3.28	2.20595e-05	3	Background
	Q9NYZ3	LYN	P07948	LYN_DMSO_vs_GFP	2304.77	NA	613.467	-1.91	2.5758e-05	3	Background
ENO3	P13929	LYN	P07948	LYN_DMSO_vs_GFP	458.9	NA	490.833	0.1	0.777113	3	Background
KLC1	Q07866	LYN	P07948	LYN_DMSO_vs_GFP	1446.07	NA	1130.5	-0.36	0.0180846	3	Background
UTP14A	Q9BVJ6	LYN	P07948	LYN_DMSO_vs_GFP	3356.87	NA	979.5	-1.72	3.65021e-05	3	Background
NPM1	P06748	LYN	P07948	LYN_DMSO_vs_GFP	1623.27	NA	1120.37	-0.43	0.105213	3	Background
NEK9	Q8TD19	LYN	P07948	LYN_DMSO_vs_GFP	4709.57	NA	1623.97	-1.58	2.53549e-05	3	Background
REPS1	Q96D71	LYN	P07948	LYN_DMSO_vs_GFP	647.067	NA	1002.3	0.66	0.00326883	3	Background
DBNL	Q9UJU6	LYN	P07948	LYN_DMSO_vs_GFP	814.367	NA	477.2	-0.86	0.00211004	3	Background
RPL10A	P62906	LYN	P07948	LYN_DMSO_vs_GFP	1991.47	NA	3371.63	0.84	0.0169871	3	Background
DIAPH1	O60610	LYN	P07948	LYN_DMSO_vs_GFP	2506.4	NA	3096.27	0.31	0.0119756	3	Background
LRRC59	Q96AG4	LYN	P07948	LYN_DMSO_vs_GFP	2721	NA	3764.23	0.61	0.221448	3	Background
HSD17B4	P51659	LYN	P07948	LYN_DMSO_vs_GFP	529.333	NA	1091.63	1.23	0.00340624	3	Background
TUBB6	Q9BUF5	LYN	P07948	LYN_DMSO_vs_GFP	142.033	NA	138.633	-0.06	0.996652	3	Background
DCLRE1A	Q6PJP8	LYN	P07948	LYN_DMSO_vs_GFP	2789.77	NA	252.6	-3.47	2.70306e-05	3	Background
POLR2B	P30876	LYN	P07948	LYN_DMSO_vs_GFP	1521.37	NA	1021.37	-0.52	0.00597066	3	Background
BPTF	Q12830	LYN	P07948	LYN_DMSO_vs_GFP	2086.67	NA	849.533	-1.28	0.000390667	3	Background
PSAT1	Q9Y617	LYN	P07948	LYN_DMSO_vs_GFP	3153.53	NA	2190.27	-0.52	0.00416153	3	Background
NOLC1	Q14978	LYN	P07948	LYN_DMSO_vs_GFP	1362.53	NA	2138.17	0.72	0.00273048	3	Background
PSMD3	O43242	LYN	P07948	LYN_DMSO_vs_GFP	1924.97	NA	1528.13	-0.24	0.181593	3	Background
RICTOR	Q6R327	LYN	P07948	LYN_DMSO_vs_GFP	501.167	NA	1426.57	1.42	0.000142389	3	Background
CPSF6	Q16630	LYN	P07948	LYN_DMSO_vs_GFP	3126.8	NA	478.3	-2.8	0.000159795	3	Background
RPS3	P23396	LYN	P07948	LYN_DMSO_vs_GFP	3173.33	NA	3687.1	0.42	0.640511	3	Background
SLC25A3	Q00325	LYN	P07948	LYN_DMSO_vs_GFP	1971.07	NA	3769	0.96	0.00536438	3	Background
KIDINS220	Q9ULH0	LYN	P07948	LYN_DMSO_vs_GFP	566.5	NA	2330.07	2.07	3.0115e-05	3	Interactor
PKP4	Q99569	LYN	P07948	LYN_DMSO_vs_GFP	278.967	NA	1263.9	2.19	2.58798e-05	3	Interactor
IGF2BP1	Q9NZI8	LYN	P07948	LYN_DMSO_vs_GFP	1574.3	NA	1921.4	0.5	0.401436	3	Background
ORC3	Q9UBD5	LYN	P07948	LYN_DMSO_vs_GFP	4118.97	NA	655.533	-2.61	3.286e-05	3	Background
CACYBP	Q9HB71	LYN	P07948	LYN_DMSO_vs_GFP	1793.13	NA	1235.83	-0.37	0.0417633	3	Background
SLC4A7	Q9Y6M7	LYN	P07948	LYN_DMSO_vs_GFP	678.133	NA	7258.57	3.33	3.38997e-05	3	Interactor
ABCF2	Q9UG63	LYN	P07948	LYN_DMSO_vs_GFP	2503.63	NA	1567.83	-0.7	0.00062996	3	Background
CAP1	Q01518	LYN	P07948	LYN_DMSO_vs_GFP	1118.1	NA	1100.1	0.19	0.999997	3	Background
DHX38	Q92620	LYN	P07948	LYN_DMSO_vs_GFP	2257.53	NA	774.967	-1.47	0.00648157	3	Background
GOT2	P00505	LYN	P07948	LYN_DMSO_vs_GFP	1211.77	NA	1926.57	0.59	0.00130089	3	Background
CNOT8	Q9UFF9	LYN	P07948	LYN_DMSO_vs_GFP	1973.8	NA	545.133	-1.85	3.93822e-05	3	Background
EPN2	O95208	LYN	P07948	LYN_DMSO_vs_GFP	583.733	NA	1129.73	1	0.00445001	3	Background
SKA3	Q8IX90	LYN	P07948	LYN_DMSO_vs_GFP	2592.57	NA	531.4	-2.36	6.26877e-05	3	Background
STXBP3	O00186	LYN	P07948	LYN_DMSO_vs_GFP	984.7	NA	4917.13	2.31	2.20595e-05	3	Interactor
NAT10	Q9H0A0	LYN	P07948	LYN_DMSO_vs_GFP	1599	NA	2105.07	0.35	0.0492226	3	Background
MIS18A	Q9NYP9	LYN	P07948	LYN_DMSO_vs_GFP	982.033	NA	449.533	-1.23	0.00912217	3	Background
CCNB1	P14635	LYN	P07948	LYN_DMSO_vs_GFP	2472.37	NA	1918.5	-0.39	0.00675043	3	Background
DIDO1	Q9BTC0	LYN	P07948	LYN_DMSO_vs_GFP	3424.97	NA	891.233	-2.14	0.000171665	3	Background
MARK3	P27448	LYN	P07948	LYN_DMSO_vs_GFP	80.6333	NA	398.1	2.24	7.38289e-05	3	Interactor
FAM171A1	Q5VUB5	LYN	P07948	LYN_DMSO_vs_GFP	234.533	NA	1675.93	2.8	2.41978e-05	3	Interactor
INCENP	Q9NQS7	LYN	P07948	LYN_DMSO_vs_GFP	3301.2	NA	1566	-1.06	0.000303898	3	Background
XRN2	Q9H0D6	LYN	P07948	LYN_DMSO_vs_GFP	750.4	NA	830.5	0.11	0.69632	3	Background
HNRNPH1	P31943	LYN	P07948	LYN_DMSO_vs_GFP	958.867	NA	1421.97	0.74	0.196546	3	Background
KPNA3	O00505	LYN	P07948	LYN_DMSO_vs_GFP	3540.37	NA	974.833	-1.96	5.9524e-05	3	Background
SNX1	Q13596	LYN	P07948	LYN_DMSO_vs_GFP	1440.1	NA	2535.87	0.81	0.003503	3	Background
RPS17	P08708	LYN	P07948	LYN_DMSO_vs_GFP	1746.33	NA	2236.4	0.48	0.397852	3	Background
EGFR	P00533	LYN	P07948	LYN_DMSO_vs_GFP	357.033	NA	1817.43	2.41	2.24196e-05	3	Interactor
HLCS	P50747	LYN	P07948	LYN_DMSO_vs_GFP	1418.4	NA	966.567	-0.58	0.000573198	3	Background
FAM171A2	A8MVW0	LYN	P07948	LYN_DMSO_vs_GFP	417.533	NA	3045.67	2.93	2.20595e-05	3	Interactor
LMNB1	P20700	LYN	P07948	LYN_DMSO_vs_GFP	930.433	NA	1996.83	1.56	0.0396516	3	Background
TAF7	Q15545	LYN	P07948	LYN_DMSO_vs_GFP	3167.47	NA	1226.07	-1.39	0.000336844	3	Background
PPP1CC	P36873	LYN	P07948	LYN_DMSO_vs_GFP	25	NA	23.9	-0.14	0.962185	3	Background
RPSA	P08865	LYN	P07948	LYN_DMSO_vs_GFP	570.4	NA	660.233	0.36	0.649541	3	Background
MCM4	P33991	LYN	P07948	LYN_DMSO_vs_GFP	740.6	NA	755.167	0.15	0.999997	3	Background
COBLL1	Q53SF7	LYN	P07948	LYN_DMSO_vs_GFP	1150.27	NA	2414.63	1.11	0.000139716	3	Background
ARAP2	Q8WZ64	LYN	P07948	LYN_DMSO_vs_GFP	324.567	NA	3458.5	3.44	2.20595e-05	3	Interactor
SYNJ2	O15056	LYN	P07948	LYN_DMSO_vs_GFP	1324.97	NA	1715.73	0.31	0.0219073	3	Background
CKAP2	Q8WWK9	LYN	P07948	LYN_DMSO_vs_GFP	2785.43	NA	869.567	-1.74	2.20595e-05	3	Background
RASAL2	Q9UJF2	LYN	P07948	LYN_DMSO_vs_GFP	680.8	NA	3534.27	2.38	7.78803e-06	3	Interactor
CTNNB1	P35222	LYN	P07948	LYN_DMSO_vs_GFP	701.167	NA	2590.23	1.94	6.07397e-05	3	Background
KIF20B	Q96Q89	LYN	P07948	LYN_DMSO_vs_GFP	2820.87	NA	848.133	-1.75	2.00413e-05	3	Background
RPS7	P62081	LYN	P07948	LYN_DMSO_vs_GFP	2496.17	NA	4758.87	1.18	0.0208567	3	Background
IMPDH2	P12268	LYN	P07948	LYN_DMSO_vs_GFP	1639.2	NA	1590.4	0.11	0.992238	3	Background
PLAA	Q9Y263	LYN	P07948	LYN_DMSO_vs_GFP	1433.7	NA	507.567	-1.4	0.000425024	3	Background
SF3A3	Q12874	LYN	P07948	LYN_DMSO_vs_GFP	3904.1	NA	1799.07	-1.1	2.19439e-05	3	Background
EPB41L1	Q9H4G0	LYN	P07948	LYN_DMSO_vs_GFP	326.6	NA	1649.77	2.27	0.000138714	3	Interactor
FMN2	Q9NZ56	LYN	P07948	LYN_DMSO_vs_GFP	363.167	NA	3945.03	3.51	1.35849e-05	3	Interactor
EPPK1	P58107	LYN	P07948	LYN_DMSO_vs_GFP	424	NA	702.833	1.06	0.0816043	3	Background
ADD2	P35612	LYN	P07948	LYN_DMSO_vs_GFP	1042.27	NA	4897.37	2.16	3.96234e-05	3	Interactor
RPS23	P62266	LYN	P07948	LYN_DMSO_vs_GFP	3258.47	NA	6273.8	1.45	0.0822734	3	Background
ALDH18A1	P54886	LYN	P07948	LYN_DMSO_vs_GFP	1035.47	NA	1986.43	1.17	0.0144694	3	Background
HBS1L	Q9Y450	LYN	P07948	LYN_DMSO_vs_GFP	1259.4	NA	664.667	-0.91	2.80903e-05	3	Background
SORBS1	Q9BX66	LYN	P07948	LYN_DMSO_vs_GFP	2204.97	NA	2440.37	0.14	0.202892	3	Background
ETF1	P62495	LYN	P07948	LYN_DMSO_vs_GFP	1857.43	NA	905.867	-1.04	2.54903e-05	3	Background
PAK1	Q13153	LYN	P07948	LYN_DMSO_vs_GFP	224.7	NA	486.967	1.08	0.00327942	3	Background
MVB12A	Q96EY5	LYN	P07948	LYN_DMSO_vs_GFP	865.633	NA	2076.5	1.08	0.0024408	3	Background
TTC4	O95801	LYN	P07948	LYN_DMSO_vs_GFP	575.067	NA	456.733	-0.34	0.0743105	3	Background
	Q15154	LYN	P07948	LYN_DMSO_vs_GFP	1217.37	NA	497.233	-1.33	2.20595e-05	3	Background
FANCI	Q9NVI1	LYN	P07948	LYN_DMSO_vs_GFP	4056.6	NA	1164.2	-1.85	2.20595e-05	3	Background
MPP1	Q00013	LYN	P07948	LYN_DMSO_vs_GFP	3191.9	NA	3027.07	-0.22	0.873543	3	Background
PRRC2B	Q5JSZ5	LYN	P07948	LYN_DMSO_vs_GFP	965.433	NA	188.533	-2.37	2.20595e-05	3	Background
PDAP1	Q13442	LYN	P07948	LYN_DMSO_vs_GFP	2514.73	NA	1243.9	-0.99	0.00195688	3	Background
NUDT21	O43809	LYN	P07948	LYN_DMSO_vs_GFP	2316.07	NA	1484.37	-0.64	0.0253449	3	Background
POLR3A	O14802	LYN	P07948	LYN_DMSO_vs_GFP	2269.47	NA	850.133	-1.39	4.23457e-05	3	Background
OAT	P04181	LYN	P07948	LYN_DMSO_vs_GFP	2160.2	NA	2591.73	0.29	0.363048	3	Background
UNC45A	Q9H3U1	LYN	P07948	LYN_DMSO_vs_GFP	752.867	NA	559.333	-0.44	0.00815606	3	Background
ABCF1	Q8NE71	LYN	P07948	LYN_DMSO_vs_GFP	2302.67	NA	1658.03	-0.52	0.0287539	3	Background
FARP1	Q9Y4F1	LYN	P07948	LYN_DMSO_vs_GFP	730.6	NA	5624.67	2.84	4.14756e-05	3	Interactor
CKAP4	Q07065	LYN	P07948	LYN_DMSO_vs_GFP	1312.37	NA	1759.87	0.4	0.00835323	3	Background
CSE1L	P55060	LYN	P07948	LYN_DMSO_vs_GFP	2336.3	NA	2489.7	0.01	0.887131	3	Background
ARHGAP21	Q5T5U3	LYN	P07948	LYN_DMSO_vs_GFP	390.533	NA	937.3	1.2	3.19117e-05	3	Background
OSBPL8	Q9BZF1	LYN	P07948	LYN_DMSO_vs_GFP	486	NA	1830.07	2	3.9946e-05	3	Interactor
VCL	P18206	LYN	P07948	LYN_DMSO_vs_GFP	733.5	NA	623.467	-0.05	0.287784	3	Background
RRM2	P31350	LYN	P07948	LYN_DMSO_vs_GFP	3002.37	NA	898.967	-1.79	2.20595e-05	3	Background
PREP	P48147	LYN	P07948	LYN_DMSO_vs_GFP	2735.7	NA	1545.33	-0.86	0.000678384	3	Background
NMT1	P30419	LYN	P07948	LYN_DMSO_vs_GFP	1600.83	NA	930.733	-0.78	0.0179599	3	Background
SFPQ	P23246	LYN	P07948	LYN_DMSO_vs_GFP	2170	NA	1014.1	-1.16	0.000193454	3	Background
NR3C1	P04150	LYN	P07948	LYN_DMSO_vs_GFP	2326.53	NA	637.733	-1.93	5.52902e-05	3	Background
CEP97	Q8IW35	LYN	P07948	LYN_DMSO_vs_GFP	1479.73	NA	418.933	-1.81	0.000180865	3	Background
PLXNA1	Q9UIW2	LYN	P07948	LYN_DMSO_vs_GFP	496.1	NA	4317.7	3	2.20595e-05	3	Interactor
G6PD	P11413	LYN	P07948	LYN_DMSO_vs_GFP	1366.3	NA	768.8	-0.99	0.00208048	3	Background
SEPTIN2	Q15019	LYN	P07948	LYN_DMSO_vs_GFP	502.2	NA	745.467	0.53	0.00348083	3	Background
CTPS1	P17812	LYN	P07948	LYN_DMSO_vs_GFP	2096.93	NA	1150.03	-0.84	0.000450904	3	Background
RBM39	Q14498	LYN	P07948	LYN_DMSO_vs_GFP	1783.47	NA	1589.17	-0.13	0.34977	3	Background
CEP55	Q53EZ4	LYN	P07948	LYN_DMSO_vs_GFP	837.433	NA	978.167	0.23	0.123616	3	Background
MARVELD2	Q8N4S9	LYN	P07948	LYN_DMSO_vs_GFP	345.333	NA	6945.97	4.36	2.20595e-05	3	Interactor
SLC25A5	P05141	LYN	P07948	LYN_DMSO_vs_GFP	566.133	NA	1142.33	1.3	0.0162869	3	Background
CEMIP2	Q9UHN6	LYN	P07948	LYN_DMSO_vs_GFP	656.267	NA	2605.43	1.9	6.63236e-05	3	Background
KNL1	Q8NG31	LYN	P07948	LYN_DMSO_vs_GFP	1000.93	NA	233.3	-2.09	0.000302315	3	Background
AKAP13	Q12802	LYN	P07948	LYN_DMSO_vs_GFP	2118.47	NA	2191.3	0.04	0.737448	3	Background
TAF15	Q92804	LYN	P07948	LYN_DMSO_vs_GFP	1037.83	NA	96.8	-3.41	5.05592e-05	3	Background
CCNT1	O60563	LYN	P07948	LYN_DMSO_vs_GFP	2512.1	NA	408.533	-2.14	0.00174235	3	Background
DDX6	P26196	LYN	P07948	LYN_DMSO_vs_GFP	2082.13	NA	1434.7	-0.53	0.00532828	3	Background
MEPCE	Q7L2J0	LYN	P07948	LYN_DMSO_vs_GFP	4376	NA	1015.4	-2.22	2.3209e-05	3	Background
PHF3	Q92576	LYN	P07948	LYN_DMSO_vs_GFP	1762.5	NA	597.5	-1.64	4.14756e-05	3	Background
RPL32	P62910	LYN	P07948	LYN_DMSO_vs_GFP	2348.33	NA	3487.23	0.95	0.291145	3	Background
NCAPG	Q9BPX3	LYN	P07948	LYN_DMSO_vs_GFP	1085.5	NA	879.767	-0.34	0.0308139	3	Background
EFNB2	P52799	LYN	P07948	LYN_DMSO_vs_GFP	452.033	NA	2025.9	2.2	0.000250456	3	Interactor
EPB41L4B	Q9H329	LYN	P07948	LYN_DMSO_vs_GFP	566.5	NA	3898.23	2.65	8.88261e-05	3	Interactor
LOC100768740; LOC101344695; LOC105294701; LOC112632580; Rpl10; RPL10	P27635	LYN	P07948	LYN_DMSO_vs_GFP	3376.13	NA	3062.1	-0.12	0.799792	3	Background
STAM	Q92783	LYN	P07948	LYN_DMSO_vs_GFP	947.067	NA	838	-0.21	0.47593	3	Background
ELP4	Q96EB1	LYN	P07948	LYN_DMSO_vs_GFP	1660.47	NA	302.633	-2.69	5.70223e-05	3	Background
GTPBP1	O00178	LYN	P07948	LYN_DMSO_vs_GFP	1179.23	NA	772.9	-0.63	0.00163187	3	Background
EHBP1	Q8NDI1	LYN	P07948	LYN_DMSO_vs_GFP	602.267	NA	1308.37	1.11	2.38855e-05	3	Background
CAND1	Q86VP6	LYN	P07948	LYN_DMSO_vs_GFP	2329.13	NA	2804.07	0.28	0.249108	3	Background
PSMC4	P43686	LYN	P07948	LYN_DMSO_vs_GFP	2236.87	NA	754.233	-1.56	9.43432e-05	3	Background
GEN1	Q17RS7	LYN	P07948	LYN_DMSO_vs_GFP	883.133	NA	1264.27	0.57	0.00771628	3	Background
NOSIP	Q9Y314	LYN	P07948	LYN_DMSO_vs_GFP	1545.67	NA	431.233	-1.83	2.93539e-05	3	Background
GTF3C1	Q12789	LYN	P07948	LYN_DMSO_vs_GFP	1776.17	NA	1250.07	-0.54	0.0148838	3	Background
NUMB	P49757	LYN	P07948	LYN_DMSO_vs_GFP	278.433	NA	1593.7	2.62	5.2771e-05	3	Interactor
AARS1	P49588	LYN	P07948	LYN_DMSO_vs_GFP	678.6	NA	720.633	0.13	0.877503	3	Background
EDC4	Q6P2E9	LYN	P07948	LYN_DMSO_vs_GFP	2156.37	NA	1376.97	-0.57	0.0113535	3	Background
NEO1	Q92859	LYN	P07948	LYN_DMSO_vs_GFP	336.567	NA	1952.43	2.52	2.20595e-05	3	Interactor
BUB1	O43683	LYN	P07948	LYN_DMSO_vs_GFP	1312.4	NA	642.5	-1.15	0.000576762	3	Background
MTDH	Q86UE4	LYN	P07948	LYN_DMSO_vs_GFP	1691.73	NA	619.133	-1.44	5.64707e-05	3	Background
PUS7	Q96PZ0	LYN	P07948	LYN_DMSO_vs_GFP	1314.27	NA	325.667	-2.01	9.87907e-05	3	Background
SCYL2	Q6P3W7	LYN	P07948	LYN_DMSO_vs_GFP	1394.43	NA	979.067	-0.6	0.0117724	3	Background
NOP58	Q9Y2X3	LYN	P07948	LYN_DMSO_vs_GFP	2112.4	NA	1818.83	-0.26	0.410765	3	Background
RPL18A	Q02543	LYN	P07948	LYN_DMSO_vs_GFP	3015.13	NA	5365.1	1.14	0.0811844	3	Background
SART3	Q15020	LYN	P07948	LYN_DMSO_vs_GFP	1837.07	NA	524.6	-1.83	2.20595e-05	3	Background
CCDC88A	Q3V6T2	LYN	P07948	LYN_DMSO_vs_GFP	1108.97	NA	2533.9	1.22	4.44374e-05	3	Background
SQSTM1	Q13501	LYN	P07948	LYN_DMSO_vs_GFP	782.233	NA	284.367	-1.47	0.0109383	3	Background
SPAG5	Q96R06	LYN	P07948	LYN_DMSO_vs_GFP	807.367	NA	187.633	-2.07	2.20595e-05	3	Background
KIF4A	O95239	LYN	P07948	LYN_DMSO_vs_GFP	2523	NA	859.2	-1.58	6.82558e-05	3	Background
DTNA	Q9Y4J8	LYN	P07948	LYN_DMSO_vs_GFP	621.3	NA	2826.2	2.15	6.36062e-05	3	Interactor
RTN4	Q9NQC3	LYN	P07948	LYN_DMSO_vs_GFP	1504.1	NA	916.6	-0.73	0.0011629	3	Background
CDC42EP1	Q00587	LYN	P07948	LYN_DMSO_vs_GFP	464.067	NA	1908.37	2.04	0.000168587	3	Interactor
HMMR	O75330	LYN	P07948	LYN_DMSO_vs_GFP	2412.73	NA	662.6	-1.86	2.20595e-05	3	Background
FNBP1L	Q5T0N5	LYN	P07948	LYN_DMSO_vs_GFP	1130.43	NA	2976.7	1.41	0.00101233	3	Background
ANAPC1	Q9H1A4	LYN	P07948	LYN_DMSO_vs_GFP	1507.53	NA	499.733	-1.56	2.20595e-05	3	Background
MAVS	Q7Z434	LYN	P07948	LYN_DMSO_vs_GFP	723.967	NA	308.133	-1.22	0.000222405	3	Background
ARL15	Q9NXU5	LYN	P07948	LYN_DMSO_vs_GFP	1154.13	NA	885.4	-0.31	0.292551	3	Background
MAPRE1	Q15691	LYN	P07948	LYN_DMSO_vs_GFP	2075.1	NA	1342.9	-0.69	0.000976712	3	Background
PCNP	Q8WW12	LYN	P07948	LYN_DMSO_vs_GFP	8404.43	NA	856.1	-3.42	4.64513e-05	3	Background
XIAP	P98170	LYN	P07948	LYN_DMSO_vs_GFP	1418.97	NA	704	-1.08	0.000737666	3	Background
RHOA	P61586	LYN	P07948	LYN_DMSO_vs_GFP	700.5	NA	1309.27	1.15	0.0207515	3	Background
EPHA2	P29317	LYN	P07948	LYN_DMSO_vs_GFP	288	NA	2301.1	2.91	2.20595e-05	3	Interactor
TRIP12	Q14669	LYN	P07948	LYN_DMSO_vs_GFP	1497.93	NA	1270.63	-0.23	0.0410496	3	Background
SUPT5H	O00267	LYN	P07948	LYN_DMSO_vs_GFP	1010.8	NA	1019.97	0.03	0.999997	3	Background
ARL2	P36404	LYN	P07948	LYN_DMSO_vs_GFP	2312.9	NA	1586.33	-1.06	0.315065	3	Background
TRAPPC9	Q96Q05	LYN	P07948	LYN_DMSO_vs_GFP	1086.77	NA	2647.17	1.2	8.86892e-05	3	Background
MAT2A	P31153	LYN	P07948	LYN_DMSO_vs_GFP	1112.5	NA	592.067	-1.02	0.00534715	3	Background
ZNF148	Q9UQR1	LYN	P07948	LYN_DMSO_vs_GFP	1841.57	NA	166.233	-3.45	2.54903e-05	3	Background
RPL15	P61313	LYN	P07948	LYN_DMSO_vs_GFP	1324.7	NA	2912.9	1.75	0.058996	3	Background
RCC2	Q9P258	LYN	P07948	LYN_DMSO_vs_GFP	1580.03	NA	1554.97	0	0.997558	3	Background
H1-1	Q02539	LYN	P07948	LYN_DMSO_vs_GFP	71.2667	NA	104.967	0.56	0.0501656	3	Background
RPL9; RPL9P7; RPL9P8; RPL9P9	P32969	LYN	P07948	LYN_DMSO_vs_GFP	2032	NA	1842.67	0.11	0.882788	3	Background
GARRE1	O15063	LYN	P07948	LYN_DMSO_vs_GFP	465.3	NA	454.733	0.01	0.943529	3	Background
PCNA	P12004	LYN	P07948	LYN_DMSO_vs_GFP	1510.8	NA	2083.23	0.74	0.322621	3	Background
MARK2	Q7KZI7	LYN	P07948	LYN_DMSO_vs_GFP	261.633	NA	1042.97	1.94	3.25604e-05	3	Background
ATP2A2	P16615	LYN	P07948	LYN_DMSO_vs_GFP	758.4	NA	1599.17	1.13	0.00280392	3	Background
XRN1	Q8IZH2	LYN	P07948	LYN_DMSO_vs_GFP	1842.47	NA	988.733	-0.89	0.000316348	3	Background
GTF3C4	Q9UKN8	LYN	P07948	LYN_DMSO_vs_GFP	2250.8	NA	439.9	-2.37	1.89524e-05	3	Background
STEEP1	Q9H5V9	LYN	P07948	LYN_DMSO_vs_GFP	3541.43	NA	908.867	-2.11	0.000101783	3	Background
CC2D1A	Q6P1N0	LYN	P07948	LYN_DMSO_vs_GFP	983.7	NA	1054.97	0.11	0.221742	3	Background
ARF3	P61204	LYN	P07948	LYN_DMSO_vs_GFP	98.3	NA	192.867	1.37	0.191083	3	Background
PINX1	Q96BK5	LYN	P07948	LYN_DMSO_vs_GFP	1671.7	NA	547.233	-1.6	6.4836e-05	3	Background
PPP1R9A	Q9ULJ8	LYN	P07948	LYN_DMSO_vs_GFP	249.733	NA	819.067	1.57	0.000517336	3	Background
LPP	Q93052	LYN	P07948	LYN_DMSO_vs_GFP	2441.6	NA	1770.03	-0.58	0.0814146	3	Background
BEND3	Q5T5X7	LYN	P07948	LYN_DMSO_vs_GFP	3635.07	NA	381.167	-3.23	1.507e-05	3	Background
RPS5	P46782	LYN	P07948	LYN_DMSO_vs_GFP	1815.1	NA	2691.7	0.67	0.067394	3	Background
H2AC25	Q7L7L0	LYN	P07948	LYN_DMSO_vs_GFP	167.767	NA	351.8	1.06	0.00444045	3	Background
DDX24	Q9GZR7	LYN	P07948	LYN_DMSO_vs_GFP	776.533	NA	864.8	0.19	0.718729	3	Background
MAP7D3	Q8IWC1	LYN	P07948	LYN_DMSO_vs_GFP	1370.7	NA	378.133	-1.9	3.0144e-05	3	Background
TFIP11	Q9UBB9	LYN	P07948	LYN_DMSO_vs_GFP	1622.47	NA	472.167	-1.88	7.83399e-05	3	Background
GIT1	Q9Y2X7	LYN	P07948	LYN_DMSO_vs_GFP	728.6	NA	344.567	-1.04	2.99498e-05	3	Background
DDX50	Q9BQ39	LYN	P07948	LYN_DMSO_vs_GFP	820.133	NA	434.7	-0.94	0.00127222	3	Background
STIM1	Q13586	LYN	P07948	LYN_DMSO_vs_GFP	3796.2	NA	3170.4	-0.32	0.211544	3	Background
BLM	P54132	LYN	P07948	LYN_DMSO_vs_GFP	1370.23	NA	420.7	-1.74	2.55011e-05	3	Background
EIF3E	P60228	LYN	P07948	LYN_DMSO_vs_GFP	999.333	NA	638.667	-0.59	0.01512	3	Background
SHMT1	P34896	LYN	P07948	LYN_DMSO_vs_GFP	577.9	NA	255.9	-1.23	0.00104311	3	Background
PGAM1	P18669	LYN	P07948	LYN_DMSO_vs_GFP	1581.63	NA	1550.93	0.14	0.999997	3	Background
POTEF	A5A3E0	LYN	P07948	LYN_DMSO_vs_GFP	148.867	NA	390.067	1.66	0.0380438	3	Background
ENO2	P09104	LYN	P07948	LYN_DMSO_vs_GFP	26.9667	NA	22.4333	0	0.713738	3	Background
MCM3	P25205	LYN	P07948	LYN_DMSO_vs_GFP	1281.9	NA	1841.5	0.45	0.0375131	3	Background
DCTN2	Q13561	LYN	P07948	LYN_DMSO_vs_GFP	1993.63	NA	847.633	-1.26	0.000268999	3	Background
EIF5	P55010	LYN	P07948	LYN_DMSO_vs_GFP	2408.8	NA	1075.77	-1.22	2.55975e-05	3	Background
JAM3	Q9BX67	LYN	P07948	LYN_DMSO_vs_GFP	151.867	NA	2495.77	4.08	3.25604e-05	3	Interactor
DDRGK1	Q96HY6	LYN	P07948	LYN_DMSO_vs_GFP	585.667	NA	260.333	-1.15	0.00111973	3	Background
PDIA3	P30101	LYN	P07948	LYN_DMSO_vs_GFP	861.867	NA	1519.23	1	0.0607463	3	Background
CALD1	Q05682	LYN	P07948	LYN_DMSO_vs_GFP	1480.87	NA	559.233	-1.43	0.000464477	3	Background
DSC2	Q02487	LYN	P07948	LYN_DMSO_vs_GFP	79.1667	NA	392.267	2.29	0.000312647	3	Interactor
	P49411	LYN	P07948	LYN_DMSO_vs_GFP	912.267	NA	1690.97	1.12	0.0261353	3	Background
HNRNPUL2	Q1KMD3	LYN	P07948	LYN_DMSO_vs_GFP	1668.2	NA	2477.33	0.57	0.00791509	3	Background
RFTN1	Q14699	LYN	P07948	LYN_DMSO_vs_GFP	357.9	NA	3179.83	3.24	3.7993e-05	3	Interactor
BCAS3	Q9H6U6	LYN	P07948	LYN_DMSO_vs_GFP	2517.33	NA	1421.07	-0.83	0.000619753	3	Background
ZNF280C	Q8ND82	LYN	P07948	LYN_DMSO_vs_GFP	541.9	NA	181.367	-1.58	0.000557627	3	Background
BMS1	Q14692	LYN	P07948	LYN_DMSO_vs_GFP	1085.4	NA	639.9	-0.83	0.00498421	3	Background
COPA	P53621	LYN	P07948	LYN_DMSO_vs_GFP	1147.5	NA	1574.07	0.51	0.0111777	3	Background
PSME3	P61289	LYN	P07948	LYN_DMSO_vs_GFP	2013.5	NA	574.2	-1.87	2.20595e-05	3	Background
VPS37A	Q8NEZ2	LYN	P07948	LYN_DMSO_vs_GFP	1408.97	NA	728.767	-1.09	0.00173637	3	Background
POM121C	A8CG34	LYN	P07948	LYN_DMSO_vs_GFP	780.233	NA	312.867	-1.32	0.00029452	3	Background
LAMTOR1	Q6IAA8	LYN	P07948	LYN_DMSO_vs_GFP	978.1	NA	1476.37	0.63	0.00332318	3	Background
ESS2	Q96DF8	LYN	P07948	LYN_DMSO_vs_GFP	698.8	NA	189.333	-1.91	8.86892e-05	3	Background
CORO7	P57737	LYN	P07948	LYN_DMSO_vs_GFP	1208.27	NA	842.767	-0.56	0.0336241	3	Background
ZNF318	Q5VUA4	LYN	P07948	LYN_DMSO_vs_GFP	973.4	NA	239.467	-2.05	2.20595e-05	3	Background
CIP2A	Q8TCG1	LYN	P07948	LYN_DMSO_vs_GFP	2575.97	NA	1348.27	-1	0.00027765	3	Background
RPLP2	P05387	LYN	P07948	LYN_DMSO_vs_GFP	1000.03	NA	147.533	-2.66	0.000232384	3	Background
CAMSAP1	Q5T5Y3	LYN	P07948	LYN_DMSO_vs_GFP	759.767	NA	208.167	-1.91	2.20595e-05	3	Background
TBL3	Q12788	LYN	P07948	LYN_DMSO_vs_GFP	1077.2	NA	883.5	-0.32	0.0556483	3	Background
RPL28	P46779	LYN	P07948	LYN_DMSO_vs_GFP	1143.3	NA	2170.2	1.95	0.272649	3	Background
NECAP2	Q9NVZ3	LYN	P07948	LYN_DMSO_vs_GFP	861.5	NA	465.233	-0.94	0.0052291	3	Background
ABCE1	P61221	LYN	P07948	LYN_DMSO_vs_GFP	1247.6	NA	1006.77	-0.28	0.116076	3	Background
	O75396	LYN	P07948	LYN_DMSO_vs_GFP	973.633	NA	835.033	-0.22	0.0166524	3	Background
ANXA2	P07355	LYN	P07948	LYN_DMSO_vs_GFP	1423.47	NA	1759.97	0.37	0.033021	3	Background
RPS24	P62847	LYN	P07948	LYN_DMSO_vs_GFP	996.333	NA	2027.87	1.83	0.126878	3	Background
CHMP4B	Q9H444	LYN	P07948	LYN_DMSO_vs_GFP	1125.03	NA	688.867	-0.8	0.0118614	3	Background
HYOU1	Q9Y4L1	LYN	P07948	LYN_DMSO_vs_GFP	920.733	NA	1534.03	0.86	0.00294032	3	Background
ZFYVE9	O95405	LYN	P07948	LYN_DMSO_vs_GFP	575.1	NA	1084.9	0.96	0.000499543	3	Background
EIF3B	P55884	LYN	P07948	LYN_DMSO_vs_GFP	378.6	NA	440.267	0.27	0.223788	3	Background
SF1	Q15637	LYN	P07948	LYN_DMSO_vs_GFP	1071.3	NA	189.933	-2.46	0.000102719	3	Background
PSMD12	O00232	LYN	P07948	LYN_DMSO_vs_GFP	1625.7	NA	829.7	-1.03	0.000187788	3	Background
DIAPH3	Q9NSV4	LYN	P07948	LYN_DMSO_vs_GFP	2625.73	NA	1896.93	-0.43	0.000368874	3	Background
NUP155	O75694	LYN	P07948	LYN_DMSO_vs_GFP	723.1	NA	935.167	0.35	0.017599	3	Background
KLHL13	Q9P2N7	LYN	P07948	LYN_DMSO_vs_GFP	103.467	NA	61.8333	-0.77	0.0196469	3	Background
GATAD2B	Q8WXI9	LYN	P07948	LYN_DMSO_vs_GFP	3106.17	NA	554.8	-2.5	1.25055e-05	3	Background
PI4KA	P42356	LYN	P07948	LYN_DMSO_vs_GFP	419.467	NA	838.333	1.06	0.000195817	3	Background
TARDBP	Q13148	LYN	P07948	LYN_DMSO_vs_GFP	2207.8	NA	782.2	-1.44	0.000242049	3	Background
RPS16	P62249	LYN	P07948	LYN_DMSO_vs_GFP	2834.2	NA	3565.17	0.39	0.473837	3	Background
NKRF	O15226	LYN	P07948	LYN_DMSO_vs_GFP	2705.77	NA	1125.8	-1.19	0.000347874	3	Background
NNT	Q13423	LYN	P07948	LYN_DMSO_vs_GFP	870.533	NA	1487.23	1.05	0.041206	3	Background
STAMBPL1	Q96FJ0	LYN	P07948	LYN_DMSO_vs_GFP	1445.63	NA	928.633	-0.68	0.0016798	3	Background
SMC4	Q9NTJ3	LYN	P07948	LYN_DMSO_vs_GFP	747.867	NA	850.633	-0.05	0.932025	3	Background
LRRC1	Q9BTT6	LYN	P07948	LYN_DMSO_vs_GFP	400.367	NA	1305.53	1.8	6.23531e-05	3	Background
KTN1	Q86UP2	LYN	P07948	LYN_DMSO_vs_GFP	1270.13	NA	1283.03	0.12	0.999997	3	Background
PLEKHA7	Q6IQ23	LYN	P07948	LYN_DMSO_vs_GFP	367	NA	3683.93	3.32	2.20595e-05	3	Interactor
RBM10	P98175	LYN	P07948	LYN_DMSO_vs_GFP	2693.73	NA	536.433	-2.28	6.56297e-06	3	Background
CBL	P22681	LYN	P07948	LYN_DMSO_vs_GFP	564.867	NA	541.6	-0.11	0.784567	3	Background
ZMYM4	Q5VZL5	LYN	P07948	LYN_DMSO_vs_GFP	2129.63	NA	912.633	-1.23	9.01932e-05	3	Background
SMG9	Q9H0W8	LYN	P07948	LYN_DMSO_vs_GFP	1091.1	NA	280.4	-1.91	0.000108685	3	Background
NSUN2	Q08J23	LYN	P07948	LYN_DMSO_vs_GFP	1072.93	NA	838.967	-0.37	0.0677309	3	Background
MTA1	Q13330	LYN	P07948	LYN_DMSO_vs_GFP	819.767	NA	469.1	-0.82	0.00993359	3	Background
ATAD3A	Q9NVI7	LYN	P07948	LYN_DMSO_vs_GFP	258.533	NA	494.933	0.98	0.000199928	3	Background
DZIP1	Q86YF9	LYN	P07948	LYN_DMSO_vs_GFP	659.733	NA	3420.8	2.42	2.20595e-05	3	Interactor
RAPGEF6	Q8TEU7	LYN	P07948	LYN_DMSO_vs_GFP	520.367	NA	564.067	0.12	0.362075	3	Background
MTA2	O94776	LYN	P07948	LYN_DMSO_vs_GFP	1278.17	NA	898.133	-0.69	0.0655875	3	Background
PLK1	P53350	LYN	P07948	LYN_DMSO_vs_GFP	1253.1	NA	1663	0.37	0.00192741	3	Background
EIF4A3	P38919	LYN	P07948	LYN_DMSO_vs_GFP	936.2	NA	1381.73	0.67	0.0531068	3	Background
ZBTB10	Q96DT7	LYN	P07948	LYN_DMSO_vs_GFP	2746.83	NA	736.067	-2.07	0.000562046	3	Background
KLHL9	Q9P2J3	LYN	P07948	LYN_DMSO_vs_GFP	130.2	NA	68.6667	-1.05	0.0247586	3	Background
DLGAP5	Q15398	LYN	P07948	LYN_DMSO_vs_GFP	1047.9	NA	428.8	-1.28	2.20595e-05	3	Background
RPL13A	P40429	LYN	P07948	LYN_DMSO_vs_GFP	3478.97	NA	6626	1.62	0.166815	3	Background
CDK12	Q9NYV4	LYN	P07948	LYN_DMSO_vs_GFP	972.3	NA	326.9	-1.64	0.000108944	3	Background
AMOTL1	Q8IY63	LYN	P07948	LYN_DMSO_vs_GFP	387.7	NA	1052.2	1.42	0.000134193	3	Background
MCM2	P49736	LYN	P07948	LYN_DMSO_vs_GFP	704.3	NA	998.567	0.63	0.0586019	3	Background
SCFD1	Q8WVM8	LYN	P07948	LYN_DMSO_vs_GFP	1027.07	NA	724.6	-0.5	0.00013325	3	Background
EIF3F	O00303	LYN	P07948	LYN_DMSO_vs_GFP	1927.8	NA	720.667	-1.42	2.20595e-05	3	Background
PTPN11	Q06124	LYN	P07948	LYN_DMSO_vs_GFP	766.067	NA	794.267	0.05	0.896784	3	Background
AHNAK2	Q8IVF2	LYN	P07948	LYN_DMSO_vs_GFP	683.333	NA	1023.87	0.48	0.00574097	3	Background
FKBP4	Q02790	LYN	P07948	LYN_DMSO_vs_GFP	947.4	NA	936.167	0.15	0.999997	3	Background
RPS15A	P62244	LYN	P07948	LYN_DMSO_vs_GFP	1357.7	NA	1851.83	1.01	0.480922	3	Background
EIF2S3	P41091	LYN	P07948	LYN_DMSO_vs_GFP	1105.3	NA	1074.7	0.04	0.948181	3	Background
TAB1	Q15750	LYN	P07948	LYN_DMSO_vs_GFP	2077.9	NA	719.9	-1.6	0.000120099	3	Background
WNK1	Q9H4A3	LYN	P07948	LYN_DMSO_vs_GFP	1289.27	NA	536.433	-1.21	0.000828012	3	Background
SPEN	Q96T58	LYN	P07948	LYN_DMSO_vs_GFP	3148.73	NA	1073.17	-1.55	3.93822e-05	3	Background
RPL22	P35268	LYN	P07948	LYN_DMSO_vs_GFP	1314.23	NA	2287.8	1.37	0.164902	3	Background
FXR1	P51114	LYN	P07948	LYN_DMSO_vs_GFP	1138.7	NA	494.167	-1.24	5.10101e-05	3	Background
JPH1	Q9HDC5	LYN	P07948	LYN_DMSO_vs_GFP	692.067	NA	3459.1	2.36	2.37171e-05	3	Interactor
DDX39B	Q13838	LYN	P07948	LYN_DMSO_vs_GFP	517.633	NA	591.067	0.27	0.649173	3	Background
GANAB	Q14697	LYN	P07948	LYN_DMSO_vs_GFP	1391.03	NA	1999.6	0.73	0.138203	3	Background
SLC4A2	P04920	LYN	P07948	LYN_DMSO_vs_GFP	110.7	NA	508.2	2.34	0.000138543	3	Interactor
RARS1	P54136	LYN	P07948	LYN_DMSO_vs_GFP	554.533	NA	528.867	0.03	0.892846	3	Background
HACD3	Q9P035	LYN	P07948	LYN_DMSO_vs_GFP	775.067	NA	1292.43	0.83	0.0226509	3	Background
NCAPD2	Q15021	LYN	P07948	LYN_DMSO_vs_GFP	643.067	NA	665.5	-0.02	0.994435	3	Background
ENSA	O43768	LYN	P07948	LYN_DMSO_vs_GFP	1441.37	NA	877.667	-0.95	0.109257	3	Background
TSC22D4	Q9Y3Q8	LYN	P07948	LYN_DMSO_vs_GFP	2186.73	NA	1567.6	-0.45	0.223187	3	Background
CCP110	O43303	LYN	P07948	LYN_DMSO_vs_GFP	1308.47	NA	343.767	-1.94	1.2565e-05	3	Background
TRIP4	Q15650	LYN	P07948	LYN_DMSO_vs_GFP	2151.07	NA	698.867	-1.67	5.31462e-05	3	Background
ARHGAP35	Q9NRY4	LYN	P07948	LYN_DMSO_vs_GFP	1443.43	NA	1504.53	0.08	0.589001	3	Background
DCTN4	Q9UJW0	LYN	P07948	LYN_DMSO_vs_GFP	808.133	NA	355.2	-1.15	0.000225605	3	Background
FMNL2	Q96PY5	LYN	P07948	LYN_DMSO_vs_GFP	537.8	NA	4094.43	2.91	1.48625e-05	3	Interactor
RPS10	P46783	LYN	P07948	LYN_DMSO_vs_GFP	899.1	NA	1075.67	0.4	0.487375	3	Background
TBC1D5	Q92609	LYN	P07948	LYN_DMSO_vs_GFP	600.133	NA	384.333	-0.69	6.82391e-05	3	Background
GOLGA3	Q08378	LYN	P07948	LYN_DMSO_vs_GFP	2412	NA	1728.43	-0.45	0.00198047	3	Background
PRDX6	P30041	LYN	P07948	LYN_DMSO_vs_GFP	765.9	NA	615.733	-0.24	0.371523	3	Background
DCAF13	Q9NV06	LYN	P07948	LYN_DMSO_vs_GFP	985.333	NA	455.267	-1.17	0.00165693	3	Background
GDI1	P31150	LYN	P07948	LYN_DMSO_vs_GFP	153.867	NA	200.667	0.53	0.294894	3	Background
NCOR1	O75376	LYN	P07948	LYN_DMSO_vs_GFP	2134.4	NA	344.8	-2.6	2.20595e-05	3	Background
PSME3IP1	Q9GZU8	LYN	P07948	LYN_DMSO_vs_GFP	1395.47	NA	30.3333	-5.66	0.000112618	3	Background
RPL13	P26373	LYN	P07948	LYN_DMSO_vs_GFP	1434.4	NA	2743.83	1.32	0.0950139	3	Background
EMD	P50402	LYN	P07948	LYN_DMSO_vs_GFP	489.967	NA	279.367	-0.77	0.00245073	3	Background
SNRPB	P14678	LYN	P07948	LYN_DMSO_vs_GFP	3042.03	NA	1780.27	-0.81	0.000617338	3	Background
IFIT5	Q13325	LYN	P07948	LYN_DMSO_vs_GFP	938.033	NA	852.667	-0.17	0.308104	3	Background
ILKAP	Q9H0C8	LYN	P07948	LYN_DMSO_vs_GFP	5312.47	NA	543.467	-3.42	3.1182e-05	3	Background
EIF3M	Q7L2H7	LYN	P07948	LYN_DMSO_vs_GFP	2446.23	NA	935.033	-1.38	0.00013037	3	Background
PATL1	Q86TB9	LYN	P07948	LYN_DMSO_vs_GFP	573.433	NA	272	-1.07	0.00136562	3	Background
EIF5A	P63241	LYN	P07948	LYN_DMSO_vs_GFP	1480.93	NA	1218.13	0.13	0.797978	3	Background
MYO19	Q96H55	LYN	P07948	LYN_DMSO_vs_GFP	791.367	NA	148.067	-2.41	9.86849e-05	3	Background
PFN1	P07737	LYN	P07948	LYN_DMSO_vs_GFP	1325.37	NA	2007.6	1.61	0.721478	3	Background
CDCA3	Q99618	LYN	P07948	LYN_DMSO_vs_GFP	295.133	NA	3179.7	3.39	3.65021e-05	3	Interactor
PFKP	Q01813	LYN	P07948	LYN_DMSO_vs_GFP	928.167	NA	767.6	-0.17	0.40302	3	Background
CBR1	P16152	LYN	P07948	LYN_DMSO_vs_GFP	541.233	NA	393.733	-0.39	0.0170226	3	Background
AP4E1	Q9UPM8	LYN	P07948	LYN_DMSO_vs_GFP	1922.8	NA	953.233	-0.93	0.00111678	3	Background
TUBGCP3	Q96CW5	LYN	P07948	LYN_DMSO_vs_GFP	679.633	NA	454.633	-0.61	0.000422258	3	Background
ADSS2	P30520	LYN	P07948	LYN_DMSO_vs_GFP	741.033	NA	926.467	0.46	0.196489	3	Background
RPL18	Q07020	LYN	P07948	LYN_DMSO_vs_GFP	1383.8	NA	2359.53	1.15	0.162723	3	Background
MB21D2	Q8IYB1	LYN	P07948	LYN_DMSO_vs_GFP	1093.83	NA	1759.1	0.68	0.00457274	3	Background
TBCE	Q15813	LYN	P07948	LYN_DMSO_vs_GFP	1461.6	NA	859.733	-0.72	0.000394737	3	Background
CDC73	Q6P1J9	LYN	P07948	LYN_DMSO_vs_GFP	2301	NA	532.267	-2.25	3.26462e-05	3	Background
CDKN2AIP	Q9NXV6	LYN	P07948	LYN_DMSO_vs_GFP	1756.7	NA	295.833	-2.66	3.61315e-05	3	Background
EFR3B	Q9Y2G0	LYN	P07948	LYN_DMSO_vs_GFP	311.533	NA	2228.1	2.85	3.62054e-05	3	Interactor
TRIM33	Q9UPN9	LYN	P07948	LYN_DMSO_vs_GFP	1560.07	NA	422	-1.89	2.20595e-05	3	Background
ARCN1	P48444	LYN	P07948	LYN_DMSO_vs_GFP	1825.27	NA	2543.6	0.5	4.96841e-05	3	Background
WIZ	O95785	LYN	P07948	LYN_DMSO_vs_GFP	1322.17	NA	479.8	-1.44	9.49768e-05	3	Background
PFKM	P08237	LYN	P07948	LYN_DMSO_vs_GFP	2183.5	NA	1368.17	-0.6	0.00392556	3	Background
NEDD1	Q8NHV4	LYN	P07948	LYN_DMSO_vs_GFP	463.833	NA	204.5	-1.21	0.000115179	3	Background
NUMBL	Q9Y6R0	LYN	P07948	LYN_DMSO_vs_GFP	782.1	NA	1647.3	1.15	0.00090988	3	Background
SPDL1	Q96EA4	LYN	P07948	LYN_DMSO_vs_GFP	3529.13	NA	1094.57	-1.68	2.51387e-05	3	Background
TASOR2	Q5VWN6	LYN	P07948	LYN_DMSO_vs_GFP	1423.37	NA	321.767	-2.19	2.33903e-05	3	Background
LEMD3	Q9Y2U8	LYN	P07948	LYN_DMSO_vs_GFP	930.5	NA	379.867	-1.27	0.000557627	3	Background
ATP6V1A	P38606	LYN	P07948	LYN_DMSO_vs_GFP	1017.03	NA	660.067	-0.65	0.000552994	3	Background
CPNE8	Q86YQ8	LYN	P07948	LYN_DMSO_vs_GFP	245.233	NA	1432.53	2.54	4.42042e-05	3	Interactor
AKAP1	Q92667	LYN	P07948	LYN_DMSO_vs_GFP	1135.73	NA	381.333	-1.55	2.55975e-05	3	Background
GEMIN5	Q8TEQ6	LYN	P07948	LYN_DMSO_vs_GFP	764.9	NA	671.467	-0.18	0.0183971	3	Background
FIP1L1	Q6UN15	LYN	P07948	LYN_DMSO_vs_GFP	1271.23	NA	100.533	-3.63	6.15631e-06	3	Background
KLC2	Q9H0B6	LYN	P07948	LYN_DMSO_vs_GFP	946.4	NA	433.4	-1.1	2.20595e-05	3	Background
TRIM9	Q9C026	LYN	P07948	LYN_DMSO_vs_GFP	581.7	NA	344.2	-0.73	0.000496296	3	Background
DDB1	Q16531	LYN	P07948	LYN_DMSO_vs_GFP	2244.3	NA	2876.03	0.34	0.00586242	3	Background
NELFA	Q9H3P2	LYN	P07948	LYN_DMSO_vs_GFP	1910.7	NA	267.033	-2.87	4.12613e-05	3	Background
RPL8	P62917	LYN	P07948	LYN_DMSO_vs_GFP	1371.87	NA	3898.5	1.91	0.0199219	3	Background
CUX1	P39880	LYN	P07948	LYN_DMSO_vs_GFP	3043.33	NA	948.933	-1.61	2.20595e-05	3	Background
GLUD1	P00367	LYN	P07948	LYN_DMSO_vs_GFP	1138.3	NA	1971.8	0.92	0.00989273	3	Background
DCP1A	Q9NPI6	LYN	P07948	LYN_DMSO_vs_GFP	1043.03	NA	440.3	-1.24	0.000295407	3	Background
BCAP31	P51572	LYN	P07948	LYN_DMSO_vs_GFP	921.833	NA	1007.63	0.25	0.506281	3	Background
ZBTB33	Q86T24	LYN	P07948	LYN_DMSO_vs_GFP	2013.03	NA	366.367	-2.47	2.53058e-05	3	Background
HP1BP3	Q5SSJ5	LYN	P07948	LYN_DMSO_vs_GFP	1243.5	NA	1337.7	0.14	0.605414	3	Background
ZNF598	Q86UK7	LYN	P07948	LYN_DMSO_vs_GFP	1944.13	NA	845.7	-1.22	3.41458e-05	3	Background
FGD1	P98174	LYN	P07948	LYN_DMSO_vs_GFP	681.1	NA	1048	0.55	0.00375581	3	Background
RACGAP1	Q9H0H5	LYN	P07948	LYN_DMSO_vs_GFP	417.767	NA	225.067	-0.94	0.00430655	3	Background
DKC1	O60832	LYN	P07948	LYN_DMSO_vs_GFP	2999.07	NA	2455.63	-0.21	0.364573	3	Background
TACC3	Q9Y6A5	LYN	P07948	LYN_DMSO_vs_GFP	744.067	NA	200.067	-1.78	0.00028326	3	Background
LRIF1	Q5T3J3	LYN	P07948	LYN_DMSO_vs_GFP	1531.4	NA	262.9	-2.55	2.20595e-05	3	Background
APEX1	P27695	LYN	P07948	LYN_DMSO_vs_GFP	564.567	NA	747.867	0.51	0.323888	3	Background
ZFR	Q96KR1	LYN	P07948	LYN_DMSO_vs_GFP	321.533	NA	192.233	-0.79	0.0206181	3	Background
VDAC3	Q9Y277	LYN	P07948	LYN_DMSO_vs_GFP	1053.6	NA	1559.53	0.76	0.09102	3	Background
SMARCC1	Q92922	LYN	P07948	LYN_DMSO_vs_GFP	1400.43	NA	839.9	-0.69	0.00382119	3	Background
PALS2	Q9NZW5	LYN	P07948	LYN_DMSO_vs_GFP	608.6	NA	2892.4	2.24	2.69705e-05	3	Interactor
LSR	Q86X29	LYN	P07948	LYN_DMSO_vs_GFP	534.033	NA	1570.53	1.7	0.000105092	3	Background
CHORDC1	Q9UHD1	LYN	P07948	LYN_DMSO_vs_GFP	1259.6	NA	1175.4	-0.07	0.51555	3	Background
UHRF1	Q96T88	LYN	P07948	LYN_DMSO_vs_GFP	373.9	NA	461.733	0.35	0.267663	3	Background
CEP152	O94986	LYN	P07948	LYN_DMSO_vs_GFP	1084.6	NA	287.533	-1.89	5.70223e-05	3	Background
RELL1	Q8IUW5	LYN	P07948	LYN_DMSO_vs_GFP	366.467	NA	3200.9	3.16	2.95088e-05	3	Interactor
	Q9HCH0	LYN	P07948	LYN_DMSO_vs_GFP	404.933	NA	449.833	0.21	0.171474	3	Background
ALDH7A1	P49419	LYN	P07948	LYN_DMSO_vs_GFP	907.833	NA	675.667	-0.39	0.0625686	3	Background
HPRT1	P00492	LYN	P07948	LYN_DMSO_vs_GFP	1011.27	NA	1117.07	0.19	0.725898	3	Background
TANC1	Q9C0D5	LYN	P07948	LYN_DMSO_vs_GFP	1126.27	NA	1798.67	0.64	0.0141275	3	Background
BRIP1	Q9BX63	LYN	P07948	LYN_DMSO_vs_GFP	1566.63	NA	375.567	-2.12	2.24196e-05	3	Background
RPL24	P83731	LYN	P07948	LYN_DMSO_vs_GFP	1881.93	NA	1974.43	0.23	0.991335	3	Background
WDR44	Q5JSH3	LYN	P07948	LYN_DMSO_vs_GFP	705	NA	916.6	0.42	0.0267683	3	Background
PSMD2	Q13200	LYN	P07948	LYN_DMSO_vs_GFP	903.367	NA	1024.13	0.35	0.689761	3	Background
FARP2	O94887	LYN	P07948	LYN_DMSO_vs_GFP	445.567	NA	1776.93	1.99	2.74721e-05	3	Background
CHMP5	Q9NZZ3	LYN	P07948	LYN_DMSO_vs_GFP	716.467	NA	438.5	-0.75	0.00611278	3	Background
STOM	P27105	LYN	P07948	LYN_DMSO_vs_GFP	265.733	NA	1382.37	2.4	6.57616e-05	3	Interactor
ALDH1A2	O94788	LYN	P07948	LYN_DMSO_vs_GFP	508.4	NA	300.1	-0.74	0.0137599	3	Background
CEP85	Q6P2H3	LYN	P07948	LYN_DMSO_vs_GFP	1237.07	NA	487.1	-1.4	0.000195678	3	Background
SMAP	O00193	LYN	P07948	LYN_DMSO_vs_GFP	4373.4	NA	182.433	-4.6	2.20595e-05	3	Background
SCYL1	Q96KG9	LYN	P07948	LYN_DMSO_vs_GFP	844.067	NA	678.533	-0.35	0.0230955	3	Background
CSTPP1	Q9H6J7	LYN	P07948	LYN_DMSO_vs_GFP	1073.27	NA	485.133	-1.12	0.0014805	3	Background
RPL12	P30050	LYN	P07948	LYN_DMSO_vs_GFP	1423.57	NA	2255.93	1.19	0.24533	3	Background
GRIPAP1	Q4V328	LYN	P07948	LYN_DMSO_vs_GFP	251.267	NA	156.933	-0.64	0.000388828	3	Background
KIF22	Q14807	LYN	P07948	LYN_DMSO_vs_GFP	2316.93	NA	726.8	-1.7	2.24196e-05	3	Background
RINT1	Q6NUQ1	LYN	P07948	LYN_DMSO_vs_GFP	2152.27	NA	789.1	-1.52	7.77876e-05	3	Background
CNN2	Q99439	LYN	P07948	LYN_DMSO_vs_GFP	3271.83	NA	1659.17	-1.16	0.0062694	3	Background
SHROOM3	Q8TF72	LYN	P07948	LYN_DMSO_vs_GFP	357.5	NA	699.5	0.95	0.00029192	3	Background
JPT1	Q9UK76	LYN	P07948	LYN_DMSO_vs_GFP	1473.5	NA	588.2	-1.36	0.00382119	3	Background
PRPF6	O94906	LYN	P07948	LYN_DMSO_vs_GFP	535.967	NA	491.5	-0.21	0.579419	3	Background
PEG10	Q86TG7	LYN	P07948	LYN_DMSO_vs_GFP	932.433	NA	407.133	-1.25	0.000136566	3	Background
DHX36	Q9H2U1	LYN	P07948	LYN_DMSO_vs_GFP	610.6	NA	438.7	-0.5	0.00734444	3	Background
RPS6KA5	O75582	LYN	P07948	LYN_DMSO_vs_GFP	1198.17	NA	348.833	-1.83	0.000248389	3	Background
ZFYVE1	Q9HBF4	LYN	P07948	LYN_DMSO_vs_GFP	162.133	NA	83.0667	-0.89	0.000368874	3	Background
PPAN	Q9NQ55	LYN	P07948	LYN_DMSO_vs_GFP	410.6	NA	867.767	1.16	0.00909398	3	Background
AAGAB	Q6PD74	LYN	P07948	LYN_DMSO_vs_GFP	2123.63	NA	1239.3	-0.84	0.000375829	3	Background
IDI1	Q13907	LYN	P07948	LYN_DMSO_vs_GFP	1225.4	NA	689.833	-0.87	0.0013001	3	Background
MARCKS	P29966	LYN	P07948	LYN_DMSO_vs_GFP	304.333	NA	1135.4	1.86	2.51387e-05	3	Background
LIG3	P49916	LYN	P07948	LYN_DMSO_vs_GFP	1891.9	NA	1027.53	-0.9	0.00133126	3	Background
H3C13; H3C14; H3C15	Q71DI3	LYN	P07948	LYN_DMSO_vs_GFP	250.1	NA	376.033	0.9	0.273891	3	Background
PAG1	Q9NWQ8	LYN	P07948	LYN_DMSO_vs_GFP	147.033	NA	1369.2	3.33	4.76994e-05	3	Interactor
SUPT6H	Q7KZ85	LYN	P07948	LYN_DMSO_vs_GFP	310.233	NA	327.7	0.01	0.875346	3	Background
DDX1	Q92499	LYN	P07948	LYN_DMSO_vs_GFP	387.567	NA	540.033	0.53	0.118981	3	Background
STXBP4	Q6ZWJ1	LYN	P07948	LYN_DMSO_vs_GFP	760.033	NA	681.1	-0.13	0.385014	3	Background
ASAP1	Q9ULH1	LYN	P07948	LYN_DMSO_vs_GFP	293.5	NA	619.033	1.1	3.08673e-05	3	Background
SMC3	Q9UQE7	LYN	P07948	LYN_DMSO_vs_GFP	354.533	NA	614.7	0.81	0.00772209	3	Background
ZNF384	Q8TF68	LYN	P07948	LYN_DMSO_vs_GFP	249	NA	58.2	-2.26	0.000406251	3	Background
SMARCD3	Q6STE5	LYN	P07948	LYN_DMSO_vs_GFP	997.333	NA	189.9	-2.38	6.42015e-05	3	Background
SRGAP2	O75044	LYN	P07948	LYN_DMSO_vs_GFP	1075.2	NA	2282.17	1.09	0.000340244	3	Background
SSX2IP	Q9Y2D8	LYN	P07948	LYN_DMSO_vs_GFP	461.9	NA	249.5	-1.54	0.250189	3	Background
SLC30A1	Q9Y6M5	LYN	P07948	LYN_DMSO_vs_GFP	413.533	NA	3586.87	3.07	2.74721e-05	3	Interactor
RUVBL2	Q9Y230	LYN	P07948	LYN_DMSO_vs_GFP	1195.5	NA	531.833	-1.2	0.00013656	3	Background
DDOST	P39656	LYN	P07948	LYN_DMSO_vs_GFP	785.7	NA	1164.7	0.92	0.184674	3	Background
MELK	Q14680	LYN	P07948	LYN_DMSO_vs_GFP	1420.47	NA	1780.87	0.26	0.210858	3	Background
INF2	Q27J81	LYN	P07948	LYN_DMSO_vs_GFP	626.9	NA	841.567	0.39	0.0259099	3	Background
NME2	P22392	LYN	P07948	LYN_DMSO_vs_GFP	1195.83	NA	1317.73	0.24	0.900856	3	Background
NEK1	Q96PY6	LYN	P07948	LYN_DMSO_vs_GFP	744.967	NA	287.233	-1.4	0.000101036	3	Background
BAIAP2	Q9UQB8	LYN	P07948	LYN_DMSO_vs_GFP	672.967	NA	1974.87	1.48	3.26462e-05	3	Background
RPL23	P62829	LYN	P07948	LYN_DMSO_vs_GFP	2888.73	NA	5599.1	1.32	0.122506	3	Background
CDC42BPA	Q5VT25	LYN	P07948	LYN_DMSO_vs_GFP	283.7	NA	1258	2.08	8.19484e-05	3	Interactor
CKMT1A; CKMT1B	P12532	LYN	P07948	LYN_DMSO_vs_GFP	187.333	NA	273.1	0.6	0.0264752	3	Background
C1QBP	Q07021	LYN	P07948	LYN_DMSO_vs_GFP	353.267	NA	550.667	0.77	0.0375083	3	Background
ALDOC	P09972	LYN	P07948	LYN_DMSO_vs_GFP	154.233	NA	303.967	1.39	0.099971	3	Background
MARS1	P56192	LYN	P07948	LYN_DMSO_vs_GFP	996.967	NA	967.4	-0.06	0.976932	3	Background
HNRNPA3	P51991	LYN	P07948	LYN_DMSO_vs_GFP	409.2	NA	257.067	-0.77	0.112162	3	Background
TOB2	Q14106	LYN	P07948	LYN_DMSO_vs_GFP	753.367	NA	376.2	-1.05	0.00224109	3	Background
NAA15	Q9BXJ9	LYN	P07948	LYN_DMSO_vs_GFP	640.267	NA	545.6	-0.26	0.358657	3	Background
SCAMP1	O15126	LYN	P07948	LYN_DMSO_vs_GFP	349.5	NA	1286.93	1.86	6.42015e-05	3	Background
SMC2	O95347	LYN	P07948	LYN_DMSO_vs_GFP	1084.93	NA	1494.7	0.48	0.0455928	3	Background
SEC24B	O95487	LYN	P07948	LYN_DMSO_vs_GFP	1061.97	NA	364.8	-1.55	2.20595e-05	3	Background
CEP43	O95684	LYN	P07948	LYN_DMSO_vs_GFP	937.5	NA	236.8	-1.99	2.20595e-05	3	Background
SLC12A7	Q9Y666	LYN	P07948	LYN_DMSO_vs_GFP	274.133	NA	1480.7	2.37	2.55011e-05	3	Interactor
SH3GL1	Q99961	LYN	P07948	LYN_DMSO_vs_GFP	1057.67	NA	706.033	-0.54	0.00787593	3	Background
SLU7	O95391	LYN	P07948	LYN_DMSO_vs_GFP	1360.63	NA	226.067	-2.54	3.0144e-05	3	Background
RBM28	Q9NW13	LYN	P07948	LYN_DMSO_vs_GFP	911.933	NA	1048.03	0.17	0.593571	3	Background
SLAIN2	Q9P270	LYN	P07948	LYN_DMSO_vs_GFP	570.6	NA	141.533	-1.93	0.000587445	3	Background
SERPINH1	P50454	LYN	P07948	LYN_DMSO_vs_GFP	877.233	NA	1646.83	1.2	0.0623709	3	Background
LZTS2	Q9BRK4	LYN	P07948	LYN_DMSO_vs_GFP	50.6667	NA	171.1	1.64	5.95454e-05	3	Background
MED15	Q96RN5	LYN	P07948	LYN_DMSO_vs_GFP	1051.33	NA	541.8	-1.06	0.000364893	3	Background
FHOD1	Q9Y613	LYN	P07948	LYN_DMSO_vs_GFP	1195.73	NA	526.633	-1.22	0.000348117	3	Background
WDR62	O43379	LYN	P07948	LYN_DMSO_vs_GFP	755.133	NA	287.7	-1.4	0.000882315	3	Background
EIF3H	O15372	LYN	P07948	LYN_DMSO_vs_GFP	551.567	NA	582.233	0.31	0.951491	3	Background
PACSIN2	Q9UNF0	LYN	P07948	LYN_DMSO_vs_GFP	962.033	NA	2528.3	1.29	0.000674735	3	Background
HSD17B10	Q99714	LYN	P07948	LYN_DMSO_vs_GFP	275.267	NA	350	0.24	0.651042	3	Background
ZFP91	Q96JP5	LYN	P07948	LYN_DMSO_vs_GFP	2603.5	NA	245	-3.38	6.56297e-06	3	Background
FIGNL1	Q6PIW4	LYN	P07948	LYN_DMSO_vs_GFP	920.033	NA	486.2	-1.13	0.0244881	3	Background
INTS12	Q96CB8	LYN	P07948	LYN_DMSO_vs_GFP	1149.23	NA	139.6	-3.08	2.73194e-05	3	Background
MSH6	P52701	LYN	P07948	LYN_DMSO_vs_GFP	874.733	NA	398.933	-1	0.00581302	3	Background
HK1	P19367	LYN	P07948	LYN_DMSO_vs_GFP	452.733	NA	552.733	0.31	0.205036	3	Background
WDR70	Q9NW82	LYN	P07948	LYN_DMSO_vs_GFP	1865.4	NA	369.167	-2.32	6.29049e-05	3	Background
PAF1	Q8N7H5	LYN	P07948	LYN_DMSO_vs_GFP	1399.6	NA	438.233	-1.66	0.000112618	3	Background
ZMYM3	Q14202	LYN	P07948	LYN_DMSO_vs_GFP	1015.37	NA	363.367	-1.41	2.55975e-05	3	Background
UBE2M	P61081	LYN	P07948	LYN_DMSO_vs_GFP	2141.57	NA	1560.83	-0.42	0.00182451	3	Background
CDC25C	P30307	LYN	P07948	LYN_DMSO_vs_GFP	2306.73	NA	793.367	-1.56	0.000315791	3	Background
PALS1	Q8N3R9	LYN	P07948	LYN_DMSO_vs_GFP	692.3	NA	2717.83	1.99	2.59407e-05	3	Background
PTPN14	Q15678	LYN	P07948	LYN_DMSO_vs_GFP	89.6	NA	604.5	2.75	2.20595e-05	3	Interactor
RPS6KA1	Q15418	LYN	P07948	LYN_DMSO_vs_GFP	387.233	NA	153.8	-1.47	0.000199928	3	Background
CLASP2	O75122	LYN	P07948	LYN_DMSO_vs_GFP	332.967	NA	305.867	-0.24	0.754133	3	Background
FEN1	P39748	LYN	P07948	LYN_DMSO_vs_GFP	511.2	NA	563.267	0.04	0.901585	3	Background
CALR	P27797	LYN	P07948	LYN_DMSO_vs_GFP	506.3	NA	682.1	0.7	0.269014	3	Background
PRCC	Q92733	LYN	P07948	LYN_DMSO_vs_GFP	2426.4	NA	270.067	-3.25	2.20595e-05	3	Background
STMN1	P16949	LYN	P07948	LYN_DMSO_vs_GFP	4729.83	NA	1246.37	-1.97	0.000254316	3	Background
CDC42EP4	Q9H3Q1	LYN	P07948	LYN_DMSO_vs_GFP	150.3	NA	892.867	2.57	3.43337e-05	3	Interactor
NCK1	P16333	LYN	P07948	LYN_DMSO_vs_GFP	645.033	NA	607.567	-0.13	0.809127	3	Background
HOOK1	Q9UJC3	LYN	P07948	LYN_DMSO_vs_GFP	1788.93	NA	556.433	-1.64	2.20595e-05	3	Background
HLA-A	P04439	LYN	P07948	LYN_DMSO_vs_GFP	468.433	NA	2079.07	2.28	0.000111058	3	Interactor
EIF5B	O60841	LYN	P07948	LYN_DMSO_vs_GFP	1122.63	NA	841.5	-0.3	0.109566	3	Background
SNX2	O60749	LYN	P07948	LYN_DMSO_vs_GFP	531.2	NA	625.6	0.22	0.0213981	3	Background
ABCC5	O15440	LYN	P07948	LYN_DMSO_vs_GFP	133.733	NA	1426.73	3.3	2.20595e-05	3	Interactor
PATJ	Q8NI35	LYN	P07948	LYN_DMSO_vs_GFP	357.633	NA	740.5	0.96	0.000310456	3	Background
YKT6	O15498	LYN	P07948	LYN_DMSO_vs_GFP	588.533	NA	1315.9	1.27	0.000526304	3	Background
CHMP7	Q8WUX9	LYN	P07948	LYN_DMSO_vs_GFP	615	NA	292.333	-1.04	0.000667696	3	Background
SEC23IP	Q9Y6Y8	LYN	P07948	LYN_DMSO_vs_GFP	2458.3	NA	1339.67	-0.9	0.000190467	3	Background
TRIP6	Q15654	LYN	P07948	LYN_DMSO_vs_GFP	981.333	NA	714.933	-0.48	0.0106482	3	Background
ARHGAP39	Q9C0H5	LYN	P07948	LYN_DMSO_vs_GFP	259.333	NA	884.333	1.78	0.000222804	3	Background
SURF6	O75683	LYN	P07948	LYN_DMSO_vs_GFP	879.667	NA	285.733	-1.6	0.000273589	3	Background
SRC	P12931	LYN	P07948	LYN_DMSO_vs_GFP	37.2667	NA	425.733	3.52	2.20595e-05	3	Interactor
ACSL3	O95573	LYN	P07948	LYN_DMSO_vs_GFP	657.4	NA	1282.7	1.09	0.00356601	3	Background
PRPF19	Q9UMS4	LYN	P07948	LYN_DMSO_vs_GFP	839.267	NA	1332.67	0.87	0.0311316	3	Background
TBC1D10B	Q4KMP7	LYN	P07948	LYN_DMSO_vs_GFP	334.033	NA	916.867	1.29	0.00141733	3	Background
MCM5	P33992	LYN	P07948	LYN_DMSO_vs_GFP	695.767	NA	1172.77	0.89	0.0301682	3	Background
DDX39A	O00148	LYN	P07948	LYN_DMSO_vs_GFP	1022.27	NA	1049.63	0.11	0.98484	3	Background
ZNF518A	Q6AHZ1	LYN	P07948	LYN_DMSO_vs_GFP	1168.9	NA	295.3	-2.04	5.56478e-05	3	Background
RTCB	Q9Y3I0	LYN	P07948	LYN_DMSO_vs_GFP	865.133	NA	890.1	-0.06	0.999997	3	Background
CIAPIN1	Q6FI81	LYN	P07948	LYN_DMSO_vs_GFP	1073.27	NA	368.1	-1.6	0.000982903	3	Background
ZC3H15	Q8WU90	LYN	P07948	LYN_DMSO_vs_GFP	3114.9	NA	1669.83	-0.91	0.0011634	3	Background
PNP	P00491	LYN	P07948	LYN_DMSO_vs_GFP	1151.87	NA	931.867	-0.26	0.249109	3	Background
EIF3L	Q9Y262	LYN	P07948	LYN_DMSO_vs_GFP	741.567	NA	738.533	0.16	0.999997	3	Background
FTSJ1	Q9UET6	LYN	P07948	LYN_DMSO_vs_GFP	526.033	NA	3652.33	2.73	3.01869e-05	3	Interactor
GARS1	P41250	LYN	P07948	LYN_DMSO_vs_GFP	848.333	NA	849.933	0.11	0.999997	3	Background
CYB5R3	P00387	LYN	P07948	LYN_DMSO_vs_GFP	430.767	NA	467.233	0.2	0.859093	3	Background
MMTAG2	Q9BU76	LYN	P07948	LYN_DMSO_vs_GFP	1229.7	NA	313.333	-2.04	8.4575e-05	3	Background
DDT	P30046	LYN	P07948	LYN_DMSO_vs_GFP	456	NA	370.667	-0.26	0.504806	3	Background
RTRAF	Q9Y224	LYN	P07948	LYN_DMSO_vs_GFP	1574.67	NA	908.167	-0.76	0.000906361	3	Background
ZNF687	Q8N1G0	LYN	P07948	LYN_DMSO_vs_GFP	1390.07	NA	252.4	-2.4	3.0144e-05	3	Background
IMMT	Q16891	LYN	P07948	LYN_DMSO_vs_GFP	500.367	NA	775.667	0.82	0.0257078	3	Background
CCDC8	Q9H0W5	LYN	P07948	LYN_DMSO_vs_GFP	107.3	NA	677.833	2.73	2.20595e-05	3	Interactor
CSTF2	P33240	LYN	P07948	LYN_DMSO_vs_GFP	1331.6	NA	227.267	-2.66	8.38704e-05	3	Background
MACF1	Q9UPN3	LYN	P07948	LYN_DMSO_vs_GFP	399.233	NA	781.2	1.02	0.000994795	3	Background
DARS1	P14868	LYN	P07948	LYN_DMSO_vs_GFP	718.967	NA	891.467	0.56	0.484791	3	Background
MMS19	Q96T76	LYN	P07948	LYN_DMSO_vs_GFP	782.9	NA	405.233	-0.98	0.000126352	3	Background
ANLN	Q9NQW6	LYN	P07948	LYN_DMSO_vs_GFP	1380.93	NA	676.033	-0.98	0.000415307	3	Background
TMF1	P82094	LYN	P07948	LYN_DMSO_vs_GFP	863.333	NA	516.7	-0.73	0.00282097	3	Background
CNOT1	A5YKK6	LYN	P07948	LYN_DMSO_vs_GFP	734.967	NA	656.8	-0.22	0.389111	3	Background
KRT18	P05783	LYN	P07948	LYN_DMSO_vs_GFP	663.733	NA	365.633	-0.89	0.0326797	3	Background
PEX5	P50542	LYN	P07948	LYN_DMSO_vs_GFP	397.333	NA	188	-1.09	9.43432e-05	3	Background
HDAC2	Q92769	LYN	P07948	LYN_DMSO_vs_GFP	584.033	NA	352.967	-0.75	0.0095645	3	Background
GLO1	Q04760	LYN	P07948	LYN_DMSO_vs_GFP	2180.83	NA	825.433	-1.49	0.000883801	3	Background
SMCR8	Q8TEV9	LYN	P07948	LYN_DMSO_vs_GFP	742.267	NA	267.767	-1.44	0.000243263	3	Background
YARS1	P54577	LYN	P07948	LYN_DMSO_vs_GFP	2001.33	NA	1591.07	-0.11	0.26284	3	Background
PPP1R12A	O14974	LYN	P07948	LYN_DMSO_vs_GFP	578.1	NA	199.767	-1.55	8.47353e-05	3	Background
ANKRD52	Q8NB46	LYN	P07948	LYN_DMSO_vs_GFP	247.567	NA	145.733	-0.76	0.00427531	3	Background
RPL17	P18621	LYN	P07948	LYN_DMSO_vs_GFP	2419.97	NA	3468.4	0.76	0.362347	3	Background
EEF1B2	P24534	LYN	P07948	LYN_DMSO_vs_GFP	1585.17	NA	482.333	-1.54	0.0112617	3	Background
SIN3A	Q96ST3	LYN	P07948	LYN_DMSO_vs_GFP	617.4	NA	532.867	-0.07	0.391876	3	Background
NFRKB	Q6P4R8	LYN	P07948	LYN_DMSO_vs_GFP	758.133	NA	220.267	-1.78	2.20595e-05	3	Background
DDX27	Q96GQ7	LYN	P07948	LYN_DMSO_vs_GFP	580.167	NA	809.7	0.49	0.0601175	3	Background
PPME1	Q9Y570	LYN	P07948	LYN_DMSO_vs_GFP	1240.57	NA	531.733	-1.25	0.00355034	3	Background
PDCD5	O14737	LYN	P07948	LYN_DMSO_vs_GFP	2701.53	NA	1009.97	-1.59	0.00143969	3	Background
ELAC2	Q9BQ52	LYN	P07948	LYN_DMSO_vs_GFP	722.933	NA	387.4	-0.82	0.006195	3	Background
ZNF703	Q9H7S9	LYN	P07948	LYN_DMSO_vs_GFP	1430	NA	63.7333	-4.4	0.000196169	3	Background
SRP72	O76094	LYN	P07948	LYN_DMSO_vs_GFP	517.6	NA	386.867	-0.4	0.0267528	3	Background
SMARCA1	P28370	LYN	P07948	LYN_DMSO_vs_GFP	840.733	NA	271.8	-1.7	0.000725643	3	Background
PSMA7	O14818	LYN	P07948	LYN_DMSO_vs_GFP	1036.03	NA	1396.4	0.74	0.33818	3	Background
VANGL1	Q8TAA9	LYN	P07948	LYN_DMSO_vs_GFP	183.633	NA	1589	3.05	2.40896e-05	3	Interactor
MBD3	O95983	LYN	P07948	LYN_DMSO_vs_GFP	2184.47	NA	274.9	-3.13	2.95088e-05	3	Background
CDK13	Q14004	LYN	P07948	LYN_DMSO_vs_GFP	330.567	NA	61.9333	-2.46	0.000301243	3	Background
PHF8	Q9UPP1	LYN	P07948	LYN_DMSO_vs_GFP	844.367	NA	418.267	-0.93	0.00384842	3	Background
HACL1	Q9UJ83	LYN	P07948	LYN_DMSO_vs_GFP	608.4	NA	420.5	-0.4	0.277877	3	Background
	Q9Y467	LYN	P07948	LYN_DMSO_vs_GFP	336.7	NA	98.2333	-1.74	0.000303898	3	Background
MARCKSL1	P49006	LYN	P07948	LYN_DMSO_vs_GFP	184.833	NA	1683.83	3.29	2.20595e-05	3	Interactor
UQCRC2	P22695	LYN	P07948	LYN_DMSO_vs_GFP	420.6	NA	399.233	-0.1	0.851869	3	Background
PLEKHA1	Q9HB21	LYN	P07948	LYN_DMSO_vs_GFP	403.833	NA	2001.87	2.32	3.90095e-05	3	Interactor
SLC16A1	P53985	LYN	P07948	LYN_DMSO_vs_GFP	447.067	NA	1877.8	2.31	0.000869899	3	Interactor
NDC1	Q9BTX1	LYN	P07948	LYN_DMSO_vs_GFP	855.033	NA	620.6	-0.44	0.00330064	3	Background
USP5	P45974	LYN	P07948	LYN_DMSO_vs_GFP	1743.1	NA	923.267	-0.8	0.0172734	3	Background
CSTF2T	Q9H0L4	LYN	P07948	LYN_DMSO_vs_GFP	122.3	NA	38.6333	-1.57	0.0016419	3	Background
IST1	P53990	LYN	P07948	LYN_DMSO_vs_GFP	945.433	NA	693.467	-0.44	0.030118	3	Background
RANBP1	P43487	LYN	P07948	LYN_DMSO_vs_GFP	1667.9	NA	761	-1.36	0.00388046	3	Background
WDR3	Q9UNX4	LYN	P07948	LYN_DMSO_vs_GFP	501.033	NA	526.567	0.09	0.981866	3	Background
UNG	P13051	LYN	P07948	LYN_DMSO_vs_GFP	631.2	NA	193.967	-1.71	0.00173927	3	Background
FRMD6	Q96NE9	LYN	P07948	LYN_DMSO_vs_GFP	376.867	NA	1762.87	2.2	0.000181441	3	Interactor
TACC1	O75410	LYN	P07948	LYN_DMSO_vs_GFP	733.167	NA	136.533	-2.43	7.6239e-05	3	Background
TEX10	Q9NXF1	LYN	P07948	LYN_DMSO_vs_GFP	677.4	NA	502.1	-0.46	0.0792773	3	Background
UBE2O	Q9C0C9	LYN	P07948	LYN_DMSO_vs_GFP	1342.4	NA	740.967	-0.82	0.00030507	3	Background
ANKRD28	O15084	LYN	P07948	LYN_DMSO_vs_GFP	1181.07	NA	313.667	-1.98	2.20595e-05	3	Background
RPN1	P04843	LYN	P07948	LYN_DMSO_vs_GFP	1041.6	NA	2124.73	1.38	0.0291461	3	Background
EHD4	Q9H223	LYN	P07948	LYN_DMSO_vs_GFP	153.867	NA	495.2	1.67	0.000141219	3	Background
RBBP7	Q16576	LYN	P07948	LYN_DMSO_vs_GFP	270.4	NA	97	-1.31	0.00404413	3	Background
PDCL3	Q9H2J4	LYN	P07948	LYN_DMSO_vs_GFP	1430.63	NA	775.233	-0.93	0.00217655	3	Background
ESYT2	A0FGR8	LYN	P07948	LYN_DMSO_vs_GFP	391.833	NA	995.133	1.31	3.08673e-05	3	Background
SAV1	Q9H4B6	LYN	P07948	LYN_DMSO_vs_GFP	294.867	NA	340	0.2	0.223152	3	Background
SSB	P05455	LYN	P07948	LYN_DMSO_vs_GFP	1071.33	NA	785.967	-0.36	0.106953	3	Background
SHB	Q15464	LYN	P07948	LYN_DMSO_vs_GFP	161.6	NA	657.867	2.03	5.10101e-05	3	Interactor
AIMP1	Q12904	LYN	P07948	LYN_DMSO_vs_GFP	1853.73	NA	869.567	-0.95	0.00187402	3	Background
EIF4ENIF1	Q9NRA8	LYN	P07948	LYN_DMSO_vs_GFP	1015.77	NA	323.9	-1.58	5.9524e-05	3	Background
PDIA6	Q15084	LYN	P07948	LYN_DMSO_vs_GFP	369.833	NA	465.2	0.46	0.273438	3	Background
VAMP3	Q15836	LYN	P07948	LYN_DMSO_vs_GFP	179.067	NA	630.467	1.82	0.000303898	3	Background
POLR3F	Q9H1D9	LYN	P07948	LYN_DMSO_vs_GFP	1792.43	NA	223.033	-2.94	2.20595e-05	3	Background
MED1	Q15648	LYN	P07948	LYN_DMSO_vs_GFP	973.067	NA	334.733	-1.56	0.00013325	3	Background
TCF20	Q9UGU0	LYN	P07948	LYN_DMSO_vs_GFP	510.3	NA	124.767	-2.03	0.00043698	3	Background
RNMT	O43148	LYN	P07948	LYN_DMSO_vs_GFP	3191.77	NA	812	-2.08	3.1642e-05	3	Background
CAPZB	P47756	LYN	P07948	LYN_DMSO_vs_GFP	634.9	NA	626.767	-0.03	0.994048	3	Background
PDIA4	P13667	LYN	P07948	LYN_DMSO_vs_GFP	1452.03	NA	1815.6	0.54	0.260459	3	Background
CEBPZ	Q03701	LYN	P07948	LYN_DMSO_vs_GFP	1135.63	NA	933.667	-0.36	0.149912	3	Background
MAGED1	Q9Y5V3	LYN	P07948	LYN_DMSO_vs_GFP	374	NA	101.6	-1.78	0.000712532	3	Background
RAF1	P04049	LYN	P07948	LYN_DMSO_vs_GFP	202.2	NA	158.433	-0.39	0.0185469	3	Background
DAB2	P98082	LYN	P07948	LYN_DMSO_vs_GFP	731.767	NA	1368.27	0.99	0.00597066	3	Background
STRN4	Q9NRL3	LYN	P07948	LYN_DMSO_vs_GFP	418.7	NA	305.367	-0.39	0.00839254	3	Background
HELZ	P42694	LYN	P07948	LYN_DMSO_vs_GFP	761.267	NA	283.567	-1.55	0.000266393	3	Background
RTF1	Q92541	LYN	P07948	LYN_DMSO_vs_GFP	1971.87	NA	383.667	-2.34	2.20595e-05	3	Background
CCDC85C	A6NKD9	LYN	P07948	LYN_DMSO_vs_GFP	196.033	NA	285	0.39	0.0860213	3	Background
CLSPN	Q9HAW4	LYN	P07948	LYN_DMSO_vs_GFP	2264.77	NA	433.5	-2.44	2.20595e-05	3	Background
RPS9	P46781	LYN	P07948	LYN_DMSO_vs_GFP	2377.5	NA	3625.27	0.94	0.215408	3	Background
CDC27	P30260	LYN	P07948	LYN_DMSO_vs_GFP	847.033	NA	609.533	-0.39	0.02447	3	Background
WDR6	Q9NNW5	LYN	P07948	LYN_DMSO_vs_GFP	265.067	NA	998.367	1.82	5.30936e-05	3	Background
EPN1	Q9Y6I3	LYN	P07948	LYN_DMSO_vs_GFP	175.1	NA	325.433	0.84	0.00592399	3	Background
SFSWAP	Q12872	LYN	P07948	LYN_DMSO_vs_GFP	2484.27	NA	595.933	-2.01	3.62054e-05	3	Background
RPL14	P50914	LYN	P07948	LYN_DMSO_vs_GFP	1204.57	NA	1880.63	0.75	0.02783	3	Background
SNF8	Q96H20	LYN	P07948	LYN_DMSO_vs_GFP	2670.17	NA	1350.8	-1.11	0.00265785	3	Background
SCFD2	Q8WU76	LYN	P07948	LYN_DMSO_vs_GFP	749	NA	281.5	-1.47	0.000198401	3	Background
CDC123	O75794	LYN	P07948	LYN_DMSO_vs_GFP	1953.23	NA	886.367	-1.17	7.64536e-05	3	Background
CFAP298	P57076	LYN	P07948	LYN_DMSO_vs_GFP	267.2	NA	142.767	-1.01	0.123879	3	Background
ARF5	P84085	LYN	P07948	LYN_DMSO_vs_GFP	31.0333	NA	60.8	1.53	0.174026	3	Background
SNX3	O60493	LYN	P07948	LYN_DMSO_vs_GFP	597.933	NA	1083.13	0.75	0.00549306	3	Background
MET	P08581	LYN	P07948	LYN_DMSO_vs_GFP	194.067	NA	1631.37	3.05	3.25604e-05	3	Interactor
RPS15	P62841	LYN	P07948	LYN_DMSO_vs_GFP	349.2	NA	310.533	-0.01	0.850025	3	Background
CAPZA1	P52907	LYN	P07948	LYN_DMSO_vs_GFP	579.033	NA	302.767	-0.99	0.00119108	3	Background
ROBO1	Q9Y6N7	LYN	P07948	LYN_DMSO_vs_GFP	168.133	NA	522.367	1.68	0.000348117	3	Background
CLIC1	O00299	LYN	P07948	LYN_DMSO_vs_GFP	586.933	NA	686.633	0.38	0.721557	3	Background
FUBP3	Q96I24	LYN	P07948	LYN_DMSO_vs_GFP	1136.9	NA	496.8	-1.11	0.00113112	3	Background
NAP1L4	Q99733	LYN	P07948	LYN_DMSO_vs_GFP	665.667	NA	319.4	-1.12	0.000535575	3	Background
CS	O75390	LYN	P07948	LYN_DMSO_vs_GFP	886.9	NA	1421.13	0.77	0.0448821	3	Background
ACAT1	P24752	LYN	P07948	LYN_DMSO_vs_GFP	349.433	NA	533.9	0.87	0.228776	3	Background
GTF2F2	P13984	LYN	P07948	LYN_DMSO_vs_GFP	262.567	NA	58.9667	-2.11	0.00129394	3	Background
SLC25A13	Q9UJS0	LYN	P07948	LYN_DMSO_vs_GFP	399.367	NA	620.9	0.74	0.0262166	3	Background
BRD4	O60885	LYN	P07948	LYN_DMSO_vs_GFP	954.8	NA	301.1	-1.67	1.12984e-05	3	Background
SPTBN2	O15020	LYN	P07948	LYN_DMSO_vs_GFP	85.2667	NA	220.7	1.36	0.000318238	3	Background
ADGRL2	O95490	LYN	P07948	LYN_DMSO_vs_GFP	190.967	NA	1129.37	2.62	3.55883e-05	3	Interactor
ENAH	Q8N8S7	LYN	P07948	LYN_DMSO_vs_GFP	833.533	NA	396.1	-1.1	0.000181899	3	Background
MYO1E	Q12965	LYN	P07948	LYN_DMSO_vs_GFP	371.767	NA	447.7	0.31	0.0394341	3	Background
MPDZ	O75970	LYN	P07948	LYN_DMSO_vs_GFP	350.4	NA	1390.33	1.95	2.20595e-05	3	Background
UBAP1	Q9NZ09	LYN	P07948	LYN_DMSO_vs_GFP	868	NA	378.5	-1.28	0.000361633	3	Background
RPS11	P62280	LYN	P07948	LYN_DMSO_vs_GFP	1638.77	NA	2515.57	1.1	0.261688	3	Background
AMOT	Q4VCS5	LYN	P07948	LYN_DMSO_vs_GFP	397.667	NA	810.5	1.08	0.000734644	3	Background
DENND2B	P78524	LYN	P07948	LYN_DMSO_vs_GFP	259.1	NA	418.767	0.6	0.00319055	3	Background
ATP5F1C	P36542	LYN	P07948	LYN_DMSO_vs_GFP	1013.23	NA	1633.93	0.93	0.0605137	3	Background
STON1	Q9Y6Q2	LYN	P07948	LYN_DMSO_vs_GFP	807.433	NA	1580.77	1.02	0.000810268	3	Background
PUM1	Q14671	LYN	P07948	LYN_DMSO_vs_GFP	1892.17	NA	662.2	-1.6	7.69176e-05	3	Background
SARS1	P49591	LYN	P07948	LYN_DMSO_vs_GFP	402.533	NA	279.433	-0.38	0.123844	3	Background
PTGES3	Q15185	LYN	P07948	LYN_DMSO_vs_GFP	640.467	NA	638.333	0.16	0.999997	3	Background
HNRNPA0	Q13151	LYN	P07948	LYN_DMSO_vs_GFP	904.567	NA	788.5	-0.12	0.412072	3	Background
OGA	O60502	LYN	P07948	LYN_DMSO_vs_GFP	1100.8	NA	318.4	-1.73	0.000161629	3	Background
YWHAZ	P63104	LYN	P07948	LYN_DMSO_vs_GFP	474.467	NA	443.633	0.1	0.981866	3	Background
H2AZ2	Q71UI9	LYN	P07948	LYN_DMSO_vs_GFP	641.467	NA	1205.03	1.11	0.00763756	3	Background
CUL4B	Q13620	LYN	P07948	LYN_DMSO_vs_GFP	1507.33	NA	635.367	-1.23	8.33413e-05	3	Background
CNDP2	Q96KP4	LYN	P07948	LYN_DMSO_vs_GFP	549.733	NA	387.167	-0.48	0.00328214	3	Background
PLEKHG2	Q9H7P9	LYN	P07948	LYN_DMSO_vs_GFP	670.767	NA	892.133	0.46	0.00192637	3	Background
BCR	P11274	LYN	P07948	LYN_DMSO_vs_GFP	1253.63	NA	1204.93	-0.02	0.833845	3	Background
INTS14	Q96SY0	LYN	P07948	LYN_DMSO_vs_GFP	1295.03	NA	407.6	-1.75	4.33231e-05	3	Background
FLNC	Q14315	LYN	P07948	LYN_DMSO_vs_GFP	534.333	NA	810.667	0.71	0.221555	3	Background
PPP2R2A	P63151	LYN	P07948	LYN_DMSO_vs_GFP	354.367	NA	370.367	0.19	0.966939	3	Background
PSMA1	P25786	LYN	P07948	LYN_DMSO_vs_GFP	1050.43	NA	1184.63	0.33	0.70092	3	Background
CFDP1	Q9UEE9	LYN	P07948	LYN_DMSO_vs_GFP	1024.5	NA	36.5333	-4.57	0.000124204	3	Background
SMG7	Q92540	LYN	P07948	LYN_DMSO_vs_GFP	943.867	NA	385.3	-1.33	2.20595e-05	3	Background
DCP1B	Q8IZD4	LYN	P07948	LYN_DMSO_vs_GFP	758.667	NA	271.967	-1.4	7.72865e-05	3	Background
CNKSR3	Q6P9H4	LYN	P07948	LYN_DMSO_vs_GFP	56.7667	NA	583.267	3.33	2.20595e-05	3	Interactor
ITCH	Q96J02	LYN	P07948	LYN_DMSO_vs_GFP	119.9	NA	272.8	1.2	0.000902443	3	Background
	Q9Y2R4	LYN	P07948	LYN_DMSO_vs_GFP	785.867	NA	575.933	-0.41	0.00154169	3	Background
FYN	P06241	LYN	P07948	LYN_DMSO_vs_GFP	3.6	NA	34.3333	3.3	2.20595e-05	3	Interactor
RAPH1	Q70E73	LYN	P07948	LYN_DMSO_vs_GFP	201	NA	382.1	0.72	0.00648157	3	Background
MAGI1	Q96QZ7	LYN	P07948	LYN_DMSO_vs_GFP	286.7	NA	797.6	1.54	8.59042e-05	3	Background
ECT2	Q9H8V3	LYN	P07948	LYN_DMSO_vs_GFP	579.167	NA	334.667	-0.88	0.000921988	3	Background
OTUD7B	Q6GQQ9	LYN	P07948	LYN_DMSO_vs_GFP	558.633	NA	1748.73	1.7	0.000255983	3	Background
TTC28	Q96AY4	LYN	P07948	LYN_DMSO_vs_GFP	1255.93	NA	531.833	-1.24	2.20595e-05	3	Background
PEX14	O75381	LYN	P07948	LYN_DMSO_vs_GFP	2018.33	NA	432.5	-2.22	5.96531e-05	3	Background
TSNAX	Q99598	LYN	P07948	LYN_DMSO_vs_GFP	235.967	NA	60.2	-1.96	0.00381949	3	Background
PPIL4	Q8WUA2	LYN	P07948	LYN_DMSO_vs_GFP	518.633	NA	294	-0.83	0.00146	3	Background
PRPF18	Q99633	LYN	P07948	LYN_DMSO_vs_GFP	1575.2	NA	352.467	-2.25	2.20595e-05	3	Background
RRP12	Q5JTH9	LYN	P07948	LYN_DMSO_vs_GFP	400.2	NA	537.567	0.25	0.179894	3	Background
AAK1	Q2M2I8	LYN	P07948	LYN_DMSO_vs_GFP	551.767	NA	334.433	-0.72	0.00270508	3	Background
ALYREF	Q86V81	LYN	P07948	LYN_DMSO_vs_GFP	411.967	NA	198.367	-0.95	0.014789	3	Background
RBM17	Q96I25	LYN	P07948	LYN_DMSO_vs_GFP	1828.43	NA	283.733	-2.7	2.74721e-05	3	Background
HSPA4L	O95757	LYN	P07948	LYN_DMSO_vs_GFP	218.9	NA	223.733	0.03	0.988192	3	Background
LIN54	Q6MZP7	LYN	P07948	LYN_DMSO_vs_GFP	1371.63	NA	331.9	-2.24	0.000541251	3	Background
YWHAE	P62258	LYN	P07948	LYN_DMSO_vs_GFP	457.367	NA	519.067	0.54	0.833845	3	Background
DLG5	Q8TDM6	LYN	P07948	LYN_DMSO_vs_GFP	269.433	NA	543.933	1.05	0.00217825	3	Background
PPM1G	O15355	LYN	P07948	LYN_DMSO_vs_GFP	1105.77	NA	965.133	-0.1	0.320739	3	Background
MSH2	P43246	LYN	P07948	LYN_DMSO_vs_GFP	281.2	NA	244.467	0.01	0.587186	3	Background
SCML2	Q9UQR0	LYN	P07948	LYN_DMSO_vs_GFP	978.3	NA	349.233	-1.55	0.000108657	3	Background
GMEB2	Q9UKD1	LYN	P07948	LYN_DMSO_vs_GFP	1721.17	NA	165.233	-3.43	9.15302e-05	3	Background
U2AF1	Q01081	LYN	P07948	LYN_DMSO_vs_GFP	474.633	NA	599.2	0.41	0.0564648	3	Background
HAT1	O14929	LYN	P07948	LYN_DMSO_vs_GFP	670.667	NA	214.6	-1.63	6.4836e-05	3	Background
FLVCR1	Q9Y5Y0	LYN	P07948	LYN_DMSO_vs_GFP	167.733	NA	2121.87	3.6	3.91252e-05	3	Interactor
COMMD10	Q9Y6G5	LYN	P07948	LYN_DMSO_vs_GFP	1266.73	NA	865.933	-0.55	0.00874081	3	Background
RPL21	P46778	LYN	P07948	LYN_DMSO_vs_GFP	1140.3	NA	1771.37	1.03	0.19208	3	Background
MASTL	Q96GX5	LYN	P07948	LYN_DMSO_vs_GFP	1187.37	NA	158.867	-2.86	0.000181441	3	Background
PARK7	Q99497	LYN	P07948	LYN_DMSO_vs_GFP	2307.7	NA	1478.63	-0.45	0.0727145	3	Background
SUGP1	Q8IWZ8	LYN	P07948	LYN_DMSO_vs_GFP	1266.77	NA	178.067	-2.8	2.20595e-05	3	Background
AKT2	P31751	LYN	P07948	LYN_DMSO_vs_GFP	291.233	NA	896.6	1.55	2.20595e-05	3	Background
ANKS6	Q68DC2	LYN	P07948	LYN_DMSO_vs_GFP	369.633	NA	1047.47	1.55	0.000102194	3	Background
PSMB5	P28074	LYN	P07948	LYN_DMSO_vs_GFP	524.533	NA	728	0.94	0.374602	3	Background
ICE2	Q659A1	LYN	P07948	LYN_DMSO_vs_GFP	1382.83	NA	277.433	-2.46	0.000144391	3	Background
CDV3	Q9UKY7	LYN	P07948	LYN_DMSO_vs_GFP	2344.37	NA	1047.87	-1.33	0.0070769	3	Background
TUBG1	P23258	LYN	P07948	LYN_DMSO_vs_GFP	335.667	NA	369.033	0.15	0.874366	3	Background
KIF16B	Q96L93	LYN	P07948	LYN_DMSO_vs_GFP	78.7667	NA	76.5333	-0.11	0.92431	3	Background
EIF2S2	P20042	LYN	P07948	LYN_DMSO_vs_GFP	268.8	NA	228.967	-0.25	0.0267315	3	Background
GNL3L	Q9NVN8	LYN	P07948	LYN_DMSO_vs_GFP	572.433	NA	303.533	-0.93	0.00101733	3	Background
COIL	P38432	LYN	P07948	LYN_DMSO_vs_GFP	968.933	NA	487.467	-0.9	0.00936722	3	Background
MARK1	Q9P0L2	LYN	P07948	LYN_DMSO_vs_GFP	39.3333	NA	99.4	1.34	0.00116613	3	Background
DIS3	Q9Y2L1	LYN	P07948	LYN_DMSO_vs_GFP	1138.37	NA	992.5	-0.18	0.229036	3	Background
PPP6R3	Q5H9R7	LYN	P07948	LYN_DMSO_vs_GFP	753.767	NA	246.067	-1.55	9.18941e-05	3	Background
MYBL2	P10244	LYN	P07948	LYN_DMSO_vs_GFP	1156.97	NA	274.067	-2.13	2.20595e-05	3	Background
PALM2AKAP2	Q8IXS6	LYN	P07948	LYN_DMSO_vs_GFP	96.3667	NA	860.933	3.23	2.74721e-05	3	Interactor
PRMT1	Q99873	LYN	P07948	LYN_DMSO_vs_GFP	618.8	NA	934.9	0.75	0.0099252	3	Background
RPL19	P84098	LYN	P07948	LYN_DMSO_vs_GFP	2570.93	NA	4327.6	0.99	0.133299	3	Background
XPO5	Q9HAV4	LYN	P07948	LYN_DMSO_vs_GFP	444.767	NA	474.467	0.36	0.989848	3	Background
CASKIN2	Q8WXE0	LYN	P07948	LYN_DMSO_vs_GFP	282	NA	1188.57	2.04	6.56297e-06	3	Interactor
FARSB	Q9NSD9	LYN	P07948	LYN_DMSO_vs_GFP	828.367	NA	697.467	-0.09	0.576675	3	Background
RPL27	P61353	LYN	P07948	LYN_DMSO_vs_GFP	1336.03	NA	2153.73	0.97	0.162613	3	Background
LENG8	Q96PV6	LYN	P07948	LYN_DMSO_vs_GFP	790.8	NA	347.067	-1.28	0.000154232	3	Background
EMSY	Q7Z589	LYN	P07948	LYN_DMSO_vs_GFP	1130.4	NA	163.5	-2.73	4.86058e-05	3	Background
AASDHPPT	Q9NRN7	LYN	P07948	LYN_DMSO_vs_GFP	2488.37	NA	978.367	-1.33	6.88303e-05	3	Background
NCOA7	Q8NI08	LYN	P07948	LYN_DMSO_vs_GFP	556.067	NA	1055.23	0.95	0.000909848	3	Background
SAMD4B	Q5PRF9	LYN	P07948	LYN_DMSO_vs_GFP	1484.23	NA	820.833	-0.78	0.00711011	3	Background
SMARCD1	Q96GM5	LYN	P07948	LYN_DMSO_vs_GFP	179.1	NA	114.8	-0.46	0.154167	3	Background
PES1	O00541	LYN	P07948	LYN_DMSO_vs_GFP	1749.33	NA	1415	-0.25	0.145572	3	Background
RPL27A	P46776	LYN	P07948	LYN_DMSO_vs_GFP	919.9	NA	2534.13	1.91	0.0265207	3	Background
LRBA	P50851	LYN	P07948	LYN_DMSO_vs_GFP	872.967	NA	1290.07	0.59	0.00253766	3	Background
ATAD5	Q96QE3	LYN	P07948	LYN_DMSO_vs_GFP	905.633	NA	469.267	-1	0.00816837	3	Background
TANK	Q92844	LYN	P07948	LYN_DMSO_vs_GFP	652.3	NA	217.567	-1.75	0.000252499	3	Background
LRSAM1	Q6UWE0	LYN	P07948	LYN_DMSO_vs_GFP	586.9	NA	1025.6	0.82	0.000134193	3	Background
RPS18	P62269	LYN	P07948	LYN_DMSO_vs_GFP	2241.73	NA	2633.2	0.31	0.460904	3	Background
OLA1	Q9NTK5	LYN	P07948	LYN_DMSO_vs_GFP	1140.23	NA	1837.13	0.9	0.0196025	3	Background
RNF214	Q8ND24	LYN	P07948	LYN_DMSO_vs_GFP	594.3	NA	155.867	-1.95	3.0115e-05	3	Background
RAB1B	Q9H0U4	LYN	P07948	LYN_DMSO_vs_GFP	89.9333	NA	256.533	1.94	0.0094774	3	Background
PRPS1	P60891	LYN	P07948	LYN_DMSO_vs_GFP	274.933	NA	336.567	0.37	0.336838	3	Background
ATXN2	Q99700	LYN	P07948	LYN_DMSO_vs_GFP	643	NA	208.667	-1.49	0.000489549	3	Background
USP22	Q9UPT9	LYN	P07948	LYN_DMSO_vs_GFP	1708.03	NA	422.267	-2.16	4.7489e-05	3	Background
PCDH9	Q9HC56	LYN	P07948	LYN_DMSO_vs_GFP	192.533	NA	680.667	1.82	4.35142e-05	3	Background
NIPBL	Q6KC79	LYN	P07948	LYN_DMSO_vs_GFP	317.7	NA	172.233	-1.09	0.0106323	3	Background
ABLIM1	O14639	LYN	P07948	LYN_DMSO_vs_GFP	441.767	NA	930.567	1.12	0.000112641	3	Background
QSER1	Q2KHR3	LYN	P07948	LYN_DMSO_vs_GFP	1221.67	NA	229.967	-2.42	2.95088e-05	3	Background
KDM1A	O60341	LYN	P07948	LYN_DMSO_vs_GFP	579.4	NA	659	0.26	0.373108	3	Background
THOC2	Q8NI27	LYN	P07948	LYN_DMSO_vs_GFP	1057.47	NA	961.033	-0.06	0.588274	3	Background
ANKS1A	Q92625	LYN	P07948	LYN_DMSO_vs_GFP	923.033	NA	1396.73	0.59	0.00124425	3	Background
AK2	P54819	LYN	P07948	LYN_DMSO_vs_GFP	829.533	NA	1001.37	0.35	0.609253	3	Background
SDHA	P31040	LYN	P07948	LYN_DMSO_vs_GFP	392.033	NA	497.633	0.42	0.303481	3	Background
SPECC1	Q5M775	LYN	P07948	LYN_DMSO_vs_GFP	221.333	NA	563.367	1.3	0.000144483	3	Background
AAAS	Q9NRG9	LYN	P07948	LYN_DMSO_vs_GFP	1033.57	NA	600.367	-0.89	0.00516303	3	Background
RPL35A	P18077	LYN	P07948	LYN_DMSO_vs_GFP	1468.8	NA	1795.07	0.88	0.703001	3	Background
NOC3L	Q8WTT2	LYN	P07948	LYN_DMSO_vs_GFP	1046.87	NA	1166.33	0.14	0.596595	3	Background
RCC1	P18754	LYN	P07948	LYN_DMSO_vs_GFP	354.9	NA	719.267	1.19	0.00345701	3	Background
ZNF503	Q96F45	LYN	P07948	LYN_DMSO_vs_GFP	488.6	NA	35.0333	-3.95	0.00102087	3	Background
IPO9	Q96P70	LYN	P07948	LYN_DMSO_vs_GFP	868.2	NA	672.8	-0.38	0.0355198	3	Background
BRIX1	Q8TDN6	LYN	P07948	LYN_DMSO_vs_GFP	738.9	NA	884.067	0.41	0.504056	3	Background
DHX16	O60231	LYN	P07948	LYN_DMSO_vs_GFP	1238.7	NA	682.867	-0.82	0.00258275	3	Background
YWHAQ	P27348	LYN	P07948	LYN_DMSO_vs_GFP	68.5667	NA	107	0.61	0.307078	3	Background
GAK	O14976	LYN	P07948	LYN_DMSO_vs_GFP	225.333	NA	117.833	-0.98	0.00342967	3	Background
FSCN1	Q16658	LYN	P07948	LYN_DMSO_vs_GFP	927.3	NA	1166.67	0.64	0.458228	3	Background
NAB1	Q13506	LYN	P07948	LYN_DMSO_vs_GFP	1004.1	NA	248.033	-2.05	4.64513e-05	3	Background
WDR43	Q15061	LYN	P07948	LYN_DMSO_vs_GFP	778.6	NA	786.133	0.15	0.999997	3	Background
NUP62	P37198	LYN	P07948	LYN_DMSO_vs_GFP	984.967	NA	318.833	-1.5	0.000419863	3	Background
EXOC3	O60645	LYN	P07948	LYN_DMSO_vs_GFP	556.167	NA	820.667	0.56	0.00303241	3	Background
RALA	P11233	LYN	P07948	LYN_DMSO_vs_GFP	127.3	NA	304.7	1.26	0.00162737	3	Background
PARD3B	Q8TEW8	LYN	P07948	LYN_DMSO_vs_GFP	208.067	NA	621.2	1.65	6.52942e-05	3	Background
NUDCD2	Q8WVJ2	LYN	P07948	LYN_DMSO_vs_GFP	106.867	NA	81.3667	-0.42	0.171014	3	Background
POLR2A	P24928	LYN	P07948	LYN_DMSO_vs_GFP	1316.9	NA	675.633	-1.04	0.000536713	3	Background
RAB21	Q9UL25	LYN	P07948	LYN_DMSO_vs_GFP	237.667	NA	668	1.5	0.000145973	3	Background
H2AX	P16104	LYN	P07948	LYN_DMSO_vs_GFP	93.4	NA	174.7	0.84	0.0166565	3	Background
PPIB	P23284	LYN	P07948	LYN_DMSO_vs_GFP	1145.6	NA	1917.1	0.92	0.0468007	3	Background
	B8YQ01	LYN	P07948	LYN_DMSO_vs_GFP	83.2667	NA	120.2	0.38	0.0983882	3	Background
CENPH	Q9H3R5	LYN	P07948	LYN_DMSO_vs_GFP	3670.47	NA	709.767	-2.39	9.82336e-05	3	Background
PSMD11	O00231	LYN	P07948	LYN_DMSO_vs_GFP	1575.7	NA	895.5	-0.82	0.00013709	3	Background
KMT2A	Q03164	LYN	P07948	LYN_DMSO_vs_GFP	906.967	NA	381.233	-1.3	4.58908e-05	3	Background
COPB1	P53618	LYN	P07948	LYN_DMSO_vs_GFP	506.367	NA	418.833	-0.31	0.251648	3	Background
ARID1A	O14497	LYN	P07948	LYN_DMSO_vs_GFP	153.867	NA	120.467	-0.14	0.518839	3	Background
PYCR3	Q53H96	LYN	P07948	LYN_DMSO_vs_GFP	311.267	NA	212.533	-0.6	0.0612273	3	Background
CIBAR1	A1XBS5	LYN	P07948	LYN_DMSO_vs_GFP	153.967	NA	614.2	2.12	0.00017715	3	Interactor
API5	Q9BZZ5	LYN	P07948	LYN_DMSO_vs_GFP	714.733	NA	508.933	-0.62	0.137251	3	Background
PPP2R1A	P30153	LYN	P07948	LYN_DMSO_vs_GFP	423.3	NA	480.433	0.15	0.551684	3	Background
LRIG3	Q6UXM1	LYN	P07948	LYN_DMSO_vs_GFP	350.2	NA	920.833	1.35	4.5073e-05	3	Background
FAM117B	Q6P1L5	LYN	P07948	LYN_DMSO_vs_GFP	1068.23	NA	434.067	-1.34	0.000617611	3	Background
PPAT	Q06203	LYN	P07948	LYN_DMSO_vs_GFP	920.067	NA	511.933	-0.76	0.000991312	3	Background
TP53BP1	Q12888	LYN	P07948	LYN_DMSO_vs_GFP	386.2	NA	164.7	-1.1	0.00228876	3	Background
TXNRD1	Q16881	LYN	P07948	LYN_DMSO_vs_GFP	417.9	NA	272.167	-0.73	0.017805	3	Background
SNX5	Q9Y5X3	LYN	P07948	LYN_DMSO_vs_GFP	412.967	NA	447.933	-0.01	0.717947	3	Background
PPFIA1	Q13136	LYN	P07948	LYN_DMSO_vs_GFP	214.1	NA	526.467	1.32	0.000101036	3	Background
FLII	Q13045	LYN	P07948	LYN_DMSO_vs_GFP	301.133	NA	226.667	-0.42	0.00425286	3	Background
NUP42	O15504	LYN	P07948	LYN_DMSO_vs_GFP	1110.03	NA	334.767	-1.73	2.20595e-05	3	Background
CNP	P09543	LYN	P07948	LYN_DMSO_vs_GFP	236.6	NA	673.2	1.47	2.20595e-05	3	Background
PNPT1	Q8TCS8	LYN	P07948	LYN_DMSO_vs_GFP	578.667	NA	557.7	-0.06	0.868319	3	Background
MPP7	Q5T2T1	LYN	P07948	LYN_DMSO_vs_GFP	256.7	NA	1613.9	2.59	2.95088e-05	3	Interactor
NOL9	Q5SY16	LYN	P07948	LYN_DMSO_vs_GFP	360.667	NA	635.467	0.85	0.000634374	3	Background
LARP4B	Q92615	LYN	P07948	LYN_DMSO_vs_GFP	1189.5	NA	422.267	-1.41	6.52942e-05	3	Background
CNNM3	Q8NE01	LYN	P07948	LYN_DMSO_vs_GFP	82.6	NA	689.067	3	2.60078e-05	3	Interactor
SNCB	Q16143	LYN	P07948	LYN_DMSO_vs_GFP	249.3	NA	37.1333	-2.75	0.00103144	3	Background
NAA50	Q9GZZ1	LYN	P07948	LYN_DMSO_vs_GFP	1279.63	NA	1324.1	0.26	0.999997	3	Background
ATAD1	Q8NBU5	LYN	P07948	LYN_DMSO_vs_GFP	349	NA	377.6	0.23	0.832812	3	Background
UNC5B	Q8IZJ1	LYN	P07948	LYN_DMSO_vs_GFP	83.8333	NA	507.533	2.44	8.86892e-05	3	Interactor
IPO4	Q8TEX9	LYN	P07948	LYN_DMSO_vs_GFP	276.233	NA	475.8	0.3	0.387774	3	Background
MCM10	Q7L590	LYN	P07948	LYN_DMSO_vs_GFP	570.933	NA	857.433	0.62	0.133361	3	Background
CDC42BPB	Q9Y5S2	LYN	P07948	LYN_DMSO_vs_GFP	49.3	NA	142.533	1.45	0.00150694	3	Background
VAC14	Q08AM6	LYN	P07948	LYN_DMSO_vs_GFP	649.367	NA	482.733	-0.36	0.0230916	3	Background
FARSA	Q9Y285	LYN	P07948	LYN_DMSO_vs_GFP	877.633	NA	709.2	-0.33	0.070162	3	Background
HNRNPC	P07910	LYN	P07948	LYN_DMSO_vs_GFP	903.2	NA	853.833	0.06	0.892757	3	Background
RPL30	P62888	LYN	P07948	LYN_DMSO_vs_GFP	608.333	NA	954.733	0.9	0.224215	3	Background
DNAJA1	P31689	LYN	P07948	LYN_DMSO_vs_GFP	907.533	NA	1171.6	0.33	0.387937	3	Background
ZCCHC17	Q9NP64	LYN	P07948	LYN_DMSO_vs_GFP	504.1	NA	735.833	0.44	0.0690104	3	Background
FRS2	Q8WU20	LYN	P07948	LYN_DMSO_vs_GFP	52.7333	NA	174.367	1.7	0.00445614	3	Background
USP15	Q9Y4E8	LYN	P07948	LYN_DMSO_vs_GFP	998.167	NA	337.733	-1.57	2.20595e-05	3	Background
NUP54	Q7Z3B4	LYN	P07948	LYN_DMSO_vs_GFP	564.9	NA	262.967	-1.13	0.000716832	3	Background
VPS8	Q8N3P4	LYN	P07948	LYN_DMSO_vs_GFP	349.4	NA	488.433	0.38	0.0940702	3	Background
MDH1	P40925	LYN	P07948	LYN_DMSO_vs_GFP	677.433	NA	1146.2	1.14	0.069425	3	Background
TMEM263	Q8WUH6	LYN	P07948	LYN_DMSO_vs_GFP	713.733	NA	411.367	-0.89	0.0191431	3	Background
SCAF8	Q9UPN6	LYN	P07948	LYN_DMSO_vs_GFP	470.833	NA	220.067	-1.12	0.000575235	3	Background
ARHGAP17	Q68EM7	LYN	P07948	LYN_DMSO_vs_GFP	336.567	NA	405.433	0.23	0.0599142	3	Background
MSH3	P20585	LYN	P07948	LYN_DMSO_vs_GFP	770.5	NA	291	-1.51	8.24347e-05	3	Background
ARF4	P18085	LYN	P07948	LYN_DMSO_vs_GFP	162.633	NA	313.867	1.43	0.0602967	3	Background
POLDIP3	Q9BY77	LYN	P07948	LYN_DMSO_vs_GFP	509.533	NA	183.367	-1.54	0.000192691	3	Background
RECQL	P46063	LYN	P07948	LYN_DMSO_vs_GFP	1208.77	NA	453.767	-1.32	0.000387132	3	Background
C15orf39	Q6ZRI6	LYN	P07948	LYN_DMSO_vs_GFP	817.333	NA	109.467	-2.86	5.70223e-05	3	Background
BICD1	Q96G01	LYN	P07948	LYN_DMSO_vs_GFP	1062.53	NA	1032.43	-0.12	0.887326	3	Background
BRAF	P15056	LYN	P07948	LYN_DMSO_vs_GFP	118.4	NA	182.867	0.5	0.0174403	3	Background
MAP7D2	Q96T17	LYN	P07948	LYN_DMSO_vs_GFP	354.567	NA	80.4333	-2.28	0.00178831	3	Background
MACROH2A2	Q9P0M6	LYN	P07948	LYN_DMSO_vs_GFP	148.9	NA	245.133	0.63	0.0276485	3	Background
EXOC6	Q8TAG9	LYN	P07948	LYN_DMSO_vs_GFP	304.733	NA	393.567	0.35	0.0507067	3	Background
RAB7A	P51149	LYN	P07948	LYN_DMSO_vs_GFP	488.467	NA	976.433	1.06	0.00070606	3	Background
KIF14	Q15058	LYN	P07948	LYN_DMSO_vs_GFP	1094	NA	1174.8	0.09	0.328992	3	Background
ZNHIT6	Q9NWK9	LYN	P07948	LYN_DMSO_vs_GFP	2637.17	NA	585.7	-2.59	0.00111494	3	Background
TFCP2	Q12800	LYN	P07948	LYN_DMSO_vs_GFP	833.5	NA	370	-1.15	0.000507197	3	Background
LMTK2	Q8IWU2	LYN	P07948	LYN_DMSO_vs_GFP	75.3667	NA	126.833	0.75	0.00301564	3	Background
PSMD6	Q15008	LYN	P07948	LYN_DMSO_vs_GFP	1528.5	NA	1224.53	-0.36	0.0930374	3	Background
SNRPA1	P09661	LYN	P07948	LYN_DMSO_vs_GFP	563.167	NA	510.567	-0.25	0.778454	3	Background
PHAX	Q9H814	LYN	P07948	LYN_DMSO_vs_GFP	1322.63	NA	776.233	-0.78	0.0322076	3	Background
FUBP1	Q96AE4	LYN	P07948	LYN_DMSO_vs_GFP	623.7	NA	265.7	-1	0.00417714	3	Background
FLOT1	O75955	LYN	P07948	LYN_DMSO_vs_GFP	284.1	NA	533.667	1.08	0.0156908	3	Background
SDCBP	O00560	LYN	P07948	LYN_DMSO_vs_GFP	414.467	NA	289.5	-0.56	0.00549841	3	Background
PDLIM3	Q53GG5	LYN	P07948	LYN_DMSO_vs_GFP	108.3	NA	61.8333	-0.95	0.0436803	3	Background
PLCB1	Q9NQ66	LYN	P07948	LYN_DMSO_vs_GFP	393.1	NA	1092.93	1.59	5.10101e-05	3	Background
LONP1	P36776	LYN	P07948	LYN_DMSO_vs_GFP	166.4	NA	215.533	0.57	0.326161	3	Background
ATAD3B	Q5T9A4	LYN	P07948	LYN_DMSO_vs_GFP	85.3667	NA	144.267	0.82	0.00852867	3	Background
BCAR1	P56945	LYN	P07948	LYN_DMSO_vs_GFP	103.4	NA	98.4333	-0.04	0.880273	3	Background
POGZ	Q7Z3K3	LYN	P07948	LYN_DMSO_vs_GFP	930.067	NA	414.067	-1.26	0.000868439	3	Background
VPS33A	Q96AX1	LYN	P07948	LYN_DMSO_vs_GFP	1184.6	NA	619.067	-0.93	0.000111082	3	Background
SF3A2	Q15428	LYN	P07948	LYN_DMSO_vs_GFP	338.267	NA	344.9	0.07	0.99728	3	Background
SIPA1L3	O60292	LYN	P07948	LYN_DMSO_vs_GFP	366.167	NA	568.833	0.6	0.0379015	3	Background
BYSL	Q13895	LYN	P07948	LYN_DMSO_vs_GFP	842.233	NA	402.8	-1.1	0.00213896	3	Background
CTNNAL1	Q9UBT7	LYN	P07948	LYN_DMSO_vs_GFP	157.8	NA	468.533	1.43	0.000408158	3	Background
DRG2	P55039	LYN	P07948	LYN_DMSO_vs_GFP	1978.27	NA	1036.63	-0.97	0.00193686	3	Background
CENPV	Q7Z7K6	LYN	P07948	LYN_DMSO_vs_GFP	804.667	NA	1105.67	0.38	0.00892999	3	Background
GTF3C5	Q9Y5Q8	LYN	P07948	LYN_DMSO_vs_GFP	911.667	NA	405.533	-1.27	0.00113057	3	Background
SEC63	Q9UGP8	LYN	P07948	LYN_DMSO_vs_GFP	623.567	NA	811.1	0.48	0.179037	3	Background
ARHGEF7	Q14155	LYN	P07948	LYN_DMSO_vs_GFP	705.533	NA	360.2	-1.09	0.000490835	3	Background
CLMN	Q96JQ2	LYN	P07948	LYN_DMSO_vs_GFP	366.967	NA	239.633	-0.58	0.00128058	3	Background
RABL6	Q3YEC7	LYN	P07948	LYN_DMSO_vs_GFP	495.933	NA	350.1	-0.41	0.00311484	3	Background
DLG2	Q15700	LYN	P07948	LYN_DMSO_vs_GFP	33.1667	NA	265.333	2.92	9.01932e-05	3	Interactor
CWF19L1	Q69YN2	LYN	P07948	LYN_DMSO_vs_GFP	258.267	NA	105.833	-1.23	0.0207514	3	Background
ACOT1	Q86TX2	LYN	P07948	LYN_DMSO_vs_GFP	2106.13	NA	841.3	-1.33	2.20595e-05	3	Background
MCM3AP	O60318	LYN	P07948	LYN_DMSO_vs_GFP	285.267	NA	253.233	-0.08	0.675493	3	Background
STAMBP	O95630	LYN	P07948	LYN_DMSO_vs_GFP	497.833	NA	334.4	-0.68	0.00905414	3	Background
PWP2	Q15269	LYN	P07948	LYN_DMSO_vs_GFP	432.2	NA	377.867	-0.19	0.134373	3	Background
WDCP	Q9H6R7	LYN	P07948	LYN_DMSO_vs_GFP	224.467	NA	72.7667	-1.89	0.00192303	3	Background
PRDX3	P30048	LYN	P07948	LYN_DMSO_vs_GFP	713.7	NA	1697.33	1.37	0.00427531	3	Background
HEATR1	Q9H583	LYN	P07948	LYN_DMSO_vs_GFP	708	NA	1114.53	0.56	0.0208094	3	Background
PBK	Q96KB5	LYN	P07948	LYN_DMSO_vs_GFP	1180	NA	608.7	-1.01	0.00108635	3	Background
MTMR6	Q9Y217	LYN	P07948	LYN_DMSO_vs_GFP	379.367	NA	208.367	-0.93	0.000735219	3	Background
TK1	P04183	LYN	P07948	LYN_DMSO_vs_GFP	1155	NA	1447.37	0.04	0.327857	3	Background
KATNA1	O75449	LYN	P07948	LYN_DMSO_vs_GFP	911.767	NA	457.8	-1.16	0.00169291	3	Background
PRMT5	O14744	LYN	P07948	LYN_DMSO_vs_GFP	981.4	NA	1317.5	0.66	0.205036	3	Background
PSMD7	P51665	LYN	P07948	LYN_DMSO_vs_GFP	661.233	NA	372.3	-0.6	0.0648784	3	Background
RAI1	Q7Z5J4	LYN	P07948	LYN_DMSO_vs_GFP	127.933	NA	108.8	-0.77	0.729864	3	Background
RPL7L1	Q6DKI1	LYN	P07948	LYN_DMSO_vs_GFP	493.7	NA	1110.3	1.27	0.00163187	3	Background
DYNC1LI2	O43237	LYN	P07948	LYN_DMSO_vs_GFP	511.733	NA	272.067	-0.96	0.000839403	3	Background
KDM3A	Q9Y4C1	LYN	P07948	LYN_DMSO_vs_GFP	513.4	NA	263.667	-0.96	0.000157052	3	Background
TPP2	P29144	LYN	P07948	LYN_DMSO_vs_GFP	508.633	NA	709.033	0.48	0.00297475	3	Background
XPO1	O14980	LYN	P07948	LYN_DMSO_vs_GFP	399.8	NA	516.533	0.47	0.0646771	3	Background
RALY	Q9UKM9	LYN	P07948	LYN_DMSO_vs_GFP	451.267	NA	627.867	0.58	0.113773	3	Background
HNRNPAB	Q99729	LYN	P07948	LYN_DMSO_vs_GFP	652.333	NA	627.533	0.21	0.999997	3	Background
KHDRBS1	Q07666	LYN	P07948	LYN_DMSO_vs_GFP	1009.3	NA	1837.2	1.04	0.0262161	3	Background
ROBO2	Q9HCK4	LYN	P07948	LYN_DMSO_vs_GFP	184.667	NA	998	2.33	2.20595e-05	3	Interactor
SEC24A	O95486	LYN	P07948	LYN_DMSO_vs_GFP	634.8	NA	301.5	-1.13	0.000736534	3	Background
ZMAT2	Q96NC0	LYN	P07948	LYN_DMSO_vs_GFP	934.733	NA	247.767	-1.92	3.25604e-05	3	Background
PSIP1	O75475	LYN	P07948	LYN_DMSO_vs_GFP	926.1	NA	306.233	-1.59	3.40329e-05	3	Background
RCN2	Q14257	LYN	P07948	LYN_DMSO_vs_GFP	131.7	NA	162.933	0.5	0.637654	3	Background
SLC38A2	Q96QD8	LYN	P07948	LYN_DMSO_vs_GFP	163.2	NA	703.667	2.13	0.000148416	3	Interactor
CPSF3	Q9UKF6	LYN	P07948	LYN_DMSO_vs_GFP	1280.37	NA	726.433	-0.96	0.00428779	3	Background
LTA4H	P09960	LYN	P07948	LYN_DMSO_vs_GFP	281.833	NA	340.133	0.42	0.52578	3	Background
JCAD	Q9P266	LYN	P07948	LYN_DMSO_vs_GFP	37.4	NA	62.7333	0.86	0.00777585	3	Background
CSK	P41240	LYN	P07948	LYN_DMSO_vs_GFP	581.667	NA	720.233	0.24	0.0340853	3	Background
POLD1	P28340	LYN	P07948	LYN_DMSO_vs_GFP	1041.3	NA	845.067	-0.35	0.157709	3	Background
NACA	Q13765	LYN	P07948	LYN_DMSO_vs_GFP	870.167	NA	539.367	-0.94	0.0838276	3	Background
RFC4	P35249	LYN	P07948	LYN_DMSO_vs_GFP	638.533	NA	298.967	-1.04	0.000689417	3	Background
EGLN1	Q9GZT9	LYN	P07948	LYN_DMSO_vs_GFP	439.167	NA	257.433	-0.84	0.00255447	3	Background
PHF10	Q8WUB8	LYN	P07948	LYN_DMSO_vs_GFP	547.433	NA	88.1333	-2.48	0.0018875	3	Background
PRDX4	Q13162	LYN	P07948	LYN_DMSO_vs_GFP	357.367	NA	405.633	0.43	0.773911	3	Background
KIF5A	Q12840	LYN	P07948	LYN_DMSO_vs_GFP	132.9	NA	159.667	1.19	0.954817	3	Background
RPS13	P62277	LYN	P07948	LYN_DMSO_vs_GFP	828.233	NA	1520.87	1.02	0.050887	3	Background
	Q9Y2D5	LYN	P07948	LYN_DMSO_vs_GFP	343.967	NA	224.7	-0.56	0.0599029	3	Background
GGA1	Q9UJY5	LYN	P07948	LYN_DMSO_vs_GFP	743.067	NA	558.733	-0.63	0.145572	3	Background
RAC1	P63000	LYN	P07948	LYN_DMSO_vs_GFP	607.2	NA	1704.73	1.68	0.000561496	3	Background
PFAS	O15067	LYN	P07948	LYN_DMSO_vs_GFP	166.4	NA	231	0.53	0.293417	3	Background
MRPL21	Q7Z2W9	LYN	P07948	LYN_DMSO_vs_GFP	119.5	NA	180.5	0.79	0.165035	3	Background
NOB1	Q9ULX3	LYN	P07948	LYN_DMSO_vs_GFP	699.5	NA	481.2	-0.51	0.00288362	3	Background
PPP1R13B	Q96KQ4	LYN	P07948	LYN_DMSO_vs_GFP	77.4667	NA	152.1	0.97	0.00653965	3	Background
SLC19A1	P41440	LYN	P07948	LYN_DMSO_vs_GFP	147.2	NA	1514.1	3.51	2.57619e-05	3	Interactor
	P18887	LYN	P07948	LYN_DMSO_vs_GFP	203	NA	97.4667	-1.24	0.0104838	3	Background
JMY	Q8N9B5	LYN	P07948	LYN_DMSO_vs_GFP	643.967	NA	257.867	-1.34	0.00155692	3	Background
WDHD1	O75717	LYN	P07948	LYN_DMSO_vs_GFP	628.567	NA	218.1	-1.58	6.72114e-05	3	Background
ITSN1	Q15811	LYN	P07948	LYN_DMSO_vs_GFP	281.9	NA	471.7	0.79	0.00149738	3	Background
SKP1	P63208	LYN	P07948	LYN_DMSO_vs_GFP	1450.1	NA	532.367	-1.43	0.000101617	3	Background
USP16	Q9Y5T5	LYN	P07948	LYN_DMSO_vs_GFP	516.867	NA	184.167	-1.56	0.000640316	3	Background
SMG8	Q8ND04	LYN	P07948	LYN_DMSO_vs_GFP	486.333	NA	187.6	-1.4	3.58126e-05	3	Background
WRNIP1	Q96S55	LYN	P07948	LYN_DMSO_vs_GFP	569.067	NA	130.9	-2.39	0.00231244	3	Background
IFI16	Q16666	LYN	P07948	LYN_DMSO_vs_GFP	391.933	NA	188.2	-1.03	0.000584562	3	Background
YBX1	P67809	LYN	P07948	LYN_DMSO_vs_GFP	90.3333	NA	108.2	0.41	0.651042	3	Background
TAF9B	Q9HBM6	LYN	P07948	LYN_DMSO_vs_GFP	491.667	NA	45.1667	-3.49	0.000888892	3	Background
PYGB	P11216	LYN	P07948	LYN_DMSO_vs_GFP	360.033	NA	278.4	-0.45	0.0318274	3	Background
ARFIP2	P53365	LYN	P07948	LYN_DMSO_vs_GFP	184.667	NA	115.533	-0.74	0.0560527	3	Background
GOLGA5	Q8TBA6	LYN	P07948	LYN_DMSO_vs_GFP	437.433	NA	242.767	-0.84	0.000264386	3	Background
SP2	Q02086	LYN	P07948	LYN_DMSO_vs_GFP	252.767	NA	67.7667	-1.69	0.000477883	3	Background
RBMX	P38159	LYN	P07948	LYN_DMSO_vs_GFP	719.233	NA	976.867	0.45	0.279442	3	Background
L3MBTL3	Q96JM7	LYN	P07948	LYN_DMSO_vs_GFP	2177.73	NA	500.367	-2.21	6.49137e-05	3	Background
NOL11	Q9H8H0	LYN	P07948	LYN_DMSO_vs_GFP	552	NA	894.233	0.66	0.00030507	3	Background
	O94854	LYN	P07948	LYN_DMSO_vs_GFP	115.233	NA	969.733	3	2.20595e-05	3	Interactor
SMARCA4	P51532	LYN	P07948	LYN_DMSO_vs_GFP	517.833	NA	769.433	0.57	0.0126004	3	Background
PFKL	P17858	LYN	P07948	LYN_DMSO_vs_GFP	79.5667	NA	130.667	0.52	0.0247603	3	Background
GABPA	Q06546	LYN	P07948	LYN_DMSO_vs_GFP	486.2	NA	172.7	-1.41	0.000254332	3	Background
DNMT1	P26358	LYN	P07948	LYN_DMSO_vs_GFP	589.833	NA	717.2	0.37	0.317692	3	Background
TPR	P12270	LYN	P07948	LYN_DMSO_vs_GFP	373.5	NA	278.4	-0.56	0.179847	3	Background
STRN3	Q13033	LYN	P07948	LYN_DMSO_vs_GFP	99.6	NA	62.3	-1	0.150776	3	Background
NOS1AP	O75052	LYN	P07948	LYN_DMSO_vs_GFP	280.6	NA	797.733	1.41	0.000356398	3	Background
EBNA1BP2	Q99848	LYN	P07948	LYN_DMSO_vs_GFP	763.833	NA	896.267	0.25	0.0549074	3	Background
GOPC	Q9HD26	LYN	P07948	LYN_DMSO_vs_GFP	660.933	NA	874.233	0.37	0.00902691	3	Background
	Q9HCJ0	LYN	P07948	LYN_DMSO_vs_GFP	59.3	NA	24.5333	-1.45	0.00570212	3	Background
ACBD3	Q9H3P7	LYN	P07948	LYN_DMSO_vs_GFP	518.3	NA	843.4	0.69	0.0653507	3	Background
KIF5C	O60282	LYN	P07948	LYN_DMSO_vs_GFP	65.8	NA	44.7333	-0.53	0.0424781	3	Background
GPKOW	Q92917	LYN	P07948	LYN_DMSO_vs_GFP	736.1	NA	56.4333	-3.51	0.000854798	3	Background
TBCB	Q99426	LYN	P07948	LYN_DMSO_vs_GFP	726.3	NA	311.333	-1.21	0.0503198	3	Background
GPATCH8	Q9UKJ3	LYN	P07948	LYN_DMSO_vs_GFP	500.733	NA	132.167	-1.91	6.26877e-05	3	Background
ABCD3	P28288	LYN	P07948	LYN_DMSO_vs_GFP	1452.33	NA	983.233	-0.62	0.0269191	3	Background
TOMM34	Q15785	LYN	P07948	LYN_DMSO_vs_GFP	500.133	NA	326	-0.52	0.0261134	3	Background
DNAJC21	Q5F1R6	LYN	P07948	LYN_DMSO_vs_GFP	209.133	NA	78.0333	-1.46	0.00241692	3	Background
ACAT2	Q9BWD1	LYN	P07948	LYN_DMSO_vs_GFP	203.533	NA	312.333	0.76	0.143687	3	Background
BOP1	Q14137	LYN	P07948	LYN_DMSO_vs_GFP	497.567	NA	669.5	0.46	0.0427428	3	Background
PYGL	P06737	LYN	P07948	LYN_DMSO_vs_GFP	226.267	NA	158.867	-0.45	0.304643	3	Background
HMCES	Q96FZ2	LYN	P07948	LYN_DMSO_vs_GFP	2231.4	NA	677.133	-1.77	6.52942e-05	3	Background
VAPA	Q9P0L0	LYN	P07948	LYN_DMSO_vs_GFP	1306.33	NA	1620.4	0.38	0.0146138	3	Background
ANXA6	P08133	LYN	P07948	LYN_DMSO_vs_GFP	458.833	NA	450.667	-0.01	0.999997	3	Background
JUND	P17535	LYN	P07948	LYN_DMSO_vs_GFP	528.067	NA	44.3	-3.69	6.38198e-05	3	Background
SCAF4	O95104	LYN	P07948	LYN_DMSO_vs_GFP	367.233	NA	170.333	-1.22	0.0014805	3	Background
SNX6	Q9UNH7	LYN	P07948	LYN_DMSO_vs_GFP	1876.43	NA	1031	-0.9	0.000254332	3	Background
DNAJC17	Q9NVM6	LYN	P07948	LYN_DMSO_vs_GFP	728.2	NA	131.967	-2.47	0.000112618	3	Background
CHAF1A	Q13111	LYN	P07948	LYN_DMSO_vs_GFP	723.667	NA	315.8	-1.18	8.86892e-05	3	Background
SASS6	Q6UVJ0	LYN	P07948	LYN_DMSO_vs_GFP	577.933	NA	258.467	-1.05	0.00134206	3	Background
SCAMP2	O15127	LYN	P07948	LYN_DMSO_vs_GFP	95.3667	NA	165.3	0.79	0.0659635	3	Background
DDX19A	Q9NUU7	LYN	P07948	LYN_DMSO_vs_GFP	654.533	NA	528.4	-0.23	0.0711569	3	Background
APC	P25054	LYN	P07948	LYN_DMSO_vs_GFP	224	NA	317.933	0.48	0.00154553	3	Background
CWC27	Q6UX04	LYN	P07948	LYN_DMSO_vs_GFP	338.9	NA	89.4667	-1.71	0.00181389	3	Background
DPP9	Q86TI2	LYN	P07948	LYN_DMSO_vs_GFP	1390.53	NA	520.433	-1.51	0.000108944	3	Background
STX5	Q13190	LYN	P07948	LYN_DMSO_vs_GFP	597.533	NA	352.433	-0.77	0.0252863	3	Background
KPNA4	O00629	LYN	P07948	LYN_DMSO_vs_GFP	207.633	NA	183	-0.03	0.810256	3	Background
	Q10567	LYN	P07948	LYN_DMSO_vs_GFP	82.4667	NA	138.4	0.75	0.000639582	3	Background
RBM25	P49756	LYN	P07948	LYN_DMSO_vs_GFP	761.767	NA	282.567	-1.62	0.00392556	3	Background
DNAJC11	Q9NVH1	LYN	P07948	LYN_DMSO_vs_GFP	1136.07	NA	1005.5	-0.15	0.134691	3	Background
PPP3CA	Q08209	LYN	P07948	LYN_DMSO_vs_GFP	361.7	NA	741.533	1	5.99751e-05	3	Background
TCERG1	O14776	LYN	P07948	LYN_DMSO_vs_GFP	728.5	NA	440.767	-0.74	8.51847e-05	3	Background
UTP18	Q9Y5J1	LYN	P07948	LYN_DMSO_vs_GFP	206.1	NA	152.7	-0.34	0.0932984	3	Background
ZWINT	O95229	LYN	P07948	LYN_DMSO_vs_GFP	435.767	NA	128.967	-1.92	6.8225e-05	3	Background
TXLNG	Q9NUQ3	LYN	P07948	LYN_DMSO_vs_GFP	662.2	NA	143.333	-2.26	4.42371e-05	3	Background
TNPO2	O14787	LYN	P07948	LYN_DMSO_vs_GFP	223.867	NA	92.8667	-1.23	0.00256863	3	Background
GSR	P00390	LYN	P07948	LYN_DMSO_vs_GFP	293.833	NA	324.033	0.16	0.560213	3	Background
REXO4	Q9GZR2	LYN	P07948	LYN_DMSO_vs_GFP	1248.33	NA	448.867	-1.46	0.000237082	3	Background
SET	Q01105	LYN	P07948	LYN_DMSO_vs_GFP	242.3	NA	152.967	-0.66	0.000194561	3	Background
ISYNA1	Q9NPH2	LYN	P07948	LYN_DMSO_vs_GFP	1209.27	NA	486.567	-1.32	4.84693e-05	3	Background
PCNT	O95613	LYN	P07948	LYN_DMSO_vs_GFP	927.733	NA	383.667	-1.27	2.20595e-05	3	Background
NDRG3	Q9UGV2	LYN	P07948	LYN_DMSO_vs_GFP	810.167	NA	540.667	-0.64	0.066666	3	Background
CASK	O14936	LYN	P07948	LYN_DMSO_vs_GFP	413.033	NA	940.4	1.17	0.000126352	3	Background
USP9X	Q93008	LYN	P07948	LYN_DMSO_vs_GFP	479.3	NA	528.133	0.26	0.663052	3	Background
CYLD	Q9NQC7	LYN	P07948	LYN_DMSO_vs_GFP	574.533	NA	409.4	-0.51	0.00239341	3	Background
PIK3C3	Q8NEB9	LYN	P07948	LYN_DMSO_vs_GFP	502.167	NA	424.733	-0.24	0.0615713	3	Background
H2AC21	Q8IUE6	LYN	P07948	LYN_DMSO_vs_GFP	84.0333	NA	152.9	0.47	0.448714	3	Background
CCDC22	O60826	LYN	P07948	LYN_DMSO_vs_GFP	108.733	NA	68.7	-0.68	0.020708	3	Background
ZC3H11B	A0A1B0GTU1	LYN	P07948	LYN_DMSO_vs_GFP	129.633	NA	14	-3.12	0.000925013	3	Background
POLD3	Q15054	LYN	P07948	LYN_DMSO_vs_GFP	546.633	NA	116.5	-2.25	4.22735e-05	3	Background
MTSS2	Q765P7	LYN	P07948	LYN_DMSO_vs_GFP	258.233	NA	301.8	0.23	0.496998	3	Background
RPL26	P61254	LYN	P07948	LYN_DMSO_vs_GFP	558.967	NA	1466.03	2.02	0.088812	3	Background
PPP1R2	P41236	LYN	P07948	LYN_DMSO_vs_GFP	1821.67	NA	644.767	-1.66	0.000369027	3	Background
PAPOLA	P51003	LYN	P07948	LYN_DMSO_vs_GFP	410.433	NA	203.433	-1.06	0.00367776	3	Background
PPP2R5D	Q14738	LYN	P07948	LYN_DMSO_vs_GFP	368.633	NA	368	0.01	0.999997	3	Background
YWHAB	P31946	LYN	P07948	LYN_DMSO_vs_GFP	83.5667	NA	105.333	0.78	0.801463	3	Background
STX7	O15400	LYN	P07948	LYN_DMSO_vs_GFP	72.4333	NA	222.867	1.64	0.00129821	3	Background
WDR20	Q8TBZ3	LYN	P07948	LYN_DMSO_vs_GFP	103.6	NA	436.867	2.03	0.000175891	3	Interactor
GTPBP2	Q9BX10	LYN	P07948	LYN_DMSO_vs_GFP	267.067	NA	1424.03	2.4	8.6624e-05	3	Interactor
USP33	Q8TEY7	LYN	P07948	LYN_DMSO_vs_GFP	403.767	NA	296.867	-0.39	0.00435654	3	Background
NSD2	O96028	LYN	P07948	LYN_DMSO_vs_GFP	976.433	NA	381.633	-1.39	0.000260887	3	Background
RNF121	Q9H920	LYN	P07948	LYN_DMSO_vs_GFP	595.767	NA	289.3	-1.11	0.00197893	3	Background
NPEPPS	P55786	LYN	P07948	LYN_DMSO_vs_GFP	650.933	NA	809.133	0.25	0.211916	3	Background
ABCC4	O15439	LYN	P07948	LYN_DMSO_vs_GFP	204.267	NA	441.633	1.18	0.000315791	3	Background
AIFM1	O95831	LYN	P07948	LYN_DMSO_vs_GFP	282.667	NA	518.9	1	0.00592583	3	Background
SPAG1	Q07617	LYN	P07948	LYN_DMSO_vs_GFP	275.133	NA	759.433	1.46	6.43145e-05	3	Background
PLS3	P13797	LYN	P07948	LYN_DMSO_vs_GFP	143.4	NA	140.1	-0.18	0.988108	3	Background
RTN3	O95197	LYN	P07948	LYN_DMSO_vs_GFP	373.4	NA	201.9	-0.84	0.00734444	3	Background
SH3GL2	Q99962	LYN	P07948	LYN_DMSO_vs_GFP	215.1	NA	176.533	-0.23	0.383089	3	Background
MPHOSPH9	Q99550	LYN	P07948	LYN_DMSO_vs_GFP	691.167	NA	187.067	-1.85	2.55087e-05	3	Background
PNN	Q9H307	LYN	P07948	LYN_DMSO_vs_GFP	245.5	NA	292.133	0.3	0.0725322	3	Background
IRAK1	P51617	LYN	P07948	LYN_DMSO_vs_GFP	270.6	NA	150.367	-0.79	0.000822017	3	Background
UFD1	Q92890	LYN	P07948	LYN_DMSO_vs_GFP	881.433	NA	492.367	-0.85	0.00104423	3	Background
ZNF512B	Q96KM6	LYN	P07948	LYN_DMSO_vs_GFP	703.533	NA	214.533	-1.75	0.000634737	3	Background
PRKAB1	Q9Y478	LYN	P07948	LYN_DMSO_vs_GFP	1173.2	NA	535	-1.29	0.00124489	3	Background
LARP4	Q71RC2	LYN	P07948	LYN_DMSO_vs_GFP	203.167	NA	85.1667	-1.12	0.00279712	3	Background
FBXO5	Q9UKT4	LYN	P07948	LYN_DMSO_vs_GFP	781.933	NA	468.133	-0.89	0.00320329	3	Background
OXSR1	O95747	LYN	P07948	LYN_DMSO_vs_GFP	440.733	NA	582.4	0.42	0.0380844	3	Background
NLE1	Q9NVX2	LYN	P07948	LYN_DMSO_vs_GFP	286.567	NA	339.167	0.39	0.285283	3	Background
H3-3A; H3-3B	P84243	LYN	P07948	LYN_DMSO_vs_GFP	76	NA	52.9667	-0.45	0.0490072	3	Background
RAB1A	P62820	LYN	P07948	LYN_DMSO_vs_GFP	81.7	NA	167.467	1.03	0.00126516	3	Background
NOP53	Q9NZM5	LYN	P07948	LYN_DMSO_vs_GFP	120.2	NA	114.067	0.06	0.985746	3	Background
SPICE1	Q8N0Z3	LYN	P07948	LYN_DMSO_vs_GFP	351.467	NA	100.433	-1.81	0.000349063	3	Background
TOMM70	O94826	LYN	P07948	LYN_DMSO_vs_GFP	304.6	NA	464.7	0.63	0.00536778	3	Background
ZMYM1	Q5SVZ6	LYN	P07948	LYN_DMSO_vs_GFP	752.967	NA	502.1	-0.65	0.00129394	3	Background
MTREX	P42285	LYN	P07948	LYN_DMSO_vs_GFP	405.033	NA	470.6	0.29	0.222929	3	Background
ARID3B	Q8IVW6	LYN	P07948	LYN_DMSO_vs_GFP	540.833	NA	353.9	-0.8	0.0226919	3	Background
PPP4R3A	Q6IN85	LYN	P07948	LYN_DMSO_vs_GFP	906.133	NA	292.1	-1.67	0.000544422	3	Background
DDX56	Q9NY93	LYN	P07948	LYN_DMSO_vs_GFP	501.433	NA	359.133	-0.47	0.0921616	3	Background
IGF2BP3	O00425	LYN	P07948	LYN_DMSO_vs_GFP	932.567	NA	954.267	0.3	0.999997	3	Background
GOLGA2	Q08379	LYN	P07948	LYN_DMSO_vs_GFP	127.3	NA	76.8333	-0.74	0.0225873	3	Background
DNAJC7	Q99615	LYN	P07948	LYN_DMSO_vs_GFP	1050.03	NA	997.967	-0.09	0.917904	3	Background
UPF3B	Q9BZI7	LYN	P07948	LYN_DMSO_vs_GFP	691.3	NA	768.133	0.19	0.45208	3	Background
WDR18	Q9BV38	LYN	P07948	LYN_DMSO_vs_GFP	467.733	NA	465.3	-0.11	0.999997	3	Background
CRCP	O75575	LYN	P07948	LYN_DMSO_vs_GFP	585.467	NA	310.567	-1.11	0.00473401	3	Background
ATP5MG	O75964	LYN	P07948	LYN_DMSO_vs_GFP	603.233	NA	1093.7	1.09	0.0391085	3	Background
CHMP2B	Q9UQN3	LYN	P07948	LYN_DMSO_vs_GFP	720.967	NA	658.267	-0.22	0.835951	3	Background
AP2B1	P63010	LYN	P07948	LYN_DMSO_vs_GFP	437.333	NA	297.133	-0.58	0.00536778	3	Background
RPS6KA3	P51812	LYN	P07948	LYN_DMSO_vs_GFP	91.2333	NA	110.133	0.14	0.294053	3	Background
GTF2A1	P52655	LYN	P07948	LYN_DMSO_vs_GFP	1136.67	NA	98.2	-3.51	0.000576762	3	Background
PDS5A	Q29RF7	LYN	P07948	LYN_DMSO_vs_GFP	269	NA	291.333	0.08	0.729864	3	Background
BBX	Q8WY36	LYN	P07948	LYN_DMSO_vs_GFP	626.633	NA	197.133	-1.69	3.99591e-05	3	Background
ELAVL1	Q15717	LYN	P07948	LYN_DMSO_vs_GFP	275.1	NA	422.067	0.83	0.0707594	3	Background
TACC2	O95359	LYN	P07948	LYN_DMSO_vs_GFP	616.867	NA	181.3	-1.76	0.000161013	3	Background
VPS50	Q96JG6	LYN	P07948	LYN_DMSO_vs_GFP	512.333	NA	374.1	-0.35	0.0091851	3	Background
PDCD4	Q53EL6	LYN	P07948	LYN_DMSO_vs_GFP	122.8	NA	28.3333	-2.03	0.00104238	3	Background
ETFA	P13804	LYN	P07948	LYN_DMSO_vs_GFP	22.6667	NA	27.2667	0.23	0.410734	3	Background
STRN	O43815	LYN	P07948	LYN_DMSO_vs_GFP	449.133	NA	223.5	-0.97	0.00382297	3	Background
DLAT	P10515	LYN	P07948	LYN_DMSO_vs_GFP	217.4	NA	337.733	0.74	0.0192471	3	Background
ACSL4	O60488	LYN	P07948	LYN_DMSO_vs_GFP	55.4333	NA	165.733	1.54	0.00032845	3	Background
C12orf57	Q99622	LYN	P07948	LYN_DMSO_vs_GFP	438.033	NA	104.567	-2.16	0.001503	3	Background
STIP1	P31948	LYN	P07948	LYN_DMSO_vs_GFP	722.467	NA	327.2	-1.04	0.012145	3	Background
ADSL	P30566	LYN	P07948	LYN_DMSO_vs_GFP	333.367	NA	88.1	-1.84	2.55011e-05	3	Background
CAMK2G	Q13555	LYN	P07948	LYN_DMSO_vs_GFP	205.133	NA	167.367	-0.32	0.00982263	3	Background
AKAP5	P24588	LYN	P07948	LYN_DMSO_vs_GFP	124.467	NA	1134.1	3.28	7.29128e-05	3	Interactor
CAV1	Q03135	LYN	P07948	LYN_DMSO_vs_GFP	526.9	NA	3296.33	2.62	0.000105496	3	Interactor
BCAS2	O75934	LYN	P07948	LYN_DMSO_vs_GFP	597	NA	118.767	-2.34	2.55011e-05	3	Background
NSD1	Q96L73	LYN	P07948	LYN_DMSO_vs_GFP	885.467	NA	147.9	-2.53	7.31633e-05	3	Background
HYCC1	Q9BYI3	LYN	P07948	LYN_DMSO_vs_GFP	383.667	NA	1297.57	1.86	0.000195947	3	Background
RPL23A	P62750	LYN	P07948	LYN_DMSO_vs_GFP	914.067	NA	1430.33	0.84	0.0533902	3	Background
COG2	Q14746	LYN	P07948	LYN_DMSO_vs_GFP	382.933	NA	219.033	-0.77	0.000381112	3	Background
RBM27	Q9P2N5	LYN	P07948	LYN_DMSO_vs_GFP	774.2	NA	203.633	-1.9	3.286e-05	3	Background
FUS	P35637	LYN	P07948	LYN_DMSO_vs_GFP	428.4	NA	96.7	-2.08	8.29777e-05	3	Background
CPSF7	Q8N684	LYN	P07948	LYN_DMSO_vs_GFP	613.167	NA	329.567	-0.88	0.000633019	3	Background
NUP160	Q12769	LYN	P07948	LYN_DMSO_vs_GFP	248.9	NA	242.833	0.11	0.983509	3	Background
PUS1	Q9Y606	LYN	P07948	LYN_DMSO_vs_GFP	461.2	NA	460.6	-0.04	0.999997	3	Background
RBM12	Q9NTZ6	LYN	P07948	LYN_DMSO_vs_GFP	2839.63	NA	607.667	-2.11	0.000274026	3	Background
CSNK2A1	P68400	LYN	P07948	LYN_DMSO_vs_GFP	115.6	NA	171.467	0.46	0.094978	3	Background
PMPCA	Q10713	LYN	P07948	LYN_DMSO_vs_GFP	162.567	NA	254.733	0.78	0.0899203	3	Background
FOXK1	P85037	LYN	P07948	LYN_DMSO_vs_GFP	161.867	NA	24.9667	-2.68	0.00152145	3	Background
ZDHHC8	Q9ULC8	LYN	P07948	LYN_DMSO_vs_GFP	47.6667	NA	33.4	-0.36	0.624845	3	Background
TUT7	Q5VYS8	LYN	P07948	LYN_DMSO_vs_GFP	168.7	NA	86.6	-0.95	0.0219529	3	Background
SLC38A1	Q9H2H9	LYN	P07948	LYN_DMSO_vs_GFP	340.7	NA	2143.3	2.61	0.000245434	3	Interactor
TBC1D15	Q8TC07	LYN	P07948	LYN_DMSO_vs_GFP	811.3	NA	336.833	-1.35	0.00508476	3	Background
RAB3GAP1	Q15042	LYN	P07948	LYN_DMSO_vs_GFP	420.6	NA	190.333	-1.03	0.00159665	3	Background
DDX23	Q9BUQ8	LYN	P07948	LYN_DMSO_vs_GFP	581.5	NA	945.767	0.71	0.00373676	3	Background
BRD2	P25440	LYN	P07948	LYN_DMSO_vs_GFP	388.1	NA	310.867	-0.47	0.223603	3	Background
ANKLE2	Q86XL3	LYN	P07948	LYN_DMSO_vs_GFP	142.367	NA	69.6	-0.89	0.00353368	3	Background
RPL34	P49207	LYN	P07948	LYN_DMSO_vs_GFP	1644.53	NA	2542.47	1.49	0.432516	3	Background
RAB23	Q9ULC3	LYN	P07948	LYN_DMSO_vs_GFP	136.633	NA	879.5	2.76	4.32582e-05	3	Interactor
APPL1	Q9UKG1	LYN	P07948	LYN_DMSO_vs_GFP	294.333	NA	318.4	0.07	0.0893166	3	Background
ARF6	P62330	LYN	P07948	LYN_DMSO_vs_GFP	105.167	NA	493.167	2.38	9.88046e-05	3	Interactor
HDGF	P51858	LYN	P07948	LYN_DMSO_vs_GFP	946.5	NA	104.467	-3.24	0.000340244	3	Background
HGS	O14964	LYN	P07948	LYN_DMSO_vs_GFP	220.033	NA	184	-0.26	0.0158457	3	Background
PRDX2	P32119	LYN	P07948	LYN_DMSO_vs_GFP	297.9	NA	388.433	0.59	0.263361	3	Background
GMPS	P49915	LYN	P07948	LYN_DMSO_vs_GFP	608.9	NA	400.533	-0.62	0.0169585	3	Background
MTRR	Q9UBK8	LYN	P07948	LYN_DMSO_vs_GFP	318.667	NA	140.833	-1.16	0.0035639	3	Background
DSC3	Q14574	LYN	P07948	LYN_DMSO_vs_GFP	27.4333	NA	255.2	3.32	8.97603e-05	3	Interactor
SAMM50	Q9Y512	LYN	P07948	LYN_DMSO_vs_GFP	493.8	NA	392.933	-0.19	0.20861	3	Background
NXF1	Q9UBU9	LYN	P07948	LYN_DMSO_vs_GFP	470.667	NA	327.133	-0.54	0.00527887	3	Background
PPA1	Q15181	LYN	P07948	LYN_DMSO_vs_GFP	493.233	NA	428.267	-0.02	0.866094	3	Background
INTS13	Q9NVM9	LYN	P07948	LYN_DMSO_vs_GFP	2236.97	NA	415.233	-2.64	3.65021e-05	3	Background
LMO7	Q8WWI1	LYN	P07948	LYN_DMSO_vs_GFP	39.5667	NA	39.1333	-0.08	0.999997	3	Background
KANK2	Q63ZY3	LYN	P07948	LYN_DMSO_vs_GFP	529.633	NA	1084.83	1.09	8.35227e-05	3	Background
RIOK1	Q9BRS2	LYN	P07948	LYN_DMSO_vs_GFP	533.433	NA	163.833	-1.81	3.40329e-05	3	Background
PLRG1	O43660	LYN	P07948	LYN_DMSO_vs_GFP	222.733	NA	129.333	-0.87	0.000922006	3	Background
BUB3	O43684	LYN	P07948	LYN_DMSO_vs_GFP	161.7	NA	264.667	0.9	0.121508	3	Background
EMG1	Q92979	LYN	P07948	LYN_DMSO_vs_GFP	386.8	NA	506.2	0.45	0.263502	3	Background
SLC12A6	Q9UHW9	LYN	P07948	LYN_DMSO_vs_GFP	289.467	NA	1754.4	2.58	9.30699e-05	3	Interactor
DOCK9	Q9BZ29	LYN	P07948	LYN_DMSO_vs_GFP	234.267	NA	1032.07	2.09	2.20595e-05	3	Interactor
ARAF	P10398	LYN	P07948	LYN_DMSO_vs_GFP	304.9	NA	248.633	-0.34	0.292279	3	Background
PSMD13	Q9UNM6	LYN	P07948	LYN_DMSO_vs_GFP	107.667	NA	34.8667	-1.5	0.0310985	3	Background
ME2	P23368	LYN	P07948	LYN_DMSO_vs_GFP	119.767	NA	139.9	0.29	0.625314	3	Background
CTU2	Q2VPK5	LYN	P07948	LYN_DMSO_vs_GFP	359.467	NA	222	-0.71	0.00137879	3	Background
MICAL3	Q7RTP6	LYN	P07948	LYN_DMSO_vs_GFP	319.867	NA	356.767	0.13	0.309719	3	Background
GOLPH3	Q9H4A6	LYN	P07948	LYN_DMSO_vs_GFP	478.467	NA	208.867	-1.23	8.48954e-05	3	Background
ZNF609	O15014	LYN	P07948	LYN_DMSO_vs_GFP	1302.03	NA	160.367	-3.03	0.000178171	3	Background
NHERF1	O14745	LYN	P07948	LYN_DMSO_vs_GFP	374.033	NA	945.2	1.33	0.000633019	3	Background
ANO6	Q4KMQ2	LYN	P07948	LYN_DMSO_vs_GFP	306.9	NA	700.367	1.29	4.54539e-05	3	Background
UBA6	A0AVT1	LYN	P07948	LYN_DMSO_vs_GFP	377.667	NA	249.233	-0.59	0.00315969	3	Background
SRFBP1	Q8NEF9	LYN	P07948	LYN_DMSO_vs_GFP	2103.2	NA	326.2	-2.74	4.99324e-05	3	Background
HNRNPD	Q14103	LYN	P07948	LYN_DMSO_vs_GFP	442.733	NA	354.233	-0.49	0.712253	3	Background
VPS45	Q9NRW7	LYN	P07948	LYN_DMSO_vs_GFP	377.967	NA	352.4	-0.08	0.725898	3	Background
RBM19	Q9Y4C8	LYN	P07948	LYN_DMSO_vs_GFP	536.7	NA	797.4	0.52	0.000910927	3	Background
USO1	O60763	LYN	P07948	LYN_DMSO_vs_GFP	362.967	NA	333.733	-0.03	0.609253	3	Background
NDUFAF2	Q8N183	LYN	P07948	LYN_DMSO_vs_GFP	209.9	NA	709.4	1.93	0.00136547	3	Background
ACOT7	O00154	LYN	P07948	LYN_DMSO_vs_GFP	324.4	NA	482.667	1.07	0.339257	3	Background
PIAS1	O75925	LYN	P07948	LYN_DMSO_vs_GFP	759.233	NA	191.633	-1.97	4.27769e-05	3	Background
TOX4	O94842	LYN	P07948	LYN_DMSO_vs_GFP	196.467	NA	39.5333	-2.14	0.000587209	3	Background
NUP205	Q92621	LYN	P07948	LYN_DMSO_vs_GFP	473.833	NA	521.933	0.12	0.934339	3	Background
PELP1	Q8IZL8	LYN	P07948	LYN_DMSO_vs_GFP	1546.77	NA	134.033	-3.04	0.0009018	3	Background
ZMYND8	Q9ULU4	LYN	P07948	LYN_DMSO_vs_GFP	324.467	NA	113.367	-1.51	0.000154669	3	Background
RAB5C	P51148	LYN	P07948	LYN_DMSO_vs_GFP	120.033	NA	160.267	0.52	0.1419	3	Background
RAP1B	P61224	LYN	P07948	LYN_DMSO_vs_GFP	447.833	NA	685	0.78	0.0377198	3	Background
JUNB	P17275	LYN	P07948	LYN_DMSO_vs_GFP	NA	NA		-6.64		3	Background
YAP1	P46937	LYN	P07948	LYN_DMSO_vs_GFP	213.967	NA	90.5667	-1.27	0.00179003	3	Background
PIH1D1	Q9NWS0	LYN	P07948	LYN_DMSO_vs_GFP	172.667	NA	27.7667	-2.67	0.000358714	3	Background
TXNDC9	O14530	LYN	P07948	LYN_DMSO_vs_GFP	1731.77	NA	720.2	-1.36	0.000372069	3	Background
FKBP15	Q5T1M5	LYN	P07948	LYN_DMSO_vs_GFP	584.567	NA	622.367	0.22	0.946144	3	Background
BCCIP	Q9P287	LYN	P07948	LYN_DMSO_vs_GFP	858.267	NA	522.333	-0.71	0.000257633	3	Background
TPD52L2	O43399	LYN	P07948	LYN_DMSO_vs_GFP	249.067	NA	177.9	-0.38	0.0495125	3	Background
CDC20	Q12834	LYN	P07948	LYN_DMSO_vs_GFP	236.467	NA	207.9	-0.7	0.753809	3	Background
DHX30	Q7L2E3	LYN	P07948	LYN_DMSO_vs_GFP	747.8	NA	1606.43	1.16	0.00944393	3	Background
DVL1	O14640	LYN	P07948	LYN_DMSO_vs_GFP	257.7	NA	148.867	-0.75	0.0859869	3	Background
SRPK1	Q96SB4	LYN	P07948	LYN_DMSO_vs_GFP	203.4	NA	313.433	0.88	0.0810775	3	Background
SNRPE	P62304	LYN	P07948	LYN_DMSO_vs_GFP	543.167	NA	649.4	0.28	0.00902691	3	Background
PSMB4	P28070	LYN	P07948	LYN_DMSO_vs_GFP	374.6	NA	293.7	-0.31	0.0164701	3	Background
ZNF8	P17098	LYN	P07948	LYN_DMSO_vs_GFP	176.333	NA	51.3333	-1.88	0.000128255	3	Background
PTPN1	P18031	LYN	P07948	LYN_DMSO_vs_GFP	736.8	NA	464.667	-0.76	0.00214949	3	Background
TWF1	Q12792	LYN	P07948	LYN_DMSO_vs_GFP	161.8	NA	141.233	-0.12	0.420334	3	Background
USP47	Q96K76	LYN	P07948	LYN_DMSO_vs_GFP	629.767	NA	371.133	-0.88	0.00908026	3	Background
STRAP	Q9Y3F4	LYN	P07948	LYN_DMSO_vs_GFP	256.6	NA	262.9	0.17	0.999997	3	Background
AKAP10	O43572	LYN	P07948	LYN_DMSO_vs_GFP	629.333	NA	430.833	-0.65	0.0183691	3	Background
ARHGAP12	Q8IWW6	LYN	P07948	LYN_DMSO_vs_GFP	190.7	NA	498.467	1.31	0.000114279	3	Background
SLC39A14	Q15043	LYN	P07948	LYN_DMSO_vs_GFP	480.367	NA	2355.53	2.23	9.18941e-05	3	Interactor
GOLGB1	Q14789	LYN	P07948	LYN_DMSO_vs_GFP	289.933	NA	254.733	-0.12	0.79565	3	Background
WDR75	Q8IWA0	LYN	P07948	LYN_DMSO_vs_GFP	158.1	NA	230.8	0.38	0.0765461	3	Background
CCDC47	Q96A33	LYN	P07948	LYN_DMSO_vs_GFP	467.367	NA	413.233	-0.17	0.624524	3	Background
LATS1	O95835	LYN	P07948	LYN_DMSO_vs_GFP	173.567	NA	214.333	0.18	0.233434	3	Background
SEPTIN11	Q9NVA2	LYN	P07948	LYN_DMSO_vs_GFP	1328.3	NA	4772.83	1.75	5.52902e-05	3	Background
RBM4	Q9BWF3	LYN	P07948	LYN_DMSO_vs_GFP	727.533	NA	373.567	-0.83	0.00789786	3	Background
ARL8A	Q96BM9	LYN	P07948	LYN_DMSO_vs_GFP	84.2	NA	105.667	0.58	0.383089	3	Background
PARG	Q86W56	LYN	P07948	LYN_DMSO_vs_GFP	375.433	NA	97.1667	-1.97	0.000228139	3	Background
AKR1B1	P15121	LYN	P07948	LYN_DMSO_vs_GFP	205.4	NA	227.2	0.1	0.639627	3	Background
SYNJ1	O43426	LYN	P07948	LYN_DMSO_vs_GFP	365.667	NA	401.5	0.11	0.527378	3	Background
MCMBP	Q9BTE3	LYN	P07948	LYN_DMSO_vs_GFP	992.567	NA	393.467	-1.28	0.000418093	3	Background
GRK2	P25098	LYN	P07948	LYN_DMSO_vs_GFP	567.433	NA	345.533	-0.76	0.0012682	3	Background
SFXN1	Q9H9B4	LYN	P07948	LYN_DMSO_vs_GFP	226.733	NA	241.9	0.16	0.855879	3	Background
MPZL1	O95297	LYN	P07948	LYN_DMSO_vs_GFP	113.167	NA	893.2	2.94	2.20595e-05	3	Interactor
IQGAP2	Q13576	LYN	P07948	LYN_DMSO_vs_GFP	195.433	NA	637.967	1.76	0.00136402	3	Background
BRD3	Q15059	LYN	P07948	LYN_DMSO_vs_GFP	24.8333	NA	29.2667	-0.11	0.94691	3	Background
TFDP1	Q14186	LYN	P07948	LYN_DMSO_vs_GFP	763.4	NA	158.367	-2.37	6.82558e-05	3	Background
MTUS1	Q9ULD2	LYN	P07948	LYN_DMSO_vs_GFP	390.367	NA	127.967	-1.75	0.000303898	3	Background
AFTPH	Q6ULP2	LYN	P07948	LYN_DMSO_vs_GFP	87.6333	NA	104.033	0.27	0.190098	3	Background
TRMT6	Q9UJA5	LYN	P07948	LYN_DMSO_vs_GFP	374.067	NA	94.7667	-1.93	0.000904983	3	Background
LRRC47	Q8N1G4	LYN	P07948	LYN_DMSO_vs_GFP	254.367	NA	334.667	0.58	0.39882	3	Background
AGAP1	Q9UPQ3	LYN	P07948	LYN_DMSO_vs_GFP	51.4667	NA	129.2	1.31	0.000557981	3	Background
CISD2	Q8N5K1	LYN	P07948	LYN_DMSO_vs_GFP	746.167	NA	668.367	-0.19	0.670475	3	Background
SCARB1	Q8WTV0	LYN	P07948	LYN_DMSO_vs_GFP	320.967	NA	2470.23	2.89	3.286e-05	3	Interactor
PRRC1	Q96M27	LYN	P07948	LYN_DMSO_vs_GFP	668.567	NA	204.633	-1.69	0.000115179	3	Background
CDC37	Q16543	LYN	P07948	LYN_DMSO_vs_GFP	533.5	NA	390.667	-0.43	0.0161924	3	Background
AHSA1	O95433	LYN	P07948	LYN_DMSO_vs_GFP	113.267	NA	68.6	-0.73	0.325248	3	Background
RRBP1	Q9P2E9	LYN	P07948	LYN_DMSO_vs_GFP	788	NA	1183.93	0.44	0.0820172	3	Background
PAPSS1	O43252	LYN	P07948	LYN_DMSO_vs_GFP	285.6	NA	156.933	-0.82	0.0052291	3	Background
PPP6C	O00743	LYN	P07948	LYN_DMSO_vs_GFP	912.833	NA	424.867	-1.15	8.86892e-05	3	Background
DIP2B	Q9P265	LYN	P07948	LYN_DMSO_vs_GFP	224.633	NA	277.967	0.34	0.0352106	3	Background
MCTS1	Q9ULC4	LYN	P07948	LYN_DMSO_vs_GFP	337.7	NA	574.033	1.07	0.224097	3	Background
ESPL1	Q14674	LYN	P07948	LYN_DMSO_vs_GFP	389.867	NA	250.8	-0.5	0.0409922	3	Background
COPS2	P61201	LYN	P07948	LYN_DMSO_vs_GFP	1005	NA	858.733	-0.19	0.459189	3	Background
SIRT2	Q8IXJ6	LYN	P07948	LYN_DMSO_vs_GFP	757.6	NA	268.2	-1.59	0.000140758	3	Background
NCAPH	Q15003	LYN	P07948	LYN_DMSO_vs_GFP	54.7	NA	87.7333	0.83	0.0317704	3	Background
NIFK	Q9BYG3	LYN	P07948	LYN_DMSO_vs_GFP	268.733	NA	241.7	-0.2	0.661112	3	Background
INTS7	Q9NVH2	LYN	P07948	LYN_DMSO_vs_GFP	36.4	NA	20.7333	-0.86	0.0229096	3	Background
LARP1B	Q659C4	LYN	P07948	LYN_DMSO_vs_GFP	209.7	NA	30.8667	-2.7	0.00616733	3	Background
CTPS2	Q9NRF8	LYN	P07948	LYN_DMSO_vs_GFP	41.6667	NA	21.4667	-1	0.107064	3	Background
ILVBL	A1L0T0	LYN	P07948	LYN_DMSO_vs_GFP	113.5	NA	196.367	1.09	0.135158	3	Background
CLASP1	Q7Z460	LYN	P07948	LYN_DMSO_vs_GFP	303.933	NA	326.633	0.05	0.685414	3	Background
ATG2B	Q96BY7	LYN	P07948	LYN_DMSO_vs_GFP	439.8	NA	193.633	-1.16	0.000136566	3	Background
URI1	O94763	LYN	P07948	LYN_DMSO_vs_GFP	179.067	NA	48.0667	-1.97	0.000379624	3	Background
SCNM1	Q9BWG6	LYN	P07948	LYN_DMSO_vs_GFP	823.267	NA	353.9	-1.31	0.00024749	3	Background
VRK1	Q99986	LYN	P07948	LYN_DMSO_vs_GFP	131.033	NA	171.633	0.38	0.128504	3	Background
COG4	Q9H9E3	LYN	P07948	LYN_DMSO_vs_GFP	119.033	NA	62.6667	-0.72	0.0280105	3	Background
KBTBD6	Q86V97	LYN	P07948	LYN_DMSO_vs_GFP	68.0667	NA	12.2	-2.38	0.00649119	3	Background
STEAP3	Q658P3	LYN	P07948	LYN_DMSO_vs_GFP	136.633	NA	857.9	2.78	5.99751e-05	3	Interactor
FCHSD2	O94868	LYN	P07948	LYN_DMSO_vs_GFP	235.033	NA	355.833	0.71	0.00336299	3	Background
MAPKAP1	Q9BPZ7	LYN	P07948	LYN_DMSO_vs_GFP	109.267	NA	385.233	1.82	9.30325e-05	3	Background
EP400	Q96L91	LYN	P07948	LYN_DMSO_vs_GFP	381.2	NA	110	-1.74	0.000343805	3	Background
GNB2	P62879	LYN	P07948	LYN_DMSO_vs_GFP	238.667	NA	418.533	0.97	0.0130685	3	Background
ATXN10	Q9UBB4	LYN	P07948	LYN_DMSO_vs_GFP	584.6	NA	326.633	-0.9	0.00134575	3	Background
ABI1	Q8IZP0	LYN	P07948	LYN_DMSO_vs_GFP	475.833	NA	1101.73	1.2	6.43145e-05	3	Background
NRDC	O43847	LYN	P07948	LYN_DMSO_vs_GFP	366	NA	426.233	0.32	0.562472	3	Background
RPF2	Q9H7B2	LYN	P07948	LYN_DMSO_vs_GFP	151.567	NA	346.2	1.18	0.0521796	3	Background
	Q6ZSR9	LYN	P07948	LYN_DMSO_vs_GFP	428.033	NA	262.767	-0.81	0.00162167	3	Background
YLPM1	P49750	LYN	P07948	LYN_DMSO_vs_GFP	241.5	NA	31.8333	-3.22	0.00086663	3	Background
TIMM50	Q3ZCQ8	LYN	P07948	LYN_DMSO_vs_GFP	227.1	NA	344	0.61	0.0884789	3	Background
NSDHL	Q15738	LYN	P07948	LYN_DMSO_vs_GFP	81.6333	NA	114.833	0.6	0.123533	3	Background
RPS26	P62854	LYN	P07948	LYN_DMSO_vs_GFP	619.933	NA	928.5	0.97	0.302628	3	Background
POLR2M	P0CAP2	LYN	P07948	LYN_DMSO_vs_GFP	307.9	NA	114.133	-1.54	0.000371745	3	Background
SH3PXD2A	Q5TCZ1	LYN	P07948	LYN_DMSO_vs_GFP	132.067	NA	551.8	1.99	0.000134069	3	Background
RABGAP1L	Q5R372	LYN	P07948	LYN_DMSO_vs_GFP	412.1	NA	203.9	-0.96	0.00213321	3	Background
FAM193A	P78312	LYN	P07948	LYN_DMSO_vs_GFP	273.6	NA	65.1333	-2.38	0.000456324	3	Background
VBP1	P61758	LYN	P07948	LYN_DMSO_vs_GFP	211.233	NA	103.3	-1.07	0.011357	3	Background
PPIL2	Q13356	LYN	P07948	LYN_DMSO_vs_GFP	709.333	NA	223.067	-1.8	0.00051909	3	Background
YTHDF3	Q7Z739	LYN	P07948	LYN_DMSO_vs_GFP	158.433	NA	49.8667	-1.64	0.000530929	3	Background
PAK1IP1	Q9NWT1	LYN	P07948	LYN_DMSO_vs_GFP	289.733	NA	560.433	1	0.00208258	3	Background
PRKAR2B	P31323	LYN	P07948	LYN_DMSO_vs_GFP	67.8667	NA	58.1333	-0.31	0.154683	3	Background
USP54	Q70EL1	LYN	P07948	LYN_DMSO_vs_GFP	343.833	NA	601.733	0.84	0.00070606	3	Background
FAM120A	Q9NZB2	LYN	P07948	LYN_DMSO_vs_GFP	111.1	NA	102.1	-0.09	0.506776	3	Background
DDX54	Q8TDD1	LYN	P07948	LYN_DMSO_vs_GFP	27.8333	NA	79.6667	1.33	0.00814757	3	Background
USP39	Q53GS9	LYN	P07948	LYN_DMSO_vs_GFP	238.267	NA	359.833	0.6	0.0595542	3	Background
ASF1B	Q9NVP2	LYN	P07948	LYN_DMSO_vs_GFP	134.033	NA	10.8	-3.89	0.0330582	3	Background
MON2	Q7Z3U7	LYN	P07948	LYN_DMSO_vs_GFP	578.467	NA	354.5	-0.57	0.0141177	3	Background
EIF3J	O75822	LYN	P07948	LYN_DMSO_vs_GFP	529.933	NA	158.767	-1.68	0.00146992	3	Background
EHMT1	Q9H9B1	LYN	P07948	LYN_DMSO_vs_GFP	1438.53	NA	193.133	-2.92	2.37217e-05	3	Background
YTHDF1	Q9BYJ9	LYN	P07948	LYN_DMSO_vs_GFP	993.167	NA	332.467	-1.59	3.286e-05	3	Background
KCTD3	Q9Y597	LYN	P07948	LYN_DMSO_vs_GFP	190.333	NA	216.833	0.21	0.114446	3	Background
CDC42	P60953	LYN	P07948	LYN_DMSO_vs_GFP	736.533	NA	1580.8	1.43	0.015095	3	Background
FAM135A	Q9P2D6	LYN	P07948	LYN_DMSO_vs_GFP	233.3	NA	433.267	0.98	0.00154256	3	Background
FNBP1	Q96RU3	LYN	P07948	LYN_DMSO_vs_GFP	429.833	NA	479.567	0.09	0.338014	3	Background
BUD13	Q9BRD0	LYN	P07948	LYN_DMSO_vs_GFP	222.567	NA	97.7	-1.09	0.00268259	3	Background
E2F6	O75461	LYN	P07948	LYN_DMSO_vs_GFP	324.7	NA	60.4333	-2.38	0.000551432	3	Background
PEBP1	P30086	LYN	P07948	LYN_DMSO_vs_GFP	358.2	NA	290.833	0.07	0.838219	3	Background
NSA2	O95478	LYN	P07948	LYN_DMSO_vs_GFP	593.733	NA	1345.13	1.29	0.0047514	3	Background
PRIM1	P49642	LYN	P07948	LYN_DMSO_vs_GFP	672.233	NA	408.033	-0.72	0.000619008	3	Background
NPAT	Q14207	LYN	P07948	LYN_DMSO_vs_GFP	238.6	NA	22.1667	-3.32	0.00104286	3	Background
ARHGEF2	Q92974	LYN	P07948	LYN_DMSO_vs_GFP	341.267	NA	406.867	0.31	0.208131	3	Background
SCD	O00767	LYN	P07948	LYN_DMSO_vs_GFP	69.5333	NA	63.2667	-0.09	0.928947	3	Background
IDH3B	O43837	LYN	P07948	LYN_DMSO_vs_GFP	1327.93	NA	1365.33	0.06	0.994176	3	Background
CPNE3	O75131	LYN	P07948	LYN_DMSO_vs_GFP	465.967	NA	562.833	0.4	0.435313	3	Background
TTLL12	Q14166	LYN	P07948	LYN_DMSO_vs_GFP	200.967	NA	217.933	0.08	0.887022	3	Background
POLR1A	O95602	LYN	P07948	LYN_DMSO_vs_GFP	226.333	NA	251.933	0.26	0.920015	3	Background
ARL1	P40616	LYN	P07948	LYN_DMSO_vs_GFP	530.9	NA	982.067	1.32	0.106208	3	Background
RAB3GAP2	Q9H2M9	LYN	P07948	LYN_DMSO_vs_GFP	1092.7	NA	558.167	-1.01	0.00569364	3	Background
ARL8B	Q9NVJ2	LYN	P07948	LYN_DMSO_vs_GFP	36.6667	NA	74.1667	1.5	0.138973	3	Background
RPL11	P62913	LYN	P07948	LYN_DMSO_vs_GFP	980.4	NA	1670.43	1.17	0.128434	3	Background
RUFY1	Q96T51	LYN	P07948	LYN_DMSO_vs_GFP	557.767	NA	252.5	-1.24	0.000181441	3	Background
C1orf52	Q8N6N3	LYN	P07948	LYN_DMSO_vs_GFP	1024.17	NA	406.633	-2.03	0.0535864	3	Background
LUC7L2	Q9Y383	LYN	P07948	LYN_DMSO_vs_GFP	94.6333	NA	100.767	-0.09	0.907412	3	Background
SCAF11	Q99590	LYN	P07948	LYN_DMSO_vs_GFP	670.2	NA	118.833	-2.36	0.000340108	3	Background
AATF	Q9NY61	LYN	P07948	LYN_DMSO_vs_GFP	125.4	NA	78.6333	-0.68	0.0256453	3	Background
CDK2	P24941	LYN	P07948	LYN_DMSO_vs_GFP	109.167	NA	127	0.28	0.856249	3	Background
THADA	Q6YHU6	LYN	P07948	LYN_DMSO_vs_GFP	444.1	NA	244.433	-0.81	0.00230475	3	Background
DDX47	Q9H0S4	LYN	P07948	LYN_DMSO_vs_GFP	1108.27	NA	1726.47	0.77	0.055428	3	Background
DARS2	Q6PI48	LYN	P07948	LYN_DMSO_vs_GFP	320.233	NA	357	0.29	0.475786	3	Background
RPL35	P42766	LYN	P07948	LYN_DMSO_vs_GFP	292.8	NA	275.733	-0.1	0.962185	3	Background
SAR1B	Q9Y6B6	LYN	P07948	LYN_DMSO_vs_GFP	34.3333	NA	36	0.09	0.992238	3	Background
CCDC6	Q16204	LYN	P07948	LYN_DMSO_vs_GFP	365.233	NA	116.6	-1.66	0.000500936	3	Background
ATP6V1B2	P21281	LYN	P07948	LYN_DMSO_vs_GFP	174.733	NA	192.733	0.18	0.511619	3	Background
ACO2	Q99798	LYN	P07948	LYN_DMSO_vs_GFP	112.7	NA	156.233	0.54	0.224531	3	Background
PIK3CB	P42338	LYN	P07948	LYN_DMSO_vs_GFP	163.633	NA	417.567	1.19	0.000237082	3	Background
SRRT	Q9BXP5	LYN	P07948	LYN_DMSO_vs_GFP	259.733	NA	287.6	0.16	0.396708	3	Background
ATP5MK	Q96IX5	LYN	P07948	LYN_DMSO_vs_GFP	25.7667	NA	46.5	1.44	0.358331	3	Background
RPS4Y1	P22090	LYN	P07948	LYN_DMSO_vs_GFP	167.7	NA	160.633	-0.14	0.938435	3	Background
HMGB1	P09429	LYN	P07948	LYN_DMSO_vs_GFP	285.267	NA	101.733	-1.41	0.00378531	3	Background
RAB11A	P62491	LYN	P07948	LYN_DMSO_vs_GFP	196.633	NA	431.233	1.23	0.000677078	3	Background
SEC24C	P53992	LYN	P07948	LYN_DMSO_vs_GFP	217.433	NA	243	0.16	0.541778	3	Background
ARFIP1	P53367	LYN	P07948	LYN_DMSO_vs_GFP	245.767	NA	211.167	-0.35	0.422282	3	Background
RASSF8	Q8NHQ8	LYN	P07948	LYN_DMSO_vs_GFP	43.8667	NA	240.667	2.42	0.000121619	3	Interactor
PRPF4	O43172	LYN	P07948	LYN_DMSO_vs_GFP	452.067	NA	155.167	-1.44	0.00289713	3	Background
RPL29	P47914	LYN	P07948	LYN_DMSO_vs_GFP	1101.83	NA	1986.1	0.93	0.335893	3	Background
VIPAS39	Q9H9C1	LYN	P07948	LYN_DMSO_vs_GFP	124.933	NA	103.933	-0.22	0.417981	3	Background
SNRNP40	Q96DI7	LYN	P07948	LYN_DMSO_vs_GFP	117.267	NA	125.267	0.09	0.705196	3	Background
ZC3H3	Q8IXZ2	LYN	P07948	LYN_DMSO_vs_GFP	188.667	NA	63.6	-1.46	0.0048514	3	Background
CENPJ	Q9HC77	LYN	P07948	LYN_DMSO_vs_GFP	89.4333	NA	14.9333	-2.74	0.00154169	3	Background
MPRIP	Q6WCQ1	LYN	P07948	LYN_DMSO_vs_GFP	163.567	NA	162.7	0.04	0.999997	3	Background
SNTA1	Q13424	LYN	P07948	LYN_DMSO_vs_GFP	424.967	NA	554.167	0.4	0.238856	3	Background
SSR1	P43307	LYN	P07948	LYN_DMSO_vs_GFP	555.267	NA	696.5	0.39	0.0412708	3	Background
STIM2	Q9P246	LYN	P07948	LYN_DMSO_vs_GFP	28.5667	NA	52.5	0.83	0.00111973	3	Background
SAR1A	Q9NR31	LYN	P07948	LYN_DMSO_vs_GFP	99.6333	NA	86.2667	-0.22	0.373923	3	Background
TUT4	Q5TAX3	LYN	P07948	LYN_DMSO_vs_GFP	103.9	NA	44.2	-1.05	0.0159315	3	Background
AP3S1	Q92572	LYN	P07948	LYN_DMSO_vs_GFP	3048.57	NA	1647.8	-0.91	0.000175416	3	Background
TTC1	Q99614	LYN	P07948	LYN_DMSO_vs_GFP	275.5	NA	148.533	-1.02	0.00427459	3	Background
AGPS	O00116	LYN	P07948	LYN_DMSO_vs_GFP	56.7667	NA	68.7333	0.52	0.486209	3	Background
TTC9C	Q8N5M4	LYN	P07948	LYN_DMSO_vs_GFP	625.067	NA	183.733	-1.91	0.000659456	3	Background
ARID2	Q68CP9	LYN	P07948	LYN_DMSO_vs_GFP	569.867	NA	190.367	-1.62	7.52681e-05	3	Background
CEP89	Q96ST8	LYN	P07948	LYN_DMSO_vs_GFP	95.8667	NA	273.9	1.57	5.99751e-05	3	Background
GRAMD1A	Q96CP6	LYN	P07948	LYN_DMSO_vs_GFP	125.133	NA	137.5	0.23	0.46184	3	Background
CD81	P60033	LYN	P07948	LYN_DMSO_vs_GFP	189.667	NA	301	0.8	0.103857	3	Background
SLC7A2	P52569	LYN	P07948	LYN_DMSO_vs_GFP	243.2	NA	1016.53	2.08	0.000357151	3	Interactor
MED27	Q6P2C8	LYN	P07948	LYN_DMSO_vs_GFP	522.433	NA	84.8333	-2.78	5.95767e-05	3	Background
SLC29A1	Q99808	LYN	P07948	LYN_DMSO_vs_GFP	245.867	NA	772.6	1.61	0.00706017	3	Background
TIAL1	Q01085	LYN	P07948	LYN_DMSO_vs_GFP	72.2667	NA	96.9667	0.39	0.283667	3	Background
POP4	O95707	LYN	P07948	LYN_DMSO_vs_GFP	748.3	NA	119.333	-2.71	4.86058e-05	3	Background
ADAM22	Q9P0K1	LYN	P07948	LYN_DMSO_vs_GFP	104.9	NA	172.567	0.69	0.0311333	3	Background
ZNF592	Q92610	LYN	P07948	LYN_DMSO_vs_GFP	894.2	NA	257.133	-1.8	0.000240977	3	Background
BTF3	P20290	LYN	P07948	LYN_DMSO_vs_GFP	146.3	NA	34.1333	-2.1	0.000127484	3	Background
GLCCI1	Q86VQ1	LYN	P07948	LYN_DMSO_vs_GFP	256.167	NA	34.5333	-2.85	0.011217	3	Background
GOT1	P17174	LYN	P07948	LYN_DMSO_vs_GFP	103.6	NA	120.5	0.32	0.570977	3	Background
BAZ1A	Q9NRL2	LYN	P07948	LYN_DMSO_vs_GFP	58.5333	NA	87.0333	0.52	0.0732237	3	Background
WAC	Q9BTA9	LYN	P07948	LYN_DMSO_vs_GFP	249.1	NA	57.2	-2.11	7.76709e-05	3	Background
RRAGA	Q7L523	LYN	P07948	LYN_DMSO_vs_GFP	48.3	NA	23.6	-0.99	0.0914975	3	Background
WASF2	Q9Y6W5	LYN	P07948	LYN_DMSO_vs_GFP	218.133	NA	620.7	1.4	8.35227e-05	3	Background
IQCB1	Q15051	LYN	P07948	LYN_DMSO_vs_GFP	948.433	NA	320	-1.61	5.97039e-05	3	Background
NME1	P15531	LYN	P07948	LYN_DMSO_vs_GFP	112.567	NA	86.0667	-0.24	0.53451	3	Background
FAM50A	Q14320	LYN	P07948	LYN_DMSO_vs_GFP	730.767	NA	198.467	-2.03	0.000716832	3	Background
PTPN12	Q05209	LYN	P07948	LYN_DMSO_vs_GFP	267.367	NA	153.9	-0.82	0.00631265	3	Background
STRIP1	Q5VSL9	LYN	P07948	LYN_DMSO_vs_GFP	48.9	NA	38.5667	-0.8	0.6097	3	Background
SNRNP48	Q6IEG0	LYN	P07948	LYN_DMSO_vs_GFP	191.067	NA	15.9667	-3.48	0.000847281	3	Background
EYA3	Q99504	LYN	P07948	LYN_DMSO_vs_GFP	698.1	NA	68	-3.43	7.31633e-05	3	Background
RANBP9	Q96S59	LYN	P07948	LYN_DMSO_vs_GFP	1095.77	NA	464.567	-1.19	0.000567879	3	Background
PDCD2L	Q9BRP1	LYN	P07948	LYN_DMSO_vs_GFP	192.967	NA	121.333	-0.64	0.00263357	3	Background
MCM6	Q14566	LYN	P07948	LYN_DMSO_vs_GFP	208.5	NA	255	0.62	0.573626	3	Background
RC3H1	Q5TC82	LYN	P07948	LYN_DMSO_vs_GFP	39	NA	15.8	-1.37	0.0593867	3	Background
RPS14	P62263	LYN	P07948	LYN_DMSO_vs_GFP	359.867	NA	422.533	0.22	0.500023	3	Background
ETFB	P38117	LYN	P07948	LYN_DMSO_vs_GFP	236.1	NA	242.133	-0.07	0.99293	3	Background
TDRP	Q86YL5	LYN	P07948	LYN_DMSO_vs_GFP	584.567	NA	474.9	-0.42	0.179133	3	Background
	Q9H2E6	LYN	P07948	LYN_DMSO_vs_GFP	53.0667	NA	386.9	2.93	3.47808e-05	3	Interactor
ROR1	Q01973	LYN	P07948	LYN_DMSO_vs_GFP	41.7	NA	146.567	1.84	0.0007441	3	Background
EXOSC9	Q06265	LYN	P07948	LYN_DMSO_vs_GFP	653.4	NA	216.333	-1.48	0.000366026	3	Background
ECD	O95905	LYN	P07948	LYN_DMSO_vs_GFP	930.533	NA	344.033	-1.55	0.000650348	3	Background
ANKRD46	Q86W74	LYN	P07948	LYN_DMSO_vs_GFP	300.333	NA	1004.07	1.74	0.000214602	3	Background
HS1BP3	Q53T59	LYN	P07948	LYN_DMSO_vs_GFP	100	NA	87.4667	-0.14	0.108309	3	Background
EDF1	O60869	LYN	P07948	LYN_DMSO_vs_GFP	263.267	NA	143.667	-0.89	0.0137599	3	Background
SH3GLB1	Q9Y371	LYN	P07948	LYN_DMSO_vs_GFP	79.8667	NA	81.8333	0.07	0.976281	3	Background
SCAMP3	O14828	LYN	P07948	LYN_DMSO_vs_GFP	46.7667	NA	67.7667	0.54	0.0507777	3	Background
SUPT20H	Q8NEM7	LYN	P07948	LYN_DMSO_vs_GFP	1085.6	NA	269.6	-2.03	9.30699e-05	3	Background
NIBAN1	Q9BZQ8	LYN	P07948	LYN_DMSO_vs_GFP	410.067	NA	564.767	0.44	0.00225687	3	Background
CBS	P0DN79	LYN	P07948	LYN_DMSO_vs_GFP	310.8	NA	287.8	0	0.69384	3	Background
SLAIN1	Q8ND83	LYN	P07948	LYN_DMSO_vs_GFP	248.533	NA	115.6	-1.1	0.00111541	3	Background
TRIO	O75962	LYN	P07948	LYN_DMSO_vs_GFP	472.633	NA	1021.43	1.24	0.00412433	3	Background
RPL36A	P83881	LYN	P07948	LYN_DMSO_vs_GFP	923.5	NA	1430.43	1.94	0.422326	3	Background
TIAM1	Q13009	LYN	P07948	LYN_DMSO_vs_GFP	31.7	NA	167.467	2.29	2.20595e-05	3	Interactor
CDC23	Q9UJX2	LYN	P07948	LYN_DMSO_vs_GFP	263.833	NA	248.7	-0.18	0.781761	3	Background
RSF1	Q96T23	LYN	P07948	LYN_DMSO_vs_GFP	518.8	NA	222.767	-1.32	0.00208737	3	Background
DNM2	P50570	LYN	P07948	LYN_DMSO_vs_GFP	684.833	NA	666.1	0.15	0.996828	3	Background
ECPAS	Q5VYK3	LYN	P07948	LYN_DMSO_vs_GFP	246.133	NA	201.5	-0.33	0.334316	3	Background
PRC1	O43663	LYN	P07948	LYN_DMSO_vs_GFP	368.9	NA	183.267	-1.03	0.000720398	3	Background
ARAP3	Q8WWN8	LYN	P07948	LYN_DMSO_vs_GFP	189	NA	314.333	0.77	0.000421503	3	Background
ADCY9	O60503	LYN	P07948	LYN_DMSO_vs_GFP	17	NA	160.833	3.36	2.20595e-05	3	Interactor
MDN1	Q9NU22	LYN	P07948	LYN_DMSO_vs_GFP	81.8	NA	202.033	1.18	0.00359432	3	Background
BAIAP2L1	Q9UHR4	LYN	P07948	LYN_DMSO_vs_GFP	182.967	NA	498.4	1.44	7.18248e-05	3	Background
WBP11	Q9Y2W2	LYN	P07948	LYN_DMSO_vs_GFP	502.8	NA	39.1667	-3.77	4.91766e-05	3	Background
NANP	Q8TBE9	LYN	P07948	LYN_DMSO_vs_GFP	278.9	NA	89.8333	-1.77	0.00197691	3	Background
RAB14	P61106	LYN	P07948	LYN_DMSO_vs_GFP	175.467	NA	384.133	1.48	0.0191053	3	Background
RELCH	Q9P260	LYN	P07948	LYN_DMSO_vs_GFP	244.567	NA	390.967	0.67	0.00181389	3	Background
SNRPD1	P62314	LYN	P07948	LYN_DMSO_vs_GFP	241.067	NA	738.9	2.35	0.048754	3	Background
KATNAL1	Q9BW62	LYN	P07948	LYN_DMSO_vs_GFP	771.367	NA	348.233	-1.23	0.000207852	3	Background
NSRP1	Q9H0G5	LYN	P07948	LYN_DMSO_vs_GFP	721.833	NA	80.3333	-3.13	2.20595e-05	3	Background
SREBF2	Q12772	LYN	P07948	LYN_DMSO_vs_GFP	176.5	NA	39.7	-2.13	0.00010087	3	Background
PLXNB2	O15031	LYN	P07948	LYN_DMSO_vs_GFP	81.0333	NA	253.4	1.79	5.10101e-05	3	Background
GPBP1L1	Q9HC44	LYN	P07948	LYN_DMSO_vs_GFP	737.667	NA	173.033	-2.1	0.000295407	3	Background
PSMA6	P60900	LYN	P07948	LYN_DMSO_vs_GFP	102.433	NA	170.233	1.06	0.196546	3	Background
HUWE1	Q7Z6Z7	LYN	P07948	LYN_DMSO_vs_GFP	258.467	NA	402.4	0.87	0.0857731	3	Background
STK26	Q9P289	LYN	P07948	LYN_DMSO_vs_GFP	967.933	NA	1189.6	0.41	0.0285044	3	Background
METTL13	Q8N6R0	LYN	P07948	LYN_DMSO_vs_GFP	124.433	NA	103.267	-0.16	0.142196	3	Background
MTFR1L	Q9H019	LYN	P07948	LYN_DMSO_vs_GFP	184.833	NA	57	-1.67	7.60751e-05	3	Background
PALLD	Q8WX93	LYN	P07948	LYN_DMSO_vs_GFP	795.6	NA	465.5	-0.78	0.000741197	3	Background
GON4L	Q3T8J9	LYN	P07948	LYN_DMSO_vs_GFP	601.367	NA	169.167	-1.71	9.59298e-05	3	Background
RFC2	P35250	LYN	P07948	LYN_DMSO_vs_GFP	36.0667	NA	28.2	-0.58	0.41907	3	Background
F11R	Q9Y624	LYN	P07948	LYN_DMSO_vs_GFP	150.633	NA	2048.23	3.83	3.70202e-05	3	Interactor
RBM15	Q96T37	LYN	P07948	LYN_DMSO_vs_GFP	347.633	NA	411.133	0.16	0.520582	3	Background
ARFGAP3	Q9NP61	LYN	P07948	LYN_DMSO_vs_GFP	182	NA	144.2	-0.3	0.0158403	3	Background
ST13P4	Q8IZP2	LYN	P07948	LYN_DMSO_vs_GFP	615.3	NA	505.867	-0.18	0.31468	3	Background
SH3PXD2B	A1X283	LYN	P07948	LYN_DMSO_vs_GFP	138.267	NA	92.3333	-0.54	0.000922006	3	Background
PUM3	Q15397	LYN	P07948	LYN_DMSO_vs_GFP	281.8	NA	308.9	0.22	0.632913	3	Background
ERICH1	Q86X53	LYN	P07948	LYN_DMSO_vs_GFP	713.233	NA	211.967	-1.73	0.000182388	3	Background
DUT	P33316	LYN	P07948	LYN_DMSO_vs_GFP	693.333	NA	508.967	-0.33	0.411404	3	Background
LCP1	P13796	LYN	P07948	LYN_DMSO_vs_GFP	52.6333	NA	38.0333	-0.37	0.42253	3	Background
ZZZ3	Q8IYH5	LYN	P07948	LYN_DMSO_vs_GFP	65.5333	NA	197.333	1.58	0.000409037	3	Background
GATAD2A	Q86YP4	LYN	P07948	LYN_DMSO_vs_GFP	238.433	NA	113.8	-1.07	0.000161013	3	Background
LUC7L3	O95232	LYN	P07948	LYN_DMSO_vs_GFP	465.2	NA	818.133	0.83	0.00168639	3	Background
EIF2S1	P05198	LYN	P07948	LYN_DMSO_vs_GFP	263.733	NA	443	1.09	0.0920477	3	Background
AHCTF1	Q8WYP5	LYN	P07948	LYN_DMSO_vs_GFP	431.333	NA	247.8	-0.78	0.00362535	3	Background
RNPEP	Q9H4A4	LYN	P07948	LYN_DMSO_vs_GFP	306.4	NA	317.4	0.12	0.99812	3	Background
CAMK2D	Q13557	LYN	P07948	LYN_DMSO_vs_GFP	121.767	NA	98.7	-0.31	0.259003	3	Background
WNK2	Q9Y3S1	LYN	P07948	LYN_DMSO_vs_GFP	341.2	NA	126.367	-1.5	5.10385e-05	3	Background
RPL31	P62899	LYN	P07948	LYN_DMSO_vs_GFP	1038.93	NA	1399.87	0.81	0.388553	3	Background
GSE1	Q14687	LYN	P07948	LYN_DMSO_vs_GFP	749.867	NA	122.467	-2.62	0.000318281	3	Background
MKS1	Q9NXB0	LYN	P07948	LYN_DMSO_vs_GFP	18.3333	NA	45.9667	1.39	0.00763996	3	Background
LUC7L	Q9NQ29	LYN	P07948	LYN_DMSO_vs_GFP	397.767	NA	324.467	-0.45	0.337907	3	Background
NDC80	O14777	LYN	P07948	LYN_DMSO_vs_GFP	371.4	NA	264.8	-0.49	0.0768573	3	Background
IGF2R	P11717	LYN	P07948	LYN_DMSO_vs_GFP	77.4	NA	153.033	0.91	0.000806536	3	Background
HJURP	Q8NCD3	LYN	P07948	LYN_DMSO_vs_GFP	122.567	NA	65.1667	-1.66	0.173278	3	Background
FGD6	Q6ZV73	LYN	P07948	LYN_DMSO_vs_GFP	256.3	NA	711	1.56	0.00105407	3	Background
AKAP11	Q9UKA4	LYN	P07948	LYN_DMSO_vs_GFP	401.433	NA	102.333	-1.95	7.52826e-05	3	Background
RABGAP1	Q9Y3P9	LYN	P07948	LYN_DMSO_vs_GFP	229.133	NA	165.8	-0.43	0.0392227	3	Background
RP2	O75695	LYN	P07948	LYN_DMSO_vs_GFP	151.433	NA	890.233	2.61	6.34282e-05	3	Interactor
SMN1; SMN2	Q16637	LYN	P07948	LYN_DMSO_vs_GFP	729.3	NA	367.7	-0.83	0.028657	3	Background
RBM41	Q96IZ5	LYN	P07948	LYN_DMSO_vs_GFP	267.167	NA	49.1333	-2.47	0.000315791	3	Background
RBSN	Q9H1K0	LYN	P07948	LYN_DMSO_vs_GFP	231.167	NA	252.533	0.07	0.249278	3	Background
METAP2	P50579	LYN	P07948	LYN_DMSO_vs_GFP	475.3	NA	303.867	-0.55	0.0352049	3	Background
TASOR	Q9UK61	LYN	P07948	LYN_DMSO_vs_GFP	332.267	NA	130.333	-1.52	0.00129394	3	Background
RPL37A	P61513	LYN	P07948	LYN_DMSO_vs_GFP	977.267	NA	1679.8	1.57	0.254263	3	Background
CPLX1	O14810	LYN	P07948	LYN_DMSO_vs_GFP	218.4	NA	59.3667	-1.76	0.0139193	3	Background
EDRF1	Q3B7T1	LYN	P07948	LYN_DMSO_vs_GFP	587.933	NA	232.3	-1.38	0.000213638	3	Background
ZNF644	Q9H582	LYN	P07948	LYN_DMSO_vs_GFP	443.733	NA	122.8	-2.03	0.000587209	3	Background
TAF4	O00268	LYN	P07948	LYN_DMSO_vs_GFP	400.133	NA	131.267	-1.54	5.37358e-05	3	Background
PPP1R13L	Q8WUF5	LYN	P07948	LYN_DMSO_vs_GFP	106.767	NA	62.7667	-0.76	0.00641716	3	Background
WIPF2	Q8TF74	LYN	P07948	LYN_DMSO_vs_GFP	134.067	NA	244.7	0.77	0.00564923	3	Background
NDUFS2	O75306	LYN	P07948	LYN_DMSO_vs_GFP	70.2333	NA	87.3333	0.27	0.409609	3	Background
SRRM1	Q8IYB3	LYN	P07948	LYN_DMSO_vs_GFP	288.567	NA	336.533	0.22	0.0421957	3	Background
SMAP1	Q8IYB5	LYN	P07948	LYN_DMSO_vs_GFP	1014.77	NA	718.7	-0.67	0.0146138	3	Background
EIF2B5	Q13144	LYN	P07948	LYN_DMSO_vs_GFP	786.167	NA	437.933	-0.82	0.000275218	3	Background
LASP1	Q14847	LYN	P07948	LYN_DMSO_vs_GFP	481.767	NA	418.067	-0.57	0.764384	3	Background
INPP5B	P32019	LYN	P07948	LYN_DMSO_vs_GFP	27.5	NA	31.8333	0.09	0.389111	3	Background
NAMPT	P43490	LYN	P07948	LYN_DMSO_vs_GFP	141.8	NA	155.433	0.22	0.452493	3	Background
CCDC97	Q96F63	LYN	P07948	LYN_DMSO_vs_GFP	210.267	NA	25.85	-3.05	0.00636239	3	Background
HAUS3	Q68CZ6	LYN	P07948	LYN_DMSO_vs_GFP	519.7	NA	276.6	-1.03	0.00141733	3	Background
ATXN1	P54253	LYN	P07948	LYN_DMSO_vs_GFP	498.367	NA	143.167	-1.87	2.20595e-05	3	Background
NIP7	Q9Y221	LYN	P07948	LYN_DMSO_vs_GFP	340.067	NA	540.7	0.85	0.0486053	3	Background
CAMSAP2	Q08AD1	LYN	P07948	LYN_DMSO_vs_GFP	292.433	NA	309.267	0.16	0.683717	3	Background
ERCC5	P28715	LYN	P07948	LYN_DMSO_vs_GFP	337.867	NA	99.2	-1.84	0.000691851	3	Background
DLST	P36957	LYN	P07948	LYN_DMSO_vs_GFP	518.4	NA	475.8	0	0.810256	3	Background
ANKRD27	Q96NW4	LYN	P07948	LYN_DMSO_vs_GFP	98.8667	NA	134.7	0.52	0.0238114	3	Background
RPL37	P61927	LYN	P07948	LYN_DMSO_vs_GFP	168.1	NA	323.033	1.67	0.508932	3	Background
TEX264	Q9Y6I9	LYN	P07948	LYN_DMSO_vs_GFP	312.067	NA	141.5	-1.24	0.00266615	3	Background
GNL1	P36915	LYN	P07948	LYN_DMSO_vs_GFP	280.933	NA	230.933	-0.29	0.249278	3	Background
SUMO2	P61956	LYN	P07948	LYN_DMSO_vs_GFP	1670.73	NA	500	-1.63	0.000483242	3	Background
TAF6	P49848	LYN	P07948	LYN_DMSO_vs_GFP	402.1	NA	179.133	-1.14	0.000773039	3	Background
BSG	P35613	LYN	P07948	LYN_DMSO_vs_GFP	361.4	NA	1346.77	2	0.000122422	3	Interactor
STK24	Q9Y6E0	LYN	P07948	LYN_DMSO_vs_GFP	75.0333	NA	78.8667	0.17	0.954938	3	Background
SLC4A10	Q6U841	LYN	P07948	LYN_DMSO_vs_GFP	102.9	NA	965.333	3.15	0.000225723	3	Interactor
TOMM22	Q9NS69	LYN	P07948	LYN_DMSO_vs_GFP	285.467	NA	575.5	1.16	0.0367015	3	Background
SLCO4A1	Q96BD0	LYN	P07948	LYN_DMSO_vs_GFP	73.9667	NA	638.6	3.14	0.000199589	3	Interactor
SNRPD3	P62318	LYN	P07948	LYN_DMSO_vs_GFP	318.6	NA	203.333	-0.64	0.000659456	3	Background
C1orf226	A1L170	LYN	P07948	LYN_DMSO_vs_GFP	96.2	NA	134.8	0.44	0.0347748	3	Background
PARVA	Q9NVD7	LYN	P07948	LYN_DMSO_vs_GFP	148.3	NA	215.167	0.57	0.00911562	3	Background
UEVLD	Q8IX04	LYN	P07948	LYN_DMSO_vs_GFP	611.7	NA	329.633	-0.85	0.00175076	3	Background
	Q9BWU0	LYN	P07948	LYN_DMSO_vs_GFP	243.067	NA	37.2	-2.71	0.000123788	3	Background
YWHAG	P61981	LYN	P07948	LYN_DMSO_vs_GFP	34.5667	NA	33.6	0.19	0.994435	3	Background
PHACTR2	O75167	LYN	P07948	LYN_DMSO_vs_GFP	98.9	NA	496.1	2.41	0.000182388	3	Interactor
	Q5H9F3	LYN	P07948	LYN_DMSO_vs_GFP	674.867	NA	102.5	-2.68	0.000450652	3	Background
CARS1	P49589	LYN	P07948	LYN_DMSO_vs_GFP	526.167	NA	250.4	-0.91	0.00463322	3	Background
NFIX	Q14938	LYN	P07948	LYN_DMSO_vs_GFP	58.7667	NA	9.3	-2.71	0.00466853	3	Background
PTPRG	P23470	LYN	P07948	LYN_DMSO_vs_GFP	141.1	NA	1259.63	3.11	2.20595e-05	3	Interactor
SMCHD1	A6NHR9	LYN	P07948	LYN_DMSO_vs_GFP	232.533	NA	174.8	-0.54	0.143539	3	Background
CELF1	Q92879	LYN	P07948	LYN_DMSO_vs_GFP	472.767	NA	619.6	0.39	0.00819282	3	Background
LMAN1	P49257	LYN	P07948	LYN_DMSO_vs_GFP	64.8333	NA	105.7	0.75	0.127836	3	Background
ZRANB2	O95218	LYN	P07948	LYN_DMSO_vs_GFP	440.033	NA	104.567	-2.19	0.00382119	3	Background
CEP192	Q8TEP8	LYN	P07948	LYN_DMSO_vs_GFP	303.433	NA	384.233	0.23	0.264725	3	Background
ANKRD50	Q9ULJ7	LYN	P07948	LYN_DMSO_vs_GFP	198.1	NA	452.767	1.19	0.00011528	3	Background
LRRC42	Q9Y546	LYN	P07948	LYN_DMSO_vs_GFP	326.8	NA	77.8667	-2.27	0.000774909	3	Background
RFC1	P35251	LYN	P07948	LYN_DMSO_vs_GFP	479.8	NA	221.8	-1.15	0.00399882	3	Background
DCXR	Q7Z4W1	LYN	P07948	LYN_DMSO_vs_GFP	99.6667	NA	102.767	0.23	0.990123	3	Background
NOP14	P78316	LYN	P07948	LYN_DMSO_vs_GFP	298.533	NA	215.8	-0.56	0.0822734	3	Background
PTTG1	O95997	LYN	P07948	LYN_DMSO_vs_GFP	639.067	NA	364.467	-1.1	0.0193629	3	Background
GCLC	P48506	LYN	P07948	LYN_DMSO_vs_GFP	310.567	NA	284.233	-0.16	0.441035	3	Background
GK	P32189	LYN	P07948	LYN_DMSO_vs_GFP	310.067	NA	343.067	-0.09	0.979932	3	Background
RUNDC1	Q96C34	LYN	P07948	LYN_DMSO_vs_GFP	379.933	NA	137.367	-1.7	0.00104423	3	Background
DNAJC9	Q8WXX5	LYN	P07948	LYN_DMSO_vs_GFP	826.667	NA	182.6	-2.11	0.000346463	3	Background
CCDC124	Q96CT7	LYN	P07948	LYN_DMSO_vs_GFP	441	NA	359.3	-0.39	0.479649	3	Background
YTHDF2	Q9Y5A9	LYN	P07948	LYN_DMSO_vs_GFP	987.467	NA	371.5	-1.54	0.0007718	3	Background
AFG2B	Q9BVQ7	LYN	P07948	LYN_DMSO_vs_GFP	182.367	NA	162.667	-0.25	0.656025	3	Background
HLA-C	P10321	LYN	P07948	LYN_DMSO_vs_GFP	50.8333	NA	261.7	2.12	0.00627628	3	Interactor
DICER1	Q9UPY3	LYN	P07948	LYN_DMSO_vs_GFP	195.3	NA	66.5	-1.42	0.00534715	3	Background
CAPZA2	P47755	LYN	P07948	LYN_DMSO_vs_GFP	474.333	NA	285.267	-0.75	0.00231172	3	Background
DHX29	Q7Z478	LYN	P07948	LYN_DMSO_vs_GFP	143.667	NA	182.9	0.65	0.603831	3	Background
RTF2	Q9BY42	LYN	P07948	LYN_DMSO_vs_GFP	475.433	NA	68.2667	-2.94	0.000121619	3	Background
DCBLD2	Q96PD2	LYN	P07948	LYN_DMSO_vs_GFP	50.9667	NA	198.167	2.05	0.00051159	3	Interactor
USP36	Q9P275	LYN	P07948	LYN_DMSO_vs_GFP	294.033	NA	193.867	-0.66	0.00183449	3	Background
ACTR2	P61160	LYN	P07948	LYN_DMSO_vs_GFP	148.533	NA	153.333	0.06	0.949362	3	Background
CWF19L2	Q2TBE0	LYN	P07948	LYN_DMSO_vs_GFP	379	NA	73.3	-2.36	3.26462e-05	3	Background
KARS1	Q15046	LYN	P07948	LYN_DMSO_vs_GFP	180.367	NA	187.2	0.06	0.976614	3	Background
GLYR1	Q49A26	LYN	P07948	LYN_DMSO_vs_GFP	196.7	NA	115.8	-0.76	0.0122378	3	Background
KIAA1586	Q9HCI6	LYN	P07948	LYN_DMSO_vs_GFP	273.433	NA	110.633	-1.33	0.00149504	3	Background
LARP6	Q9BRS8	LYN	P07948	LYN_DMSO_vs_GFP	141.833	NA	39.4	-1.84	0.00522237	3	Background
WDR1	O75083	LYN	P07948	LYN_DMSO_vs_GFP	110.467	NA	151.733	0.6	0.513385	3	Background
MRPS31	Q92665	LYN	P07948	LYN_DMSO_vs_GFP	89.5333	NA	98.0333	0.15	0.747187	3	Background
SRSF11	Q05519	LYN	P07948	LYN_DMSO_vs_GFP	1646.6	NA	1059.03	-0.76	0.0129815	3	Background
IRS2	Q9Y4H2	LYN	P07948	LYN_DMSO_vs_GFP	234.133	NA	133.867	-0.85	0.00176171	3	Background
RBM26	Q5T8P6	LYN	P07948	LYN_DMSO_vs_GFP	406.8	NA	142.833	-1.57	0.000580543	3	Background
DDX11	Q96FC9	LYN	P07948	LYN_DMSO_vs_GFP	614.367	NA	146.1	-2.05	4.61636e-05	3	Background
SUGT1	Q9Y2Z0	LYN	P07948	LYN_DMSO_vs_GFP	336.567	NA	153.233	-1.03	0.00285958	3	Background
FRMD4B	Q9Y2L6	LYN	P07948	LYN_DMSO_vs_GFP	38	NA	747.7	4.45	2.20595e-05	3	Interactor
RPLP1	P05386	LYN	P07948	LYN_DMSO_vs_GFP	525.967	NA	533.233	0.53	0.999997	3	Background
AKR7A2	O43488	LYN	P07948	LYN_DMSO_vs_GFP	127.9	NA	119.967	-0.03	0.977295	3	Background
SRP14	P37108	LYN	P07948	LYN_DMSO_vs_GFP	258.833	NA	297.067	0.09	0.479649	3	Background
CHML	P26374	LYN	P07948	LYN_DMSO_vs_GFP	166.4	NA	164.033	-0.11	0.999997	3	Background
AKAP8	O43823	LYN	P07948	LYN_DMSO_vs_GFP	108.367	NA	166.233	0.57	0.175301	3	Background
CCDC120	Q96HB5	LYN	P07948	LYN_DMSO_vs_GFP	106.967	NA	347.033	1.69	0.000188588	3	Background
TOMM40	O96008	LYN	P07948	LYN_DMSO_vs_GFP	75.3333	NA	57.8	-0.21	0.57557	3	Background
NARS1	O43776	LYN	P07948	LYN_DMSO_vs_GFP	362.033	NA	240.367	-0.67	0.0717882	3	Background
TIMM44	O43615	LYN	P07948	LYN_DMSO_vs_GFP	299.267	NA	532.167	0.96	0.0324599	3	Background
SUZ12	Q15022	LYN	P07948	LYN_DMSO_vs_GFP	744.967	NA	610.833	-0.2	0.156355	3	Background
COPZ1	P61923	LYN	P07948	LYN_DMSO_vs_GFP	322.533	NA	239.933	-0.46	0.112427	3	Background
RAB5A	P20339	LYN	P07948	LYN_DMSO_vs_GFP	49.7333	NA	78.8333	0.74	0.0828564	3	Background
LIMCH1	Q9UPQ0	LYN	P07948	LYN_DMSO_vs_GFP	196.767	NA	194.7	-0.04	0.99728	3	Background
ACTR1A	P61163	LYN	P07948	LYN_DMSO_vs_GFP	266.6	NA	297.8	0.2	0.781764	3	Background
PITPNB	P48739	LYN	P07948	LYN_DMSO_vs_GFP	353.133	NA	480	0.56	0.184555	3	Background
FKBP8	Q14318	LYN	P07948	LYN_DMSO_vs_GFP	648.9	NA	534.733	-0.25	0.248327	3	Background
RNASEH2B	Q5TBB1	LYN	P07948	LYN_DMSO_vs_GFP	216.6	NA	92.2	-1.17	0.00921889	3	Background
CPSF2	Q9P2I0	LYN	P07948	LYN_DMSO_vs_GFP	35.5	NA	21.4	-0.41	0.262496	3	Background
VPS4B	O75351	LYN	P07948	LYN_DMSO_vs_GFP	129.6	NA	93.9667	-0.56	0.0905385	3	Background
ARHGAP22	Q7Z5H3	LYN	P07948	LYN_DMSO_vs_GFP	82.3667	NA	176.767	1.12	3.99591e-05	3	Background
CTTNBP2NL	Q9P2B4	LYN	P07948	LYN_DMSO_vs_GFP	303.867	NA	115.533	-1.46	0.000344924	3	Background
WDR46	O15213	LYN	P07948	LYN_DMSO_vs_GFP	396.7	NA	464.433	0.09	0.420041	3	Background
HPS5	Q9UPZ3	LYN	P07948	LYN_DMSO_vs_GFP	289.3	NA	85.1	-1.88	5.96531e-05	3	Background
STT3A	P46977	LYN	P07948	LYN_DMSO_vs_GFP	184.033	NA	374.433	1.18	0.0053485	3	Background
ZBTB12	Q9Y330	LYN	P07948	LYN_DMSO_vs_GFP	573.267	NA	89.3667	-2.76	5.95436e-05	3	Background
RAE1	P78406	LYN	P07948	LYN_DMSO_vs_GFP	963.967	NA	1223.7	0.49	0.203847	3	Background
	P53794	LYN	P07948	LYN_DMSO_vs_GFP	134.367	NA	1203.9	3.08	6.67891e-05	3	Interactor
DPP3	Q9NY33	LYN	P07948	LYN_DMSO_vs_GFP	111.733	NA	93.1	-0.16	0.294197	3	Background
P4HB	P07237	LYN	P07948	LYN_DMSO_vs_GFP	391.133	NA	458.067	0.31	0.27263	3	Background
ZNF629	Q9UEG4	LYN	P07948	LYN_DMSO_vs_GFP	686.567	NA	137.7	-2.39	2.42483e-05	3	Background
KIF2C	Q99661	LYN	P07948	LYN_DMSO_vs_GFP	121.3	NA	115.567	0.04	0.981866	3	Background
CPNE1	Q99829	LYN	P07948	LYN_DMSO_vs_GFP	74.9667	NA	54.2	-0.6	0.653153	3	Background
RAVER2	Q9HCJ3	LYN	P07948	LYN_DMSO_vs_GFP	147.567	NA	12.1	-3.71		3	Background
TXLNA	P40222	LYN	P07948	LYN_DMSO_vs_GFP	308	NA	128.6	-1.3	0.000384132	3	Background
CHAF1B	Q13112	LYN	P07948	LYN_DMSO_vs_GFP	661.133	NA	498.667	-0.29	0.0784772	3	Background
PALD1	Q9ULE6	LYN	P07948	LYN_DMSO_vs_GFP	220.6	NA	273.267	0.37	0.113773	3	Background
CADM1	Q9BY67	LYN	P07948	LYN_DMSO_vs_GFP	74.3667	NA	328.5	2.34	0.000190034	3	Interactor
NFIA	Q12857	LYN	P07948	LYN_DMSO_vs_GFP	116.367	NA	431.933	1.99	0.00012187	3	Background
GOLGA4	Q13439	LYN	P07948	LYN_DMSO_vs_GFP	472.4	NA	900.1	0.81	0.000392592	3	Background
TTC12	Q9H892	LYN	P07948	LYN_DMSO_vs_GFP	524.567	NA	248.433	-1.01	0.000414642	3	Background
GNAI2	P04899	LYN	P07948	LYN_DMSO_vs_GFP	75.2667	NA	93.7	0.3	0.16092	3	Background
ADCY3	O60266	LYN	P07948	LYN_DMSO_vs_GFP	163.767	NA	462.2	1.51	0.000501935	3	Background
PMF1	Q6P1K2	LYN	P07948	LYN_DMSO_vs_GFP	328.9	NA	120.767	-1.46	5.81568e-05	3	Background
PPP6R1	Q9UPN7	LYN	P07948	LYN_DMSO_vs_GFP	280.367	NA	102.667	-1.24	0.00438864	3	Background
GNAS	Q5JWF2	LYN	P07948	LYN_DMSO_vs_GFP	170.367	NA	111.5	-0.49	0.0310985	3	Background
ATP1B3	P54709	LYN	P07948	LYN_DMSO_vs_GFP	134.1	NA	175	0.51	0.114969	3	Background
CDC16	Q13042	LYN	P07948	LYN_DMSO_vs_GFP	200.3	NA	99.5333	-0.95	0.0225867	3	Background
MCM8	Q9UJA3	LYN	P07948	LYN_DMSO_vs_GFP	308.833	NA	58.9	-2.3	0.00161973	3	Background
KIAA1191	Q96A73	LYN	P07948	LYN_DMSO_vs_GFP	264.333	NA	121.967	-1.24	0.0194183	3	Background
PIBF1	Q8WXW3	LYN	P07948	LYN_DMSO_vs_GFP	272.6	NA	115.467	-1.28	0.000319649	3	Background
[truncated: 8,692 more rows]

## Sheet: Sup_BLK
Prey_GeneName	Prey_UniProtKB	Bait_GeneName	Bait_UniProtKB	Sample_Condition	GFP_Intensity	Sample_Intensity	log2FC	Biol_Rep	AvgP	BFDR	Interactor	CRAPome_Frequency	CRAPome_Freq>10	Kinase_hit	TM_hit	Category	pvadj
APH1A	Q96BI3	APH1A	Q96BI3	APH1A_DMSO	3	308.9	6.64	3	1	0	Interactor	0				Bait	0.00121728
APH1A	Q96BI3	APH1A	Q96BI3	APH1A_inh	3	273.6	6.53	3	1	0	Interactor	0				Bait	0.00155693
FABP5	Q01469	BLK	Q01469	BLK_inh	7.1	515.7	6.18	3	1	0	Interactor	14.8	Contaminant			Background
BLK	P51451	BLK	Q01469	BLK_DMSO	4.5	211.2	5.57	3	1	0	Interactor	0		Kinase		Bait	5.4431e-07
BLK	P51451	BLK	Q01469	BLK_inhv	4.5	203.4	5.51	3	1	0	Interactor	0		Kinase		Bait	1.06191e-06
BLK	P51451	BLK	Q01469	BLK_inh	4.5	169.4	5.25	3	1	0	Interactor	0		Kinase		Bait	1.75321e-06
CALML3	P27482	BLK	Q01469	BLK_inh	14.8	491.2	5.06	3	1	0	Interactor	11.31	Contaminant			Background
LAPTM5	Q13571	APH1A	Q96BI3	APH1A_inh	12.6	258.5	4.36	3	1	0	Interactor	0				Interactor	0.000881479
LAPTM5	Q13571	APH1A	Q96BI3	APH1A_DMSO	12.6	246.1	4.29	3	1	0	Interactor	0				Interactor	0.0010797
CD4	P01730	APH1A	Q96BI3	APH1A_inh	14.7	235.1	4	3	1	0	Interactor	0.28			Type_I_TMprot	Interactor	5.5468e-06
KIAA0319L	Q8IZA0	APH1A	Q96BI3	APH1A_inh	16.9	259	3.94	3	1	0	Interactor	0				Interactor	4.03413e-05
	Q6UWL6	BLK	Q01469	BLK_inh	24.1	363.2	3.91	3	1	0	Interactor	0			Type_I_TMprot	Interactor	0.81503
DHRS7	Q9Y394	APH1A	Q96BI3	APH1A_inh	20.1	261.8	3.71	3	1	0	Interactor	1.96				Interactor	9.42208e-06
KIAA0319L	Q8IZA0	APH1A	Q96BI3	APH1A_DMSO	16.9	218.1	3.69	3	1	0	Interactor	0				Interactor	5.61823e-05
EMC7	Q9NPA0	APH1A	Q96BI3	APH1A_inh	21.2	272.2	3.68	3	1	0	Interactor	0.14			Type_I_TMprot	Interactor	1.324e-05
CD4	P01730	APH1A	Q96BI3	APH1A_DMSO	14.7	186.9	3.67	3	1	0	Interactor	0.28			Type_I_TMprot	Interactor	6.72829e-06
SIGLEC12	Q96PQ1	APH1A	Q96BI3	APH1A_DMSO	18.6	221.5	3.57	3	1	0	Interactor	0.14			Type_I_TMprot	Interactor	1.76706e-05
CRPPA	A4D126	BLK	Q01469	BLK_inh	29.1	329.3	3.5	3	1	0	Interactor	0				Interactor	1
DHRS7	Q9Y394	APH1A	Q96BI3	APH1A_DMSO	20.1	222.6	3.47	3	1	0	Interactor	1.96				Interactor	1.14229e-05
SIGLEC12	Q96PQ1	APH1A	Q96BI3	APH1A_inh	18.6	205.3	3.46	3	1	0	Interactor	0.14			Type_I_TMprot	Interactor	2.51459e-05
PARP16	Q8N5Y8	APH1A	Q96BI3	APH1A_inh	23.8	261.2	3.45	3	1	0	Interactor	0.14				Interactor	5.5468e-06
PARP16	Q8N5Y8	APH1A	Q96BI3	APH1A_DMSO	23.8	247.1	3.37	3	1	0	Interactor	0.14				Interactor	5.84995e-06
QRICH1	Q2TAL8	APH1A	Q96BI3	APH1A_inh	24.8	252.8	3.35	3	1	0	Interactor	1.68				Interactor	0.000455796
ITM2A	O43736	APH1A	Q96BI3	APH1A_inh	25.2	255	3.34	3	1	0	Interactor	0				Interactor	6.47425e-05
CALML5	Q9NZT1	BLK	Q01469	BLK_inhv	28.2	280.5	3.31	3	1	0	Interactor	20.95	Contaminant			Background	0.199478
LRRC15	Q8TF66	APH1A	Q96BI3	APH1A_inh	34.1	336.2	3.3	3	1	0	Interactor	0.56			Type_I_TMprot	Interactor
QRICH1	Q2TAL8	APH1A	Q96BI3	APH1A_DMSO	24.8	242	3.29	3	1	0	Interactor	1.68				Interactor	0.00054321
EMC7	Q9NPA0	APH1A	Q96BI3	APH1A_DMSO	21.2	204.1	3.27	3	1	0	Interactor	0.14			Type_I_TMprot	Interactor	2.21051e-05
ITM2A	O43736	APH1A	Q96BI3	APH1A_DMSO	25.2	216.4	3.1	3	1	0	Interactor	0				Interactor	8.28467e-05
IL2RG	P31785	APH1A	Q96BI3	APH1A_inh	28	235.1	3.07	3	1	0	Interactor	0			Type_I_TMprot	Interactor	5.77156e-06
LEMD3	Q9Y2U8	APH1A	Q96BI3	APH1A_inh	31	252	3.02	3	1	0	Interactor	11.45	Contaminant			Background	1.23171e-05
PIGU	Q9H490	APH1A	Q96BI3	APH1A_inh	28.9	233.7	3.01	3	1	0	Interactor	2.37				Interactor	3.31725e-05
VEZT	Q9HBM0	APH1A	Q96BI3	APH1A_DMSO	29.9	240.5	3.01	3	1	0	Interactor	0.28				Interactor	5.61823e-05
EMD	P50402	APH1A	Q96BI3	APH1A_DMSO	28.5	230	3.01	3	1	0	Interactor	37.71	Contaminant			Background	1.25498e-06
LEMD3	Q9Y2U8	APH1A	Q96BI3	APH1A_DMSO	31	249.7	3.01	3	1	0	Interactor	11.45	Contaminant			Background	1.14229e-05
TMEM87A	Q8NBN3	APH1A	Q96BI3	APH1A_inh	28.3	220.1	2.96	3	1	0	Interactor	0.28				Interactor	5.09833e-05
VEZT	Q9HBM0	APH1A	Q96BI3	APH1A_inh	29.9	225.9	2.92	3	1	0	Interactor	0.28				Interactor	7.39574e-05
LBR	Q14739	APH1A	Q96BI3	APH1A_DMSO	32.1	241.3	2.91	3	1	0	Interactor	33.66	Contaminant			Background	1.14229e-05
STING1	Q86WV6	APH1A	Q96BI3	APH1A_DMSO	29.6	220.8	2.9	3	1	0	Interactor	0				Interactor	0.000605487
JPH1	Q9HDC5	APH1A	Q96BI3	APH1A_inh	28.2	209.8	2.89	3	1	0	Interactor	4.33				Interactor	5.37932e-05
GORASP2	Q9H8Y8	APH1A	Q96BI3	APH1A_inh	32.3	238.8	2.89	3	1	0	Interactor	4.19				Interactor	1.07395e-05
STING1	Q86WV6	APH1A	Q96BI3	APH1A_inh	29.6	214.9	2.86	3	1	0	Interactor	0				Interactor	0.00067046
EMD	P50402	APH1A	Q96BI3	APH1A_inh	28.5	207.3	2.86	3	1	0	Interactor	37.71	Contaminant			Background	1.87327e-06
GORASP2	Q9H8Y8	APH1A	Q96BI3	APH1A_DMSO	32.3	232.8	2.85	3	1	0	Interactor	4.19				Interactor	1.14229e-05
PIGU	Q9H490	APH1A	Q96BI3	APH1A_DMSO	28.9	205.5	2.83	3	1	0	Interactor	2.37				Interactor	4.03476e-05
JPH1	Q9HDC5	APH1A	Q96BI3	APH1A_DMSO	28.2	199	2.82	3	1	0	Interactor	4.33				Interactor	6.91701e-05
IL2RG	P31785	APH1A	Q96BI3	APH1A_DMSO	28	198.7	2.82	3	1	0	Interactor	0			Type_I_TMprot	Interactor	8.82727e-06
SLC35E1	Q96K37	APH1A	Q96BI3	APH1A_inh	31.9	223.4	2.81	3	1	0	Interactor	3.77				Interactor	0.00068192
SARAF	Q96BY9	APH1A	Q96BI3	APH1A_DMSO	31.8	223.2	2.81	3	1	0	Interactor	0			Type_I_TMprot	Interactor	1.27683e-06
HLA-E	P13747	APH1A	Q96BI3	APH1A_inh	32.6	228.9	2.81	3	1	0	Interactor	5.45			Type_I_TMprot	Interactor	9.42208e-06
LBR	Q14739	APH1A	Q96BI3	APH1A_inh	32.1	226	2.81	3	1	0	Interactor	33.66	Contaminant			Background	1.324e-05
SC5D	O75845	APH1A	Q96BI3	APH1A_DMSO	31.7	220.8	2.8	3	1	0	Interactor	0				Interactor	2.16195e-05
TMEM87A	Q8NBN3	APH1A	Q96BI3	APH1A_DMSO	28.3	196.7	2.8	3	1	0	Interactor	0.28				Interactor	0.000115147
RABL3	Q5HYI8	APH1A	Q96BI3	APH1A_inh	34.6	241.6	2.8	3	1	0	Interactor	4.19				Interactor	2.6045e-05
SARAF	Q96BY9	APH1A	Q96BI3	APH1A_inh	31.8	219.5	2.79	3	1	0	Interactor	0			Type_I_TMprot	Interactor	1.87327e-06
VRK2	Q86Y07	APH1A	Q96BI3	APH1A_inh	31.5	212	2.75	3	1	0	Interactor	5.03		Kinase		Interactor	1.23171e-05
DENND3	A2RUS2	APH1A	Q96BI3	APH1A_inh	23.9	159.4	2.74	3	0.4815	0.0443		0.7				Background	0.397576
CDKAL1	Q5VV42	APH1A	Q96BI3	APH1A_inh	34.8	224.2	2.69	3	1	0	Interactor	4.75				Interactor	0.000353551
TMPO	P42167	APH1A	Q96BI3	APH1A_inh	37.8	243.1	2.69	3	1	0	Interactor	53.91	Contaminant			Background	0.000171144
SC5D	O75845	APH1A	Q96BI3	APH1A_inh	31.7	201.5	2.67	3	1	0	Interactor	0				Interactor	3.31725e-05
TMPO	P42167	APH1A	Q96BI3	APH1A_DMSO	37.8	241.1	2.67	3	1	0	Interactor	53.91	Contaminant			Background	0.000141046
DENND3	A2RUS2	BLK	Q01469	BLK_DMSO	23.9	152	2.67	3	0.6112	0.0302		0.7				Background	0.534625
DENND3	A2RUS2	BLK	Q01469	BLK_inh	23.9	151.5	2.67	3	0.4806	0.0444		0.7				Background	0.841501
SLC33A1	O00400	APH1A	Q96BI3	APH1A_inh	36.1	224.7	2.64	3	1	0	Interactor	0.98				Interactor	0.000119214
ANO6	Q4KMQ2	APH1A	Q96BI3	APH1A_DMSO	38.4	238.9	2.64	3	1	0	Interactor	2.09				Interactor	5.84995e-06
NDC1	Q9BTX1	APH1A	Q96BI3	APH1A_DMSO	34.2	212	2.63	3	1	0	Interactor	2.51				Interactor	8.14839e-06
HLA-E	P13747	APH1A	Q96BI3	APH1A_DMSO	32.6	202.5	2.63	3	1	0	Interactor	5.45			Type_I_TMprot	Interactor	1.20084e-05
NDC1	Q9BTX1	APH1A	Q96BI3	APH1A_inh	34.2	208.5	2.61	3	1	0	Interactor	2.51				Interactor	9.42208e-06
GOSR1	O95249	APH1A	Q96BI3	APH1A_inh	36	218	2.6	3	1	0	Interactor	0.14				Interactor	8.70758e-05
COL25A1-DT	Q6ZST2	BLK	Q01469	BLK_inhv	40.8	243	2.58	3	0.9944	0.0003	Interactor	0				Interactor	0.208486
CDKAL1	Q5VV42	APH1A	Q96BI3	APH1A_DMSO	34.8	208	2.58	3	1	0	Interactor	4.75				Interactor	0.000358647
VRK2	Q86Y07	APH1A	Q96BI3	APH1A_DMSO	31.5	187.4	2.57	3	1	0	Interactor	5.03		Kinase		Interactor	1.14229e-05
TOR1AIP1	Q5JTV8	APH1A	Q96BI3	APH1A_inh	36.4	215.8	2.57	3	1	0	Interactor	9.64				Interactor	3.49974e-05
SLC30A6	Q6NXT4	APH1A	Q96BI3	APH1A_DMSO	36	213.1	2.57	3	1	0	Interactor	0.28				Interactor	8.28467e-05
TEX264	Q9Y6I9	APH1A	Q96BI3	APH1A_inh	36.4	214.8	2.56	3	1	0	Interactor	2.23				Interactor	7.10075e-06
RABL3	Q5HYI8	APH1A	Q96BI3	APH1A_DMSO	34.6	203.1	2.55	3	1	0	Interactor	4.19				Interactor	3.88299e-05
TOR1AIP1	Q5JTV8	APH1A	Q96BI3	APH1A_DMSO	36.4	211.5	2.54	3	1	0	Interactor	9.64				Interactor	3.65248e-05
ITGB2	P05107	APH1A	Q96BI3	APH1A_inh	31.7	182	2.52	3	1	0	Interactor	0			Type_I_TMprot	Interactor	9.85963e-05
SRPRA	P08240	APH1A	Q96BI3	APH1A_DMSO	39.4	226.3	2.52	3	1	0	Interactor	16.06	Contaminant			Background	8.78173e-06
ATP6AP1	Q15904	BLK	Q01469	BLK_DMSO	33.5	191.3	2.51	3	0.9135	0.0047		1.68			Type_I_TMprot	Background	0.201929
SLC35E1	Q96K37	APH1A	Q96BI3	APH1A_DMSO	31.9	180.2	2.5	3	1	0	Interactor	3.77				Interactor	0.0010797
AUP1	Q9Y679	APH1A	Q96BI3	APH1A_inh	36.9	208.8	2.5	3	1	0	Interactor	1.26				Interactor	5.37932e-05
SLC12A7	Q9Y666	APH1A	Q96BI3	APH1A_inh	34.1	191.6	2.49	3	1	0	Interactor	0				Interactor	0.000241175
S100A7	P31151	BLK	Q01469	BLK_inhv	32.1	178.5	2.47	3	1	0	Interactor	8.52				Interactor	0.195515
STX10	O60499	APH1A	Q96BI3	APH1A_inh	37.6	206.5	2.46	3	1	0	Interactor	0				Interactor	0.000424249
ITGB2	P05107	APH1A	Q96BI3	APH1A_DMSO	31.7	173.6	2.45	3	1	0	Interactor	0			Type_I_TMprot	Interactor	8.89444e-05
SLC12A7	Q9Y666	APH1A	Q96BI3	APH1A_DMSO	34.1	185.6	2.45	3	1	0	Interactor	0				Interactor	0.000278961
SLC30A6	Q6NXT4	APH1A	Q96BI3	APH1A_inh	36	194.6	2.44	3	1	0	Interactor	0.28				Interactor	6.87438e-05
SRPRA	P08240	APH1A	Q96BI3	APH1A_inh	39.4	214.1	2.44	3	1	0	Interactor	16.06	Contaminant			Background	1.06267e-05
SNAP47	Q5SQN1	APH1A	Q96BI3	APH1A_inh	42.2	226.6	2.43	3	1	0	Interactor	0.42				Interactor	0.00848523
ANO6	Q4KMQ2	APH1A	Q96BI3	APH1A_inh	38.4	206	2.43	3	1	0	Interactor	2.09				Interactor	8.18701e-06
TEX264	Q9Y6I9	APH1A	Q96BI3	APH1A_DMSO	36.4	193	2.41	3	1	0	Interactor	2.23				Interactor	8.82727e-06
CPD	O75976	APH1A	Q96BI3	APH1A_inh	38.6	201.8	2.39	3	1	0	Interactor	3.63			Type_I_TMprot	Interactor	5.5468e-06
GPAT4	Q86UL3	APH1A	Q96BI3	APH1A_inh	38.4	201.5	2.39	3	1	0	Interactor	0.14				Interactor	9.80653e-05
ANXA1	P04083	APH1A	Q96BI3	APH1A_inh	53.8	280.6	2.38	3	1	0	Interactor	9.5				Interactor	0.437419
GOSR1	O95249	APH1A	Q96BI3	APH1A_DMSO	36	185.8	2.37	3	1	0	Interactor	0.14				Interactor	0.000128076
GPAT4	Q86UL3	APH1A	Q96BI3	APH1A_DMSO	38.4	196.7	2.36	3	1	0	Interactor	0.14				Interactor	0.000111483
	Q6UWL6	BLK	Q01469	BLK_inhv	24.1	124	2.36	3	0.9997	0	Interactor	0			Type_I_TMprot	Interactor	1
PDXDC1	Q6P996	APH1A	Q96BI3	APH1A_inh	45	231.7	2.36	3	1	0	Interactor	6.42				Interactor	5.5468e-06
LCN1	P31025	BLK	Q01469	BLK_inh	36.8	188	2.35	3	1	0	Interactor	5.03				Interactor	0.715312
	O75396	APH1A	Q96BI3	APH1A_DMSO	38.2	194.9	2.35	3	1	0	Interactor	0				Interactor	0.00138214
TMEM201	Q5SNT2	APH1A	Q96BI3	APH1A_DMSO	43.8	224.1	2.35	3	1	0	Interactor	0.42				Interactor	0.000693112
CLCC1	Q96S66	APH1A	Q96BI3	APH1A_inh	37.7	191.9	2.35	3	1	0	Interactor	14.39	Contaminant			Background	2.51868e-05
LITAF	Q99732	APH1A	Q96BI3	APH1A_inh	34.3	173.4	2.34	3	1	0	Interactor	0				Interactor	0.000547779
STX10	O60499	APH1A	Q96BI3	APH1A_DMSO	37.6	190.6	2.34	3	1	0	Interactor	0				Interactor	0.000567277
	O75396	APH1A	Q96BI3	APH1A_inh	38.2	193.7	2.34	3	1	0	Interactor	0				Interactor	0.00165388
AZGP1	P25311	BLK	Q01469	BLK_inh	36.4	184.7	2.34	3	1	0	Interactor	8.1				Interactor	0.681461
GOLGA4	Q13439	APH1A	Q96BI3	APH1A_DMSO	42.4	212.6	2.33	3	1	0	Interactor	1.96				Interactor	0.00183522
SLC33A1	O00400	APH1A	Q96BI3	APH1A_DMSO	36.1	181	2.32	3	1	0	Interactor	0.98				Interactor	0.000262743
SCD	O00767	APH1A	Q96BI3	APH1A_inh	37.5	184	2.3	3	1	0	Interactor	1.96				Interactor	0.00111152
AUP1	Q9Y679	APH1A	Q96BI3	APH1A_DMSO	36.9	181.5	2.3	3	1	0	Interactor	1.26				Interactor	7.74256e-05
CLCC1	Q96S66	APH1A	Q96BI3	APH1A_DMSO	37.7	185.4	2.3	3	1	0	Interactor	14.39	Contaminant			Background	2.83183e-05
CASP14	P31944	APH1A	Q96BI3	APH1A_DMSO	31.3	152.4	2.28	3	0.9998	0	Interactor	8.66				Interactor	0.809945
AZGP1	P25311	BLK	Q01469	BLK_inhv	36.4	176.9	2.28	3	0.9996	0	Interactor	8.1				Interactor	0.604151
TYW1	Q9NV66	APH1A	Q96BI3	APH1A_inh	49.5	237.9	2.27	3	1	0	Interactor	0.28				Interactor	0.000223941
SCD	O00767	APH1A	Q96BI3	APH1A_DMSO	37.5	179.8	2.26	3	1	0	Interactor	1.96				Interactor	0.0010797
STX5	Q13190	APH1A	Q96BI3	APH1A_inh	43.7	208.8	2.26	3	1	0	Interactor	1.54				Interactor	0.000223941
GOLGA4	Q13439	APH1A	Q96BI3	APH1A_inh	42.4	199	2.23	3	1	0	Interactor	1.96				Interactor	0.00210856
MOSPD2	Q8NHP6	APH1A	Q96BI3	APH1A_inh	44.1	205.2	2.22	3	1	0	Interactor	0.14				Interactor	0.000404141
TMEM201	Q5SNT2	APH1A	Q96BI3	APH1A_inh	43.8	203	2.21	3	1	0	Interactor	0.42				Interactor	0.00134167
ATP6AP1	Q15904	BLK	Q01469	BLK_inhv	33.5	155.2	2.21	3	0.903	0.0054		1.68			Type_I_TMprot	Background	0.262987
SNAP47	Q5SQN1	APH1A	Q96BI3	APH1A_DMSO	42.2	194	2.2	3	1	0	Interactor	0.42				Interactor	0.0227281
JAM3	Q9BX67	BLK	Q01469	BLK_DMSO	28.2	129.1	2.19	3	1	0	Interactor	0			Type_I_TMprot	Interactor	0.000150555
JAM3	Q9BX67	BLK	Q01469	BLK_inh	28.2	127.8	2.18	3	1	0	Interactor	0			Type_I_TMprot	Interactor	0.000385656
STX5	Q13190	APH1A	Q96BI3	APH1A_DMSO	43.7	197.6	2.18	3	1	0	Interactor	1.54				Interactor	0.000320424
CASP14	P31944	BLK	Q01469	BLK_inhv	31.3	140.8	2.17	3	0.993	0.0003	Interactor	8.66				Interactor	0.712759
STBD1	O95210	APH1A	Q96BI3	APH1A_DMSO	48	215.3	2.17	3	1	0	Interactor	2.23				Interactor	2.62537e-05
DSG1	Q02413	BLK	Q01469	BLK_inh	54.3	243.4	2.16	3	1	0	Interactor	16.2	Contaminant		Type_I_TMprot	Background	0.284205
LAT2	Q9GZY6	BLK	Q01469	BLK_inhv	33.9	150.8	2.15	3	1	0	Interactor	0				Interactor	0.000125513
CD4	P01730	BLK	Q01469	BLK_inhv	14.7	65.4	2.15	3	1	0	Interactor	0.28			Type_I_TMprot	Interactor	0.00050169
MOSPD2	Q8NHP6	APH1A	Q96BI3	APH1A_DMSO	44.1	196	2.15	3	1	0	Interactor	0.14				Interactor	0.000431596
PDXDC1	Q6P996	APH1A	Q96BI3	APH1A_DMSO	45	199	2.15	3	1	0	Interactor	6.42				Interactor	7.82754e-06
FCGR2C	P31995	BLK	Q01469	BLK_inhv	36.3	159.6	2.14	3	0.9999	0	Interactor	0			Type_I_TMprot	Interactor	0.248592
CTDSP2	O14595	BLK	Q01469	BLK_inh	30.4	131.4	2.11	3	1	0	Interactor	0				Interactor	0.00395369
LITAF	Q99732	APH1A	Q96BI3	APH1A_DMSO	34.3	148.4	2.11	3	1	0	Interactor	0				Interactor	0.00102294
STBD1	O95210	APH1A	Q96BI3	APH1A_inh	48	207.6	2.11	3	1	0	Interactor	2.23				Interactor	3.49974e-05
SCGB2A2	Q13296	BLK	Q01469	BLK_inhv	34.9	150.4	2.11	3	0.451	0.0471		0				Background	0.563885
SERPINB12	Q96P63	BLK	Q01469	BLK_inh	42	181.3	2.11	3	0.9632	0.0019		6.84				Background	0.695129
CPD	O75976	APH1A	Q96BI3	APH1A_DMSO	38.6	166	2.1	3	1	0	Interactor	3.63			Type_I_TMprot	Interactor	5.84995e-06
CHP1	Q99653	APH1A	Q96BI3	APH1A_inh	40	170.9	2.1	3	1	0	Interactor	2.37				Interactor	0.00107084
ATP7A	Q04656	APH1A	Q96BI3	APH1A_inh	43.8	187.7	2.1	3	1	0	Interactor	0.14				Interactor	1.23171e-05
CHP1	Q99653	APH1A	Q96BI3	APH1A_DMSO	40	170.8	2.09	3	1	0	Interactor	2.37				Interactor	0.000934541
TRIP11	Q15643	APH1A	Q96BI3	APH1A_DMSO	47	199	2.08	3	1	0	Interactor	7.26				Interactor	0.108471
CASP14	P31944	BLK	Q01469	BLK_inh	31.3	131.2	2.07	3	1	0	Interactor	8.66				Interactor	0.919815
BAALC	Q8WXS3	APH1A	Q96BI3	APH1A_inh	49.6	208.8	2.07	3	1	0	Interactor	0				Interactor	0.0305271
PSMB2	P49721	APH1A	Q96BI3	APH1A_inh	35.2	147.3	2.07	3	0.8037	0.0127		22.21	Contaminant			Background	0.712603
ITM2C	Q9NQX7	APH1A	Q96BI3	APH1A_inh	46.5	193.5	2.06	3	1	0	Interactor	0.14				Interactor	0.00781542
PSMB2	P49721	BLK	Q01469	BLK_inh	35.2	146.4	2.06	3	0.8905	0.0064		22.21	Contaminant			Background	1
SIGLEC6	O43699	APH1A	Q96BI3	APH1A_inh	43.1	178.3	2.05	3	1	0	Interactor	0			Type_I_TMprot	Interactor	7.39574e-05
CTDSP2	O14595	APH1A	Q96BI3	APH1A_inh	30.4	124.5	2.04	3	1	0	Interactor	0				Interactor	0.00165776
MBOAT7	Q96N66	APH1A	Q96BI3	APH1A_inh	42.1	173.2	2.04	3	1	0	Interactor	0.42				Interactor	0.000276045
FNDC3A	Q9Y2H6	APH1A	Q96BI3	APH1A_DMSO	47.3	195	2.04	3	1	0	Interactor	2.09				Interactor	0.000278961
FNDC3A	Q9Y2H6	APH1A	Q96BI3	APH1A_inh	47.3	194.1	2.04	3	1	0	Interactor	2.09				Interactor	0.000312801
TRIP11	Q15643	APH1A	Q96BI3	APH1A_inh	47	192.7	2.04	3	1	0	Interactor	7.26				Interactor	0.102305
ATP7A	Q04656	APH1A	Q96BI3	APH1A_DMSO	43.8	179.1	2.03	3	1	0	Interactor	0.14				Interactor	1.45145e-05
JAM3	Q9BX67	BLK	Q01469	BLK_inhv	28.2	114.4	2.02	3	1	0	Interactor	0			Type_I_TMprot	Interactor	0.000739145
LAT2	Q9GZY6	BLK	Q01469	BLK_inh	33.9	137.6	2.02	3	1	0	Interactor	0				Interactor	0.000174873
IL36G	Q9NZH8	BLK	Q01469	BLK_inh	43.7	172.7	1.98	3	1	0	Interactor	0.14				Interactor	0.300248
	Q16850	APH1A	Q96BI3	APH1A_DMSO	47.5	187.7	1.98	3	1	0	Interactor	0				Interactor	0.000510911
CALML5	Q9NZT1	APH1A	Q96BI3	APH1A_inh	28.2	111	1.98	3	1	0	Interactor	20.95	Contaminant			Background	0.698341
MBOAT7	Q96N66	APH1A	Q96BI3	APH1A_DMSO	42.1	164.9	1.97	3	1	0	Interactor	0.42				Interactor	0.000372644
TYW1	Q9NV66	APH1A	Q96BI3	APH1A_DMSO	49.5	194	1.97	3	1	0	Interactor	0.28				Interactor	0.000285924
DCD	P81605	BLK	Q01469	BLK_inhv	49.1	191.1	1.96	3	1	0	Interactor	38.97	Contaminant			Background	0.165723
PTPN1	P18031	APH1A	Q96BI3	APH1A_inh	49.3	192.3	1.96	3	1	0	Interactor	17.32	Contaminant			Background	0.00164854
S100A9	P06702	BLK	Q01469	BLK_inhv	44.5	173.9	1.96	3	0.9768	0.0011		16.2	Contaminant			Background	0.508642
MUCL1	Q96DR8	BLK	Q01469	BLK_inh	50.4	196.1	1.96	3	0.9406	0.0031		2.51				Background	0.731857
USE1	Q9NZ43	APH1A	Q96BI3	APH1A_inh	46.6	179.8	1.95	3	1	0	Interactor	0				Interactor	2.76673e-05
EPB41L5	Q9HCM4	BLK	Q01469	BLK_inh	40.7	156.2	1.94	3	1	0	Interactor	1.26				Interactor	0.00585095
LRRC8D	Q7L1W4	APH1A	Q96BI3	APH1A_DMSO	50.8	194.4	1.94	3	1	0	Interactor	0.14				Interactor	0.0294115
LRRC8D	Q7L1W4	APH1A	Q96BI3	APH1A_inh	50.8	194.6	1.94	3	1	0	Interactor	0.14				Interactor	0.025228
PTPN1	P18031	APH1A	Q96BI3	APH1A_DMSO	49.3	189.4	1.94	3	1	0	Interactor	17.32	Contaminant			Background	0.00120274
SCGB2A2	Q13296	APH1A	Q96BI3	APH1A_DMSO	34.9	133	1.93	3	0.6408	0.0265		0				Background	0.805207
TMEM214	Q6NUQ4	APH1A	Q96BI3	APH1A_inh	45.4	171.9	1.92	3	1	0	Interactor	0.84				Interactor	0.000177102
USE1	Q9NZ43	APH1A	Q96BI3	APH1A_DMSO	46.6	175.2	1.91	3	1	0	Interactor	0				Interactor	4.41979e-05
S100A7	P31151	APH1A	Q96BI3	APH1A_inh	32.1	119.8	1.9	3	0.9996	0	Interactor	8.52				Interactor	0.495181
LNPK	Q9C0E8	APH1A	Q96BI3	APH1A_inh	47.4	177.2	1.9	3	1	0	Interactor	0				Interactor	0.000509849
CSTA	P01040	BLK	Q01469	BLK_inhv	45.7	170.7	1.9	3	1	0	Interactor	7.96				Interactor	0.440326
YIPF5	Q969M3	APH1A	Q96BI3	APH1A_DMSO	46.9	174.3	1.89	3	1	0	Interactor	1.26				Interactor	0.000197528
C1orf43	Q9BWL3	APH1A	Q96BI3	APH1A_inh	50.2	186.5	1.89	3	1	0	Interactor	0				Interactor	0.00659174
LAT2	Q9GZY6	BLK	Q01469	BLK_DMSO	33.9	123.9	1.87	3	1	0	Interactor	0				Interactor	0.000121603
SIGLEC6	O43699	APH1A	Q96BI3	APH1A_DMSO	43.1	157.8	1.87	3	1	0	Interactor	0			Type_I_TMprot	Interactor	0.000121569
ITGB1	P05556	APH1A	Q96BI3	APH1A_DMSO	39.2	142.3	1.86	3	1	0	Interactor	5.31			Type_I_TMprot	Interactor	0.000141046
ITM2C	Q9NQX7	APH1A	Q96BI3	APH1A_DMSO	46.5	168.6	1.86	3	1	0	Interactor	0.14				Interactor	0.0204521
CD4	P01730	BLK	Q01469	BLK_DMSO	14.7	53.2	1.85	3	1	0	Interactor	0.28			Type_I_TMprot	Interactor	0.00237478
CTDSP2	O14595	BLK	Q01469	BLK_inhv	30.4	109.6	1.85	3	1	0	Interactor	0				Interactor	0.00720036
LNPK	Q9C0E8	APH1A	Q96BI3	APH1A_DMSO	47.4	170.8	1.85	3	1	0	Interactor	0				Interactor	0.000567277
	Q16850	APH1A	Q96BI3	APH1A_inh	47.5	170.9	1.85	3	1	0	Interactor	0				Interactor	0.000718451
STIM1	Q13586	APH1A	Q96BI3	APH1A_DMSO	59.1	213.5	1.85	3	1	0	Interactor	0.98			Type_I_TMprot	Interactor	0.000281157
LGALS7; LGALS7B	P47929	BLK	Q01469	BLK_inhv	56.9	204.6	1.85	3	0.9978	0.0001	Interactor	0				Interactor	1
JAM3	Q9BX67	APH1A	Q96BI3	APH1A_DMSO	28.2	100.6	1.84	3	1	0	Interactor	0			Type_I_TMprot	Interactor	0.000972603
YIPF5	Q969M3	APH1A	Q96BI3	APH1A_inh	46.9	167	1.83	3	1	0	Interactor	1.26				Interactor	0.000148944
PSMA5	P28066	BLK	Q01469	BLK_inhv	43.7	155.7	1.83	3	0.9997	0	Interactor	26.12	Contaminant			Background	0.409101
PSMB2	P49721	APH1A	Q96BI3	APH1A_DMSO	35.2	124.9	1.83	3	0.8273	0.0106		22.21	Contaminant			Background	0.773446
JAM3	Q9BX67	APH1A	Q96BI3	APH1A_inh	28.2	99.9	1.82	3	1	0	Interactor	0			Type_I_TMprot	Interactor	0.000963281
ITGB1	P05556	APH1A	Q96BI3	APH1A_inh	39.2	137.2	1.81	3	1	0	Interactor	5.31			Type_I_TMprot	Interactor	0.000255447
DHCR7	Q9UBM7	APH1A	Q96BI3	APH1A_inh	48	168.3	1.81	3	0.9987	0.0001	Interactor	8.38				Interactor	0.714029
SLC43A1	O75387	APH1A	Q96BI3	APH1A_inh	46.7	163.6	1.81	3	1	0	Interactor	0				Interactor	0.0923779
LRRC15	Q8TF66	BLK	Q01469	BLK_inh	34.1	120	1.81	3	1	0	Interactor	0.56			Type_I_TMprot	Interactor
PSMA5	P28066	BLK	Q01469	BLK_inh	43.7	153.1	1.81	3	0.9999	0	Interactor	26.12	Contaminant			Background	0.869416
CTDSP2	O14595	BLK	Q01469	BLK_DMSO	30.4	105.5	1.8	3	1	0	Interactor	0				Interactor	0.00537378
FCGR2C	P31995	BLK	Q01469	BLK_DMSO	36.3	126	1.8	3	0.9999	0	Interactor	0			Type_I_TMprot	Interactor	0.488344
TMEM214	Q6NUQ4	APH1A	Q96BI3	APH1A_DMSO	45.4	158.3	1.8	3	1	0	Interactor	0.84				Interactor	0.000201258
VAPB	O95292	APH1A	Q96BI3	APH1A_inh	48.4	168.6	1.8	3	1	0	Interactor	13.97	Contaminant			Background	0.00065686
RRP1	P56182	BLK	Q01469	BLK_DMSO	47.7	165.4	1.79	3	1	0	Interactor	12.85	Contaminant			Background	0.0225067
VAPA	Q9P0L0	APH1A	Q96BI3	APH1A_inh	46.7	161.8	1.79	3	1	0	Interactor	16.2	Contaminant			Background	0.0265631
VAPB	O95292	APH1A	Q96BI3	APH1A_DMSO	48.4	167.8	1.79	3	1	0	Interactor	13.97	Contaminant			Background	0.000567277
PGRMC1	O00264	BLK	Q01469	BLK_DMSO	41.3	141.4	1.78	3	1	0	Interactor	17.88	Contaminant			Background	0.0382213
FCGR2C	P31995	BLK	Q01469	BLK_inh	36.3	123.6	1.77	3	1	0	Interactor	0			Type_I_TMprot	Interactor	0.216025
EPB41L5	Q9HCM4	BLK	Q01469	BLK_DMSO	40.7	139.3	1.77	3	1	0	Interactor	1.26				Interactor	0.00380218
SLC43A1	O75387	APH1A	Q96BI3	APH1A_DMSO	46.7	159.8	1.77	3	1	0	Interactor	0				Interactor	0.0928958
ATP6AP1	Q15904	APH1A	Q96BI3	APH1A_inh	33.5	114.6	1.77	3	0.5612	0.0354		1.68			Type_I_TMprot	Background	0.359611
NCKAP1L	P55160	APH1A	Q96BI3	APH1A_inh	42.7	145.8	1.77	3	0.9324	0.0035		0.84				Background	0.192307
STIM1	Q13586	APH1A	Q96BI3	APH1A_inh	59.1	200.1	1.76	3	1	0	Interactor	0.98			Type_I_TMprot	Interactor	0.00049262
SERPINB12	Q96P63	APH1A	Q96BI3	APH1A_DMSO	42	142.4	1.76	3	0.621	0.0292		6.84				Background	0.99939
MCAM	P43121	BLK	Q01469	BLK_DMSO	40.3	135.2	1.75	3	1	0	Interactor	0.42			Type_I_TMprot	Interactor	0.00045792
EI24	O14681	APH1A	Q96BI3	APH1A_inh	50.4	167.9	1.74	3	1	0	Interactor	0.56				Interactor	0.0170707
CDSN	Q15517	BLK	Q01469	BLK_inhv	45.5	152	1.74	3	0.9987	0.0001	Interactor	6.98				Interactor	0.867305
	B8YQ01	BLK	Q01469	BLK_inhv	61.1	204.1	1.74	3	1	0	Interactor	0				Interactor	0.00439392
THEM6	Q8WUY1	APH1A	Q96BI3	APH1A_inh	44.1	147.5	1.74	3	0.9236	0.004		0.56				Background	0.0912269
SLC38A1	Q9H2H9	APH1A	Q96BI3	APH1A_inh	55.7	184	1.72	3	1	0	Interactor	3.49				Interactor	0.000963281
TFAP2D	Q7Z6R9	BLK	Q01469	BLK_inhv	51.8	169.4	1.71	3	1	0	Interactor	1.96				Interactor	0.737479
CTDSP2	O14595	APH1A	Q96BI3	APH1A_DMSO	30.4	98.7	1.7	3	1	0	Interactor	0				Interactor	0.00631666
MCAM	P43121	BLK	Q01469	BLK_inh	40.3	130.8	1.7	3	1	0	Interactor	0.42			Type_I_TMprot	Interactor	0.00231351
SIGLEC12	Q96PQ1	BLK	Q01469	BLK_DMSO	18.6	60.6	1.7	3	1	0	Interactor	0.14			Type_I_TMprot	Interactor	0.00625572
FABP5	Q01469	BLK	Q01469	BLK_inhv	7.1	23.2	1.7	3	1	0	Interactor	14.8	Contaminant			Background	0.669302
PSMB2	P49721	BLK	Q01469	BLK_DMSO	35.2	114.5	1.7	3	0.7193	0.019		22.21	Contaminant			Background	0.906932
MCAM	P43121	BLK	Q01469	BLK_inhv	40.3	129.8	1.69	3	1	0	Interactor	0.42			Type_I_TMprot	Interactor	0.00162102
MARCKSL1	P49006	APH1A	Q96BI3	APH1A_inh	48.9	157.8	1.69	3	1	0	Interactor	24.58	Contaminant			Background	0.0240759
SCGB2A2	Q13296	BLK	Q01469	BLK_inh	34.9	112.4	1.69	3	0.4568	0.0462		0				Background	1
FAM162A	Q96A26	BLK	Q01469	BLK_DMSO	49.8	159.4	1.68	3	0.9933	0.0003	Interactor	2.09				Interactor	0.1783
IL36G	Q9NZH8	BLK	Q01469	BLK_inhv	43.7	140	1.68	3	1	0	Interactor	0.14				Interactor	0.302855
RAB21	Q9UL25	APH1A	Q96BI3	APH1A_inh	56.8	182.1	1.68	3	1	0	Interactor	18.3	Contaminant			Background	0.00908663
MUCL1	Q96DR8	BLK	Q01469	BLK_inhv	50.4	161.7	1.68	3	0.715	0.0192		2.51				Background	0.773184
REEP4	Q9H6H4	APH1A	Q96BI3	APH1A_inh	55.2	176.1	1.67	3	1	0	Interactor	0.56				Interactor	0.00976339
ESYT1	Q9BSJ8	APH1A	Q96BI3	APH1A_inh	54.8	174.5	1.67	3	1	0	Interactor	24.16	Contaminant			Background	0.000241887
CRPPA	A4D126	BLK	Q01469	BLK_inhv	29.1	92.9	1.67	3	0.9811	0.0009		0				Background	1
YKT6	O15498	APH1A	Q96BI3	APH1A_inh	47.5	150.1	1.66	3	1	0	Interactor	9.36				Interactor	0.0123608
C1orf43	Q9BWL3	APH1A	Q96BI3	APH1A_DMSO	50.2	158.3	1.66	3	1	0	Interactor	0				Interactor	0.0107541
RRP12	Q5JTH9	BLK	Q01469	BLK_inh	41.9	132.9	1.66	3	1	0	Interactor	24.58	Contaminant			Background	0.0183409
ACBD3	Q9H3P7	APH1A	Q96BI3	APH1A_DMSO	55.5	175.9	1.66	3	1	0	Interactor	14.94	Contaminant			Background	0.0601495
CDSN	Q15517	BLK	Q01469	BLK_inh	45.5	142.6	1.65	3	1	0	Interactor	6.98				Interactor	0.830715
GPR89B	P0CG08	APH1A	Q96BI3	APH1A_DMSO	54.1	170.1	1.65	3	1	0	Interactor	1.4				Interactor	0.000166105
VAPA	Q9P0L0	APH1A	Q96BI3	APH1A_DMSO	46.7	146.7	1.65	3	1	0	Interactor	16.2	Contaminant			Background	0.0316734
LSG1	Q9H089	APH1A	Q96BI3	APH1A_DMSO	63.3	199.3	1.65	3	1	0	Interactor	11.87	Contaminant			Background	0.000570897
RPS8	P62241	BLK	Q01469	BLK_DMSO	48.3	150.9	1.64	3	1	0	Interactor	69.55	Contaminant			Background	0.012355
ESYT1	Q9BSJ8	APH1A	Q96BI3	APH1A_DMSO	54.8	171	1.64	3	1	0	Interactor	24.16	Contaminant			Background	0.000211716
CDSN	Q15517	APH1A	Q96BI3	APH1A_DMSO	45.5	140.9	1.63	3	0.8436	0.0093		6.98				Background	1
PPIF	P30405	BLK	Q01469	BLK_DMSO	83.1	255.4	1.62	3	1	0	Interactor	7.4				Interactor	0.0656653
	Q68DK2	BLK	Q01469	BLK_inhv	48.7	149.3	1.62	3	1	0	Interactor	0				Interactor	0.0411915
RPL35A	P18077	BLK	Q01469	BLK_inh	45.7	140.7	1.62	3	1	0	Interactor	30.73	Contaminant			Background	0.0485148
DSC2	Q02487	BLK	Q01469	BLK_inh	51.7	158.2	1.61	3	1	0	Interactor	2.65			Type_I_TMprot	Interactor	0.281902
XRN2	Q9H0D6	BLK	Q01469	BLK_inhv	51.5	157.7	1.61	3	0.9991	0	Interactor	38.55	Contaminant			Background	0.0437816
CD4	P01730	BLK	Q01469	BLK_inh	14.7	44.7	1.6	3	1	0	Interactor	0.28			Type_I_TMprot	Interactor	0.00214469
FADS2	O95864	APH1A	Q96BI3	APH1A_DMSO	52.9	160	1.6	3	1	0	Interactor	0.56				Interactor	0.00563664
RPL17	P18621	BLK	Q01469	BLK_DMSO	50.6	153.7	1.6	3	1	0	Interactor	59.22	Contaminant			Background	0.00586331
FABP5	Q01469	APH1A	Q96BI3	APH1A_inh	7.1	21.6	1.6	3	1	0	Interactor	14.8	Contaminant			Background	1
SIGLEC12	Q96PQ1	BLK	Q01469	BLK_inh	18.6	56.2	1.59	3	1	0	Interactor	0.14			Type_I_TMprot	Interactor	0.0118202
BET1	O15155	APH1A	Q96BI3	APH1A_DMSO	58	175.1	1.59	3	0.9999	0	Interactor	0.14				Interactor	0.0190182
RFTN1	Q14699	BLK	Q01469	BLK_DMSO	53.9	161	1.58	3	1	0	Interactor	1.4				Interactor	0.00537378
STT3B	Q8TCJ2	APH1A	Q96BI3	APH1A_inh	49.8	148.8	1.58	3	1	0	Interactor	1.68				Interactor	0.00894356
FADS2	O95864	APH1A	Q96BI3	APH1A_inh	52.9	158.2	1.58	3	1	0	Interactor	0.56				Interactor	0.00593565
AK2	P54819	BLK	Q01469	BLK_inhv	51	152.8	1.58	3	1	0	Interactor	19.83	Contaminant			Background	0.015871
LSG1	Q9H089	APH1A	Q96BI3	APH1A_inh	63.3	188.6	1.58	3	1	0	Interactor	11.87	Contaminant			Background	0.00098398
EMILIN1	Q9Y6C2	BLK	Q01469	BLK_inhv	51.6	154.3	1.58	3	0.8554	0.0085		1.4				Background	0.0546943
BAALC	Q8WXS3	APH1A	Q96BI3	APH1A_DMSO	49.6	147.4	1.57	3	1	0	Interactor	0				Interactor	0.112432
CSTA	P01040	APH1A	Q96BI3	APH1A_DMSO	45.7	135.9	1.57	3	1	0	Interactor	7.96				Interactor	1
OCRL	Q01968	APH1A	Q96BI3	APH1A_inh	65.1	193.8	1.57	3	1	0	Interactor	2.93				Interactor	0.000521132
OSBPL8	Q9BZF1	APH1A	Q96BI3	APH1A_DMSO	61.7	183.4	1.57	3	1	0	Interactor	12.57	Contaminant			Background	0.0778932
S100A7	P31151	BLK	Q01469	BLK_inh	32.1	95	1.56	3	0.9979	0.0001	Interactor	8.52				Interactor	0.600464
STT3B	Q8TCJ2	APH1A	Q96BI3	APH1A_DMSO	49.8	147	1.56	3	1	0	Interactor	1.68				Interactor	0.00811412
ANKRD46	Q86W74	APH1A	Q96BI3	APH1A_inh	51.5	152.2	1.56	3	1	0	Interactor	0				Interactor	0.00121405
GPR89B	P0CG08	APH1A	Q96BI3	APH1A_inh	54.1	159.5	1.56	3	1	0	Interactor	1.4				Interactor	0.000317707
VDAC1	P21796	BLK	Q01469	BLK_inhv	48.9	144.5	1.56	3	1	0	Interactor	29.75	Contaminant			Background	0.0617226
MTDH	Q86UE4	APH1A	Q96BI3	APH1A_DMSO	58.4	172.2	1.56	3	1	0	Interactor	25	Contaminant			Background	0.0114896
DHCR7	Q9UBM7	APH1A	Q96BI3	APH1A_DMSO	48	141.2	1.56	3	0.9875	0.0006		8.38				Background	0.873636
YKT6	O15498	APH1A	Q96BI3	APH1A_DMSO	47.5	139.4	1.55	3	1	0	Interactor	9.36				Interactor	0.0191366
RER1	O15258	APH1A	Q96BI3	APH1A_inh	57.4	168.1	1.55	3	1	0	Interactor	1.12				Interactor	0.00189386
KPLCE	Q5T750	APH1A	Q96BI3	APH1A_DMSO	72.4	211.5	1.55	3	1	0	Interactor	0				Interactor	0.78463
GGCT	O75223	APH1A	Q96BI3	APH1A_DMSO	54.4	159.6	1.55	3	0.9995	0	Interactor	13.41	Contaminant			Background	0.546754
SLC39A14	Q15043	APH1A	Q96BI3	APH1A_inh	45.7	132.7	1.54	3	1	0	Interactor	1.26				Interactor	0.00524713
TRA2B	P62995	BLK	Q01469	BLK_inhv	49.9	144.8	1.54	3	1	0	Interactor	22.77	Contaminant			Background	0.0235466
RAB21	Q9UL25	APH1A	Q96BI3	APH1A_DMSO	56.8	165.7	1.54	3	1	0	Interactor	18.3	Contaminant			Background	0.0208068
ACBD3	Q9H3P7	APH1A	Q96BI3	APH1A_inh	55.5	161.5	1.54	3	1	0	Interactor	14.94	Contaminant			Background	0.0802481
GLRX	P35754	BLK	Q01469	BLK_inhv	50.1	144.3	1.53	3	1	0	Interactor	2.93				Interactor	0.279534
CSTA	P01040	BLK	Q01469	BLK_inh	45.7	132.5	1.53	3	1	0	Interactor	7.96				Interactor	0.885368
RNF121	Q9H920	APH1A	Q96BI3	APH1A_DMSO	66.5	191.6	1.53	3	1	0	Interactor	0				Interactor	0.00215582
ATP6AP1	Q15904	APH1A	Q96BI3	APH1A_DMSO	33.5	96.7	1.53	3	0.7785	0.0139		1.68			Type_I_TMprot	Background	0.315974
NCKAP1L	P55160	APH1A	Q96BI3	APH1A_DMSO	42.7	123.3	1.53	3	0.7878	0.0135		0.84				Background	0.210119
LITAF	Q99732	BLK	Q01469	BLK_DMSO	34.3	98.6	1.52	3	0.9998	0	Interactor	0				Interactor	0.00918445
THEM6	Q8WUY1	BLK	Q01469	BLK_DMSO	44.1	126.2	1.52	3	0.9981	0.0001	Interactor	0.56				Interactor	0.130809
ATP8B4	Q8TF62	APH1A	Q96BI3	APH1A_DMSO	46.6	133.8	1.52	3	1	0	Interactor	0				Interactor	0.00114232
MFSD10	Q14728	APH1A	Q96BI3	APH1A_DMSO	44.2	126.5	1.52	3	0.9999	0	Interactor	0.42				Interactor	0.0745594
REEP4	Q9H6H4	APH1A	Q96BI3	APH1A_DMSO	55.2	158.4	1.52	3	1	0	Interactor	0.56				Interactor	0.00754986
TMX1	Q9H3N1	APH1A	Q96BI3	APH1A_inh	59.5	170.3	1.52	3	1	0	Interactor	7.4			Type_I_TMprot	Interactor	0.110574
TBC1D23	Q9NUY8	APH1A	Q96BI3	APH1A_inh	70.8	203.1	1.52	3	1	0	Interactor	0				Interactor	0.00621729
SNAP23	O00161	BLK	Q01469	BLK_DMSO	55.3	158.6	1.52	3	1	0	Interactor	13.97	Contaminant			Background	0.00537378
PGRMC1	O00264	APH1A	Q96BI3	APH1A_DMSO	41.3	118	1.52	3	0.8374	0.0099		17.88	Contaminant			Background	0.140951
PTRH2	Q9Y3E5	BLK	Q01469	BLK_DMSO	59.3	168.7	1.51	3	1	0	Interactor	4.33				Interactor	0.445593
ANKRD46	Q86W74	APH1A	Q96BI3	APH1A_DMSO	51.5	146.6	1.51	3	1	0	Interactor	0				Interactor	0.00130642
ATP5PO	P48047	BLK	Q01469	BLK_inhv	56.8	161.6	1.51	3	1	0	Interactor	0				Interactor	0.0376532
RRP12	Q5JTH9	BLK	Q01469	BLK_DMSO	41.9	119.7	1.51	3	1	0	Interactor	24.58	Contaminant			Background	0.0151516
RPS26	P62854	BLK	Q01469	BLK_DMSO	54	153.6	1.51	3	1	0	Interactor	52.37	Contaminant			Background	0.0550863
MARCKSL1	P49006	APH1A	Q96BI3	APH1A_DMSO	48.9	139.6	1.51	3	1	0	Interactor	24.58	Contaminant			Background	0.0202223
PGRMC1	O00264	APH1A	Q96BI3	APH1A_inh	41.3	117.5	1.51	3	0.9138	0.0046		17.88	Contaminant			Background	0.148057
EPB41L5	Q9HCM4	BLK	Q01469	BLK_inhv	40.7	114.9	1.5	3	1	0	Interactor	1.26				Interactor	0.0117701
LCN1	P31025	APH1A	Q96BI3	APH1A_DMSO	36.8	104.1	1.5	3	1	0	Interactor	5.03				Interactor	0.65061
SLC39A14	Q15043	APH1A	Q96BI3	APH1A_DMSO	45.7	129.5	1.5	3	1	0	Interactor	1.26				Interactor	0.00595182
MFSD10	Q14728	BLK	Q01469	BLK_inhv	44.2	124.6	1.5	3	1	0	Interactor	0.42				Interactor	0.21748
RER1	O15258	APH1A	Q96BI3	APH1A_DMSO	57.4	162	1.5	3	1	0	Interactor	1.12				Interactor	0.0028176
FABP5	Q01469	BLK	Q01469	BLK_DMSO	7.1	20.1	1.5	3	1	0	Interactor	14.8	Contaminant			Background	1
EPPK1	P58107	BLK	Q01469	BLK_inh	46.3	130.8	1.5	3	1	0	Interactor	42.04	Contaminant			Background	0.618832
MTDH	Q86UE4	APH1A	Q96BI3	APH1A_inh	58.4	164.9	1.5	3	1	0	Interactor	25	Contaminant			Background	0.0171222
SQLE	Q14534	APH1A	Q96BI3	APH1A_inh	49	138.3	1.5	3	0.9285	0.0037		0				Background	0.296088
MORF4L1	Q9UBU8	BLK	Q01469	BLK_DMSO	57.5	160.9	1.49	3	1	0	Interactor	3.63				Interactor	0.0227889
VTI1B	Q9UEU0	BLK	Q01469	BLK_inh	50.1	140.9	1.49	3	1	0	Interactor	0.42				Interactor	0.00907352
ANKLE2	Q86XL3	APH1A	Q96BI3	APH1A_DMSO	68.3	191.5	1.49	3	1	0	Interactor	6.01				Interactor	0.00098081
HSPA1L	P34931	BLK	Q01469	BLK_inhv	48	135	1.49	3	1	0	Interactor	96.79	Contaminant			Background	0.466146
PSMB6	P28072	BLK	Q01469	BLK_inh	50.6	141.8	1.49	3	0.9998	0	Interactor	26.4	Contaminant			Background	0.0217246
PSMA5	P28066	APH1A	Q96BI3	APH1A_DMSO	43.7	122.9	1.49	3	0.9948	0.0002	Interactor	26.12	Contaminant			Background	0.781673
S100A7	P31151	BLK	Q01469	BLK_DMSO	32.1	89.9	1.48	3	1	0	Interactor	8.52				Interactor	0.249573
ITGB1	P05556	BLK	Q01469	BLK_DMSO	39.2	109.5	1.48	3	1	0	Interactor	5.31			Type_I_TMprot	Interactor	0.000928471
PTDSS1	P48651	APH1A	Q96BI3	APH1A_inh	54.8	152.6	1.48	3	1	0	Interactor	1.96				Interactor	0.0604043
SKIC3	Q6PGP7	APH1A	Q96BI3	APH1A_inh	60.4	168	1.48	3	1	0	Interactor	0				Interactor	0.0332143
KLK11	Q9UBX7	BLK	Q01469	BLK_inhv	50.6	141.3	1.48	3	0.9995	0	Interactor	0				Interactor	0.0162987
BET1	O15155	APH1A	Q96BI3	APH1A_inh	58	162	1.48	3	1	0	Interactor	0.14				Interactor	0.016253
IRAG2	Q12912	APH1A	Q96BI3	APH1A_DMSO	65.1	181.3	1.48	3	1	0	Interactor	0				Interactor	0.0481546
OCRL	Q01968	APH1A	Q96BI3	APH1A_DMSO	65.1	181.7	1.48	3	1	0	Interactor	2.93				Interactor	0.000706302
RPL32	P62910	BLK	Q01469	BLK_inhv	54.9	153.5	1.48	3	0.9999	0	Interactor	25.7	Contaminant			Background	0.0416431
RPL37	P61927	BLK	Q01469	BLK_inh	48	133.1	1.47	3	1	0	Interactor	9.78				Interactor	0.0121325
GBF1	Q92538	APH1A	Q96BI3	APH1A_inh	63.6	174.6	1.46	3	1	0	Interactor	7.68				Interactor	0.00626352
CALML5	Q9NZT1	BLK	Q01469	BLK_inh	28.2	77.5	1.46	3	1	0	Interactor	20.95	Contaminant			Background	1
DENND3	A2RUS2	APH1A	Q96BI3	APH1A_DMSO	23.9	65.7	1.46	3	0.4881	0.043		0.7				Background	1
H3C13; H3C14; H3C15	Q71DI3	BLK	Q01469	BLK_DMSO	53.5	146.5	1.45	3	1	0	Interactor	0				Interactor	0.0640226
EI24	O14681	APH1A	Q96BI3	APH1A_DMSO	50.4	137.7	1.45	3	1	0	Interactor	0.56				Interactor	0.0386718
SLC38A1	Q9H2H9	APH1A	Q96BI3	APH1A_DMSO	55.7	151.9	1.45	3	1	0	Interactor	3.49				Interactor	0.00259045
RPS6	P62753	BLK	Q01469	BLK_DMSO	52.5	143.5	1.45	3	1	0	Interactor	65.08	Contaminant			Background	0.00372212
NOP58	Q9Y2X3	BLK	Q01469	BLK_DMSO	56.4	153.6	1.45	3	1	0	Interactor	34.36	Contaminant			Background	0.0484804
LAMTOR1	Q6IAA8	BLK	Q01469	BLK_DMSO	51.6	139.5	1.44	3	1	0	Interactor	2.23				Interactor	0.00427333
MFSD10	Q14728	APH1A	Q96BI3	APH1A_inh	44.2	119.6	1.44	3	0.9992	0	Interactor	0.42				Interactor	0.139885
S100A9	P06702	BLK	Q01469	BLK_inh	44.5	121.1	1.44	3	0.9992	0	Interactor	16.2	Contaminant			Background	0.677336
TMEM33	P57088	APH1A	Q96BI3	APH1A_inh	50.3	136.5	1.44	3	1	0	Interactor	20.11	Contaminant			Background	0.160525
ACOT7	O00154	BLK	Q01469	BLK_inhv	55.1	149.4	1.44	3	1	0	Interactor	17.88	Contaminant			Background	0.00122721
IGKC	P01834	BLK	Q01469	BLK_DMSO	51.9	140.8	1.44	3	0.9822	0.0009		5.03				Background	0.965918
NCKAP1L	P55160	BLK	Q01469	BLK_DMSO	42.7	115.9	1.44	3	0.5965	0.0318		0.84				Background	0.350694
TFAP2D	Q7Z6R9	BLK	Q01469	BLK_inh	51.8	139.9	1.43	3	1	0	Interactor	1.96				Interactor	1
NAMPT	P43490	BLK	Q01469	BLK_DMSO	61.7	166.5	1.43	3	1	0	Interactor	18.85	Contaminant			Background	0.0168973
TOMM40	O96008	BLK	Q01469	BLK_inhv	54.6	146.9	1.43	3	1	0	Interactor	12.71	Contaminant			Background	0.00126396
ELAVL1	Q15717	BLK	Q01469	BLK_inhv	69.5	186.6	1.43	3	1	0	Interactor	44.97	Contaminant			Background	0.883242
GLRX	P35754	BLK	Q01469	BLK_inh	50.1	134.1	1.42	3	1	0	Interactor	2.93				Interactor	0.791819
RNF121	Q9H920	APH1A	Q96BI3	APH1A_inh	66.5	178.2	1.42	3	1	0	Interactor	0				Interactor	0.00395324
RPS8	P62241	BLK	Q01469	BLK_inh	48.3	128.9	1.42	3	1	0	Interactor	69.55	Contaminant			Background	0.134154
SNRNP27	Q8WVK2	BLK	Q01469	BLK_inhv	65	173.5	1.42	3	1	0	Interactor	15.78	Contaminant			Background	0.0109406
RPL39	P62891	BLK	Q01469	BLK_inhv	59.2	158.2	1.42	3	0.9581	0.0021		22.63	Contaminant			Background	0.145367
CASP14	P31944	APH1A	Q96BI3	APH1A_inh	31.3	83.9	1.42	3	0.8751	0.0073		8.66				Background	1
ITGB2	P05107	BLK	Q01469	BLK_DMSO	31.7	84.1	1.41	3	1	0	Interactor	0			Type_I_TMprot	Interactor	0.0072851
SLC2A1	P11166	APH1A	Q96BI3	APH1A_inh	57.3	151.7	1.41	3	1	0	Interactor	5.59				Interactor	0.195212
ANKLE2	Q86XL3	APH1A	Q96BI3	APH1A_inh	68.3	181.8	1.41	3	1	0	Interactor	6.01				Interactor	0.00173814
EPPK1	P58107	APH1A	Q96BI3	APH1A_inh	46.3	122.8	1.41	3	0.9863	0.0007		42.04	Contaminant			Background	1
SQLE	Q14534	APH1A	Q96BI3	APH1A_DMSO	49	130.1	1.41	3	0.9888	0.0005		0				Background	0.243149
TFG	Q92734	BLK	Q01469	BLK_inh	53.2	139.9	1.4	3	1	0	Interactor	17.6	Contaminant			Background	0.094689
CSE1L	P55060	APH1A	Q96BI3	APH1A_inh	53.2	140.3	1.4	3	1	0	Interactor	44.41	Contaminant			Background	0.0109044
DCD	P81605	APH1A	Q96BI3	APH1A_DMSO	49.1	130	1.4	3	1	0	Interactor	38.97	Contaminant			Background	0.493348
PRDX2	P32119	BLK	Q01469	BLK_inhv	53.9	142.2	1.4	3	0.9999	0	Interactor	67.32	Contaminant			Background	0.233739
THEM6	Q8WUY1	APH1A	Q96BI3	APH1A_DMSO	44.1	116	1.4	3	0.6166	0.0296		0.56				Background	0.293182
S100A7	P31151	APH1A	Q96BI3	APH1A_DMSO	32.1	84.7	1.4	3	0.9367	0.0032		8.52				Background	0.827084
CD86	P42081	BLK	Q01469	BLK_DMSO	52.6	137.9	1.39	3	1	0	Interactor	0			Type_I_TMprot	Interactor	0.0317775
VTI1B	Q9UEU0	BLK	Q01469	BLK_DMSO	50.1	131.1	1.39	3	1	0	Interactor	0.42				Interactor	0.00628294
ETV6	P41212	BLK	Q01469	BLK_inhv	53.4	140.3	1.39	3	1	0	Interactor	0.28				Interactor	0.032111
ECPAS	Q5VYK3	APH1A	Q96BI3	APH1A_inh	58.1	152.8	1.39	3	0.9998	0	Interactor	0				Interactor	0.117011
TMX1	Q9H3N1	APH1A	Q96BI3	APH1A_DMSO	59.5	155.5	1.39	3	1	0	Interactor	7.4			Type_I_TMprot	Interactor	0.119306
RRP12	Q5JTH9	APH1A	Q96BI3	APH1A_inh	41.9	110.2	1.39	3	1	0	Interactor	24.58	Contaminant			Background	0.0797135
GNB4	Q9HAV0	BLK	Q01469	BLK_inhv	58.2	152.3	1.39	3	1	0	Interactor	20.11	Contaminant			Background	0.129134
TACC1	O75410	APH1A	Q96BI3	APH1A_DMSO	64.7	169.3	1.39	3	1	0	Interactor	11.17	Contaminant			Background	0.000423192
RPL8	P62917	BLK	Q01469	BLK_DMSO	54	141.1	1.39	3	0.2341	0.0881		54.47	Contaminant			Background	0.231051
EPPK1	P58107	BLK	Q01469	BLK_inhv	46.3	121.7	1.39	3	0.8825	0.0068		42.04	Contaminant			Background	1
SCGB2A2	Q13296	APH1A	Q96BI3	APH1A_inh	34.9	91.3	1.39	3	0.2489	0.0847		0				Background	1
LCN1	P31025	APH1A	Q96BI3	APH1A_inh	36.8	95.8	1.38	3	1	0	Interactor	5.03				Interactor	0.69203
STOM	P27105	APH1A	Q96BI3	APH1A_inh	53.9	140.4	1.38	3	1	0	Interactor	1.4				Interactor	0.0086504
TRA2B	P62995	BLK	Q01469	BLK_inh	49.9	129.9	1.38	3	1	0	Interactor	22.77	Contaminant			Background	0.0278121
EMILIN1	Q9Y6C2	APH1A	Q96BI3	APH1A_inh	51.6	134	1.38	3	0.8247	0.0109		1.4				Background	0.23535
H1-3	P16402	BLK	Q01469	BLK_inh	59.2	152.8	1.37	3	1	0	Interactor	0				Interactor	0.283965
SRRM2	Q9UQ35	BLK	Q01469	BLK_inh	54.7	141.4	1.37	3	1	0	Interactor	45.25	Contaminant			Background	0.00474168
PGRMC1	O00264	BLK	Q01469	BLK_inh	41.3	106.4	1.37	3	0.8191	0.0114		17.88	Contaminant			Background	0.340543
	P01857	BLK	Q01469	BLK_inh	52.9	136.7	1.37	3	0.3187	0.0689		0				Background	1
LCN1	P31025	BLK	Q01469	BLK_DMSO	36.8	94.7	1.36	3	1	0	Interactor	5.03				Interactor	0.720159
AZGP1	P25311	APH1A	Q96BI3	APH1A_DMSO	36.4	93.5	1.36	3	0.999	0	Interactor	8.1				Interactor	1
NUP42	O15504	APH1A	Q96BI3	APH1A_DMSO	57.6	148.2	1.36	3	1	0	Interactor	0				Interactor	0.00501892
NUP42	O15504	APH1A	Q96BI3	APH1A_inh	57.6	147.5	1.36	3	1	0	Interactor	0				Interactor	0.00538241
RPL34	P49207	BLK	Q01469	BLK_DMSO	55.6	142.4	1.36	3	1	0	Interactor	34.5	Contaminant			Background	0.00965328
PSMC1	P62191	BLK	Q01469	BLK_DMSO	53.4	136.7	1.36	3	1	0	Interactor	27.23	Contaminant			Background	0.0132155
BCAP31	P51572	APH1A	Q96BI3	APH1A_DMSO	57.2	147.1	1.36	3	1	0	Interactor	14.53	Contaminant			Background	0.0432745
OSBPL8	Q9BZF1	APH1A	Q96BI3	APH1A_inh	61.7	158.8	1.36	3	0.9998	0	Interactor	12.57	Contaminant			Background	0.160903
NCSTN	Q92542	BLK	Q01469	BLK_DMSO	52.6	134	1.35	3	0.9997	0	Interactor	2.51			Type_I_TMprot	Interactor	0.0370016
RPS24	P62847	BLK	Q01469	BLK_inh	59.7	152.1	1.35	3	1	0	Interactor	49.3	Contaminant			Background	1
NUP210	Q8TEM1	APH1A	Q96BI3	APH1A_inh	52	132.1	1.35	3	1	0	Interactor	11.45	Contaminant		Type_I_TMprot	Background	0.00476021
FKBP8	Q14318	APH1A	Q96BI3	APH1A_inh	56.7	144.6	1.35	3	1	0	Interactor	11.45	Contaminant			Background	0.00218229
KRT78	Q8N1N4	BLK	Q01469	BLK_inhv	57.2	145.8	1.35	3	1	0	Interactor	26.68	Contaminant			Background	0.147298
RFTN1	Q14699	BLK	Q01469	BLK_inh	53.9	137	1.34	3	1	0	Interactor	1.4				Interactor	0.0387885
EFNB1	P98172	BLK	Q01469	BLK_inh	54.8	138.6	1.34	3	1	0	Interactor	0.84			Type_I_TMprot	Interactor	0.00293357
CPNE2	Q96FN4	BLK	Q01469	BLK_inh	54	136.9	1.34	3	0.9992	0	Interactor	10.47	Contaminant			Background	0.518254
RPL3	P39023	APH1A	Q96BI3	APH1A_DMSO	52	131.4	1.34	3	1	0	Interactor	56.15	Contaminant			Background	0.00978693
JUP	P14923	BLK	Q01469	BLK_inh	61.3	154.9	1.34	3	1	0	Interactor	34.08	Contaminant			Background	0.847065
SRRM1	Q8IYB3	BLK	Q01469	BLK_inhv	56.5	142.8	1.34	3	1	0	Interactor	33.52	Contaminant			Background	0.0109406
KRT78	Q8N1N4	BLK	Q01469	BLK_inh	57.2	144.4	1.34	3	1	0	Interactor	26.68	Contaminant			Background	0.728442
H3C13; H3C14; H3C15	Q71DI3	BLK	Q01469	BLK_inh	53.5	134.2	1.33	3	1	0	Interactor	0				Interactor	0.251751
TXNIP	Q9H3M7	BLK	Q01469	BLK_inhv	58.8	147.5	1.33	3	0.9994	0	Interactor	0				Interactor	0.0324645
CDCA3	Q99618	APH1A	Q96BI3	APH1A_inh	55.5	140.1	1.33	3	1	0	Interactor	0.7				Interactor	0.042216
ARFGAP2	Q8N6H7	APH1A	Q96BI3	APH1A_DMSO	78.7	197.6	1.33	3	1	0	Interactor	4.75				Interactor	0.000950192
RPS24	P62847	BLK	Q01469	BLK_DMSO	59.7	150	1.33	3	1	0	Interactor	49.3	Contaminant			Background	0.213738
SNRPD1	P62314	BLK	Q01469	BLK_inh	56.1	141.4	1.33	3	1	0	Interactor	49.72	Contaminant			Background	0.0365109
TMEM33	P57088	BLK	Q01469	BLK_inh	50.3	126.7	1.33	3	1	0	Interactor	20.11	Contaminant			Background	0.725933
ALDOA	P04075	BLK	Q01469	BLK_inhv	55	138.1	1.33	3	1	0	Interactor	42.04	Contaminant			Background	0.0559344
GAPDH	P04406	BLK	Q01469	BLK_inh	53	133.6	1.33	3	1	0	Interactor	63.97	Contaminant			Background	0.0193802
USP9X	Q93008	BLK	Q01469	BLK_inhv	51.9	130.7	1.33	3	1	0	Interactor	24.72	Contaminant			Background	0.0101655
LAMTOR1	Q6IAA8	BLK	Q01469	BLK_inh	51.6	128.8	1.32	3	1	0	Interactor	2.23				Interactor	0.0167819
NECTIN2	Q92692	BLK	Q01469	BLK_DMSO	54.2	135.5	1.32	3	1	0	Interactor	0.14			Type_I_TMprot	Interactor	0.00640108
ATP8B4	Q8TF62	BLK	Q01469	BLK_DMSO	46.6	116.3	1.32	3	1	0	Interactor	0				Interactor	0.00537378
UBR5	O95071	BLK	Q01469	BLK_inhv	51.6	128.6	1.32	3	1	0	Interactor	6.15				Interactor	0.000185589
DTX4	Q9Y2E6	BLK	Q01469	BLK_inh	76	190.3	1.32	3	0.9932	0.0003	Interactor	0				Interactor	0.172981
VDAC1	P21796	BLK	Q01469	BLK_inh	48.9	121.7	1.32	3	1	0	Interactor	29.75	Contaminant			Background	0.264826
ATP1A1	P05023	APH1A	Q96BI3	APH1A_inh	55.5	138.8	1.32	3	1	0	Interactor	46.79	Contaminant			Background	0.0123608
CHTOP	Q9Y3Y2	BLK	Q01469	BLK_inhv	51.8	129.7	1.32	3	0.9873	0.0006		18.85	Contaminant			Background	0.059966
RFTN1	Q14699	BLK	Q01469	BLK_inhv	53.9	133.5	1.31	3	1	0	Interactor	1.4				Interactor	0.0396512
H1-2	P16403	BLK	Q01469	BLK_inh	59.9	147.9	1.31	3	1	0	Interactor	0				Interactor	0.220495
SLC43A1	O75387	BLK	Q01469	BLK_inhv	46.7	115.7	1.31	3	0.9995	0	Interactor	0				Interactor	0.779296
DSC2	Q02487	APH1A	Q96BI3	APH1A_inh	51.7	128.6	1.31	3	1	0	Interactor	2.65			Type_I_TMprot	Interactor	0.444923
ARFGAP2	Q8N6H7	APH1A	Q96BI3	APH1A_inh	78.7	195.6	1.31	3	1	0	Interactor	4.75				Interactor	0.000737624
FLNB	O75369	APH1A	Q96BI3	APH1A_inh	49	121.3	1.31	3	1	0	Interactor	58.24	Contaminant			Background	0.00160762
BCAP31	P51572	APH1A	Q96BI3	APH1A_inh	57.2	142.4	1.31	3	1	0	Interactor	14.53	Contaminant			Background	0.041591
SPN	P16150	BLK	Q01469	BLK_DMSO	57.4	141.1	1.3	3	1	0	Interactor	0			Type_I_TMprot	Interactor	0.113677
NOMO2	Q5JPE7	BLK	Q01469	BLK_inhv	54.1	133.6	1.3	3	1	0	Interactor	6.42			Type_I_TMprot	Interactor	0.0775365
H2AX	P16104	BLK	Q01469	BLK_inh	54.2	133.1	1.3	3	1	0	Interactor	0				Interactor	0.0980784
RPL3	P39023	APH1A	Q96BI3	APH1A_inh	52	127.8	1.3	3	1	0	Interactor	56.15	Contaminant			Background	0.0152094
LRPPRC	P42704	APH1A	Q96BI3	APH1A_inh	55.2	135.8	1.3	3	1	0	Interactor	34.78	Contaminant			Background	0.0101142
PIP	P12273	BLK	Q01469	BLK_inhv	62.8	154.6	1.3	3	0.8319	0.0103		8.24				Background	0.310352
ITGAL	P20701	APH1A	Q96BI3	APH1A_inh	51.1	124.8	1.29	3	1	0	Interactor	0.28			Type_I_TMprot	Interactor	0.0265266
ETV6	P41212	BLK	Q01469	BLK_inh	53.4	131	1.29	3	1	0	Interactor	0.28				Interactor	0.0567892
HSPD1	P10809	BLK	Q01469	BLK_inhv	55.3	135.3	1.29	3	1	0	Interactor	72.63	Contaminant			Background	0.499242
RPL23	P62829	BLK	Q01469	BLK_inh	53	129.8	1.29	3	1	0	Interactor	70.81	Contaminant			Background	0.0318584
HNRNPH2	P55795	BLK	Q01469	BLK_inhv	58.9	143.8	1.29	3	1	0	Interactor	75.42	Contaminant			Background	0.587906
GAPDH	P04406	BLK	Q01469	BLK_inhv	53	130	1.29	3	1	0	Interactor	63.97	Contaminant			Background	0.0189681
ZCCHC17	Q9NP64	BLK	Q01469	BLK_inhv	62.5	152.7	1.29	3	1	0	Interactor	13.27	Contaminant			Background	0.0554877
CLINT1	Q14677	APH1A	Q96BI3	APH1A_inh	74.6	182.8	1.29	3	1	0	Interactor	22.49	Contaminant			Background	0.00301221
CHTOP	Q9Y3Y2	BLK	Q01469	BLK_inh	51.8	127	1.29	3	0.9882	0.0006		18.85	Contaminant			Background	0.125862
CD86	P42081	BLK	Q01469	BLK_inh	52.6	127.7	1.28	3	1	0	Interactor	0			Type_I_TMprot	Interactor	0.284829
ITGAL	P20701	BLK	Q01469	BLK_inhv	51.1	123.8	1.28	3	1	0	Interactor	0.28			Type_I_TMprot	Interactor	0.0644116
SNAP23	O00161	BLK	Q01469	BLK_inhv	55.3	134.5	1.28	3	1	0	Interactor	13.97	Contaminant			Background	0.0533848
RPL35A	P18077	BLK	Q01469	BLK_inhv	45.7	111.2	1.28	3	1	0	Interactor	30.73	Contaminant			Background	0.0669885
PLEC	Q15149	BLK	Q01469	BLK_inh	57.1	139.1	1.28	3	1	0	Interactor	32.54	Contaminant			Background	0.13357
PNPT1	Q8TCS8	BLK	Q01469	BLK_inhv	67.7	163.2	1.27	3	0.9983	0.0001	Interactor	4.89				Interactor	0.0690855
CPNE2	Q96FN4	BLK	Q01469	BLK_DMSO	54	130.6	1.27	3	0.9923	0.0004	Interactor	10.47	Contaminant			Background	0.27442
NOP56	O00567	BLK	Q01469	BLK_DMSO	62.3	150.5	1.27	3	1	0	Interactor	29.05	Contaminant			Background	0.0640226
HEATR1	Q9H583	BLK	Q01469	BLK_DMSO	49.9	120.1	1.27	3	0.9999	0	Interactor	15.5	Contaminant			Background	0.0101592
HSPA1L	P34931	BLK	Q01469	BLK_inh	48	116	1.27	3	1	0	Interactor	96.79	Contaminant			Background	0.84442
RPL23A	P62750	BLK	Q01469	BLK_inhv	56	135	1.27	3	1	0	Interactor	58.38	Contaminant			Background	0.0699958
XPO5	Q9HAV4	APH1A	Q96BI3	APH1A_DMSO	50.5	121.9	1.27	3	1	0	Interactor	18.02	Contaminant			Background	0.0121337
PDIA3	P30101	BLK	Q01469	BLK_inhv	54.6	131.2	1.27	3	1	0	Interactor	39.25	Contaminant			Background	0.303349
CDKN2A	Q8N726	APH1A	Q96BI3	APH1A_DMSO	57.2	138.3	1.27	3	1	0	Interactor	11.31	Contaminant			Background	0.00536632
RPS19	P39019	BLK	Q01469	BLK_inhv	64	154.7	1.27	3	1	0	Interactor	46.65	Contaminant			Background	0.151353
GGCT	O75223	BLK	Q01469	BLK_inhv	54.4	131.3	1.27	3	0.998	0.0001	Interactor	13.41	Contaminant			Background	0.458548
TACC1	O75410	APH1A	Q96BI3	APH1A_inh	64.7	156.5	1.27	3	1	0	Interactor	11.17	Contaminant			Background	0.000805552
LAT2	Q9GZY6	APH1A	Q96BI3	APH1A_inh	33.9	81.1	1.26	3	1	0	Interactor	0				Interactor	0.00564858
TSN	Q15631	BLK	Q01469	BLK_DMSO	68.5	164.5	1.26	3	1	0	Interactor	5.03				Interactor	0.488414
COL25A1-DT	Q6ZST2	BLK	Q01469	BLK_inh	40.8	97.6	1.26	3	0.9988	0.0001	Interactor	0				Interactor	0.960876
H2AZ2	Q71UI9	BLK	Q01469	BLK_inh	57.8	137.9	1.26	3	1	0	Interactor	0				Interactor	0.0420264
RPL17	P18621	BLK	Q01469	BLK_inh	50.6	121.5	1.26	3	1	0	Interactor	59.22	Contaminant			Background	0.123901
RPL17	P18621	BLK	Q01469	BLK_inhv	50.6	121	1.26	3	1	0	Interactor	59.22	Contaminant			Background	0.0482889
PSMC1	P62191	BLK	Q01469	BLK_inhv	53.4	128.2	1.26	3	1	0	Interactor	27.23	Contaminant			Background	0.084563
PPAN	Q9NQ55	BLK	Q01469	BLK_DMSO	61.8	148.2	1.26	3	1	0	Interactor	12.99	Contaminant			Background	0.129678
PSMB6	P28072	BLK	Q01469	BLK_inhv	50.6	121	1.26	3	0.9937	0.0003	Interactor	26.4	Contaminant			Background	0.0682533
SRSF3	P84103	BLK	Q01469	BLK_inh	57.1	136.6	1.26	3	0.9955	0.0002	Interactor	54.75	Contaminant			Background	0.0201505
ATP1A1	P05023	APH1A	Q96BI3	APH1A_DMSO	55.5	132.7	1.26	3	1	0	Interactor	46.79	Contaminant			Background	0.00592957
CAND1	Q86VP6	APH1A	Q96BI3	APH1A_inh	56.9	135.9	1.26	3	1	0	Interactor	38.41	Contaminant			Background	0.0134911
UBR4	Q5T4S7	APH1A	Q96BI3	APH1A_inh	60	143.6	1.26	3	1	0	Interactor	14.8	Contaminant			Background	0.0243126
ENO1	P06733	BLK	Q01469	BLK_inhv	55.8	133.3	1.26	3	1	0	Interactor	66.76	Contaminant			Background	0.0773643
CCDC47	Q96A33	APH1A	Q96BI3	APH1A_inh	68.8	164.7	1.26	3	1	0	Interactor	13.97	Contaminant		Type_I_TMprot	Background	0.0260801
RPL18A	Q02543	BLK	Q01469	BLK_inh	59.2	142	1.26	3	0.9787	0.001		41.9	Contaminant			Background	0.842544
NCSTN	Q92542	BLK	Q01469	BLK_inhv	52.6	125.3	1.25	3	1	0	Interactor	2.51			Type_I_TMprot	Interactor	0.0416702
PRR11	Q96HE9	APH1A	Q96BI3	APH1A_inh	74.8	177.8	1.25	3	1	0	Interactor	0.42				Interactor	0.0239367
RPS26	P62854	BLK	Q01469	BLK_inh	54	128.8	1.25	3	1	0	Interactor	52.37	Contaminant			Background	0.454351
RPS6	P62753	BLK	Q01469	BLK_inh	52.5	124.7	1.25	3	1	0	Interactor	65.08	Contaminant			Background	0.0766477
HEATR1	Q9H583	APH1A	Q96BI3	APH1A_inh	49.9	118.3	1.25	3	1	0	Interactor	15.5	Contaminant			Background	0.0105737
RPL23A	P62750	BLK	Q01469	BLK_inh	56	133.4	1.25	3	1	0	Interactor	58.38	Contaminant			Background	0.18945
FLNB	O75369	BLK	Q01469	BLK_inhv	49	116.9	1.25	3	1	0	Interactor	58.24	Contaminant			Background	0.00298131
TRABD	Q9H4I3	BLK	Q01469	BLK_inhv	55.5	131.6	1.25	3	0.9278	0.0037		1.82				Background	0.743897
SERPINB12	Q96P63	BLK	Q01469	BLK_inhv	42	99.9	1.25	3	0.5825	0.0334		6.84				Background	0.913121
DSC1	Q08554	APH1A	Q96BI3	APH1A_DMSO	69	164.2	1.25	3	0.6614	0.0244		9.92			Type_I_TMprot	Background	1
LAMTOR1	Q6IAA8	BLK	Q01469	BLK_inhv	51.6	121.4	1.24	3	1	0	Interactor	2.23				Interactor	0.0453748
HACD2	Q6Y1H2	BLK	Q01469	BLK_DMSO	57	134.6	1.24	3	1	0	Interactor	0.84				Interactor	0.0495241
CDCA3	Q99618	APH1A	Q96BI3	APH1A_DMSO	55.5	130.9	1.24	3	0.9994	0	Interactor	0.7				Interactor	0.0896545
ATP6V1E1	P36543	BLK	Q01469	BLK_inhv	60.2	142.1	1.24	3	1	0	Interactor	6.01				Interactor	0.136196
RPS8	P62241	BLK	Q01469	BLK_inhv	48.3	113.9	1.24	3	1	0	Interactor	69.55	Contaminant			Background	0.120532
DHX30	Q7L2E3	BLK	Q01469	BLK_DMSO	56.7	133.5	1.24	3	1	0	Interactor	26.26	Contaminant			Background	0.00773635
MCCC1	Q96RQ3	BLK	Q01469	BLK_DMSO	53.4	125.7	1.24	3	1	0	Interactor	39.11	Contaminant			Background	0.0156163
PRPF8	Q6P2Q9	APH1A	Q96BI3	APH1A_inh	52.1	123.2	1.24	3	1	0	Interactor	47.35	Contaminant			Background	0.00538241
CDKN2A	Q8N726	APH1A	Q96BI3	APH1A_inh	57.2	135.3	1.24	3	1	0	Interactor	11.31	Contaminant			Background	0.00538241
TPM3	P06753	BLK	Q01469	BLK_inhv	53.4	126.4	1.24	3	1	0	Interactor	49.44	Contaminant			Background	0.0194808
IL36G	Q9NZH8	APH1A	Q96BI3	APH1A_DMSO	43.7	103.2	1.24	3	0.9856	0.0007		0.14				Background	1
UTP20	O75691	BLK	Q01469	BLK_DMSO	55.8	131	1.23	3	1	0	Interactor	6.01				Interactor	0.0168973
NOC4L	Q9BVI4	BLK	Q01469	BLK_DMSO	65.1	152.3	1.23	3	1	0	Interactor	7.68				Interactor	0.00539162
MFSD10	Q14728	BLK	Q01469	BLK_inh	44.2	103.7	1.23	3	0.9998	0	Interactor	0.42				Interactor	0.27921
ATP6V1E1	P36543	BLK	Q01469	BLK_inh	60.2	141.3	1.23	3	1	0	Interactor	6.01				Interactor	0.239537
SNRPD1	P62314	BLK	Q01469	BLK_DMSO	56.1	132	1.23	3	1	0	Interactor	49.72	Contaminant			Background	0.00636058
DYNC1H1	Q14204	BLK	Q01469	BLK_inhv	51.1	120.1	1.23	3	1	0	Interactor	48.18	Contaminant			Background	0.00573317
IQGAP1	P46940	APH1A	Q96BI3	APH1A_inh	54.6	128.2	1.23	3	1	0	Interactor	27.51	Contaminant			Background	0.0394005
RPL23	P62829	BLK	Q01469	BLK_inhv	53	124.3	1.23	3	1	0	Interactor	70.81	Contaminant			Background	0.0247851
USP9X	Q93008	APH1A	Q96BI3	APH1A_inh	51.9	121.4	1.23	3	1	0	Interactor	24.72	Contaminant			Background	0.00538241
XPO1	O14980	APH1A	Q96BI3	APH1A_inh	56.3	132	1.23	3	1	0	Interactor	33.1	Contaminant			Background	0.0147172
FKBP8	Q14318	APH1A	Q96BI3	APH1A_DMSO	56.7	133.3	1.23	3	1	0	Interactor	11.45	Contaminant			Background	0.00484156
RCC1	P18754	BLK	Q01469	BLK_inhv	62.1	145.3	1.23	3	1	0	Interactor	19.97	Contaminant			Background	0.126856
IPO5	O00410	APH1A	Q96BI3	APH1A_inh	61.2	143.1	1.23	3	1	0	Interactor	37.29	Contaminant			Background	0.00538241
IGKC	P01834	BLK	Q01469	BLK_inh	51.9	121.3	1.23	3	0.7032	0.0202		5.03				Background	1
CRPPA	A4D126	BLK	Q01469	BLK_DMSO	29.1	68.1	1.23	3	0.3034	0.0724		0				Background	1
ATP8B4	Q8TF62	APH1A	Q96BI3	APH1A_inh	46.6	108.5	1.22	3	1	0	Interactor	0				Interactor	0.00363182
VIRMA	Q69YN4	BLK	Q01469	BLK_DMSO	56.4	131.7	1.22	3	1	0	Interactor	0				Interactor	0.196903
SLC39A14	Q15043	BLK	Q01469	BLK_DMSO	45.7	106.2	1.22	3	1	0	Interactor	1.26				Interactor	0.0322634
NNT	Q13423	APH1A	Q96BI3	APH1A_inh	55.9	130.1	1.22	3	1	0	Interactor	4.61				Interactor	0.106296
	Q92616	APH1A	Q96BI3	APH1A_inh	53.7	125.4	1.22	3	1	0	Interactor	0				Interactor	0.0117297
TSPAN15	O95858	BLK	Q01469	BLK_inh	60.3	140.4	1.22	3	1	0	Interactor	0				Interactor	0.0929859
RRP1	P56182	APH1A	Q96BI3	APH1A_inh	47.7	111.2	1.22	3	1	0	Interactor	12.85	Contaminant			Background	0.262672
RRP12	Q5JTH9	APH1A	Q96BI3	APH1A_DMSO	41.9	97.7	1.22	3	1	0	Interactor	24.58	Contaminant			Background	0.196927
RRP12	Q5JTH9	BLK	Q01469	BLK_inhv	41.9	97.6	1.22	3	1	0	Interactor	24.58	Contaminant			Background	0.300172
S100A9	P06702	BLK	Q01469	BLK_DMSO	44.5	103.9	1.22	3	0.9968	0.0001	Interactor	16.2	Contaminant			Background	0.80462
RPL35A	P18077	APH1A	Q96BI3	APH1A_DMSO	45.7	106.3	1.22	3	0.9991	0	Interactor	30.73	Contaminant			Background	0.0656291
HSPA5	P11021	BLK	Q01469	BLK_inhv	55.8	129.8	1.22	3	1	0	Interactor	92.32	Contaminant			Background	0.270856
SNRNP70	P08621	BLK	Q01469	BLK_inhv	61.6	143.5	1.22	3	1	0	Interactor	37.15	Contaminant			Background	0.00971581
CCDC47	Q96A33	APH1A	Q96BI3	APH1A_DMSO	68.8	160.7	1.22	3	1	0	Interactor	13.97	Contaminant		Type_I_TMprot	Background	0.0296034
CLINT1	Q14677	APH1A	Q96BI3	APH1A_DMSO	74.6	173.7	1.22	3	1	0	Interactor	22.49	Contaminant			Background	0.00344009
IGKC	P01834	APH1A	Q96BI3	APH1A_DMSO	51.9	120.6	1.22	3	0.4513	0.0469		5.03				Background	1
NELFB	Q8WX92	BLK	Q01469	BLK_DMSO	59	137.5	1.22	3	0.8633	0.0079		6.56				Background	0.962821
NELFB	Q8WX92	BLK	Q01469	BLK_inh	59	137.6	1.22	3	0.8982	0.0057		6.56				Background	1
TDRD7	Q8NHU6	BLK	Q01469	BLK_DMSO	67.1	156.4	1.22	3	0.4074	0.0547		0.14				Background	1
VIRMA	Q69YN4	APH1A	Q96BI3	APH1A_inh	56.4	130	1.21	3	1	0	Interactor	0				Interactor	0.056772
	P01857	BLK	Q01469	BLK_DMSO	52.9	122.3	1.21	3	0.9999	0	Interactor	0				Interactor	0.847823
STOM	P27105	APH1A	Q96BI3	APH1A_DMSO	53.9	125	1.21	3	1	0	Interactor	1.4				Interactor	0.0184008
LYPLA1	O75608	BLK	Q01469	BLK_inhv	59.3	137.3	1.21	3	1	0	Interactor	3.77				Interactor	0.0354136
FTSJ3	Q8IY81	BLK	Q01469	BLK_DMSO	53.6	124.4	1.21	3	1	0	Interactor	25.7	Contaminant			Background	0.0687338
FTSJ3	Q8IY81	BLK	Q01469	BLK_inhv	53.6	124	1.21	3	1	0	Interactor	25.7	Contaminant			Background	0.502923
PC	P11498	BLK	Q01469	BLK_DMSO	57.8	133.9	1.21	3	1	0	Interactor	42.74	Contaminant			Background	0.018215
RPL27	P61353	BLK	Q01469	BLK_DMSO	53.4	123.5	1.21	3	1	0	Interactor	45.25	Contaminant			Background	0.0278501
PRKDC	P78527	BLK	Q01469	BLK_inhv	51	117.6	1.21	3	1	0	Interactor	56.7	Contaminant	Kinase		Background	0.00754049
NUP210	Q8TEM1	BLK	Q01469	BLK_inhv	52	120.1	1.21	3	1	0	Interactor	11.45	Contaminant		Type_I_TMprot	Background	0.0258006
LAPTM5	Q13571	BLK	Q01469	BLK_inhv	12.6	29.1	1.21	3	0.3368	0.0658		0				Background	0.813754
ITGB1	P05556	BLK	Q01469	BLK_inhv	39.2	89.7	1.2	3	1	0	Interactor	5.31			Type_I_TMprot	Interactor	0.0133456
GOLGA8N	F8WBI6	BLK	Q01469	BLK_DMSO	70.4	161.9	1.2	3	1	0	Interactor	0				Interactor	0.00757887
SCD	O00767	BLK	Q01469	BLK_DMSO	37.5	86	1.2	3	1	0	Interactor	1.96				Interactor	0.053669
POR	P16435	APH1A	Q96BI3	APH1A_DMSO	63.5	146.5	1.2	3	1	0	Interactor	4.33				Interactor	0.0160066
SEMG1	P04279	APH1A	Q96BI3	APH1A_inh	79.7	183.6	1.2	3	1	0	Interactor	1.12				Interactor	0.608353
HSPA1L	P34931	BLK	Q01469	BLK_DMSO	48	110.5	1.2	3	1	0	Interactor	96.79	Contaminant			Background	1
ACACA	Q13085	BLK	Q01469	BLK_DMSO	56.5	130.1	1.2	3	1	0	Interactor	41.34	Contaminant			Background	0.0123951
XPO5	Q9HAV4	APH1A	Q96BI3	APH1A_inh	50.5	116	1.2	3	1	0	Interactor	18.02	Contaminant			Background	0.00930341
SLC3A2	P08195	APH1A	Q96BI3	APH1A_inh	53.7	123.7	1.2	3	1	0	Interactor	26.4	Contaminant			Background	0.00666624
RAD50	Q92878	APH1A	Q96BI3	APH1A_inh	56.3	129.6	1.2	3	1	0	Interactor	20.39	Contaminant			Background	0.0225746
LMNB2	Q03252	BLK	Q01469	BLK_inh	55.7	127.6	1.2	3	0.9619	0.002		21.79	Contaminant			Background	0.515722
C1QBP	Q07021	BLK	Q01469	BLK_inh	65.9	151	1.2	3	0.983	0.0008		58.66	Contaminant			Background	0.445729
SQLE	Q14534	BLK	Q01469	BLK_inh	49	112.6	1.2	3	0.6584	0.0247		0				Background	1
HEATR1	Q9H583	APH1A	Q96BI3	APH1A_DMSO	49.9	114.1	1.19	3	0.9998	0	Interactor	15.5	Contaminant			Background	0.0154852
NOP2	P46087	BLK	Q01469	BLK_DMSO	59.8	136.9	1.19	3	1	0	Interactor	38.55	Contaminant			Background	0.0786471
RPL15	P61313	BLK	Q01469	BLK_inh	53.8	122.4	1.19	3	1	0	Interactor	50.98	Contaminant			Background	0.437172
CLDND1	Q9NY35	BLK	Q01469	BLK_inh	55	125.3	1.19	3	0.6904	0.0211		0				Background	0.681461
UTP20	O75691	APH1A	Q96BI3	APH1A_inh	55.8	126.7	1.18	3	1	0	Interactor	6.01				Interactor	0.0369491
NDUFB5	O43674	BLK	Q01469	BLK_DMSO	68.2	154.9	1.18	3	1	0	Interactor	0.42				Interactor	0.183174
ATP5MC1	P05496	BLK	Q01469	BLK_DMSO	56.7	128.4	1.18	3	1	0	Interactor	0				Interactor	0.192293
	Q8NBQ5	APH1A	Q96BI3	APH1A_inh	57.1	129.8	1.18	3	0.9995	0	Interactor	0				Interactor	0.461113
	Q68DK2	APH1A	Q96BI3	APH1A_inh	48.7	110.3	1.18	3	1	0	Interactor	0				Interactor	0.125231
NSUN7	Q8NE18	BLK	Q01469	BLK_inhv	59.9	135.5	1.18	3	1	0	Interactor	0				Interactor	0.0378778
SCAMP1	O15126	APH1A	Q96BI3	APH1A_inh	60.5	137.3	1.18	3	1	0	Interactor	2.65				Interactor	0.04665
ANPEP	P15144	APH1A	Q96BI3	APH1A_inh	69.8	158.6	1.18	3	0.9999	0	Interactor	0.28				Interactor	0.0284286
MCCC1	Q96RQ3	BLK	Q01469	BLK_inhv	53.4	121.2	1.18	3	1	0	Interactor	39.11	Contaminant			Background	0.0352965
SRSF1	Q07955	BLK	Q01469	BLK_DMSO	57.8	131.4	1.18	3	1	0	Interactor	39.11	Contaminant			Background	0.00786136
KRR1	Q13601	BLK	Q01469	BLK_DMSO	69.9	157.9	1.18	3	1	0	Interactor	10.61	Contaminant			Background	0.137675
RPL28	P46779	BLK	Q01469	BLK_inh	59.6	135.3	1.18	3	1	0	Interactor	44.13	Contaminant			Background	0.14411
MDN1	Q9NU22	BLK	Q01469	BLK_inh	60.9	137.9	1.18	3	1	0	Interactor	11.87	Contaminant			Background	0.256719
PRPF38B	Q5VTL8	BLK	Q01469	BLK_inhv	64.1	144.7	1.18	3	1	0	Interactor	22.21	Contaminant			Background	0.015172
HSPB1	P04792	BLK	Q01469	BLK_inhv	65.3	147.6	1.18	3	1	0	Interactor	17.88	Contaminant			Background	0.769003
LITAF	Q99732	BLK	Q01469	BLK_inh	34.3	77.7	1.18	3	0.7326	0.0175		0				Background	0.130469
NDUFB7	P17568	BLK	Q01469	BLK_DMSO	58.8	132.9	1.18	3	0.9686	0.0015		0				Background	0.136965
TSN	Q15631	BLK	Q01469	BLK_inh	68.5	154.4	1.17	3	1	0	Interactor	5.03				Interactor	0.439716
TOMM20	Q15388	BLK	Q01469	BLK_DMSO	69.1	155.8	1.17	3	1	0	Interactor	4.05				Interactor	0.280448
MAPK1	P28482	BLK	Q01469	BLK_DMSO	63	141.9	1.17	3	1	0	Interactor	6.56		Kinase		Interactor	0.0651924
TOMM70	O94826	BLK	Q01469	BLK_DMSO	57.2	128.6	1.17	3	1	0	Interactor	3.07				Interactor	0.00578591
RPL37	P61927	APH1A	Q96BI3	APH1A_DMSO	48	108.3	1.17	3	1	0	Interactor	9.78				Interactor	0.0503527
	Q8NBQ5	APH1A	Q96BI3	APH1A_DMSO	57.1	128.4	1.17	3	0.9997	0	Interactor	0				Interactor	0.410467
KLK11	Q9UBX7	APH1A	Q96BI3	APH1A_inh	50.6	114	1.17	3	0.996	0.0002	Interactor	0				Interactor	0.0601603
POR	P16435	APH1A	Q96BI3	APH1A_inh	63.5	142.5	1.17	3	1	0	Interactor	4.33				Interactor	0.0255438
EMC1	Q8N766	BLK	Q01469	BLK_inhv	66.8	150.5	1.17	3	1	0	Interactor	3.49			Type_I_TMprot	Interactor	0.282283
TMBIM6	P55061	BLK	Q01469	BLK_inhv	87.3	196.6	1.17	3	1	0	Interactor	0				Interactor	0.236181
FTSJ3	Q8IY81	BLK	Q01469	BLK_inh	53.6	120.4	1.17	3	1	0	Interactor	25.7	Contaminant			Background	0.445128
RPL27	P61353	BLK	Q01469	BLK_inh	53.4	119.9	1.17	3	0.9989	0.0001	Interactor	45.25	Contaminant			Background	0.274167
DNMT1	P26358	BLK	Q01469	BLK_DMSO	55.8	125.9	1.17	3	1	0	Interactor	25.84	Contaminant			Background	0.0189853
RPL15	P61313	BLK	Q01469	BLK_DMSO	53.8	120.7	1.17	3	1	0	Interactor	50.98	Contaminant			Background	0.0636153
DYNC1H1	Q14204	BLK	Q01469	BLK_inh	51.1	115	1.17	3	1	0	Interactor	48.18	Contaminant			Background	0.00404328
CLTC	Q00610	APH1A	Q96BI3	APH1A_inh	60.2	135.2	1.17	3	1	0	Interactor	56.7	Contaminant			Background	0.0182807
COPA	P53621	APH1A	Q96BI3	APH1A_inh	61.8	139.1	1.17	3	1	0	Interactor	28.21	Contaminant			Background	0.0116685
RPL8	P62917	BLK	Q01469	BLK_inh	54	121.1	1.17	3	0.1089	0.1335		54.47	Contaminant			Background	1
EBNA1BP2	Q99848	BLK	Q01469	BLK_DMSO	61.1	137.5	1.17	3	0.4138	0.0539		19.13	Contaminant			Background	0.801684
PRSS3	P35030	APH1A	Q96BI3	APH1A_inh	58	130.7	1.17	3	0.7323	0.0177		12.71	Contaminant			Background	0.102276
VTI1B	Q9UEU0	BLK	Q01469	BLK_inhv	50.1	112.2	1.16	3	1	0	Interactor	0.42				Interactor	0.133298
VIRMA	Q69YN4	BLK	Q01469	BLK_inhv	56.4	125.8	1.16	3	1	0	Interactor	0				Interactor	0.106707
EFNB1	P98172	BLK	Q01469	BLK_inhv	54.8	122.5	1.16	3	1	0	Interactor	0.84			Type_I_TMprot	Interactor	0.00362831
RPL37	P61927	BLK	Q01469	BLK_inhv	48	106.9	1.16	3	1	0	Interactor	9.78				Interactor	0.0541086
MRPL20	Q9BYC9	BLK	Q01469	BLK_inhv	61	136.6	1.16	3	0.9993	0	Interactor	3.21				Interactor	0.545487
CLGN	O14967	APH1A	Q96BI3	APH1A_inh	62.2	138.7	1.16	3	1	0	Interactor	0.84			Type_I_TMprot	Interactor	0.00742197
DHX30	Q7L2E3	APH1A	Q96BI3	APH1A_inh	56.7	126.9	1.16	3	1	0	Interactor	26.26	Contaminant			Background	0.0301856
RPL10A	P62906	BLK	Q01469	BLK_DMSO	66	147.6	1.16	3	1	0	Interactor	39.11	Contaminant			Background	0.139009
RPL37A	P61513	BLK	Q01469	BLK_DMSO	59.1	132	1.16	3	1	0	Interactor	27.93	Contaminant			Background	0.0231228
TPM3	P06753	APH1A	Q96BI3	APH1A_inh	53.4	119.3	1.16	3	1	0	Interactor	49.44	Contaminant			Background	0.00538241
PSMB3	P49720	BLK	Q01469	BLK_inhv	63.1	140.9	1.16	3	1	0	Interactor	18.99	Contaminant			Background	0.0947476
RPL36A	P83881	BLK	Q01469	BLK_inhv	61.4	137	1.16	3	0.8444	0.0092		30.73	Contaminant			Background	0.0739628
SCGB2A2	Q13296	BLK	Q01469	BLK_DMSO	34.9	78	1.16	3	0.2573	0.0826		0				Background	1
NECTIN2	Q92692	BLK	Q01469	BLK_inh	54.2	120.4	1.15	3	1	0	Interactor	0.14			Type_I_TMprot	Interactor	0.0482173
YKT6	O15498	BLK	Q01469	BLK_DMSO	47.5	105.6	1.15	3	1	0	Interactor	9.36				Interactor	0.0375947
CNP	P09543	BLK	Q01469	BLK_DMSO	56.4	125.2	1.15	3	1	0	Interactor	9.78				Interactor	0.063617
SQLE	Q14534	BLK	Q01469	BLK_DMSO	49	108.8	1.15	3	0.999	0	Interactor	0				Interactor	0.275262
NNT	Q13423	BLK	Q01469	BLK_DMSO	55.9	123.8	1.15	3	1	0	Interactor	4.61				Interactor	0.0488083
PTDSS1	P48651	BLK	Q01469	BLK_DMSO	54.8	121.2	1.15	3	1	0	Interactor	1.96				Interactor	0.320953
MAPK14	Q16539	APH1A	Q96BI3	APH1A_inh	69.5	153.9	1.15	3	1	0	Interactor	0.7		Kinase		Interactor	0.126767
RSL1D1	O76021	BLK	Q01469	BLK_DMSO	62.7	138.8	1.15	3	1	0	Interactor	38.69	Contaminant			Background	0.116879
ARF3	P61204	BLK	Q01469	BLK_DMSO	68.7	152.2	1.15	3	0.9998	0	Interactor	36.45	Contaminant			Background	0.220934
RPL23A	P62750	BLK	Q01469	BLK_DMSO	56	123.9	1.15	3	1	0	Interactor	58.38	Contaminant			Background	0.0448045
PRKDC	P78527	APH1A	Q96BI3	APH1A_inh	51	112.8	1.15	3	1	0	Interactor	56.7	Contaminant	Kinase		Background	0.00538241
ATP2A2	P16615	APH1A	Q96BI3	APH1A_inh	60.6	134.7	1.15	3	0.9999	0	Interactor	42.18	Contaminant			Background	0.0188351
U2AF1	Q01081	APH1A	Q96BI3	APH1A_inh	55.5	123.1	1.15	3	1	0	Interactor	49.02	Contaminant			Background	0.0243029
SEC24B	O95487	APH1A	Q96BI3	APH1A_inh	65.6	145.3	1.15	3	1	0	Interactor	19.41	Contaminant			Background	0.00277813
NCBP1	Q09161	BLK	Q01469	BLK_inhv	58	128.8	1.15	3	0.0549	0.1759		17.32	Contaminant			Background	0.170737
FAM162A	Q96A26	BLK	Q01469	BLK_inhv	49.8	110.9	1.15	3	0.9876	0.0006		2.09				Background	0.248592
NDUFB7	P17568	BLK	Q01469	BLK_inh	58.8	130.6	1.15	3	0.4371	0.0497		0				Background	0.562545
LAPTM5	Q13571	BLK	Q01469	BLK_DMSO	12.6	28	1.15	3	0.9722	0.0014		0				Background	0.299945
JPH1	Q9HDC5	BLK	Q01469	BLK_DMSO	28.2	62.1	1.14	3	1	0	Interactor	4.33				Interactor	0.0533235
SLC12A7	Q9Y666	BLK	Q01469	BLK_DMSO	34.1	74.9	1.14	3	1	0	Interactor	0				Interactor	0.0487757
RHOT2	Q8IXI1	BLK	Q01469	BLK_DMSO	67.2	147.7	1.14	3	0.9997	0	Interactor	3.77				Interactor	0.0627698
H4C1; H4C11; H4C12; H4C13; H4C14; H4C15; H4C16; H4C2; H4C3; H4C4; H4C5; H4C6; H4C8; H4C9	P62805	BLK	Q01469	BLK_inh	62.5	137.9	1.14	3	1	0	Interactor	0				Interactor	0.59943
	Q68DK2	BLK	Q01469	BLK_inh	48.7	107.2	1.14	3	1	0	Interactor	0				Interactor	0.182204
ALG9	Q9H6U8	APH1A	Q96BI3	APH1A_inh	61.6	135.2	1.14	3	0.9999	0	Interactor	0				Interactor	0.109638
UBR5	O95071	BLK	Q01469	BLK_inh	51.6	113.5	1.14	3	1	0	Interactor	6.15				Interactor	0.000518965
GBF1	Q92538	APH1A	Q96BI3	APH1A_DMSO	63.6	140.5	1.14	3	1	0	Interactor	7.68				Interactor	0.0193556
TBC1D23	Q9NUY8	APH1A	Q96BI3	APH1A_DMSO	70.8	155.7	1.14	3	1	0	Interactor	0				Interactor	0.0365092
XPO5	Q9HAV4	BLK	Q01469	BLK_DMSO	50.5	111.6	1.14	3	1	0	Interactor	18.02	Contaminant			Background	0.0116565
RPS4X	P62701	BLK	Q01469	BLK_DMSO	64.7	142.8	1.14	3	1	0	Interactor	62.99	Contaminant			Background	0.124022
HSD17B12	Q53GQ0	BLK	Q01469	BLK_DMSO	65.1	143.5	1.14	3	1	0	Interactor	13.55	Contaminant			Background	0.0293245
ABCD3	P28288	BLK	Q01469	BLK_DMSO	60.3	133	1.14	3	0.9999	0	Interactor	20.67	Contaminant			Background	0.0486994
DDX47	Q9H0S4	BLK	Q01469	BLK_DMSO	69.2	152	1.14	3	1	0	Interactor	13.41	Contaminant			Background	0.0755113
RPL29	P47914	BLK	Q01469	BLK_inhv	57	125.3	1.14	3	1	0	Interactor	55.73	Contaminant			Background	0.265944
CSE1L	P55060	APH1A	Q96BI3	APH1A_DMSO	53.2	117.1	1.14	3	1	0	Interactor	44.41	Contaminant			Background	0.0348393
U2AF1	Q01081	BLK	Q01469	BLK_inhv	55.5	122.2	1.14	3	1	0	Interactor	49.02	Contaminant			Background	0.0118976
LCN1	P31025	BLK	Q01469	BLK_inhv	36.8	80.6	1.13	3	1	0	Interactor	5.03				Interactor	1
H2afy; H2AFY; LOC100466888; LOC101338325; LOC101381952; LOC101564704; LOC102987354; LOC103079324; LOC103663804; LOC105869993; LOC106989149; LOC109250833; LOC110591142; LOC111141291; LOC111182462; LOC112404331; LOC112625777; LOC112815157; LOC112861289; LOC112917035; LOC113928700; LOC114891795; LOC115516119; LOC116529369; LOC116750637; MACROH2A1	O75367	BLK	Q01469	BLK_DMSO	63.5	139	1.13	3	1	0	Interactor	0				Interactor	0.0886588
CD300A	Q9UGN4	BLK	Q01469	BLK_DMSO	66.5	145.4	1.13	3	1	0	Interactor	0			Type_I_TMprot	Interactor	0.15487
PAK1IP1	Q9NWT1	BLK	Q01469	BLK_DMSO	61.4	134.1	1.13	3	1	0	Interactor	3.21				Interactor	0.00173162
AGPAT3	Q9NRZ7	APH1A	Q96BI3	APH1A_DMSO	61.6	134.6	1.13	3	0.9987	0.0001	Interactor	0				Interactor	0.0211255
MCCC1	Q96RQ3	BLK	Q01469	BLK_inh	53.4	116.6	1.13	3	1	0	Interactor	39.11	Contaminant			Background	0.0320668
LRRC59	Q96AG4	BLK	Q01469	BLK_DMSO	61.4	134.8	1.13	3	1	0	Interactor	24.44	Contaminant			Background	0.0638277
RPS17	P08708	BLK	Q01469	BLK_inh	60.1	132	1.13	3	1	0	Interactor	47.77	Contaminant			Background	0.362561
NUP155	O75694	APH1A	Q96BI3	APH1A_inh	65.5	143	1.13	3	1	0	Interactor	24.44	Contaminant			Background	0.0310846
ATP8B4	Q8TF62	BLK	Q01469	BLK_inhv	46.6	101	1.12	3	1	0	Interactor	0				Interactor	0.019585
RPL37	P61927	APH1A	Q96BI3	APH1A_inh	48	103.9	1.12	3	1	0	Interactor	9.78				Interactor	0.0737758
ITGAL	P20701	APH1A	Q96BI3	APH1A_DMSO	51.1	111.1	1.12	3	1	0	Interactor	0.28			Type_I_TMprot	Interactor	0.0459447
TMEM87A	Q8NBN3	BLK	Q01469	BLK_inh	28.3	61.6	1.12	3	1	0	Interactor	0.28				Interactor	0.11308
PITRM1	Q5JRX3	APH1A	Q96BI3	APH1A_inh	65.8	142.6	1.12	3	1	0	Interactor	8.8				Interactor	0.0897765
HEATR1	Q9H583	BLK	Q01469	BLK_inhv	49.9	108.3	1.12	3	0.9998	0	Interactor	15.5	Contaminant			Background	0.0537278
ACACA	Q13085	BLK	Q01469	BLK_inhv	56.5	122.9	1.12	3	1	0	Interactor	41.34	Contaminant			Background	0.0443349
ABCD3	P28288	BLK	Q01469	BLK_inhv	60.3	131.2	1.12	3	0.9999	0	Interactor	20.67	Contaminant			Background	0.0970548
RPL18A	Q02543	BLK	Q01469	BLK_DMSO	59.2	128.7	1.12	3	1	0	Interactor	41.9	Contaminant			Background	0.131815
ACACB	O00763	BLK	Q01469	BLK_DMSO	58.4	126.8	1.12	3	1	0	Interactor	37.01	Contaminant			Background	0.00304991
DYNC1H1	Q14204	BLK	Q01469	BLK_DMSO	51.1	111	1.12	3	1	0	Interactor	48.18	Contaminant			Background	0.00537378
CALML3	P27482	BLK	Q01469	BLK_DMSO	14.8	32	1.12	3	1	0	Interactor	11.31	Contaminant			Background	1
SRSF8	Q9BRL6	BLK	Q01469	BLK_inh	58.9	128.3	1.12	3	1	0	Interactor	28.49	Contaminant			Background	0.480232
TFG	Q92734	BLK	Q01469	BLK_inhv	53.2	115.7	1.12	3	0.9998	0	Interactor	17.6	Contaminant			Background	0.274597
AK2	P54819	BLK	Q01469	BLK_inh	51	110.9	1.12	3	1	0	Interactor	19.83	Contaminant			Background	0.072073
UBE2N	P61088	APH1A	Q96BI3	APH1A_inh	65.1	141.3	1.12	3	0.9999	0	Interactor	15.92	Contaminant			Background	0.238618
PRPF19	Q9UMS4	BLK	Q01469	BLK_inhv	61.8	134.5	1.12	3	1	0	Interactor	36.59	Contaminant			Background	0.302791
RAD50	Q92878	APH1A	Q96BI3	APH1A_DMSO	56.3	122	1.12	3	1	0	Interactor	20.39	Contaminant			Background	0.0367858
COTL1	Q14019	BLK	Q01469	BLK_DMSO	69.5	150.5	1.12	3	0.9152	0.0045		1.54				Background	0.296775
Fau; FAU	P62861	BLK	Q01469	BLK_inh	68.2	148	1.12	3	0.9643	0.0018		0				Background	0.562982
FCGR2C	P31995	APH1A	Q96BI3	APH1A_inh	36.3	78	1.11	3	1	0	Interactor	0			Type_I_TMprot	Interactor	0.653092
HACD2	Q6Y1H2	BLK	Q01469	BLK_inh	57	123.3	1.11	3	1	0	Interactor	0.84				Interactor	0.702797
KIAA0319L	Q8IZA0	BLK	Q01469	BLK_DMSO	16.9	36.5	1.11	3	1	0	Interactor	0				Interactor	0.0705146
GOLGA8M	H3BSY2	BLK	Q01469	BLK_DMSO	74.6	161.4	1.11	3	1	0	Interactor	0				Interactor	0.0228586
EFNB1	P98172	BLK	Q01469	BLK_DMSO	54.8	118.3	1.11	3	0.9991	0	Interactor	0.84			Type_I_TMprot	Interactor	0.00623015
STOM	P27105	BLK	Q01469	BLK_DMSO	53.9	116	1.11	3	1	0	Interactor	1.4				Interactor	0.013785
H1-10	Q92522	BLK	Q01469	BLK_inh	61	131.7	1.11	3	1	0	Interactor	0				Interactor	0.369067
UGGT1	Q9NYU2	APH1A	Q96BI3	APH1A_inh	60.3	129.7	1.11	3	1	0	Interactor	9.64				Interactor	0.0512921
ATP5F1C	P36542	BLK	Q01469	BLK_inhv	58.2	125.6	1.11	3	1	0	Interactor	0				Interactor	0.108409
H1-3	P16402	BLK	Q01469	BLK_inhv	59.2	128	1.11	3	1	0	Interactor	0				Interactor	0.308715
KDM2A	Q9Y2K7	APH1A	Q96BI3	APH1A_DMSO	57.6	124.2	1.11	3	1	0	Interactor	3.35				Interactor	0.177885
LGALS3	P17931	BLK	Q01469	BLK_inhv	76.9	165.5	1.11	3	1	0	Interactor	2.79				Interactor	1
HGS	O14964	APH1A	Q96BI3	APH1A_DMSO	79.6	172.1	1.11	3	1	0	Interactor	7.12				Interactor	0.0381184
RPL34	P49207	BLK	Q01469	BLK_inhv	55.6	120.4	1.11	3	1	0	Interactor	34.5	Contaminant			Background	0.0389623
COX4I1	P13073	BLK	Q01469	BLK_DMSO	65.1	140.5	1.11	3	1	0	Interactor	12.57	Contaminant			Background	0.197494
FLNB	O75369	APH1A	Q96BI3	APH1A_DMSO	49	105.5	1.11	3	0.9999	0	Interactor	58.24	Contaminant			Background	0.00458399
FLNB	O75369	BLK	Q01469	BLK_DMSO	49	105.6	1.11	3	1	0	Interactor	58.24	Contaminant			Background	0.00265185
RPL29	P47914	BLK	Q01469	BLK_inh	57	123.2	1.11	3	1	0	Interactor	55.73	Contaminant			Background	0.188834
TPM3	P06753	BLK	Q01469	BLK_inh	53.4	115	1.11	3	1	0	Interactor	49.44	Contaminant			Background	0.0412628
TOMM40	O96008	BLK	Q01469	BLK_inh	54.6	118.2	1.11	3	1	0	Interactor	12.71	Contaminant			Background	0.00973909
PA2G4	Q9UQ80	BLK	Q01469	BLK_inh	58.1	125.1	1.11	3	1	0	Interactor	36.31	Contaminant			Background	0.11054
LMNB2	Q03252	BLK	Q01469	BLK_inhv	55.7	120.6	1.11	3	0.8804	0.0069		21.79	Contaminant			Background	0.819527
EPPK1	P58107	APH1A	Q96BI3	APH1A_DMSO	46.3	99.9	1.11	3	0.6194	0.0294		42.04	Contaminant			Background	1
TRABD	Q9H4I3	APH1A	Q96BI3	APH1A_inh	55.5	119.4	1.11	3	0.8872	0.0066		1.82				Background	0.479559
LAT2	Q9GZY6	APH1A	Q96BI3	APH1A_DMSO	33.9	72.6	1.1	3	1	0	Interactor	0				Interactor	0.00709038
CD300A	Q9UGN4	BLK	Q01469	BLK_inh	66.5	142.8	1.1	3	0.9999	0	Interactor	0			Type_I_TMprot	Interactor	0.708388
KIAA0319L	Q8IZA0	BLK	Q01469	BLK_inh	16.9	36.1	1.1	3	1	0	Interactor	0				Interactor	0.0891515
NDUFA9	Q16795	BLK	Q01469	BLK_DMSO	64.5	138.6	1.1	3	1	0	Interactor	4.89				Interactor	0.162705
SEC62	Q99442	BLK	Q01469	BLK_DMSO	62.1	133.3	1.1	3	1	0	Interactor	0.28				Interactor	0.247146
WDR46	O15213	BLK	Q01469	BLK_DMSO	67.8	145.1	1.1	3	1	0	Interactor	1.12				Interactor	0.249573
H1-10	Q92522	BLK	Q01469	BLK_DMSO	61	130.3	1.1	3	1	0	Interactor	0				Interactor	0.161274
TMOD2	Q9NZR1	BLK	Q01469	BLK_inhv	58.6	125.1	1.1	3	1	0	Interactor	7.12				Interactor	0.015557
DAG1	Q14118	BLK	Q01469	BLK_inh	59.8	128	1.1	3	1	0	Interactor	0.14			Type_I_TMprot	Interactor	0.406743
HGS	O14964	APH1A	Q96BI3	APH1A_inh	79.6	171.2	1.1	3	1	0	Interactor	7.12				Interactor	0.0478242
SNAP23	O00161	BLK	Q01469	BLK_inh	55.3	118.3	1.1	3	1	0	Interactor	13.97	Contaminant			Background	0.0455553
RPS26	P62854	BLK	Q01469	BLK_inhv	54	115.9	1.1	3	1	0	Interactor	52.37	Contaminant			Background	0.405082
RPL37A	P61513	BLK	Q01469	BLK_inh	59.1	126.8	1.1	3	1	0	Interactor	27.93	Contaminant			Background	0.217808
RPL35A	P18077	APH1A	Q96BI3	APH1A_inh	45.7	98	1.1	3	0.9993	0	Interactor	30.73	Contaminant			Background	0.130279
RPL35A	P18077	BLK	Q01469	BLK_DMSO	45.7	98.1	1.1	3	0.9994	0	Interactor	30.73	Contaminant			Background	0.149067
TMEM33	P57088	APH1A	Q96BI3	APH1A_DMSO	50.3	108	1.1	3	1	0	Interactor	20.11	Contaminant			Background	0.367826
RPL6	Q02878	BLK	Q01469	BLK_inh	61.1	131.1	1.1	3	1	0	Interactor	60.34	Contaminant			Background	0.583044
DDX1	Q92499	BLK	Q01469	BLK_inhv	62.8	134.4	1.1	3	1	0	Interactor	46.23	Contaminant			Background	0.100516
NUP210	Q8TEM1	APH1A	Q96BI3	APH1A_DMSO	52	111.1	1.1	3	1	0	Interactor	11.45	Contaminant		Type_I_TMprot	Background	0.0104043
RPS17	P08708	BLK	Q01469	BLK_inhv	60.1	128.7	1.1	3	1	0	Interactor	47.77	Contaminant			Background	0.282049
WDR1	O75083	BLK	Q01469	BLK_inhv	61.8	132.1	1.1	3	1	0	Interactor	12.43	Contaminant			Background	0.0490579
IPO5	O00410	APH1A	Q96BI3	APH1A_DMSO	61.2	131.2	1.1	3	1	0	Interactor	37.29	Contaminant			Background	0.0111781
RPL30	P62888	BLK	Q01469	BLK_inhv	62.2	133	1.1	3	1	0	Interactor	35.61	Contaminant			Background	0.00891636
CRPPA	A4D126	APH1A	Q96BI3	APH1A_DMSO	29.1	62.3	1.1	3	0.2329	0.0888		0				Background	1
KLK11	Q9UBX7	BLK	Q01469	BLK_inh	50.6	108.9	1.1	3	0.9323	0.0035		0				Background	0.14411
H4C1; H4C11; H4C12; H4C13; H4C14; H4C15; H4C16; H4C2; H4C3; H4C4; H4C5; H4C6; H4C8; H4C9	P62805	BLK	Q01469	BLK_DMSO	62.5	132.7	1.09	3	1	0	Interactor	0				Interactor	0.115405
CHP1	Q99653	BLK	Q01469	BLK_inhv	40	85.4	1.09	3	1	0	Interactor	2.37				Interactor	0.191679
H2AC20	Q16777	BLK	Q01469	BLK_inhv	58	123.4	1.09	3	1	0	Interactor	0				Interactor	0.100516
ERAP1	Q9NZ08	APH1A	Q96BI3	APH1A_inh	60.1	128.1	1.09	3	1	0	Interactor	0.28				Interactor	0.0145653
SEC24A	O95486	APH1A	Q96BI3	APH1A_inh	77.7	165.5	1.09	3	0.9969	0.0001	Interactor	5.17				Interactor	0.321145
Fau; FAU	P62861	BLK	Q01469	BLK_inhv	68.2	145.2	1.09	3	0.9965	0.0002	Interactor	0				Interactor	0.204296
CYP2C9	P11712	BLK	Q01469	BLK_inhv	78.9	167.4	1.09	3	0.9988	0.0001	Interactor	0				Interactor	0.0354136
RRP1	P56182	BLK	Q01469	BLK_inhv	47.7	101.7	1.09	3	0.9999	0	Interactor	12.85	Contaminant			Background	1
RPL34	P49207	BLK	Q01469	BLK_inh	55.6	118.5	1.09	3	1	0	Interactor	34.5	Contaminant			Background	0.0913148
PSMC1	P62191	BLK	Q01469	BLK_inh	53.4	114	1.09	3	1	0	Interactor	27.23	Contaminant			Background	0.163258
CYFIP2	Q96F07	BLK	Q01469	BLK_DMSO	56.8	121.1	1.09	3	1	0	Interactor	30.17	Contaminant			Background	0.0286796
SLC3A2	P08195	BLK	Q01469	BLK_DMSO	53.7	114.3	1.09	3	1	0	Interactor	26.4	Contaminant			Background	0.00795461
PRKDC	P78527	BLK	Q01469	BLK_DMSO	51	108.4	1.09	3	1	0	Interactor	56.7	Contaminant	Kinase		Background	0.00470977
TMEM33	P57088	BLK	Q01469	BLK_DMSO	50.3	107	1.09	3	1	0	Interactor	20.11	Contaminant			Background	0.174091
RAB18	Q9NP72	BLK	Q01469	BLK_DMSO	64.5	137	1.09	3	1	0	Interactor	11.73	Contaminant			Background	0.0875937
IQGAP1	P46940	BLK	Q01469	BLK_DMSO	54.6	115.8	1.09	3	1	0	Interactor	27.51	Contaminant			Background	0.0307799
PRPF8	Q6P2Q9	APH1A	Q96BI3	APH1A_DMSO	52.1	110.8	1.09	3	1	0	Interactor	47.35	Contaminant			Background	0.0134275
FSCN1	Q16658	BLK	Q01469	BLK_inhv	59.9	127.4	1.09	3	1	0	Interactor	13.97	Contaminant			Background	0.0179589
RAN	P62826	APH1A	Q96BI3	APH1A_DMSO	62.8	133.5	1.09	3	1	0	Interactor	61.45	Contaminant			Background	0.00122472
PNN	Q9H307	BLK	Q01469	BLK_inhv	59.1	125.5	1.09	3	1	0	Interactor	23.18	Contaminant			Background	0.0454094
SEC24B	O95487	APH1A	Q96BI3	APH1A_DMSO	65.6	139.9	1.09	3	1	0	Interactor	19.41	Contaminant			Background	0.00299372
FAM162A	Q96A26	BLK	Q01469	BLK_inh	49.8	106	1.09	3	0.8985	0.0057		2.09				Background	0.409312
THEM6	Q8WUY1	BLK	Q01469	BLK_inh	44.1	94.1	1.09	3	0.3196	0.0686		0.56				Background	1
	Q9NR09	BLK	Q01469	BLK_DMSO	68.2	144.2	1.08	3	1	0	Interactor	0				Interactor	0.129678
SLC35E1	Q96K37	BLK	Q01469	BLK_DMSO	31.9	67.3	1.08	3	0.9995	0	Interactor	3.77				Interactor	0.388766
PUM3	Q15397	BLK	Q01469	BLK_DMSO	68.5	144.7	1.08	3	1	0	Interactor	3.63				Interactor	0.0982441
VRK2	Q86Y07	BLK	Q01469	BLK_DMSO	31.5	66.5	1.08	3	1	0	Interactor	5.03		Kinase		Interactor	0.00537378
FLOT2	Q14254	BLK	Q01469	BLK_DMSO	70.1	147.6	1.08	3	0.9976	0.0001	Interactor	6.15				Interactor	0.11493
CD99	P14209	APH1A	Q96BI3	APH1A_inh	58.8	124.3	1.08	3	1	0	Interactor	3.49			Type_I_TMprot	Interactor	0.139769
MYO18A	Q92614	APH1A	Q96BI3	APH1A_inh	60	126.5	1.08	3	1	0	Interactor	3.49				Interactor	0.136012
TMX2	Q9Y320	APH1A	Q96BI3	APH1A_inh	66.9	141.2	1.08	3	1	0	Interactor	0			Type_I_TMprot	Interactor	0.490082
AKR7A2	O43488	APH1A	Q96BI3	APH1A_DMSO	64.5	136.1	1.08	3	0.9937	0.0003	Interactor	4.75				Interactor	0.315974
GLRX	P35754	APH1A	Q96BI3	APH1A_DMSO	50.1	106	1.08	3	1	0	Interactor	2.93				Interactor	1
IRAG2	Q12912	APH1A	Q96BI3	APH1A_inh	65.1	137.3	1.08	3	1	0	Interactor	0				Interactor	0.124476
PC	P11498	BLK	Q01469	BLK_inh	57.8	121.9	1.08	3	1	0	Interactor	42.74	Contaminant			Background	0.0651738
MCM2	P49736	BLK	Q01469	BLK_DMSO	62	131.2	1.08	3	1	0	Interactor	24.16	Contaminant			Background	0.180623
LRPPRC	P42704	APH1A	Q96BI3	APH1A_DMSO	55.2	116.8	1.08	3	1	0	Interactor	34.78	Contaminant			Background	0.0253477
MDH2	P40926	BLK	Q01469	BLK_inhv	62.9	132.6	1.08	3	1	0	Interactor	27.65	Contaminant			Background	0.210411
DCD	P81605	BLK	Q01469	BLK_inh	49.1	104.1	1.08	3	1	0	Interactor	38.97	Contaminant			Background	0.671379
SRRM1	Q8IYB3	BLK	Q01469	BLK_inh	56.5	119.5	1.08	3	1	0	Interactor	33.52	Contaminant			Background	0.0577451
RPL32	P62910	BLK	Q01469	BLK_DMSO	54.9	116.1	1.08	3	0.8783	0.0071		25.7	Contaminant			Background	0.276401
FCGR2C	P31995	APH1A	Q96BI3	APH1A_DMSO	36.3	76.5	1.08	3	0.4924	0.0425		0			Type_I_TMprot	Background	1
ITGB1	P05556	BLK	Q01469	BLK_inh	39.2	82.2	1.07	3	1	0	Interactor	5.31			Type_I_TMprot	Interactor	0.0179419
ITGB2	P05107	BLK	Q01469	BLK_inhv	31.7	66.6	1.07	3	1	0	Interactor	0			Type_I_TMprot	Interactor	0.132714
CNP	P09543	BLK	Q01469	BLK_inhv	56.4	118.6	1.07	3	1	0	Interactor	9.78				Interactor	0.181235
PTDSS1	P48651	APH1A	Q96BI3	APH1A_DMSO	54.8	114.8	1.07	3	1	0	Interactor	1.96				Interactor	0.260353
SCAMP2	O15127	BLK	Q01469	BLK_DMSO	61.1	128.5	1.07	3	1	0	Interactor	1.26				Interactor	0.0860142
CLGN	O14967	APH1A	Q96BI3	APH1A_DMSO	62.2	130.6	1.07	3	1	0	Interactor	0.84			Type_I_TMprot	Interactor	0.00453124
HSPA1L	P34931	APH1A	Q96BI3	APH1A_inh	48	100.7	1.07	3	1	0	Interactor	96.79	Contaminant			Background	0.793778
ACACA	Q13085	BLK	Q01469	BLK_inh	56.5	119.1	1.07	3	1	0	Interactor	41.34	Contaminant			Background	0.036845
XPO5	Q9HAV4	BLK	Q01469	BLK_inhv	50.5	105.7	1.07	3	1	0	Interactor	18.02	Contaminant			Background	0.0568883
ACACB	O00763	BLK	Q01469	BLK_inhv	58.4	122.1	1.07	3	1	0	Interactor	37.01	Contaminant			Background	0.00548147
DYNC1H1	Q14204	APH1A	Q96BI3	APH1A_inh	51.1	107.2	1.07	3	0.9998	0	Interactor	48.18	Contaminant			Background	0.0101142
PSMB6	P28072	BLK	Q01469	BLK_DMSO	50.6	106.5	1.07	3	1	0	Interactor	26.4	Contaminant			Background	0.0458372
RPL29	P47914	BLK	Q01469	BLK_DMSO	57	119.7	1.07	3	1	0	Interactor	55.73	Contaminant			Background	0.0561593
PRPF8	Q6P2Q9	BLK	Q01469	BLK_inhv	52.1	109	1.07	3	1	0	Interactor	47.35	Contaminant			Background	0.0271081
CAND1	Q86VP6	APH1A	Q96BI3	APH1A_DMSO	56.9	119.3	1.07	3	0.9999	0	Interactor	38.41	Contaminant			Background	0.0302095
PA2G4	Q9UQ80	BLK	Q01469	BLK_inhv	58.1	122.4	1.07	3	1	0	Interactor	36.31	Contaminant			Background	0.0674838
PDHB	P11177	BLK	Q01469	BLK_inhv	64.5	135.6	1.07	3	1	0	Interactor	19.69	Contaminant			Background	0.197303
CALR	P27797	BLK	Q01469	BLK_inhv	63.9	133.8	1.07	3	1	0	Interactor	28.63	Contaminant			Background	0.539165
JUP	P14923	BLK	Q01469	BLK_inhv	61.3	128.3	1.07	3	1	0	Interactor	34.08	Contaminant			Background	0.950802
RPL8	P62917	BLK	Q01469	BLK_inhv	54	113.5	1.07	3	0.0352	0.2		54.47	Contaminant			Background	0.94967
EBNA1BP2	Q99848	BLK	Q01469	BLK_inhv	61.1	128.2	1.07	3	0.5868	0.0329		19.13	Contaminant			Background	1
CHTOP	Q9Y3Y2	BLK	Q01469	BLK_DMSO	51.8	108.4	1.07	3	0.968	0.0016		18.85	Contaminant			Background	0.146936
CLDND1	Q9NY35	BLK	Q01469	BLK_inhv	55	115.5	1.07	3	0.6753	0.0231		0				Background	0.489501
SPN	P16150	BLK	Q01469	BLK_inh	57.4	119.6	1.06	3	1	0	Interactor	0			Type_I_TMprot	Interactor	0.580209
RPL37	P61927	BLK	Q01469	BLK_DMSO	48	99.8	1.06	3	1	0	Interactor	9.78				Interactor	0.0238616
TMED2	Q15363	BLK	Q01469	BLK_DMSO	62	129	1.06	3	0.999	0	Interactor	5.87			Type_I_TMprot	Interactor	0.216266
KDM2A	Q9Y2K7	BLK	Q01469	BLK_inh	57.6	120.3	1.06	3	1	0	Interactor	3.35				Interactor	0.18499
VPS29	Q9UBQ0	BLK	Q01469	BLK_inhv	67.7	141.5	1.06	3	1	0	Interactor	4.33				Interactor	0.35647
CTSC	P53634	BLK	Q01469	BLK_inhv	66.2	137.9	1.06	3	1	0	Interactor	2.09				Interactor	0.385267
CPNE2	Q96FN4	BLK	Q01469	BLK_inhv	54	112.5	1.06	3	0.9982	0.0001	Interactor	10.47	Contaminant			Background	0.241466
PRKDC	P78527	BLK	Q01469	BLK_inh	51	106.4	1.06	3	1	0	Interactor	56.7	Contaminant	Kinase		Background	0.00630368
FBLL1	A6NHQ2	BLK	Q01469	BLK_DMSO	60.9	127.4	1.06	3	1	0	Interactor	22.77	Contaminant			Background	0.162705
SRSF8	Q9BRL6	BLK	Q01469	BLK_DMSO	58.9	122.7	1.06	3	1	0	Interactor	28.49	Contaminant			Background	0.296681
PCCB	P05166	BLK	Q01469	BLK_DMSO	62.9	130.8	1.06	3	1	0	Interactor	36.73	Contaminant			Background	0.161057
RPS23	P62266	BLK	Q01469	BLK_inh	62.4	130.3	1.06	3	0.9999	0	Interactor	57.68	Contaminant			Background	0.661411
RPL18	Q07020	BLK	Q01469	BLK_inh	66.8	139.2	1.06	3	1	0	Interactor	55.73	Contaminant			Background	1
VCP	P55072	BLK	Q01469	BLK_inhv	59.2	123.1	1.06	3	1	0	Interactor	43.85	Contaminant			Background	0.356235
RPL22	P35268	APH1A	Q96BI3	APH1A_DMSO	57.1	119.3	1.06	3	0.9993	0	Interactor	59.92	Contaminant			Background	0.025074
P4HB	P07237	BLK	Q01469	BLK_inhv	58.8	122.8	1.06	3	1	0	Interactor	34.5	Contaminant			Background	0.588449
GNB4	Q9HAV0	BLK	Q01469	BLK_inh	58.2	121.4	1.06	3	1	0	Interactor	20.11	Contaminant			Background	0.437172
GNAI2	P04899	APH1A	Q96BI3	APH1A_inh	66.6	138.3	1.06	3	0.624	0.029		22.21	Contaminant			Background	1
PRDX2	P32119	APH1A	Q96BI3	APH1A_inh	53.9	112.4	1.06	3	0.8324	0.0102		67.32	Contaminant			Background	0.612906
MCAM	P43121	APH1A	Q96BI3	APH1A_DMSO	40.3	83.2	1.05	3	1	0	Interactor	0.42			Type_I_TMprot	Interactor	0.0302095
SLC39A14	Q15043	BLK	Q01469	BLK_inhv	45.7	94.4	1.05	3	1	0	Interactor	1.26				Interactor	0.106941
NDUFS2	O75306	BLK	Q01469	BLK_DMSO	65.1	135.2	1.05	3	1	0	Interactor	6.01				Interactor	0.249573
AUP1	Q9Y679	BLK	Q01469	BLK_DMSO	36.9	76.5	1.05	3	1	0	Interactor	1.26				Interactor	0.0164255
EIF2B4	Q9UI10	BLK	Q01469	BLK_DMSO	63.9	132.3	1.05	3	1	0	Interactor	6.15				Interactor	0.0508915
UBR5	O95071	APH1A	Q96BI3	APH1A_inh	51.6	107.1	1.05	3	1	0	Interactor	6.15				Interactor	0.00055407
TMEM192	Q8IY95	BLK	Q01469	BLK_inh	68.1	141.5	1.05	3	0.9999	0	Interactor	0				Interactor	0.731442
EMC1	Q8N766	APH1A	Q96BI3	APH1A_inh	66.8	138.3	1.05	3	1	0	Interactor	3.49			Type_I_TMprot	Interactor	0.109737
RPS6	P62753	BLK	Q01469	BLK_inhv	52.5	109	1.05	3	1	0	Interactor	65.08	Contaminant			Background	0.0962473
FLNB	O75369	BLK	Q01469	BLK_inh	49	101.7	1.05	3	1	0	Interactor	58.24	Contaminant			Background	0.00296313
SLC3A2	P08195	APH1A	Q96BI3	APH1A_DMSO	53.7	111.3	1.05	3	1	0	Interactor	26.4	Contaminant			Background	0.00992029
SRRM2	Q9UQ35	BLK	Q01469	BLK_DMSO	54.7	113.6	1.05	3	1	0	Interactor	45.25	Contaminant			Background	0.0251103
RPL7	P18124	BLK	Q01469	BLK_DMSO	64.1	133	1.05	3	1	0	Interactor	46.79	Contaminant			Background	0.149067
RPS7	P62081	BLK	Q01469	BLK_DMSO	65.3	135.3	1.05	3	1	0	Interactor	51.4	Contaminant			Background	0.0474205
HSPA9	P38646	APH1A	Q96BI3	APH1A_DMSO	54.4	112.3	1.05	3	1	0	Interactor	77.09	Contaminant			Background	0.312094
PDIA3	P30101	BLK	Q01469	BLK_inh	54.6	113.2	1.05	3	1	0	Interactor	39.25	Contaminant			Background	0.618832
ALDOA	P04075	BLK	Q01469	BLK_inh	55	114	1.05	3	1	0	Interactor	42.04	Contaminant			Background	0.109641
GLUD1	P00367	BLK	Q01469	BLK_inhv	58.4	120.9	1.05	3	1	0	Interactor	30.31	Contaminant			Background	0.212197
RPL38	P63173	BLK	Q01469	BLK_inhv	65	134.2	1.05	3	1	0	Interactor	41.9	Contaminant			Background	0.303723
PTBP2	Q9UKA9	BLK	Q01469	BLK_DMSO	60.8	125.5	1.05	3	0.8097	0.0122		13.27	Contaminant			Background	0.1919
ATP5MC1	P05496	BLK	Q01469	BLK_inh	56.7	117.7	1.05	3	0.7145	0.0193		0				Background	1
GNG5	P63218	BLK	Q01469	BLK_DMSO	72.2	150.1	1.05	3	0.2712	0.0782		5.03				Background	0.378989
SYNGR2	O43760	APH1A	Q96BI3	APH1A_inh	64.7	133.9	1.05	3	0.502	0.0411		0.84				Background	0.959011
PIP	P12273	BLK	Q01469	BLK_inh	62.8	129.7	1.05	3	0.575	0.034		8.24				Background	0.725933
H3C13; H3C14; H3C15	Q71DI3	BLK	Q01469	BLK_inhv	53.5	110.3	1.04	3	1	0	Interactor	0				Interactor	0.379276
GOLGA8N	F8WBI6	BLK	Q01469	BLK_inh	70.4	144.6	1.04	3	1	0	Interactor	0				Interactor	0.0317612
GOLGA8N	F8WBI6	BLK	Q01469	BLK_inhv	70.4	144.8	1.04	3	1	0	Interactor	0				Interactor	0.0529449
NOMO2	Q5JPE7	BLK	Q01469	BLK_DMSO	54.1	111.6	1.04	3	1	0	Interactor	6.42			Type_I_TMprot	Interactor	0.196903
AGPAT3	Q9NRZ7	BLK	Q01469	BLK_DMSO	61.6	126.8	1.04	3	0.99	0.0005	Interactor	0				Interactor	0.194818
	Q92616	BLK	Q01469	BLK_DMSO	53.7	110.6	1.04	3	1	0	Interactor	0				Interactor	0.0320422
H2AX	P16104	BLK	Q01469	BLK_inhv	54.2	111.3	1.04	3	1	0	Interactor	0				Interactor	0.186714
DSC1	Q08554	BLK	Q01469	BLK_inh	69	141.6	1.04	3	1	0	Interactor	9.92			Type_I_TMprot	Interactor	0.815744
CTSC	P53634	APH1A	Q96BI3	APH1A_DMSO	66.2	136.1	1.04	3	1	0	Interactor	2.09				Interactor	0.230104
TBC1D22B	Q9NU19	APH1A	Q96BI3	APH1A_inh	84.5	173.5	1.04	3	1	0	Interactor	0				Interactor	0.410074
PC	P11498	BLK	Q01469	BLK_inhv	57.8	118.8	1.04	3	1	0	Interactor	42.74	Contaminant			Background	0.100516
RPL21	P46778	BLK	Q01469	BLK_DMSO	60.5	124.3	1.04	3	1	0	Interactor	45.95	Contaminant			Background	0.0326375
HNRNPU	Q00839	BLK	Q01469	BLK_inhv	59	121.1	1.04	3	1	0	Interactor	80.73	Contaminant			Background	0.334705
RPL22	P35268	BLK	Q01469	BLK_inhv	57.1	117.1	1.04	3	1	0	Interactor	59.92	Contaminant			Background	0.0258006
USP9X	Q93008	APH1A	Q96BI3	APH1A_DMSO	51.9	106.9	1.04	3	1	0	Interactor	24.72	Contaminant			Background	0.0172382
ACAT1	P24752	BLK	Q01469	BLK_inhv	62.3	128.3	1.04	3	1	0	Interactor	22.49	Contaminant			Background	0.221529
ANXA6	P08133	APH1A	Q96BI3	APH1A_inh	71.9	147.6	1.04	3	1	0	Interactor	10.75	Contaminant			Background	0.182143
NUP155	O75694	APH1A	Q96BI3	APH1A_DMSO	65.5	134.9	1.04	3	1	0	Interactor	24.44	Contaminant			Background	0.0327122
KRT78	Q8N1N4	APH1A	Q96BI3	APH1A_DMSO	57.2	117.6	1.04	3	1	0	Interactor	26.68	Contaminant			Background	0.904373
SFXN1	Q9H9B4	BLK	Q01469	BLK_DMSO	66.5	136.2	1.04	3	0.9802	0.0009		19.55	Contaminant			Background	0.230273
PRDX2	P32119	APH1A	Q96BI3	APH1A_DMSO	53.9	111.1	1.04	3	0.9775	0.0011		67.32	Contaminant			Background	0.399213
	P01857	BLK	Q01469	BLK_inhv	52.9	109.1	1.04	3	0.1002	0.1399		0				Background	1
APH1A	Q96BI3	BLK	Q01469	BLK_inhv	3	6.1	1.04	3	0.3302	0.0666		0				Background	1
CLDND1	Q9NY35	APH1A	Q96BI3	APH1A_inh	55	112.9	1.04	3	0.2506	0.084		0				Background	0.664397
POLRMT	O00411	APH1A	Q96BI3	APH1A_inh	68.7	140.1	1.03	3	1	0	Interactor	6.84				Interactor	0.110134
H2BC12	O60814	APH1A	Q96BI3	APH1A_DMSO	77.4	158.1	1.03	3	1	0	Interactor	0				Interactor	1
MMUT	P22033	BLK	Q01469	BLK_inh	67.1	136.7	1.03	3	1	0	Interactor	0				Interactor	0.396124
DSC2	Q02487	APH1A	Q96BI3	APH1A_DMSO	51.7	105.9	1.03	3	1	0	Interactor	2.65			Type_I_TMprot	Interactor	0.795032
PRKDC	P78527	APH1A	Q96BI3	APH1A_DMSO	51	103.8	1.03	3	1	0	Interactor	56.7	Contaminant	Kinase		Background	0.0124367
RPL32	P62910	BLK	Q01469	BLK_inh	54.9	111.9	1.03	3	1	0	Interactor	25.7	Contaminant			Background	0.248227
RPL21	P46778	BLK	Q01469	BLK_inhv	60.5	123.9	1.03	3	1	0	Interactor	45.95	Contaminant			Background	0.0850211
RPL6	Q02878	BLK	Q01469	BLK_DMSO	61.1	125.2	1.03	3	1	0	Interactor	60.34	Contaminant			Background	0.0640226
SLC4A1AP	Q9BWU0	BLK	Q01469	BLK_DMSO	73.1	149.1	1.03	3	1	0	Interactor	10.34	Contaminant			Background	0.284468
HSPA9	P38646	APH1A	Q96BI3	APH1A_inh	54.4	111.4	1.03	3	1	0	Interactor	77.09	Contaminant			Background	0.296269
RAB1A	P62820	APH1A	Q96BI3	APH1A_inh	59.9	122.2	1.03	3	1	0	Interactor	27.23	Contaminant			Background	0.346971
HSPA8	P11142	APH1A	Q96BI3	APH1A_inh	58	118.1	1.03	3	1	0	Interactor	98.18	Contaminant			Background	0.313475
IGF2BP1	Q9NZI8	BLK	Q01469	BLK_inhv	59.4	121.1	1.03	3	1	0	Interactor	47.91	Contaminant			Background	0.285944
VDAC2	P45880	BLK	Q01469	BLK_inhv	61.2	124.6	1.03	3	1	0	Interactor	35.75	Contaminant			Background	0.0744031
ENO1	P06733	BLK	Q01469	BLK_inh	55.8	113.8	1.03	3	1	0	Interactor	66.76	Contaminant			Background	0.13357
KTN1	Q86UP2	APH1A	Q96BI3	APH1A_inh	62.9	128.8	1.03	3	1	0	Interactor	18.44	Contaminant			Background	0.00165388
PELP1	Q8IZL8	BLK	Q01469	BLK_inhv	60.2	123.3	1.03	3	1	0	Interactor	12.15	Contaminant			Background	0.983913
PNN	Q9H307	APH1A	Q96BI3	APH1A_inh	59.1	120.5	1.03	3	1	0	Interactor	23.18	Contaminant			Background	0.0598635
PRDX2	P32119	BLK	Q01469	BLK_inh	53.9	109.8	1.03	3	1	0	Interactor	67.32	Contaminant			Background	0.251751
TPI1	P60174	BLK	Q01469	BLK_inh	69.1	141.6	1.03	3	1	0	Interactor	24.72	Contaminant			Background	0.440528
NCKAP1L	P55160	BLK	Q01469	BLK_inhv	42.7	87	1.03	3	0.5781	0.0339		0.84				Background	1
LAPTM5	Q13571	BLK	Q01469	BLK_inh	12.6	25.7	1.03	3	0.1032	0.1382		0				Background	1
AGPAT3	Q9NRZ7	APH1A	Q96BI3	APH1A_inh	61.6	125.4	1.03	3	0.9635	0.0019		0				Background	0.0359497
H1-4	P10412	BLK	Q01469	BLK_inhv	64.9	132.5	1.03	3	0.881	0.0069		0				Background	0.21843
LGALS7; LGALS7B	P47929	APH1A	Q96BI3	APH1A_inh	56.9	116.5	1.03	3	0.859	0.0082		0				Background	1
SIGLEC12	Q96PQ1	BLK	Q01469	BLK_inhv	18.6	37.8	1.02	3	1	0	Interactor	0.14			Type_I_TMprot	Interactor	0.0326942
CD86	P42081	APH1A	Q96BI3	APH1A_DMSO	52.6	106.3	1.02	3	1	0	Interactor	0			Type_I_TMprot	Interactor	0.429539
PLP2	Q04941	BLK	Q01469	BLK_DMSO	63.9	129.8	1.02	3	1	0	Interactor	3.21				Interactor	0.0104348
STING1	Q86WV6	BLK	Q01469	BLK_DMSO	29.6	59.9	1.02	3	1	0	Interactor	0				Interactor	0.419172
RAB23	Q9ULC3	APH1A	Q96BI3	APH1A_inh	62.7	126.9	1.02	3	0.9997	0	Interactor	0.7				Interactor	0.116471
SCAMP1	O15126	APH1A	Q96BI3	APH1A_DMSO	60.5	122.4	1.02	3	1	0	Interactor	2.65				Interactor	0.114046
GOLGA5	Q8TBA6	APH1A	Q96BI3	APH1A_inh	73.8	149.5	1.02	3	1	0	Interactor	9.36				Interactor	0.00341839
PRR11	Q96HE9	APH1A	Q96BI3	APH1A_DMSO	74.8	151.9	1.02	3	1	0	Interactor	0.42				Interactor	0.0371103
RPL15	P61313	BLK	Q01469	BLK_inhv	53.8	109.3	1.02	3	1	0	Interactor	50.98	Contaminant			Background	0.559077
RPL28	P46779	BLK	Q01469	BLK_DMSO	59.6	121	1.02	3	1	0	Interactor	44.13	Contaminant			Background	0.0569184
HNRNPU	Q00839	BLK	Q01469	BLK_DMSO	59	119.8	1.02	3	1	0	Interactor	80.73	Contaminant			Background	0.121117
PRPF8	Q6P2Q9	BLK	Q01469	BLK_DMSO	52.1	105.5	1.02	3	1	0	Interactor	47.35	Contaminant			Background	0.0237334
RPL4	P36578	BLK	Q01469	BLK_DMSO	63.7	129.1	1.02	3	1	0	Interactor	62.01	Contaminant			Background	0.0668307
CALML5	Q9NZT1	BLK	Q01469	BLK_DMSO	28.2	57	1.02	3	1	0	Interactor	20.95	Contaminant			Background	1
HADHA	P40939	BLK	Q01469	BLK_inhv	55.9	113.6	1.02	3	1	0	Interactor	21.51	Contaminant			Background	0.133298
RAB1A	P62820	APH1A	Q96BI3	APH1A_DMSO	59.9	121.8	1.02	3	1	0	Interactor	27.23	Contaminant			Background	0.338786
HSPA5	P11021	BLK	Q01469	BLK_inh	55.8	112.9	1.02	3	1	0	Interactor	92.32	Contaminant			Background	0.419999
XPO1	O14980	APH1A	Q96BI3	APH1A_DMSO	56.3	113.9	1.02	3	1	0	Interactor	33.1	Contaminant			Background	0.0290131
YWHAG	P61981	BLK	Q01469	BLK_inhv	62.7	126.9	1.02	3	0.9999	0	Interactor	46.37	Contaminant			Background	0.38543
KPNB1	Q14974	APH1A	Q96BI3	APH1A_inh	69.6	140.8	1.02	3	1	0	Interactor	58.38	Contaminant			Background	0.0601723
TFRC	P02786	APH1A	Q96BI3	APH1A_inh	64	129.6	1.02	3	1	0	Interactor	12.15	Contaminant			Background	0.00702839
PRSS3	P35030	BLK	Q01469	BLK_inhv	58	117.3	1.02	3	0.8303	0.0104		12.71	Contaminant			Background	0.132444
NECTIN2	Q92692	BLK	Q01469	BLK_inhv	54.2	109	1.01	3	1	0	Interactor	0.14			Type_I_TMprot	Interactor	0.0682533
ATP8B4	Q8TF62	BLK	Q01469	BLK_inh	46.6	93.7	1.01	3	1	0	Interactor	0				Interactor	0.0506442
TOMM20	Q15388	BLK	Q01469	BLK_inhv	69.1	138.7	1.01	3	1	0	Interactor	4.05				Interactor	0.960302
CNP	P09543	BLK	Q01469	BLK_inh	56.4	113.8	1.01	3	1	0	Interactor	9.78				Interactor	0.20609
H1-10	Q92522	BLK	Q01469	BLK_inhv	61	123	1.01	3	1	0	Interactor	0				Interactor	0.255117
SC5D	O75845	BLK	Q01469	BLK_DMSO	31.7	63.8	1.01	3	1	0	Interactor	0				Interactor	0.056889
UGGT1	Q9NYU2	BLK	Q01469	BLK_DMSO	60.3	121.4	1.01	3	1	0	Interactor	9.64				Interactor	0.0922321
LAMP1	P11279	BLK	Q01469	BLK_DMSO	69	138.9	1.01	3	1	0	Interactor	4.33			Type_I_TMprot	Interactor	0.0226874
DHX37	Q8IY37	BLK	Q01469	BLK_DMSO	66	132.7	1.01	3	1	0	Interactor	9.08				Interactor	0.22339
ATP5F1C	P36542	BLK	Q01469	BLK_DMSO	58.2	116.9	1.01	3	1	0	Interactor	0				Interactor	0.562965
ITGAL	P20701	BLK	Q01469	BLK_DMSO	51.1	102.6	1.01	3	1	0	Interactor	0.28			Type_I_TMprot	Interactor	0.196903
H1-2	P16403	BLK	Q01469	BLK_inhv	59.9	120.9	1.01	3	1	0	Interactor	0				Interactor	0.304723
ECPAS	Q5VYK3	APH1A	Q96BI3	APH1A_DMSO	58.1	117.2	1.01	3	0.996	0.0002	Interactor	0				Interactor	0.348777
ATP5F1B	P06576	APH1A	Q96BI3	APH1A_DMSO	63.7	128.1	1.01	3	1	0	Interactor	0				Interactor	0.375949
SRSF6	Q13247	BLK	Q01469	BLK_DMSO	58.1	117.3	1.01	3	1	0	Interactor	45.53	Contaminant			Background	0.0227761
HADHA	P40939	BLK	Q01469	BLK_DMSO	55.9	112.9	1.01	3	1	0	Interactor	21.51	Contaminant			Background	0.0836205
PCCA	P05165	BLK	Q01469	BLK_DMSO	60.7	122.5	1.01	3	1	0	Interactor	39.66	Contaminant			Background	0.0388038
RPL26	P61254	BLK	Q01469	BLK_DMSO	65.4	131.7	1.01	3	1	0	Interactor	43.58	Contaminant			Background	0.0209091
FBL	P22087	BLK	Q01469	BLK_inh	62.3	125.3	1.01	3	0.9993	0	Interactor	54.05	Contaminant			Background	0.763964
SMC3	Q9UQE7	APH1A	Q96BI3	APH1A_inh	63.2	127.1	1.01	3	1	0	Interactor	27.09	Contaminant			Background	0.0280616
EIF3A	Q14152	APH1A	Q96BI3	APH1A_inh	64.5	130.3	1.01	3	1	0	Interactor	40.08	Contaminant			Background	0.0444772
RAN	P62826	APH1A	Q96BI3	APH1A_inh	62.8	126.6	1.01	3	1	0	Interactor	61.45	Contaminant			Background	0.00190919
FASN	P49327	APH1A	Q96BI3	APH1A_inh	63.8	128.1	1.01	3	1	0	Interactor	60.89	Contaminant			Background	0.0180118
SEC24C	P53992	APH1A	Q96BI3	APH1A_inh	72.1	145.5	1.01	3	0.9997	0	Interactor	17.04	Contaminant			Background	0.0730053
HNRNPH1	P31943	BLK	Q01469	BLK_inhv	66.8	134.5	1.01	3	1	0	Interactor	77.93	Contaminant			Background	0.132444
PSMB6	P28072	APH1A	Q96BI3	APH1A_DMSO	50.6	101.7	1.01	3	0.6022	0.0313		26.4	Contaminant			Background	0.307074
SRSF3	P84103	APH1A	Q96BI3	APH1A_inh	57.1	114.9	1.01	3	0.9526	0.0023		54.75	Contaminant			Background	0.0549378
LOC100768740; LOC101344695; LOC105294701; LOC112632580; Rpl10; RPL10	P27635	BLK	Q01469	BLK_inh	65.1	130.8	1.01	3	0.658	0.0249		0				Background	1
KLK11	Q9UBX7	APH1A	Q96BI3	APH1A_DMSO	50.6	102.2	1.01	3	0.7949	0.0133		0				Background	0.11224
MCAM	P43121	APH1A	Q96BI3	APH1A_inh	40.3	80.7	1	3	1	0	Interactor	0.42			Type_I_TMprot	Interactor	0.0210311
SLC39A14	Q15043	BLK	Q01469	BLK_inh	45.7	91.6	1	3	1	0	Interactor	1.26				Interactor	0.225791
TMEM87A	Q8NBN3	BLK	Q01469	BLK_DMSO	28.3	56.8	1	3	1	0	Interactor	0.28				Interactor	0.0602734
UBR5	O95071	APH1A	Q96BI3	APH1A_DMSO	51.6	103.4	1	3	1	0	Interactor	6.15				Interactor	0.00119996
MMP15	P51511	BLK	Q01469	BLK_inh	64.8	130	1	3	1	0	Interactor	0			Type_I_TMprot	Interactor	0.135324
GBP5	Q96PP8	APH1A	Q96BI3	APH1A_DMSO	69.7	140	1	3	1	0	Interactor	0				Interactor	0.198084
SRSF1	Q07955	BLK	Q01469	BLK_inh	57.8	115.7	1	3	1	0	Interactor	39.11	Contaminant			Background	0.0562583
RPL4	P36578	BLK	Q01469	BLK_inh	63.7	127.6	1	3	0.9999	0	Interactor	62.01	Contaminant			Background	0.670109
SLC25A5	P05141	BLK	Q01469	BLK_DMSO	68.1	136.5	1	3	1	0	Interactor	73.32	Contaminant			Background	0.0568407
RRBP1	Q9P2E9	BLK	Q01469	BLK_DMSO	57.7	115.6	1	3	1	0	Interactor	24.02	Contaminant			Background	0.0132421
FBL	P22087	BLK	Q01469	BLK_DMSO	62.3	124.4	1	3	1	0	Interactor	54.05	Contaminant			Background	0.140084
RPS23	P62266	BLK	Q01469	BLK_DMSO	62.4	124.6	1	3	1	0	Interactor	57.68	Contaminant			Background	0.185813
HSPA9	P38646	BLK	Q01469	BLK_inhv	54.4	109	1	3	1	0	Interactor	77.09	Contaminant			Background	0.463351
PDCD11	Q14690	APH1A	Q96BI3	APH1A_inh	58.9	118.1	1	3	1	0	Interactor	16.2	Contaminant			Background	0.0145743
HSPD1	P10809	BLK	Q01469	BLK_inh	55.3	110.4	1	3	1	0	Interactor	72.63	Contaminant			Background	0.900419
HSPA8	P11142	APH1A	Q96BI3	APH1A_DMSO	58	116	1	3	1	0	Interactor	98.18	Contaminant			Background	0.351123
HACD3	Q9P035	BLK	Q01469	BLK_inhv	59.5	119.2	1	3	1	0	Interactor	24.58	Contaminant			Background	0.0238359
PLEC	Q15149	BLK	Q01469	BLK_inhv	57.1	114.2	1	3	1	0	Interactor	32.54	Contaminant			Background	0.273111
RALY	Q9UKM9	BLK	Q01469	BLK_inhv	66	131.7	1	3	1	0	Interactor	16.2	Contaminant			Background	0.0884348
PELP1	Q8IZL8	APH1A	Q96BI3	APH1A_inh	60.2	120.5	1	3	1	0	Interactor	12.15	Contaminant			Background	0.334484
SEC23B	Q15437	APH1A	Q96BI3	APH1A_inh	69.7	139.3	1	3	1	0	Interactor	13.27	Contaminant			Background	0.0086504
SCFD1	Q8WVM8	APH1A	Q96BI3	APH1A_DMSO	77.9	155.2	1	3	1	0	Interactor	11.31	Contaminant			Background	0.0446265
NCKAP1L	P55160	BLK	Q01469	BLK_inh	42.7	85.3	1	3	0.7676	0.0149		0.84				Background	1
GSTK1	Q9Y2Q3	BLK	Q01469	BLK_DMSO	75.3	150.3	1	3	0.7724	0.0143		5.87				Background	0.685036
VTI1B	Q9UEU0	APH1A	Q96BI3	APH1A_DMSO	50.1	99.2	0.99	3	1	0	Interactor	0.42				Interactor	0.120536
PAK1IP1	Q9NWT1	BLK	Q01469	BLK_inhv	61.4	122.1	0.99	3	1	0	Interactor	3.21				Interactor	0.00973803
GOLGA8M	H3BSY2	BLK	Q01469	BLK_inh	74.6	148.2	0.99	3	1	0	Interactor	0				Interactor	0.0815676
	Q92616	BLK	Q01469	BLK_inhv	53.7	106.4	0.99	3	1	0	Interactor	0				Interactor	0.0759058
CD44	P16070	BLK	Q01469	BLK_DMSO	65.2	129.7	0.99	3	1	0	Interactor	1.82			Type_I_TMprot	Interactor	0.024089
CPD	O75976	BLK	Q01469	BLK_DMSO	38.6	76.7	0.99	3	1	0	Interactor	3.63			Type_I_TMprot	Interactor	0.00365383
CD99	P14209	BLK	Q01469	BLK_DMSO	58.8	116.5	0.99	3	1	0	Interactor	3.49			Type_I_TMprot	Interactor	0.161057
TSPAN15	O95858	BLK	Q01469	BLK_inhv	60.3	119.7	0.99	3	1	0	Interactor	0				Interactor	0.200132
SERPINB3	P29508	BLK	Q01469	BLK_inhv	62	123.4	0.99	3	0.9987	0.0001	Interactor	6.28				Interactor	0.971598
UTP18	Q9Y5J1	APH1A	Q96BI3	APH1A_DMSO	61.1	121.6	0.99	3	0.9975	0.0001	Interactor	8.94				Interactor	0.0523084
PAFAH1B1	P43034	BLK	Q01469	BLK_inh	58.3	116	0.99	3	1	0	Interactor	9.22				Interactor	0.00330818
DAG1	Q14118	APH1A	Q96BI3	APH1A_DMSO	59.8	119	0.99	3	1	0	Interactor	0.14			Type_I_TMprot	Interactor	0.472569
TRAM1	Q15629	APH1A	Q96BI3	APH1A_DMSO	63.8	126.5	0.99	3	0.9977	0.0001	Interactor	0.56				Interactor	0.215094
ABCD3	P28288	BLK	Q01469	BLK_inh	60.3	120.1	0.99	3	0.9973	0.0001	Interactor	20.67	Contaminant			Background	0.153887
RRBP1	Q9P2E9	BLK	Q01469	BLK_inh	57.7	114.6	0.99	3	1	0	Interactor	24.02	Contaminant			Background	0.0244509
PPIB	P23284	BLK	Q01469	BLK_DMSO	60.3	120.3	0.99	3	0.9998	0	Interactor	31.84	Contaminant			Background	0.125889
HSPA9	P38646	BLK	Q01469	BLK_DMSO	54.4	108.3	0.99	3	1	0	Interactor	77.09	Contaminant			Background	0.677883
ACSL3	O95573	BLK	Q01469	BLK_DMSO	66.4	131.9	0.99	3	1	0	Interactor	21.37	Contaminant			Background	0.00661479
RAB14	P61106	BLK	Q01469	BLK_DMSO	65.3	129.3	0.99	3	1	0	Interactor	21.09	Contaminant			Background	0.0786471
SRSF3	P84103	BLK	Q01469	BLK_DMSO	57.1	113	0.99	3	0.9972	0.0001	Interactor	54.75	Contaminant			Background	0.136736
VDAC1	P21796	APH1A	Q96BI3	APH1A_DMSO	48.9	96.8	0.99	3	0.9997	0	Interactor	29.75	Contaminant			Background	0.459563
FLNC	Q14315	BLK	Q01469	BLK_inhv	58.1	115.4	0.99	3	1	0	Interactor	52.09	Contaminant			Background	0.0972403
NSF	P46459	APH1A	Q96BI3	APH1A_DMSO	61.9	122.5	0.99	3	1	0	Interactor	13.69	Contaminant			Background	0.187517
RPL19	P84098	BLK	Q01469	BLK_inh	68.6	136.2	0.99	3	0.9993	0	Interactor	63.97	Contaminant			Background	0.724557
XPO1	O14980	BLK	Q01469	BLK_inhv	56.3	111.6	0.99	3	1	0	Interactor	33.1	Contaminant			Background	0.0148805
GLUD1	P00367	APH1A	Q96BI3	APH1A_DMSO	58.4	115.7	0.99	3	1	0	Interactor	30.31	Contaminant			Background	0.103295
ZC3HAV1	Q7Z2W4	APH1A	Q96BI3	APH1A_inh	78.8	156	0.99	3	1	0	Interactor	29.33	Contaminant			Background	0.00845054
RPL27	P61353	BLK	Q01469	BLK_inhv	53.4	106.5	0.99	3	0.9835	0.0008		45.25	Contaminant			Background	0.339141
XRN2	Q9H0D6	BLK	Q01469	BLK_inh	51.5	102.4	0.99	3	0.9486	0.0026		38.55	Contaminant			Background	0.34705
PRSS3	P35030	BLK	Q01469	BLK_inh	58	115.1	0.99	3	0.6391	0.0269		12.71	Contaminant			Background	0.283325
DENND3	A2RUS2	BLK	Q01469	BLK_inhv	23.9	47.5	0.99	3	0.1848	0.1038		0.7				Background	1
EPB41L5	Q9HCM4	APH1A	Q96BI3	APH1A_inh	40.7	81.1	0.99	3	0.6515	0.0253		1.26				Background	0.506391
KIAA0319L	Q8IZA0	BLK	Q01469	BLK_inhv	16.9	33.4	0.98	3	1	0	Interactor	0				Interactor	0.0867216
ITGA5	P08648	BLK	Q01469	BLK_DMSO	63.8	126.2	0.98	3	0.9992	0	Interactor	0			Type_I_TMprot	Interactor	0.0147529
MRPL20	Q9BYC9	BLK	Q01469	BLK_DMSO	61	120.5	0.98	3	1	0	Interactor	3.21				Interactor	0.171697
IGF2R	P11717	BLK	Q01469	BLK_inhv	57	112.7	0.98	3	1	0	Interactor	4.33			Type_I_TMprot	Interactor	0.0600052
TMOD2	Q9NZR1	BLK	Q01469	BLK_inh	58.6	115.5	0.98	3	1	0	Interactor	7.12				Interactor	0.129056
PAFAH1B1	P43034	APH1A	Q96BI3	APH1A_DMSO	58.3	115	0.98	3	1	0	Interactor	9.22				Interactor	0.00292599
NSUN7	Q8NE18	BLK	Q01469	BLK_inh	59.9	117.9	0.98	3	1	0	Interactor	0				Interactor	0.0956026
H2AZ2	Q71UI9	BLK	Q01469	BLK_inhv	57.8	114.1	0.98	3	1	0	Interactor	0				Interactor	0.105043
GBP5	Q96PP8	APH1A	Q96BI3	APH1A_inh	69.7	137.1	0.98	3	1	0	Interactor	0				Interactor	0.130279
GLRX	P35754	APH1A	Q96BI3	APH1A_inh	50.1	99.2	0.98	3	1	0	Interactor	2.93				Interactor	1
CYFIP2	Q96F07	BLK	Q01469	BLK_inh	56.8	111.9	0.98	3	1	0	Interactor	30.17	Contaminant			Background	0.246876
MCM2	P49736	APH1A	Q96BI3	APH1A_inh	62	122.4	0.98	3	1	0	Interactor	24.16	Contaminant			Background	0.394387
SRRM2	Q9UQ35	BLK	Q01469	BLK_inhv	54.7	107.8	0.98	3	1	0	Interactor	45.25	Contaminant			Background	0.0397421
RPL21	P46778	BLK	Q01469	BLK_inh	60.5	119.7	0.98	3	1	0	Interactor	45.95	Contaminant			Background	0.261428
SRSF6	Q13247	APH1A	Q96BI3	APH1A_inh	58.1	114.6	0.98	3	1	0	Interactor	45.53	Contaminant			Background	0.0517959
RPL3	P39023	BLK	Q01469	BLK_DMSO	52	102.8	0.98	3	1	0	Interactor	56.15	Contaminant			Background	0.040116
MARCKSL1	P49006	BLK	Q01469	BLK_DMSO	48.9	96.3	0.98	3	1	0	Interactor	24.58	Contaminant			Background	0.38987
PSMD6	Q15008	BLK	Q01469	BLK_DMSO	68.5	134.8	0.98	3	1	0	Interactor	26.12	Contaminant			Background	0.149848
DDX21	Q9NR30	BLK	Q01469	BLK_DMSO	62.3	122.4	0.98	3	1	0	Interactor	61.17	Contaminant			Background	0.0627698
USP9X	Q93008	BLK	Q01469	BLK_inh	51.9	102.2	0.98	3	1	0	Interactor	24.72	Contaminant			Background	0.116195
CLTC	Q00610	APH1A	Q96BI3	APH1A_DMSO	60.2	118.4	0.98	3	0.9998	0	Interactor	56.7	Contaminant			Background	0.0675903
PSMA1	P25786	BLK	Q01469	BLK_inhv	66.9	131.9	0.98	3	1	0	Interactor	25.14	Contaminant			Background	0.2342
TPI1	P60174	BLK	Q01469	BLK_inhv	69.1	136	0.98	3	1	0	Interactor	24.72	Contaminant			Background	0.30852
LITAF	Q99732	BLK	Q01469	BLK_inhv	34.3	67.6	0.98	3	0.2491	0.0845		0				Background	0.55453
NELFB	Q8WX92	APH1A	Q96BI3	APH1A_inh	59	116	0.98	3	0.8268	0.0107		6.56				Background	1
SAR1A	Q9NR31	APH1A	Q96BI3	APH1A_DMSO	66.3	130.4	0.98	3	0.2333	0.0885		8.8				Background	0.979567
PNPT1	Q8TCS8	APH1A	Q96BI3	APH1A_inh	67.7	133.4	0.98	3	0.6873	0.0216		4.89				Background	0.411917
ARG1	P05089	APH1A	Q96BI3	APH1A_DMSO	63.5	125.3	0.98	3	0.6138	0.03		7.96				Background	1
ITGB2	P05107	BLK	Q01469	BLK_inh	31.7	62	0.97	3	1	0	Interactor	0			Type_I_TMprot	Interactor	0.149673
GOLGA8M	H3BSY2	BLK	Q01469	BLK_inhv	74.6	146.5	0.97	3	1	0	Interactor	0				Interactor	0.107342
NOMO2	Q5JPE7	BLK	Q01469	BLK_inh	54.1	106.1	0.97	3	1	0	Interactor	6.42			Type_I_TMprot	Interactor	0.482618
	Q92616	APH1A	Q96BI3	APH1A_DMSO	53.7	105.1	0.97	3	1	0	Interactor	0				Interactor	0.0362431
VAMP8	Q9BV40	BLK	Q01469	BLK_DMSO	59.7	117.3	0.97	3	1	0	Interactor	0.14				Interactor	0.234995
IGF2R	P11717	BLK	Q01469	BLK_DMSO	57	111.9	0.97	3	1	0	Interactor	4.33			Type_I_TMprot	Interactor	0.0487757
ALG9	Q9H6U8	APH1A	Q96BI3	APH1A_DMSO	61.6	120.5	0.97	3	0.9999	0	Interactor	0				Interactor	0.111895
SLC2A1	P11166	APH1A	Q96BI3	APH1A_DMSO	57.3	112.5	0.97	3	1	0	Interactor	5.59				Interactor	0.546754
ERAP1	Q9NZ08	APH1A	Q96BI3	APH1A_DMSO	60.1	118.1	0.97	3	1	0	Interactor	0.28				Interactor	0.0283505
PPIB	P23284	BLK	Q01469	BLK_inhv	60.3	117.9	0.97	3	0.9994	0	Interactor	31.84	Contaminant			Background	0.101022
DDX18	Q9NVP1	BLK	Q01469	BLK_DMSO	69.8	137.1	0.97	3	1	0	Interactor	28.35	Contaminant			Background	0.161057
VDAC1	P21796	BLK	Q01469	BLK_DMSO	48.9	96	0.97	3	1	0	Interactor	29.75	Contaminant			Background	0.117968
TFG	Q92734	BLK	Q01469	BLK_DMSO	53.2	104.1	0.97	3	0.9991	0	Interactor	17.6	Contaminant			Background	0.222758
FLNC	Q14315	APH1A	Q96BI3	APH1A_inh	58.1	113.6	0.97	3	1	0	Interactor	52.09	Contaminant			Background	0.0604043
NUP205	Q92621	APH1A	Q96BI3	APH1A_inh	64.3	126	0.97	3	1	0	Interactor	22.07	Contaminant			Background	0.0629569
VAMP8	Q9BV40	BLK	Q01469	BLK_inh	59.7	116.5	0.97	3	0.7254	0.0182		0.14				Background	1
	Q9NX58	BLK	Q01469	BLK_inhv	67.9	132.6	0.97	3	0.8791	0.007		0				Background	0.555856
TRABD	Q9H4I3	BLK	Q01469	BLK_inh	55.5	108.8	0.97	3	0.6886	0.0213		1.82				Background	0.885368
COL25A1-DT	Q6ZST2	APH1A	Q96BI3	APH1A_DMSO	40.8	80.1	0.97	3	0.1673	0.1101		0				Background	1
CD99	P14209	BLK	Q01469	BLK_inh	58.8	114.2	0.96	3	1	0	Interactor	3.49			Type_I_TMprot	Interactor	0.43741
OXA1L	Q15070	BLK	Q01469	BLK_DMSO	73.8	143.4	0.96	3	1	0	Interactor	1.4				Interactor	0.0277761
TSPAN15	O95858	BLK	Q01469	BLK_DMSO	60.3	117	0.96	3	1	0	Interactor	0				Interactor	0.084246
MRPS34	P82930	BLK	Q01469	BLK_inhv	62.3	121.6	0.96	3	1	0	Interactor	8.1				Interactor	0.145687
SACM1L	Q9NTJ5	APH1A	Q96BI3	APH1A_DMSO	69.7	135.8	0.96	3	1	0	Interactor	3.07				Interactor	0.147077
RAB3GAP1	Q15042	APH1A	Q96BI3	APH1A_inh	84.4	164.5	0.96	3	1	0	Interactor	4.05				Interactor	0.0244418
ATP2A2	P16615	BLK	Q01469	BLK_DMSO	60.6	118	0.96	3	0.9997	0	Interactor	42.18	Contaminant			Background	0.0192369
RAB1A	P62820	BLK	Q01469	BLK_DMSO	59.9	116.8	0.96	3	1	0	Interactor	27.23	Contaminant			Background	0.136965
WWOX	Q9NZC7	BLK	Q01469	BLK_DMSO	69.7	135.7	0.96	3	1	0	Interactor	11.03	Contaminant			Background	0.207441
RPS5	P46782	BLK	Q01469	BLK_DMSO	70.2	136.5	0.96	3	1	0	Interactor	44.83	Contaminant			Background	0.174091
SEC61B	P60468	BLK	Q01469	BLK_DMSO	62.8	121.9	0.96	3	0.995	0.0002	Interactor	23.18	Contaminant			Background	0.183319
PDIA3	P30101	APH1A	Q96BI3	APH1A_DMSO	54.6	105.8	0.96	3	1	0	Interactor	39.25	Contaminant			Background	0.507794
TOP2A	P11388	APH1A	Q96BI3	APH1A_inh	61.7	119.8	0.96	3	1	0	Interactor	25	Contaminant			Background	0.0660211
AK2	P54819	APH1A	Q96BI3	APH1A_DMSO	51	99.3	0.96	3	1	0	Interactor	19.83	Contaminant			Background	0.211393
ACOT7	O00154	BLK	Q01469	BLK_inh	55.1	107.3	0.96	3	1	0	Interactor	17.88	Contaminant			Background	0.0210409
DLD	P09622	BLK	Q01469	BLK_inhv	64	124.5	0.96	3	1	0	Interactor	32.26	Contaminant			Background	0.138862
PGK1	P00558	BLK	Q01469	BLK_inhv	63	123	0.96	3	1	0	Interactor	27.93	Contaminant			Background	0.490242
ESYT2	A0FGR8	APH1A	Q96BI3	APH1A_inh	70.7	137.4	0.96	3	1	0	Interactor	10.75	Contaminant			Background	0.000954725
SEH1L	Q96EE3	BLK	Q01469	BLK_inhv	73.4	143.1	0.96	3	1	0	Interactor	10.61	Contaminant			Background	0.113194
PSMA1	P25786	BLK	Q01469	BLK_inh	66.9	130	0.96	3	1	0	Interactor	25.14	Contaminant			Background	0.21967
ZC3HAV1	Q7Z2W4	APH1A	Q96BI3	APH1A_DMSO	78.8	152.9	0.96	3	1	0	Interactor	29.33	Contaminant			Background	0.00978693
RPL23	P62829	APH1A	Q96BI3	APH1A_inh	53	103.3	0.96	3	0.9722	0.0014		70.81	Contaminant			Background	0.118292
NDUFA9	Q16795	APH1A	Q96BI3	APH1A_inh	64.5	125.5	0.96	3	0.5017	0.0412		4.89				Background	1
SEC62	Q99442	APH1A	Q96BI3	APH1A_inh	62.1	121.1	0.96	3	0.9792	0.001		0.28				Background	0.587084
H1-4	P10412	BLK	Q01469	BLK_DMSO	64.9	125.8	0.96	3	0.8845	0.0067		0				Background	0.0996485
SSR1	P43307	APH1A	Q96BI3	APH1A_DMSO	70	136.2	0.96	3	0.8878	0.0065		7.96			Type_I_TMprot	Background	0.291603
SERPINB3	P29508	BLK	Q01469	BLK_DMSO	62	120.1	0.95	3	0.9998	0	Interactor	6.28				Interactor	0.976043
VRK1	Q99986	BLK	Q01469	BLK_DMSO	81.2	157.1	0.95	3	1	0	Interactor	8.66		Kinase		Interactor	0.174373
CASP14	P31944	BLK	Q01469	BLK_DMSO	31.3	60.4	0.95	3	0.9998	0	Interactor	8.66				Interactor	1
H2AC20	Q16777	BLK	Q01469	BLK_inh	58	112.1	0.95	3	1	0	Interactor	0				Interactor	0.169621
UTP18	Q9Y5J1	APH1A	Q96BI3	APH1A_inh	61.1	117.8	0.95	3	0.9977	0.0001	Interactor	8.94				Interactor	0.0464155
SLC30A6	Q6NXT4	BLK	Q01469	BLK_inh	36	69.5	0.95	3	0.9999	0	Interactor	0.28				Interactor	0.174257
NOP58	Q9Y2X3	APH1A	Q96BI3	APH1A_inh	56.4	109.2	0.95	3	1	0	Interactor	34.36	Contaminant			Background	0.775954
DNMT1	P26358	APH1A	Q96BI3	APH1A_inh	55.8	108	0.95	3	1	0	Interactor	25.84	Contaminant			Background	0.122404
CYFIP2	Q96F07	APH1A	Q96BI3	APH1A_inh	56.8	109.8	0.95	3	1	0	Interactor	30.17	Contaminant			Background	0.103414
IQGAP1	P46940	APH1A	Q96BI3	APH1A_DMSO	54.6	105.2	0.95	3	1	0	Interactor	27.51	Contaminant			Background	0.14535
FBLL1	A6NHQ2	BLK	Q01469	BLK_inh	60.9	117.3	0.95	3	1	0	Interactor	22.77	Contaminant			Background	0.739117
GTPBP4	Q9BZE4	BLK	Q01469	BLK_DMSO	69.6	134.8	0.95	3	1	0	Interactor	25.98	Contaminant			Background	0.154704
RAB8B	Q92930	BLK	Q01469	BLK_DMSO	64.4	124.6	0.95	3	0.9942	0.0003	Interactor	22.49	Contaminant			Background	0.519786
RAB11B	Q15907	BLK	Q01469	BLK_DMSO	67.8	130.7	0.95	3	1	0	Interactor	17.46	Contaminant			Background	0.189082
RAB2A	P61019	BLK	Q01469	BLK_DMSO	73.1	140.8	0.95	3	1	0	Interactor	11.31	Contaminant			Background	0.24306
HACD3	Q9P035	APH1A	Q96BI3	APH1A_inh	59.5	115.2	0.95	3	1	0	Interactor	24.58	Contaminant			Background	0.0235177
IPO4	Q8TEX9	APH1A	Q96BI3	APH1A_inh	68.8	133.1	0.95	3	0.9999	0	Interactor	10.75	Contaminant			Background	0.0333856
MDH2	P40926	BLK	Q01469	BLK_inh	62.9	121.4	0.95	3	1	0	Interactor	27.65	Contaminant			Background	0.484815
RPS4X	P62701	BLK	Q01469	BLK_inh	64.7	125.5	0.95	3	0.6629	0.0242		62.99	Contaminant			Background	1
RPL7	P18124	BLK	Q01469	BLK_inh	64.1	123.9	0.95	3	0.9698	0.0015		46.79	Contaminant			Background	1
XRN2	Q9H0D6	APH1A	Q96BI3	APH1A_DMSO	51.5	99.8	0.95	3	0.5514	0.0369		38.55	Contaminant			Background	0.413949
NCSTN	Q92542	BLK	Q01469	BLK_inh	52.6	101.8	0.95	3	0.3289	0.067		2.51			Type_I_TMprot	Background	0.27921
VPS26A	O75436	BLK	Q01469	BLK_DMSO	71.1	136.4	0.94	3	1	0	Interactor	5.59				Interactor	0.0627935
H2BC26	Q8N257	BLK	Q01469	BLK_DMSO	72.6	139.3	0.94	3	1	0	Interactor	0				Interactor	0.271488
RAB23	Q9ULC3	BLK	Q01469	BLK_DMSO	62.7	120.1	0.94	3	1	0	Interactor	0.7				Interactor	0.196427
	Q8NBQ5	BLK	Q01469	BLK_DMSO	57.1	109.2	0.94	3	1	0	Interactor	0				Interactor	0.392612
ECPAS	Q5VYK3	BLK	Q01469	BLK_inhv	58.1	111.2	0.94	3	0.9993	0	Interactor	0				Interactor	0.394778
EBP	Q15125	APH1A	Q96BI3	APH1A_inh	72	138.1	0.94	3	0.9911	0.0004	Interactor	6.56				Interactor	0.130733
CDCA3	Q99618	BLK	Q01469	BLK_inh	55.5	106.2	0.94	3	0.9994	0	Interactor	0.7				Interactor	0.478702
ATP5F1B	P06576	APH1A	Q96BI3	APH1A_inh	63.7	121.8	0.94	3	1	0	Interactor	0				Interactor	0.479559
GOLGA5	Q8TBA6	APH1A	Q96BI3	APH1A_DMSO	73.8	141.4	0.94	3	1	0	Interactor	9.36				Interactor	0.00572191
NOP58	Q9Y2X3	BLK	Q01469	BLK_inh	56.4	108.4	0.94	3	1	0	Interactor	34.36	Contaminant			Background	1
DNMT1	P26358	BLK	Q01469	BLK_inhv	55.8	107.4	0.94	3	1	0	Interactor	25.84	Contaminant			Background	0.367622
RSL1D1	O76021	BLK	Q01469	BLK_inh	62.7	120.3	0.94	3	1	0	Interactor	38.69	Contaminant			Background	1
HSPA9	P38646	BLK	Q01469	BLK_inh	54.4	104.7	0.94	3	1	0	Interactor	77.09	Contaminant			Background	0.670109
SLC16A1	P53985	BLK	Q01469	BLK_DMSO	65.1	125.2	0.94	3	1	0	Interactor	24.02	Contaminant			Background	0.0640784
PDCD11	Q14690	BLK	Q01469	BLK_DMSO	58.9	113	0.94	3	1	0	Interactor	16.2	Contaminant			Background	0.0372358
VAPA	Q9P0L0	BLK	Q01469	BLK_inh	46.7	89.5	0.94	3	1	0	Interactor	16.2	Contaminant			Background	1
TRA2B	P62995	APH1A	Q96BI3	APH1A_DMSO	49.9	95.8	0.94	3	1	0	Interactor	22.77	Contaminant			Background	0.180803
ESYT2	A0FGR8	APH1A	Q96BI3	APH1A_DMSO	70.7	135.4	0.94	3	1	0	Interactor	10.75	Contaminant			Background	0.000660512
UQCRC1	P31930	BLK	Q01469	BLK_inhv	67.8	130.4	0.94	3	1	0	Interactor	21.93	Contaminant			Background	0.0541943
PNN	Q9H307	BLK	Q01469	BLK_inh	59.1	113.7	0.94	3	1	0	Interactor	23.18	Contaminant			Background	0.261572
PRKCSH	P14314	BLK	Q01469	BLK_inhv	72.7	139.6	0.94	3	1	0	Interactor	24.3	Contaminant			Background	0.714936
ECH1	Q13011	APH1A	Q96BI3	APH1A_inh	65.1	125	0.94	3	1	0	Interactor	23.18	Contaminant			Background	0.560582
SCFD1	Q8WVM8	APH1A	Q96BI3	APH1A_inh	77.9	149.5	0.94	3	1	0	Interactor	11.31	Contaminant			Background	0.0381485
NSF	P46459	APH1A	Q96BI3	APH1A_inh	61.9	118.5	0.94	3	0.989	0.0005		13.69	Contaminant			Background	0.561658
	P01857	APH1A	Q96BI3	APH1A_inh	52.9	101.1	0.94	3	0.1926	0.1015		0				Background	1
CLDND1	Q9NY35	APH1A	Q96BI3	APH1A_DMSO	55	105.7	0.94	3	0.2352	0.0878		0				Background	0.793892
STOM	P27105	BLK	Q01469	BLK_inh	53.9	102.5	0.93	3	1	0	Interactor	1.4				Interactor	0.437172
NOMO2	Q5JPE7	APH1A	Q96BI3	APH1A_inh	54.1	102.9	0.93	3	1	0	Interactor	6.42			Type_I_TMprot	Interactor	0.168805
IGF2R	P11717	APH1A	Q96BI3	APH1A_inh	57	109	0.93	3	1	0	Interactor	4.33			Type_I_TMprot	Interactor	0.0210311
H2BC26	Q8N257	BLK	Q01469	BLK_inh	72.6	137.9	0.93	3	0.9999	0	Interactor	0				Interactor	1
MRPS34	P82930	BLK	Q01469	BLK_DMSO	62.3	119.2	0.93	3	1	0	Interactor	8.1				Interactor	0.151416
	Q68DK2	BLK	Q01469	BLK_DMSO	48.7	93	0.93	3	1	0	Interactor	0				Interactor	0.400664
H2AX	P16104	BLK	Q01469	BLK_DMSO	54.2	103.3	0.93	3	1	0	Interactor	0				Interactor	0.147645
ALDH5A1	P51649	APH1A	Q96BI3	APH1A_inh	60	114.4	0.93	3	1	0	Interactor	4.47				Interactor	0.116817
SEC63	Q9UGP8	APH1A	Q96BI3	APH1A_DMSO	68	129.5	0.93	3	1	0	Interactor	8.94				Interactor	0.0198985
GYG1	P46976	BLK	Q01469	BLK_inhv	64.8	123.6	0.93	3	1	0	Interactor	3.49				Interactor	0.259013
PRKCB	P05771	APH1A	Q96BI3	APH1A_inh	70.4	133.6	0.93	3	0.999	0	Interactor	0.84		Kinase		Interactor	0.262452
CPT1A	P50416	APH1A	Q96BI3	APH1A_inh	70.6	134.6	0.93	3	1	0	Interactor	1.26				Interactor	0.0371693
DNMT1	P26358	BLK	Q01469	BLK_inh	55.8	106.2	0.93	3	1	0	Interactor	25.84	Contaminant			Background	0.256236
ACACB	O00763	BLK	Q01469	BLK_inh	58.4	111.3	0.93	3	1	0	Interactor	37.01	Contaminant			Background	0.00356677
CYFIP2	Q96F07	BLK	Q01469	BLK_inhv	56.8	108	0.93	3	1	0	Interactor	30.17	Contaminant			Background	0.208151
SLC3A2	P08195	BLK	Q01469	BLK_inhv	53.7	102.6	0.93	3	1	0	Interactor	26.4	Contaminant			Background	0.100516
RPL28	P46779	BLK	Q01469	BLK_inhv	59.6	113.5	0.93	3	0.9995	0	Interactor	44.13	Contaminant			Background	0.220345
PRPF8	Q6P2Q9	BLK	Q01469	BLK_inh	52.1	99.3	0.93	3	1	0	Interactor	47.35	Contaminant			Background	0.10328
HADHA	P40939	APH1A	Q96BI3	APH1A_DMSO	55.9	106.7	0.93	3	1	0	Interactor	21.51	Contaminant			Background	0.0548911
RPL13A	P40429	BLK	Q01469	BLK_DMSO	65.6	125.1	0.93	3	1	0	Interactor	41.06	Contaminant			Background	0.154704
SLC25A3	Q00325	BLK	Q01469	BLK_DMSO	64.7	123.4	0.93	3	1	0	Interactor	50.56	Contaminant			Background	0.0894649
ARF4	P18085	BLK	Q01469	BLK_DMSO	63.2	120.2	0.93	3	0.9988	0.0001	Interactor	27.79	Contaminant			Background	0.261029
TOP1	P11387	BLK	Q01469	BLK_inhv	61.2	116.6	0.93	3	0.9997	0	Interactor	39.8	Contaminant			Background	0.409101
ENO1	P06733	APH1A	Q96BI3	APH1A_DMSO	55.8	106	0.93	3	1	0	Interactor	66.76	Contaminant			Background	0.242187
RPL7A	P62424	BLK	Q01469	BLK_inh	69.2	131.6	0.93	3	0.9962	0.0002	Interactor	55.59	Contaminant			Background	0.800148
GAPDH	P04406	APH1A	Q96BI3	APH1A_DMSO	53	101	0.93	3	1	0	Interactor	63.97	Contaminant			Background	0.1222
ACOT7	O00154	APH1A	Q96BI3	APH1A_inh	55.1	104.8	0.93	3	1	0	Interactor	17.88	Contaminant			Background	0.0140331
COPA	P53621	APH1A	Q96BI3	APH1A_DMSO	61.8	117.6	0.93	3	1	0	Interactor	28.21	Contaminant			Background	0.0454365
SNRNP27	Q8WVK2	APH1A	Q96BI3	APH1A_inh	65	123.8	0.93	3	1	0	Interactor	15.78	Contaminant			Background	0.175721
S100A9	P06702	APH1A	Q96BI3	APH1A_inh	44.5	84.9	0.93	3	0.438	0.0492		16.2	Contaminant			Background	1
RPL27	P61353	APH1A	Q96BI3	APH1A_DMSO	53.4	101.7	0.93	3	0.9633	0.0019		45.25	Contaminant			Background	0.225589
RPL36A	P83881	BLK	Q01469	BLK_DMSO	61.4	117	0.93	3	0.6049	0.031		30.73	Contaminant			Background	0.102867
	Q9NX58	BLK	Q01469	BLK_DMSO	67.9	129.3	0.93	3	0.3949	0.0567		0				Background	0.401801
UTP20	O75691	APH1A	Q96BI3	APH1A_DMSO	55.8	106	0.92	3	1	0	Interactor	6.01				Interactor	0.0770089
PLP2	Q04941	BLK	Q01469	BLK_inh	63.9	120.8	0.92	3	1	0	Interactor	3.21				Interactor	0.112699
MRPS34	P82930	APH1A	Q96BI3	APH1A_inh	62.3	117.8	0.92	3	1	0	Interactor	8.1				Interactor	0.227432
ARL8B	Q9NVJ2	BLK	Q01469	BLK_DMSO	79.7	150.8	0.92	3	0.9999	0	Interactor	6.28				Interactor	0.483707
REEP5	Q00765	BLK	Q01469	BLK_DMSO	73.7	139.5	0.92	3	1	0	Interactor	3.35				Interactor	0.488344
ALDH5A1	P51649	BLK	Q01469	BLK_inhv	60	113.1	0.92	3	1	0	Interactor	4.47				Interactor	0.384184
LYPLA1	O75608	BLK	Q01469	BLK_inh	59.3	112.4	0.92	3	1	0	Interactor	3.77				Interactor	0.28015
SACM1L	Q9NTJ5	APH1A	Q96BI3	APH1A_inh	69.7	132.1	0.92	3	1	0	Interactor	3.07				Interactor	0.146436
NAPRT	Q6XQN6	APH1A	Q96BI3	APH1A_inh	72	136.6	0.92	3	0.9996	0	Interactor	0.14				Interactor	0.793778
LGALS7; LGALS7B	P47929	BLK	Q01469	BLK_inh	56.9	107.4	0.92	3	1	0	Interactor	0				Interactor	1
SNRPD1	P62314	BLK	Q01469	BLK_inhv	56.1	106	0.92	3	1	0	Interactor	49.72	Contaminant			Background	0.0564615
HNRNPU	Q00839	BLK	Q01469	BLK_inh	59	111.5	0.92	3	1	0	Interactor	80.73	Contaminant			Background	0.396124
SRSF6	Q13247	BLK	Q01469	BLK_inhv	58.1	109.6	0.92	3	1	0	Interactor	45.53	Contaminant			Background	0.230793
HADHA	P40939	APH1A	Q96BI3	APH1A_inh	55.9	106.1	0.92	3	1	0	Interactor	21.51	Contaminant			Background	0.0506894
PCCA	P05165	BLK	Q01469	BLK_inh	60.7	114.5	0.92	3	1	0	Interactor	39.66	Contaminant			Background	0.0975434
RPL13A	P40429	BLK	Q01469	BLK_inh	65.6	123.7	0.92	3	1	0	Interactor	41.06	Contaminant			Background	0.905157
LRPPRC	P42704	BLK	Q01469	BLK_DMSO	55.2	104.3	0.92	3	1	0	Interactor	34.78	Contaminant			Background	0.0683946
USP39	Q53GS9	BLK	Q01469	BLK_DMSO	81.8	154.4	0.92	3	1	0	Interactor	15.22	Contaminant			Background	0.100794
FLNC	Q14315	BLK	Q01469	BLK_DMSO	58.1	109.5	0.92	3	1	0	Interactor	52.09	Contaminant			Background	0.0629384
HSPA6	P17066	APH1A	Q96BI3	APH1A_DMSO	61.4	115.9	0.92	3	1	0	Interactor	95.95	Contaminant			Background	0.256766
AK2	P54819	APH1A	Q96BI3	APH1A_inh	51	96.7	0.92	3	1	0	Interactor	19.83	Contaminant			Background	0.187021
PKM	P14618	BLK	Q01469	BLK_inhv	62.4	118.1	0.92	3	1	0	Interactor	74.86	Contaminant			Background	0.111519
LRBA	P50851	APH1A	Q96BI3	APH1A_inh	61.5	116.3	0.92	3	1	0	Interactor	12.57	Contaminant			Background	0.0286714
RPL22	P35268	APH1A	Q96BI3	APH1A_inh	57.1	108	0.92	3	1	0	Interactor	59.92	Contaminant			Background	0.0233013
PYCR2	Q96C36	BLK	Q01469	BLK_inhv	61.7	116.7	0.92	3	1	0	Interactor	13.69	Contaminant			Background	0.129703
U2AF1	Q01081	APH1A	Q96BI3	APH1A_DMSO	55.5	105.2	0.92	3	0.9999	0	Interactor	49.02	Contaminant			Background	0.057244
P4HB	P07237	APH1A	Q96BI3	APH1A_DMSO	58.8	111.2	0.92	3	1	0	Interactor	34.5	Contaminant			Background	0.463017
TOP2B	Q02880	APH1A	Q96BI3	APH1A_inh	66.6	125.7	0.92	3	1	0	Interactor	20.39	Contaminant			Background	0.056772
SNRNP70	P08621	BLK	Q01469	BLK_inh	61.6	116.4	0.92	3	1	0	Interactor	37.15	Contaminant			Background	0.13248
LMNB2	Q03252	APH1A	Q96BI3	APH1A_DMSO	55.7	105.3	0.92	3	0.6307	0.0277		21.79	Contaminant			Background	0.575286
LMNB2	Q03252	BLK	Q01469	BLK_DMSO	55.7	105.1	0.92	3	0.2227	0.0914		21.79	Contaminant			Background	0.881561
IGF2BP1	Q9NZI8	APH1A	Q96BI3	APH1A_inh	59.4	112.1	0.92	3	0.8074	0.0124		47.91	Contaminant			Background	0.428975
YWHAG	P61981	BLK	Q01469	BLK_inh	62.7	118.9	0.92	3	0.9145	0.0046		46.37	Contaminant			Background	0.671379
SRRM1	Q8IYB3	APH1A	Q96BI3	APH1A_DMSO	56.5	107	0.92	3	0.9896	0.0005		33.52	Contaminant			Background	0.11806
PDIA6	Q15084	APH1A	Q96BI3	APH1A_inh	72.5	136.7	0.92	3	0.6892	0.0213		49.86	Contaminant			Background	0.160525
PTRH2	Q9Y3E5	APH1A	Q96BI3	APH1A_inh	59.3	112.3	0.92	3	0.9872	0.0006		4.33				Background	0.841214
	Q9NR09	APH1A	Q96BI3	APH1A_inh	68.2	129.4	0.92	3	0.9812	0.0009		0				Background	0.512014
TXNIP	Q9H3M7	BLK	Q01469	BLK_DMSO	58.8	110.9	0.92	3	0.6428	0.0263		0				Background	0.0974118
NAPRT	Q6XQN6	APH1A	Q96BI3	APH1A_DMSO	72	135.7	0.92	3	0.7942	0.0133		0.14				Background	0.675338
SPN	P16150	APH1A	Q96BI3	APH1A_inh	57.4	108.2	0.91	3	1	0	Interactor	0			Type_I_TMprot	Interactor	0.354633
TOMM70	O94826	BLK	Q01469	BLK_inhv	57.2	107.3	0.91	3	1	0	Interactor	3.07				Interactor	0.131715
CD44	P16070	BLK	Q01469	BLK_inh	65.2	122.5	0.91	3	1	0	Interactor	1.82			Type_I_TMprot	Interactor	0.43741
IGF2R	P11717	BLK	Q01469	BLK_inh	57	107.3	0.91	3	1	0	Interactor	4.33			Type_I_TMprot	Interactor	0.0412124
	Q68DK2	APH1A	Q96BI3	APH1A_DMSO	48.7	91.6	0.91	3	1	0	Interactor	0				Interactor	0.30187
H2AX	P16104	APH1A	Q96BI3	APH1A_inh	54.2	101.6	0.91	3	1	0	Interactor	0				Interactor	0.255339
ALG9	Q9H6U8	BLK	Q01469	BLK_DMSO	61.6	115.8	0.91	3	1	0	Interactor	0				Interactor	0.0894782
LOC100768740; LOC101344695; LOC105294701; LOC112632580; Rpl10; RPL10	P27635	BLK	Q01469	BLK_DMSO	65.1	122.3	0.91	3	1	0	Interactor	0				Interactor	0.240808
SIGLEC6	O43699	BLK	Q01469	BLK_DMSO	43.1	81	0.91	3	1	0	Interactor	0			Type_I_TMprot	Interactor	0.0189853
BLMH	Q13867	BLK	Q01469	BLK_DMSO	66.4	124.3	0.91	3	0.9974	0.0001	Interactor	8.8				Interactor	0.197098
KDM2A	Q9Y2K7	BLK	Q01469	BLK_inhv	57.6	108	0.91	3	1	0	Interactor	3.35				Interactor	0.0613632
SRSF1	Q07955	BLK	Q01469	BLK_inhv	57.8	108.2	0.91	3	1	0	Interactor	39.11	Contaminant			Background	0.0451934
DYNC1H1	Q14204	APH1A	Q96BI3	APH1A_DMSO	51.1	95.7	0.91	3	0.9963	0.0002	Interactor	48.18	Contaminant			Background	0.0276335
HADHA	P40939	BLK	Q01469	BLK_inh	55.9	104.9	0.91	3	1	0	Interactor	21.51	Contaminant			Background	0.222767
RRBP1	Q9P2E9	APH1A	Q96BI3	APH1A_DMSO	57.7	108.2	0.91	3	1	0	Interactor	24.02	Contaminant			Background	0.0352546
FLNC	Q14315	BLK	Q01469	BLK_inh	58.1	109	0.91	3	1	0	Interactor	52.09	Contaminant			Background	0.22396
ATP1A1	P05023	BLK	Q01469	BLK_DMSO	55.5	104.3	0.91	3	1	0	Interactor	46.79	Contaminant			Background	0.0393326
NSF	P46459	BLK	Q01469	BLK_DMSO	61.9	116.1	0.91	3	1	0	Interactor	13.69	Contaminant			Background	0.216028
HSPD1	P10809	BLK	Q01469	BLK_DMSO	55.3	103.8	0.91	3	1	0	Interactor	72.63	Contaminant			Background	1
PRPF6	O94906	BLK	Q01469	BLK_DMSO	62.4	116.9	0.91	3	1	0	Interactor	25.14	Contaminant			Background	0.374513
HSPA5	P11021	BLK	Q01469	BLK_DMSO	55.8	104.6	0.91	3	1	0	Interactor	92.32	Contaminant			Background	1
CAD	P27708	APH1A	Q96BI3	APH1A_inh	64.9	122.4	0.91	3	0.9998	0	Interactor	54.05	Contaminant			Background	0.0642003
PSMB3	P49720	BLK	Q01469	BLK_inh	63.1	118.5	0.91	3	1	0	Interactor	18.99	Contaminant			Background	0.221238
RAB18	Q9NP72	BLK	Q01469	BLK_inh	64.5	121	0.91	3	0.966	0.0017		11.73	Contaminant			Background	0.670109
VDAC1	P21796	APH1A	Q96BI3	APH1A_inh	48.9	92.1	0.91	3	0.9463	0.0028		29.75	Contaminant			Background	0.533318
RPL36A	P83881	BLK	Q01469	BLK_inh	61.4	115.3	0.91	3	0.8788	0.007		30.73	Contaminant			Background	0.147887
RPS16	P62249	BLK	Q01469	BLK_inhv	66	124.3	0.91	3	0.5469	0.0376		57.4	Contaminant			Background	0.0786595
ATP5MC1	P05496	BLK	Q01469	BLK_inhv	56.7	106.5	0.91	3	0.0793	0.1535		0				Background	1
COL25A1-DT	Q6ZST2	APH1A	Q96BI3	APH1A_inh	40.8	76.8	0.91	3	0.0994	0.1406		0				Background	1
VIRMA	Q69YN4	APH1A	Q96BI3	APH1A_DMSO	56.4	105.4	0.9	3	1	0	Interactor	0				Interactor	0.235897
ETV6	P41212	BLK	Q01469	BLK_DMSO	53.4	100	0.9	3	1	0	Interactor	0.28				Interactor	0.276401
SCCPDH	Q8NBX0	BLK	Q01469	BLK_DMSO	69.8	130.6	0.9	3	1	0	Interactor	1.68				Interactor	0.181848
PPP5C	P53041	BLK	Q01469	BLK_DMSO	73.6	137.7	0.9	3	1	0	Interactor	5.45				Interactor	0.138495
STT3B	Q8TCJ2	BLK	Q01469	BLK_DMSO	49.8	92.8	0.9	3	1	0	Interactor	1.68				Interactor	0.095677
MBOAT7	Q96N66	BLK	Q01469	BLK_DMSO	42.1	78.4	0.9	3	1	0	Interactor	0.42				Interactor	0.0640226
ACADVL	P49748	APH1A	Q96BI3	APH1A_inh	68.8	128.8	0.9	3	1	0	Interactor	6.42				Interactor	0.0414333
H2AZ2	Q71UI9	APH1A	Q96BI3	APH1A_DMSO	57.8	107.8	0.9	3	0.9999	0	Interactor	0				Interactor	0.234321
SERPINB5	P36952	APH1A	Q96BI3	APH1A_inh	65.9	123.3	0.9	3	1	0	Interactor	0.42				Interactor	1
TFAP2D	Q7Z6R9	APH1A	Q96BI3	APH1A_DMSO	51.8	96.8	0.9	3	1	0	Interactor	1.96				Interactor	0.936979
ARG1	P05089	BLK	Q01469	BLK_inhv	63.5	118.3	0.9	3	0.9985	0.0001	Interactor	7.96				Interactor	0.717895
RSRC1	Q96IZ7	BLK	Q01469	BLK_inhv	78	145.6	0.9	3	1	0	Interactor	4.75				Interactor	0.147298
CTSC	P53634	APH1A	Q96BI3	APH1A_inh	66.2	123.1	0.9	3	1	0	Interactor	2.09				Interactor	0.245156
RRP1	P56182	APH1A	Q96BI3	APH1A_DMSO	47.7	89	0.9	3	0.9999	0	Interactor	12.85	Contaminant			Background	0.758762
PPAN	Q9NQ55	BLK	Q01469	BLK_inh	61.8	115.2	0.9	3	1	0	Interactor	12.99	Contaminant			Background	1
HSPA1L	P34931	APH1A	Q96BI3	APH1A_DMSO	48	89.8	0.9	3	1	0	Interactor	96.79	Contaminant			Background	1
XPO5	Q9HAV4	BLK	Q01469	BLK_inh	50.5	94.2	0.9	3	1	0	Interactor	18.02	Contaminant			Background	0.0967822
RPL3	P39023	BLK	Q01469	BLK_inh	52	97.1	0.9	3	1	0	Interactor	56.15	Contaminant			Background	0.485366
CAND1	Q86VP6	BLK	Q01469	BLK_DMSO	56.9	106.4	0.9	3	0.9959	0.0002	Interactor	38.41	Contaminant			Background	0.0565116
MYBBP1A	Q9BQG0	BLK	Q01469	BLK_DMSO	64.1	119.9	0.9	3	1	0	Interactor	42.04	Contaminant			Background	0.163165
DDOST	P39656	BLK	Q01469	BLK_DMSO	71.4	133.3	0.9	3	1	0	Interactor	20.67	Contaminant		Type_I_TMprot	Background	0.180623
RPS27L	Q71UM5	BLK	Q01469	BLK_DMSO	68	126.8	0.9	3	1	0	Interactor	51.96	Contaminant			Background	0.0999866
SRPRB	Q9Y5M8	BLK	Q01469	BLK_DMSO	66.2	123.3	0.9	3	1	0	Interactor	12.57	Contaminant			Background	0.0358222
VAPA	Q9P0L0	BLK	Q01469	BLK_DMSO	46.7	86.9	0.9	3	1	0	Interactor	16.2	Contaminant			Background	0.13875
ALDOA	P04075	APH1A	Q96BI3	APH1A_DMSO	55	102.7	0.9	3	1	0	Interactor	42.04	Contaminant			Background	0.245316
CKAP4	Q07065	APH1A	Q96BI3	APH1A_inh	64.6	120.7	0.9	3	1	0	Interactor	23.46	Contaminant			Background	0.012737
PYCR2	Q96C36	BLK	Q01469	BLK_inh	61.7	115.2	0.9	3	1	0	Interactor	13.69	Contaminant			Background	0.584704
PELP1	Q8IZL8	APH1A	Q96BI3	APH1A_DMSO	60.2	112.6	0.9	3	1	0	Interactor	12.15	Contaminant			Background	0.574631
RPL31	P62899	BLK	Q01469	BLK_inh	66.8	124.7	0.9	3	1	0	Interactor	46.79	Contaminant			Background	0.446548
GPI	P06744	APH1A	Q96BI3	APH1A_inh	70.2	130.9	0.9	3	1	0	Interactor	19.69	Contaminant			Background	0.159148
EBNA1BP2	Q99848	BLK	Q01469	BLK_inh	61.1	114.2	0.9	3	0.5279	0.0391		19.13	Contaminant			Background	1
NCBP1	Q09161	BLK	Q01469	BLK_DMSO	58	108.2	0.9	3	0.0045	0.2977		17.32	Contaminant			Background	0.877768
VAMP7	P51809	APH1A	Q96BI3	APH1A_inh	63.5	118.3	0.9	3	0.1058	0.1356		0.7				Background	0.569933
UTP20	O75691	BLK	Q01469	BLK_inhv	55.8	103.6	0.89	3	1	0	Interactor	6.01				Interactor	0.20975
MYO18A	Q92614	BLK	Q01469	BLK_DMSO	60	111.4	0.89	3	1	0	Interactor	3.49				Interactor	0.194818
UBR5	O95071	BLK	Q01469	BLK_DMSO	51.6	95.8	0.89	3	1	0	Interactor	6.15				Interactor	0.00218715
H1-2	P16403	BLK	Q01469	BLK_DMSO	59.9	110.9	0.89	3	1	0	Interactor	0				Interactor	0.167632
RPL7L1	Q6DKI1	BLK	Q01469	BLK_DMSO	73.8	136.7	0.89	3	1	0	Interactor	7.54				Interactor	0.298766
TMOD2	Q9NZR1	APH1A	Q96BI3	APH1A_inh	58.6	108.6	0.89	3	1	0	Interactor	7.12				Interactor	0.0909891
ABCB7	O75027	APH1A	Q96BI3	APH1A_inh	63.8	117.8	0.89	3	1	0	Interactor	4.75				Interactor	0.608353
PBRM1	Q86U86	APH1A	Q96BI3	APH1A_inh	70.4	130.4	0.89	3	1	0	Interactor	6.84				Interactor	0.764309
SLC2A3	P11169	BLK	Q01469	BLK_inh	70.8	131.2	0.89	3	0.9997	0	Interactor	0.14				Interactor	0.885368
LAP3	P28838	BLK	Q01469	BLK_inhv	70.1	129.9	0.89	3	1	0	Interactor	8.38				Interactor	0.00760962
POLR1B	Q9H9Y6	APH1A	Q96BI3	APH1A_inh	71	131.3	0.89	3	1	0	Interactor	3.21				Interactor	1
NOP56	O00567	BLK	Q01469	BLK_inh	62.3	115.7	0.89	3	1	0	Interactor	29.05	Contaminant			Background	1
NOP2	P46087	BLK	Q01469	BLK_inh	59.8	110.8	0.89	3	1	0	Interactor	38.55	Contaminant			Background	1
PCCA	P05165	BLK	Q01469	BLK_inhv	60.7	112.4	0.89	3	1	0	Interactor	39.66	Contaminant			Background	0.151353
RAB8A	P61006	BLK	Q01469	BLK_DMSO	84.4	156.6	0.89	3	1	0	Interactor	22.91	Contaminant			Background	0.229182
CLCC1	Q96S66	BLK	Q01469	BLK_DMSO	37.7	69.7	0.89	3	1	0	Interactor	14.39	Contaminant			Background	0.0101592
CSE1L	P55060	BLK	Q01469	BLK_inhv	53.2	98.6	0.89	3	1	0	Interactor	44.41	Contaminant			Background	0.434246
NUP210	Q8TEM1	BLK	Q01469	BLK_inh	52	96.3	0.89	3	1	0	Interactor	11.45	Contaminant		Type_I_TMprot	Background	0.179893
TPR	P12270	BLK	Q01469	BLK_inhv	63.7	117.8	0.89	3	1	0	Interactor	35.75	Contaminant			Background	0.624641
RPS25	P62851	BLK	Q01469	BLK_inhv	70.6	131.1	0.89	3	1	0	Interactor	49.72	Contaminant			Background	0.103453
NCAPD2	Q15021	APH1A	Q96BI3	APH1A_inh	70.2	129.8	0.89	3	1	0	Interactor	15.64	Contaminant			Background	0.38414
ST13P4	Q8IZP2	BLK	Q01469	BLK_inhv	67.5	125.1	0.89	3	1	0	Interactor	21.09	Contaminant			Background	0.83903
GGCT	O75223	BLK	Q01469	BLK_inh	54.4	101	0.89	3	0.9998	0	Interactor	13.41	Contaminant			Background	1
XRN2	Q9H0D6	APH1A	Q96BI3	APH1A_inh	51.5	95.3	0.89	3	0.7585	0.0157		38.55	Contaminant			Background	0.363834
RPS16	P62249	BLK	Q01469	BLK_inh	66	122.4	0.89	3	0.9664	0.0017		57.4	Contaminant			Background	0.0942987
SERPINB3	P29508	APH1A	Q96BI3	APH1A_DMSO	62	114.6	0.89	3	0.64	0.0268		6.28				Background	1
NDUFS2	O75306	APH1A	Q96BI3	APH1A_inh	65.1	119.9	0.88	3	0.9981	0.0001	Interactor	6.01				Interactor	1
	Q92616	BLK	Q01469	BLK_inh	53.7	98.8	0.88	3	1	0	Interactor	0				Interactor	0.109434
MYO18A	Q92614	BLK	Q01469	BLK_inh	60	110.3	0.88	3	0.9998	0	Interactor	3.49				Interactor	0.907993
SGIP1	Q9BQI5	BLK	Q01469	BLK_DMSO	74.4	137.1	0.88	3	0.9997	0	Interactor	0				Interactor	0.942195
LETM1	O95202	BLK	Q01469	BLK_DMSO	67.6	124.5	0.88	3	1	0	Interactor	8.94				Interactor	0.181859
LMAN2	Q12907	BLK	Q01469	BLK_DMSO	73.7	135.5	0.88	3	1	0	Interactor	3.07			Type_I_TMprot	Interactor	0.0228326
SLC43A3	Q8NBI5	BLK	Q01469	BLK_DMSO	75.6	138.7	0.88	3	0.9997	0	Interactor	0				Interactor	0.439583
SKIC3	Q6PGP7	BLK	Q01469	BLK_DMSO	60.4	110.8	0.88	3	1	0	Interactor	0				Interactor	0.183319
H2AC20	Q16777	APH1A	Q96BI3	APH1A_inh	58	106.4	0.88	3	1	0	Interactor	0				Interactor	0.283646
UTP18	Q9Y5J1	BLK	Q01469	BLK_inhv	61.1	112.2	0.88	3	1	0	Interactor	8.94				Interactor	0.0669885
SERPINB5	P36952	BLK	Q01469	BLK_inhv	65.9	121.3	0.88	3	1	0	Interactor	0.42				Interactor	1
CDK5RAP3	Q96JB5	APH1A	Q96BI3	APH1A_DMSO	82.2	150.9	0.88	3	1	0	Interactor	3.35				Interactor	0.20882
CDK5RAP3	Q96JB5	APH1A	Q96BI3	APH1A_inh	82.2	151.8	0.88	3	1	0	Interactor	3.35				Interactor	0.0570438
RAB3GAP1	Q15042	APH1A	Q96BI3	APH1A_DMSO	84.4	155	0.88	3	1	0	Interactor	4.05				Interactor	0.0384841
TBC1D22B	Q9NU19	APH1A	Q96BI3	APH1A_DMSO	84.5	155.2	0.88	3	1	0	Interactor	0				Interactor	0.451959
NOP2	P46087	BLK	Q01469	BLK_inhv	59.8	110.5	0.88	3	1	0	Interactor	38.55	Contaminant			Background	0.802848
RPL15	P61313	APH1A	Q96BI3	APH1A_DMSO	53.8	99.1	0.88	3	0.9977	0.0001	Interactor	50.98	Contaminant			Background	0.685146
IQGAP1	P46940	BLK	Q01469	BLK_inhv	54.6	100.4	0.88	3	1	0	Interactor	27.51	Contaminant			Background	0.506533
RRBP1	Q9P2E9	APH1A	Q96BI3	APH1A_inh	57.7	106.4	0.88	3	1	0	Interactor	24.02	Contaminant			Background	0.0185619
RPL14	P50914	BLK	Q01469	BLK_DMSO	70.1	129.2	0.88	3	1	0	Interactor	46.51	Contaminant			Background	0.0382384
RPS9	P46781	BLK	Q01469	BLK_DMSO	69.5	128	0.88	3	1	0	Interactor	54.19	Contaminant			Background	0.254618
CANX	P27824	BLK	Q01469	BLK_DMSO	71.2	130.9	0.88	3	1	0	Interactor	43.3	Contaminant		Type_I_TMprot	Background	0.181859
RAB7A	P51149	BLK	Q01469	BLK_DMSO	64.5	118.4	0.88	3	1	0	Interactor	14.53	Contaminant			Background	0.145559
U2AF1	Q01081	BLK	Q01469	BLK_inh	55.5	101.9	0.88	3	0.9996	0	Interactor	49.02	Contaminant			Background	0.0966695
AP2A1	O95782	APH1A	Q96BI3	APH1A_DMSO	65.3	120.4	0.88	3	1	0	Interactor	11.17	Contaminant			Background	0.253678
RCC1	P18754	APH1A	Q96BI3	APH1A_DMSO	62.1	114.2	0.88	3	1	0	Interactor	19.97	Contaminant			Background	0.44428
GLUD1	P00367	APH1A	Q96BI3	APH1A_inh	58.4	107.2	0.88	3	1	0	Interactor	30.31	Contaminant			Background	0.134318
DIS3	Q9Y2L1	BLK	Q01469	BLK_inhv	66.4	121.8	0.88	3	1	0	Interactor	15.92	Contaminant			Background	0.0937893
ZCCHC17	Q9NP64	BLK	Q01469	BLK_inh	62.5	114.9	0.88	3	1	0	Interactor	13.27	Contaminant			Background	0.354478
FKBP4	Q02790	BLK	Q01469	BLK_inhv	72.5	133.6	0.88	3	1	0	Interactor	27.51	Contaminant			Background	0.643425
AHCTF1	Q8WYP5	APH1A	Q96BI3	APH1A_DMSO	70.9	130.6	0.88	3	1	0	Interactor	18.85	Contaminant			Background	0.117907
ECH1	Q13011	BLK	Q01469	BLK_inhv	65.1	119.8	0.88	3	1	0	Interactor	23.18	Contaminant			Background	0.559324
CHTOP	Q9Y3Y2	APH1A	Q96BI3	APH1A_DMSO	51.8	95.2	0.88	3	0.0794	0.1533		18.85	Contaminant			Background	0.677583
TFG	Q92734	APH1A	Q96BI3	APH1A_inh	53.2	98.1	0.88	3	0.7334	0.0174		17.6	Contaminant			Background	0.686981
FAM162A	Q96A26	APH1A	Q96BI3	APH1A_DMSO	49.8	91.6	0.88	3	0.3409	0.0651		2.09				Background	0.81972
H1-4	P10412	BLK	Q01469	BLK_inh	64.9	119.7	0.88	3	0.9354	0.0033		0				Background	0.28668
TXNIP	Q9H3M7	BLK	Q01469	BLK_inh	58.8	108.5	0.88	3	0.8261	0.0108		0				Background	0.170283
MFSD10	Q14728	BLK	Q01469	BLK_DMSO	44.2	81.3	0.88	3	0.543	0.0382		0.42				Background	1
TOMM70	O94826	APH1A	Q96BI3	APH1A_inh	57.2	104.6	0.87	3	1	0	Interactor	3.07				Interactor	0.0769073
ATP5F1C	P36542	APH1A	Q96BI3	APH1A_DMSO	58.2	106.5	0.87	3	0.9999	0	Interactor	0				Interactor	0.304202
ATP5F1C	P36542	BLK	Q01469	BLK_inh	58.2	106	0.87	3	1	0	Interactor	0				Interactor	0.365905
CYRIB	Q9NUQ9	BLK	Q01469	BLK_DMSO	77.6	142.3	0.87	3	1	0	Interactor	0				Interactor	0.144714
RAP2B	P61225	BLK	Q01469	BLK_DMSO	73.1	133.7	0.87	3	1	0	Interactor	1.96				Interactor	0.17071
COMT	P21964	BLK	Q01469	BLK_DMSO	72.3	132.2	0.87	3	1	0	Interactor	4.47				Interactor	0.131496
CYB5R3	P00387	BLK	Q01469	BLK_DMSO	73.5	134.2	0.87	3	1	0	Interactor	8.94				Interactor	0.197098
SNX7	Q9UNH6	BLK	Q01469	BLK_DMSO	68.2	124.5	0.87	3	1	0	Interactor	0				Interactor	0.479609
PLEKHO2	Q8TD55	BLK	Q01469	BLK_inh	79.3	144.6	0.87	3	1	0	Interactor	0.28				Interactor	1
ADH5	P11766	APH1A	Q96BI3	APH1A_inh	65.6	120.1	0.87	3	1	0	Interactor	7.82				Interactor	0.0217718
SPTLC2	O15270	APH1A	Q96BI3	APH1A_inh	70.1	128.3	0.87	3	1	0	Interactor	0.42				Interactor	0.756917
ARG1	P05089	BLK	Q01469	BLK_inh	63.5	116	0.87	3	0.9997	0	Interactor	7.96				Interactor	1
PRKCQ	Q04759	APH1A	Q96BI3	APH1A_DMSO	80.7	147.5	0.87	3	1	0	Interactor	0		Kinase		Interactor	0.381664
LRRC59	Q96AG4	BLK	Q01469	BLK_inh	61.4	112.1	0.87	3	0.9999	0	Interactor	24.44	Contaminant			Background	1
SRSF6	Q13247	BLK	Q01469	BLK_inh	58.1	106.2	0.87	3	1	0	Interactor	45.53	Contaminant			Background	0.115403
DDX21	Q9NR30	BLK	Q01469	BLK_inhv	62.3	113.5	0.87	3	1	0	Interactor	61.17	Contaminant			Background	0.496399
UBR4	Q5T4S7	BLK	Q01469	BLK_DMSO	60	109.5	0.87	3	1	0	Interactor	14.8	Contaminant			Background	0.220934
TOP1	P11387	BLK	Q01469	BLK_DMSO	61.2	111.6	0.87	3	0.9996	0	Interactor	39.8	Contaminant			Background	0.157125
RPL13	P26373	BLK	Q01469	BLK_inh	70.2	128.6	0.87	3	0.9966	0.0002	Interactor	66.2	Contaminant			Background	0.702797
P4HB	P07237	BLK	Q01469	BLK_inh	58.8	107.4	0.87	3	1	0	Interactor	34.5	Contaminant			Background	0.88796
RAD50	Q92878	BLK	Q01469	BLK_inhv	56.3	102.7	0.87	3	1	0	Interactor	20.39	Contaminant			Background	0.0770342
RAB13	P51153	APH1A	Q96BI3	APH1A_DMSO	68.2	124.6	0.87	3	1	0	Interactor	17.88	Contaminant			Background	0.270997
ESD	P10768	APH1A	Q96BI3	APH1A_DMSO	73.7	135.1	0.87	3	0.9992	0	Interactor	10.75	Contaminant			Background	0.499584
HNRNPH1	P31943	BLK	Q01469	BLK_inh	66.8	122.1	0.87	3	1	0	Interactor	77.93	Contaminant			Background	0.394222
RTN4	Q9NQC3	APH1A	Q96BI3	APH1A_DMSO	75.9	138.7	0.87	3	1	0	Interactor	23.6	Contaminant			Background	0.101122
AHCTF1	Q8WYP5	APH1A	Q96BI3	APH1A_inh	70.9	129.7	0.87	3	1	0	Interactor	18.85	Contaminant			Background	0.124868
YWHAE	P62258	APH1A	Q96BI3	APH1A_DMSO	70.8	129	0.87	3	1	0	Interactor	62.43	Contaminant			Background	0.574313
PGRMC1	O00264	BLK	Q01469	BLK_inhv	41.3	75.4	0.87	3	0.0302	0.2085		17.88	Contaminant			Background	1
RPL10A	P62906	BLK	Q01469	BLK_inh	66	120.8	0.87	3	0.3885	0.0571		39.11	Contaminant			Background	1
RPL23	P62829	APH1A	Q96BI3	APH1A_DMSO	53	96.7	0.87	3	0.8966	0.006		70.81	Contaminant			Background	0.26874
ATP5MC1	P05496	APH1A	Q96BI3	APH1A_inh	56.7	103.6	0.87	3	0.0525	0.1785		0				Background	1
DERL1	Q9BUN8	BLK	Q01469	BLK_inh	70.5	128.8	0.87	3	0.9146	0.0046		0.84				Background	0.269697
UBE2V1	Q13404	BLK	Q01469	BLK_inhv	80.3	146.5	0.87	3	0.9793	0.001		9.5				Background	1
NCSTN	Q92542	APH1A	Q96BI3	APH1A_inh	52.6	95.8	0.86	3	0.9999	0	Interactor	2.51			Type_I_TMprot	Interactor	0.100879
TOMM70	O94826	BLK	Q01469	BLK_inh	57.2	104	0.86	3	1	0	Interactor	3.07				Interactor	0.135313
NNT	Q13423	APH1A	Q96BI3	APH1A_DMSO	55.9	101.3	0.86	3	0.9997	0	Interactor	4.61				Interactor	0.341193
AP2M1	Q96CW1	BLK	Q01469	BLK_DMSO	70.1	127.3	0.86	3	1	0	Interactor	6.7				Interactor	0.308004
PTPRC	P08575	APH1A	Q96BI3	APH1A_inh	64.9	118	0.86	3	1	0	Interactor	0.14			Type_I_TMprot	Interactor	0.0387694
ERAP1	Q9NZ08	BLK	Q01469	BLK_inhv	60.1	109	0.86	3	1	0	Interactor	0.28				Interactor	0.124484
HOOK3	Q86VS8	APH1A	Q96BI3	APH1A_inh	72.4	131.3	0.86	3	1	0	Interactor	1.54				Interactor	0.140736
SRSF1	Q07955	APH1A	Q96BI3	APH1A_DMSO	57.8	104.8	0.86	3	1	0	Interactor	39.11	Contaminant			Background	0.141307
RPL37A	P61513	BLK	Q01469	BLK_inhv	59.1	107.2	0.86	3	0.9991	0	Interactor	27.93	Contaminant			Background	0.20975
PPIB	P23284	BLK	Q01469	BLK_inh	60.3	109.4	0.86	3	0.9978	0.0001	Interactor	31.84	Contaminant			Background	0.303581
RPL18	Q07020	BLK	Q01469	BLK_DMSO	66.8	121.6	0.86	3	1	0	Interactor	55.73	Contaminant			Background	0.246809
TRA2B	P62995	BLK	Q01469	BLK_DMSO	49.9	90.8	0.86	3	1	0	Interactor	22.77	Contaminant			Background	0.0837686
HSPA8	P11142	BLK	Q01469	BLK_DMSO	58	105.4	0.86	3	1	0	Interactor	98.18	Contaminant			Background	0.976043
CSE1L	P55060	BLK	Q01469	BLK_DMSO	53.2	96.5	0.86	3	1	0	Interactor	44.41	Contaminant			Background	0.124057
POP1	Q99575	BLK	Q01469	BLK_DMSO	69.5	125.7	0.86	3	1	0	Interactor	10.2	Contaminant			Background	0.178146
RAB5C	P51148	BLK	Q01469	BLK_DMSO	74.6	134.9	0.86	3	1	0	Interactor	20.67	Contaminant			Background	0.151792
HADHB	P55084	BLK	Q01469	BLK_inhv	64.5	117.3	0.86	3	1	0	Interactor	17.18	Contaminant			Background	0.172336
HNRNPH2	P55795	APH1A	Q96BI3	APH1A_inh	58.9	106.9	0.86	3	1	0	Interactor	75.42	Contaminant			Background	0.828397
NKAP	Q8N5F7	BLK	Q01469	BLK_inhv	73.3	132.8	0.86	3	1	0	Interactor	17.46	Contaminant			Background	0.252352
RAB7A	P51149	BLK	Q01469	BLK_inh	64.5	117.2	0.86	3	0.6264	0.0285		14.53	Contaminant			Background	1
XRN2	Q9H0D6	BLK	Q01469	BLK_DMSO	51.5	93.3	0.86	3	0.7992	0.0129		38.55	Contaminant			Background	0.554958
RPS18	P62269	BLK	Q01469	BLK_inh	73.2	132.5	0.86	3	0.159	0.1129		55.73	Contaminant			Background	1
SLC12A7	Q9Y666	BLK	Q01469	BLK_inh	34.1	61.7	0.86	3	0.976	0.0012		0				Background	0.299177
PHLDB1	Q86UU1	APH1A	Q96BI3	APH1A_inh	64.8	117.4	0.86	3	0.979	0.001		0				Background	0.0259618
ECI1	P42126	BLK	Q01469	BLK_inh	65.4	118.7	0.86	3	0.3935	0.0568		9.5				Background	0.570343
MORF4L1	Q9UBU8	BLK	Q01469	BLK_inhv	57.5	103.7	0.85	3	0.9997	0	Interactor	3.63				Interactor	0.477233
JPH1	Q9HDC5	BLK	Q01469	BLK_inhv	28.2	50.8	0.85	3	1	0	Interactor	4.33				Interactor	0.0755815
H2afy; H2AFY; LOC100466888; LOC101338325; LOC101381952; LOC101564704; LOC102987354; LOC103079324; LOC103663804; LOC105869993; LOC106989149; LOC109250833; LOC110591142; LOC111141291; LOC111182462; LOC112404331; LOC112625777; LOC112815157; LOC112861289; LOC112917035; LOC113928700; LOC114891795; LOC115516119; LOC116529369; LOC116750637; MACROH2A1	O75367	BLK	Q01469	BLK_inh	63.5	114.6	0.85	3	1	0	Interactor	0				Interactor	1
MBOAT7	Q96N66	BLK	Q01469	BLK_inh	42.1	75.7	0.85	3	1	0	Interactor	0.42				Interactor	0.466228
CMTM6	Q9NX76	BLK	Q01469	BLK_DMSO	70	126.3	0.85	3	1	0	Interactor	0.14				Interactor	0.474917
ASPM	Q8IZT6	BLK	Q01469	BLK_DMSO	76.2	137.5	0.85	3	1	0	Interactor	3.21				Interactor	0.0447347
GYPC	P04921	BLK	Q01469	BLK_DMSO	76.4	137.7	0.85	3	1	0	Interactor	0				Interactor	0.0755113
ALCAM	Q13740	BLK	Q01469	BLK_DMSO	70	126.2	0.85	3	1	0	Interactor	0.14			Type_I_TMprot	Interactor	0.322752
TMOD2	Q9NZR1	BLK	Q01469	BLK_DMSO	58.6	105.6	0.85	3	1	0	Interactor	7.12				Interactor	0.245527
TNFRSF8	P28908	BLK	Q01469	BLK_inhv	69.9	126.3	0.85	3	0.998	0.0001	Interactor	0			Type_I_TMprot	Interactor	0.165995
FBLL1	A6NHQ2	BLK	Q01469	BLK_inhv	60.9	109.8	0.85	3	1	0	Interactor	22.77	Contaminant			Background	0.459399
HSPA5	P11021	APH1A	Q96BI3	APH1A_DMSO	55.8	100.6	0.85	3	1	0	Interactor	92.32	Contaminant			Background	0.633307
LRBA	P50851	BLK	Q01469	BLK_inhv	61.5	110.6	0.85	3	1	0	Interactor	12.57	Contaminant			Background	0.0471468
HNRNPH2	P55795	BLK	Q01469	BLK_inh	58.9	106.3	0.85	3	1	0	Interactor	75.42	Contaminant			Background	1
RAD50	Q92878	BLK	Q01469	BLK_inh	56.3	101.8	0.85	3	1	0	Interactor	20.39	Contaminant			Background	0.478702
RPS25	P62851	BLK	Q01469	BLK_inh	70.6	127.6	0.85	3	0.9942	0.0003	Interactor	49.72	Contaminant			Background	0.440309
RPL30	P62888	BLK	Q01469	BLK_inh	62.2	112.3	0.85	3	1	0	Interactor	35.61	Contaminant			Background	0.03479
LMNB1	P20700	APH1A	Q96BI3	APH1A_DMSO	63.6	114.2	0.85	3	1	0	Interactor	39.66	Contaminant			Background	0.0467118
FASN	P49327	APH1A	Q96BI3	APH1A_DMSO	63.8	115.3	0.85	3	1	0	Interactor	60.89	Contaminant			Background	0.0781235
PSMB1	P20618	BLK	Q01469	BLK_inh	68.3	122.9	0.85	3	0.9995	0	Interactor	25.98	Contaminant			Background	0.0119765
PSMB3	P49720	APH1A	Q96BI3	APH1A_DMSO	63.1	113.5	0.85	3	1	0	Interactor	18.99	Contaminant			Background	0.159848
SFXN1	Q9H9B4	APH1A	Q96BI3	APH1A_inh	66.5	119.8	0.85	3	0.0753	0.157		19.55	Contaminant			Background	0.94284
ARF4	P18085	BLK	Q01469	BLK_inh	63.2	113.7	0.85	3	0.6064	0.0306		27.79	Contaminant			Background	1
AIMP2	Q13155	BLK	Q01469	BLK_DMSO	73.8	132.8	0.85	3	0.9796	0.0009		24.02	Contaminant			Background	0.352003
OGT	O15294	APH1A	Q96BI3	APH1A_inh	83.3	150.4	0.85	3	0.324	0.0678		22.63	Contaminant			Background	0.905973
PEBP1	P30086	BLK	Q01469	BLK_inh	86.7	156.7	0.85	3	0.8377	0.0098		14.11	Contaminant			Background	1
ATP5MG	O75964	BLK	Q01469	BLK_inhv	70.7	127.1	0.85	3	0.2754	0.0771		0				Background	0.11176
SSR1	P43307	APH1A	Q96BI3	APH1A_inh	70	126.2	0.85	3	0.7616	0.0154		7.96			Type_I_TMprot	Background	0.37065
PCK2	Q16822	APH1A	Q96BI3	APH1A_inh	71.5	129	0.85	3	0.7562	0.0158		3.35				Background	0.512769
CD86	P42081	APH1A	Q96BI3	APH1A_inh	52.6	94.3	0.84	3	1	0	Interactor	0			Type_I_TMprot	Interactor	0.291152
HACD2	Q6Y1H2	APH1A	Q96BI3	APH1A_DMSO	57	102.1	0.84	3	1	0	Interactor	0.84				Interactor	0.989843
EIF2B4	Q9UI10	APH1A	Q96BI3	APH1A_inh	63.9	114.8	0.84	3	1	0	Interactor	6.15				Interactor	0.263394
CD44	P16070	BLK	Q01469	BLK_inhv	65.2	116.6	0.84	3	1	0	Interactor	1.82			Type_I_TMprot	Interactor	0.181235
IGF2R	P11717	APH1A	Q96BI3	APH1A_DMSO	57	101.9	0.84	3	1	0	Interactor	4.33			Type_I_TMprot	Interactor	0.0322196
DHRS7	Q9Y394	BLK	Q01469	BLK_DMSO	20.1	36	0.84	3	1	0	Interactor	1.96				Interactor	0.0379153
ABCB7	O75027	BLK	Q01469	BLK_DMSO	63.8	114.3	0.84	3	1	0	Interactor	4.75				Interactor	0.126233
PAFAH1B1	P43034	BLK	Q01469	BLK_inhv	58.3	104.1	0.84	3	1	0	Interactor	9.22				Interactor	0.00355781
SCAMP1	O15126	BLK	Q01469	BLK_inh	60.5	108.1	0.84	3	1	0	Interactor	2.65				Interactor	0.874178
DHCR7	Q9UBM7	BLK	Q01469	BLK_inhv	48	86.1	0.84	3	0.9999	0	Interactor	8.38				Interactor	1
ATP5PO	P48047	APH1A	Q96BI3	APH1A_DMSO	56.8	101.8	0.84	3	1	0	Interactor	0				Interactor	0.293921
YIPF5	Q969M3	BLK	Q01469	BLK_inhv	46.9	83.8	0.84	3	1	0	Interactor	1.26				Interactor	0.0959259
PHB1	P35232	BLK	Q01469	BLK_inhv	71.6	127.9	0.84	3	1	0	Interactor	0				Interactor	0.285549
PRKCQ	Q04759	APH1A	Q96BI3	APH1A_inh	80.7	144.9	0.84	3	1	0	Interactor	0		Kinase		Interactor	0.343884
ARFGEF1	Q9Y6D6	APH1A	Q96BI3	APH1A_inh	79.5	142.5	0.84	3	1	0	Interactor	1.4				Interactor	0.00526354
RPS6	P62753	APH1A	Q96BI3	APH1A_DMSO	52.5	93.7	0.84	3	1	0	Interactor	65.08	Contaminant			Background	0.215094
HEATR1	Q9H583	BLK	Q01469	BLK_inh	49.9	89.2	0.84	3	0.9993	0	Interactor	15.5	Contaminant			Background	0.10265
RPL26	P61254	BLK	Q01469	BLK_inhv	65.4	117.3	0.84	3	1	0	Interactor	43.58	Contaminant			Background	0.0890331
PPIB	P23284	APH1A	Q96BI3	APH1A_DMSO	60.3	108	0.84	3	1	0	Interactor	31.84	Contaminant			Background	0.137088
RPS15A	P62244	BLK	Q01469	BLK_DMSO	71.1	127.6	0.84	3	0.9923	0.0004	Interactor	56.01	Contaminant			Background	0.141317
GNAI2	P04899	BLK	Q01469	BLK_DMSO	66.6	119.4	0.84	3	0.9999	0	Interactor	22.21	Contaminant			Background	0.374471
DDX1	Q92499	BLK	Q01469	BLK_DMSO	62.8	112.3	0.84	3	1	0	Interactor	46.23	Contaminant			Background	0.905645
PDIA3	P30101	APH1A	Q96BI3	APH1A_inh	54.6	97.4	0.84	3	0.9998	0	Interactor	39.25	Contaminant			Background	0.68985
PDIA3	P30101	BLK	Q01469	BLK_DMSO	54.6	97.7	0.84	3	1	0	Interactor	39.25	Contaminant			Background	0.768514
ALDOA	P04075	BLK	Q01469	BLK_DMSO	55	98.4	0.84	3	1	0	Interactor	42.04	Contaminant			Background	0.122603
RPN2	P04844	BLK	Q01469	BLK_DMSO	68.7	122.9	0.84	3	1	0	Interactor	25	Contaminant			Background	0.0477666
TOP2A	P11388	BLK	Q01469	BLK_DMSO	61.7	110.1	0.84	3	0.9999	0	Interactor	25	Contaminant			Background	0.131791
TOP2A	P11388	BLK	Q01469	BLK_inhv	61.7	110.7	0.84	3	0.9998	0	Interactor	25	Contaminant			Background	0.434246
VCP	P55072	APH1A	Q96BI3	APH1A_DMSO	59.2	106	0.84	3	1	0	Interactor	43.85	Contaminant			Background	0.36504
HLA-C	P10321	APH1A	Q96BI3	APH1A_inh	69.1	123.6	0.84	3	1	0	Interactor	16.48	Contaminant		Type_I_TMprot	Background	0.514859
PLEC	Q15149	APH1A	Q96BI3	APH1A_DMSO	57.1	102.1	0.84	3	1	0	Interactor	32.54	Contaminant			Background	0.793892
FSCN1	Q16658	BLK	Q01469	BLK_inh	59.9	107.3	0.84	3	1	0	Interactor	13.97	Contaminant			Background	0.134403
HUWE1	Q7Z6Z7	APH1A	Q96BI3	APH1A_inh	63.2	112.9	0.84	3	1	0	Interactor	28.49	Contaminant			Background	0.00645972
PGK1	P00558	APH1A	Q96BI3	APH1A_DMSO	63	113	0.84	3	1	0	Interactor	27.93	Contaminant			Background	0.401482
SDHA	P31040	BLK	Q01469	BLK_inh	76.9	137.6	0.84	3	1	0	Interactor	22.77	Contaminant			Background	1
NKAP	Q8N5F7	BLK	Q01469	BLK_inh	73.3	131.6	0.84	3	1	0	Interactor	17.46	Contaminant			Background	0.234901
SRSF11	Q05519	BLK	Q01469	BLK_inhv	86.4	154.3	0.84	3	1	0	Interactor	33.94	Contaminant			Background	0.0731186
CPNE2	Q96FN4	APH1A	Q96BI3	APH1A_DMSO	54	96.5	0.84	3	0.359	0.0626		10.47	Contaminant			Background	0.892234
PTBP2	Q9UKA9	BLK	Q01469	BLK_inhv	60.8	108.6	0.84	3	0.9759	0.0012		13.27	Contaminant			Background	0.360168
RAB11B	Q15907	APH1A	Q96BI3	APH1A_inh	67.8	121	0.84	3	0.2633	0.081		17.46	Contaminant			Background	1
NCBP1	Q09161	APH1A	Q96BI3	APH1A_inh	58	103.8	0.84	3	0.0081	0.2713		17.32	Contaminant			Background	0.754396
RPL22	P35268	BLK	Q01469	BLK_inh	57.1	102	0.84	3	0.9829	0.0008		59.92	Contaminant			Background	0.109641
TDRD7	Q8NHU6	BLK	Q01469	BLK_inhv	67.1	120	0.84	3	0.2205	0.0918		0.14				Background	1
NDUFB7	P17568	APH1A	Q96BI3	APH1A_DMSO	58.8	105.2	0.84	3	0.1312	0.1237		0				Background	0.805207
SCAMP2	O15127	BLK	Q01469	BLK_inh	61.1	109.2	0.84	3	0.9411	0.0031		1.26				Background	1
VAMP8	Q9BV40	APH1A	Q96BI3	APH1A_DMSO	59.7	106.5	0.84	3	0.2327	0.089		0.14				Background	1
EMILIN1	Q9Y6C2	APH1A	Q96BI3	APH1A_DMSO	51.6	92.5	0.84	3	0.1594	0.1125		1.4				Background	0.464974
ARG1	P05089	APH1A	Q96BI3	APH1A_inh	63.5	113.8	0.84	3	0.714	0.0195		7.96				Background	1
H2AX	P16104	APH1A	Q96BI3	APH1A_DMSO	54.2	96.6	0.83	3	1	0	Interactor	0				Interactor	0.279211
H1-3	P16402	BLK	Q01469	BLK_DMSO	59.2	105.5	0.83	3	1	0	Interactor	0				Interactor	0.176878
ATP1B3	P54709	BLK	Q01469	BLK_DMSO	81.1	144.1	0.83	3	1	0	Interactor	7.68				Interactor	0.216118
M6PR	P20645	BLK	Q01469	BLK_DMSO	78.5	139.4	0.83	3	1	0	Interactor	0.56			Type_I_TMprot	Interactor	0.277238
PAFAH1B1	P43034	APH1A	Q96BI3	APH1A_inh	58.3	103.8	0.83	3	1	0	Interactor	9.22				Interactor	0.00538241
SAMM50	Q9Y512	APH1A	Q96BI3	APH1A_inh	67.1	119.4	0.83	3	1	0	Interactor	1.4				Interactor	0.651323
DAG1	Q14118	BLK	Q01469	BLK_inhv	59.8	106.4	0.83	3	1	0	Interactor	0.14			Type_I_TMprot	Interactor	0.714039
ILVBL	A1L0T0	APH1A	Q96BI3	APH1A_inh	72.2	128.2	0.83	3	1	0	Interactor	5.45				Interactor	0.462444
ADH5	P11766	APH1A	Q96BI3	APH1A_DMSO	65.6	116.2	0.83	3	1	0	Interactor	7.82				Interactor	0.0262634
IL2RG	P31785	BLK	Q01469	BLK_inhv	28	50	0.83	3	0.9993	0	Interactor	0			Type_I_TMprot	Interactor	0.0277987
OGDH	Q02218	APH1A	Q96BI3	APH1A_DMSO	78.3	139.6	0.83	3	1	0	Interactor	8.8				Interactor	0.426275
TMF1	P82094	APH1A	Q96BI3	APH1A_DMSO	99	176.2	0.83	3	1	0	Interactor	6.15				Interactor	0.485853
RRP1	P56182	BLK	Q01469	BLK_inh	47.7	85	0.83	3	1	0	Interactor	12.85	Contaminant			Background	1
SRSF8	Q9BRL6	BLK	Q01469	BLK_inhv	58.9	104.9	0.83	3	1	0	Interactor	28.49	Contaminant			Background	0.892605
PTBP2	Q9UKA9	BLK	Q01469	BLK_inh	60.8	108.1	0.83	3	0.9978	0.0001	Interactor	13.27	Contaminant			Background	0.552574
HSPD1	P10809	APH1A	Q96BI3	APH1A_DMSO	55.3	98.4	0.83	3	1	0	Interactor	72.63	Contaminant			Background	0.873024
MYBBP1A	Q9BQG0	BLK	Q01469	BLK_inh	64.1	114.4	0.83	3	1	0	Interactor	42.04	Contaminant			Background	0.695683
RPL14	P50914	BLK	Q01469	BLK_inh	70.1	124.8	0.83	3	1	0	Interactor	46.51	Contaminant			Background	0.309987
TRA2B	P62995	APH1A	Q96BI3	APH1A_inh	49.9	88.8	0.83	3	1	0	Interactor	22.77	Contaminant			Background	0.502607
HSPA8	P11142	BLK	Q01469	BLK_inhv	58	103.1	0.83	3	1	0	Interactor	98.18	Contaminant			Background	0.771568
CSE1L	P55060	BLK	Q01469	BLK_inh	53.2	94.3	0.83	3	1	0	Interactor	44.41	Contaminant			Background	0.66319
HSPA6	P17066	BLK	Q01469	BLK_DMSO	61.4	109.3	0.83	3	1	0	Interactor	95.95	Contaminant			Background	0.856427
ERBIN	Q96RT1	BLK	Q01469	BLK_DMSO	83	147.7	0.83	3	1	0	Interactor	14.94	Contaminant			Background	0.192293
RPL19	P84098	BLK	Q01469	BLK_DMSO	68.6	122	0.83	3	1	0	Interactor	63.97	Contaminant			Background	0.174192
VCP	P55072	APH1A	Q96BI3	APH1A_inh	59.2	104.9	0.83	3	1	0	Interactor	43.85	Contaminant			Background	0.346971
VCP	P55072	BLK	Q01469	BLK_inh	59.2	105.3	0.83	3	1	0	Interactor	43.85	Contaminant			Background	0.392676
IDH3A	P50213	BLK	Q01469	BLK_inhv	63.9	113.4	0.83	3	1	0	Interactor	11.17	Contaminant			Background	0.136196
AP2A1	O95782	APH1A	Q96BI3	APH1A_inh	65.3	116.4	0.83	3	1	0	Interactor	11.17	Contaminant			Background	0.235464
ACTN4	O43707	APH1A	Q96BI3	APH1A_inh	68.3	121.2	0.83	3	1	0	Interactor	46.79	Contaminant			Background	0.0629569
P4HB	P07237	APH1A	Q96BI3	APH1A_inh	58.8	104.3	0.83	3	1	0	Interactor	34.5	Contaminant			Background	0.660561
FSCN1	Q16658	APH1A	Q96BI3	APH1A_inh	59.9	106.1	0.83	3	1	0	Interactor	13.97	Contaminant			Background	0.0412414
HUWE1	Q7Z6Z7	BLK	Q01469	BLK_inhv	63.2	112	0.83	3	1	0	Interactor	28.49	Contaminant			Background	0.0193427
PA2G4	Q9UQ80	APH1A	Q96BI3	APH1A_DMSO	58.1	103.4	0.83	3	1	0	Interactor	36.31	Contaminant			Background	0.204747
DSP	P15924	BLK	Q01469	BLK_inhv	73.5	131.1	0.83	3	1	0	Interactor	45.81	Contaminant			Background	1
RPS20	P60866	BLK	Q01469	BLK_inhv	77.6	137.7	0.83	3	1	0	Interactor	53.49	Contaminant			Background	0.165995
RPS14	P62263	BLK	Q01469	BLK_inhv	71.6	127.6	0.83	3	1	0	Interactor	71.79	Contaminant			Background	0.685394
RPL27	P61353	APH1A	Q96BI3	APH1A_inh	53.4	95	0.83	3	0.7661	0.015		45.25	Contaminant			Background	0.341107
ARF4	P18085	APH1A	Q96BI3	APH1A_inh	63.2	112.2	0.83	3	0.0667	0.1643		27.79	Contaminant			Background	1
PRPF6	O94906	BLK	Q01469	BLK_inh	62.4	110.8	0.83	3	0.7965	0.0131		25.14	Contaminant			Background	1
ACO2	Q99798	BLK	Q01469	BLK_inh	62.8	111.5	0.83	3	0.9467	0.0027		12.43	Contaminant			Background	0.788772
SRRM1	Q8IYB3	APH1A	Q96BI3	APH1A_inh	56.5	100.2	0.83	3	0.8208	0.0112		33.52	Contaminant			Background	0.151778
MORF4L1	Q9UBU8	BLK	Q01469	BLK_inh	57.5	102.5	0.83	3	0.7867	0.0136		3.63				Background	0.768921
SCAMP2	O15127	APH1A	Q96BI3	APH1A_DMSO	61.1	108.4	0.83	3	0.9658	0.0017		1.26				Background	0.544019
ITGA5	P08648	BLK	Q01469	BLK_inhv	63.8	113.5	0.83	3	0.7598	0.0156		0			Type_I_TMprot	Background	0.0443349
APH1A	Q96BI3	BLK	Q01469	BLK_DMSO	3	5.3	0.83	3	0.1866	0.1032		0				Background	1
EMILIN1	Q9Y6C2	BLK	Q01469	BLK_inh	51.6	92	0.83	3	0.1108	0.132		1.4				Background	0.597396
TNIK	Q9UKE5	APH1A	Q96BI3	APH1A_inh	79.7	141.8	0.83	3	0.9481	0.0026		7.68		Kinase		Background	0.0413303
HOOK3	Q86VS8	APH1A	Q96BI3	APH1A_DMSO	72.4	128.3	0.83	3	0.5714	0.0345		1.54				Background	0.324833
JPH1	Q9HDC5	BLK	Q01469	BLK_inh	28.2	50	0.82	3	1	0	Interactor	4.33				Interactor	0.657222
PLP2	Q04941	BLK	Q01469	BLK_inhv	63.9	113	0.82	3	1	0	Interactor	3.21				Interactor	0.433603
ALDH5A1	P51649	BLK	Q01469	BLK_DMSO	60	106.2	0.82	3	0.9998	0	Interactor	4.47				Interactor	0.146359
STX10	O60499	BLK	Q01469	BLK_DMSO	37.6	66.6	0.82	3	1	0	Interactor	0				Interactor	0.114005
CHP1	Q99653	BLK	Q01469	BLK_DMSO	40	70.8	0.82	3	1	0	Interactor	2.37				Interactor	0.222928
H2AC20	Q16777	BLK	Q01469	BLK_DMSO	58	102.6	0.82	3	1	0	Interactor	0				Interactor	0.136965
VAMP7	P51809	BLK	Q01469	BLK_DMSO	63.5	112.4	0.82	3	0.9994	0	Interactor	0.7				Interactor	0.228822
SLC2A1	P11166	BLK	Q01469	BLK_DMSO	57.3	101.2	0.82	3	1	0	Interactor	5.59				Interactor	0.795768
EI24	O14681	BLK	Q01469	BLK_DMSO	50.4	89.1	0.82	3	1	0	Interactor	0.56				Interactor	0.149067
TMX2	Q9Y320	BLK	Q01469	BLK_DMSO	66.9	118.1	0.82	3	1	0	Interactor	0			Type_I_TMprot	Interactor	0.394908
CTAGE8	P0CG41	BLK	Q01469	BLK_DMSO	79.5	140.4	0.82	3	1	0	Interactor	0				Interactor	0.249573
TMEM109	Q9BVC6	BLK	Q01469	BLK_DMSO	69.3	122.2	0.82	3	1	0	Interactor	9.08				Interactor	0.00537378
PAFAH1B1	P43034	BLK	Q01469	BLK_DMSO	58.3	102.8	0.82	3	1	0	Interactor	9.22				Interactor	0.00537378
VAT1	Q99536	BLK	Q01469	BLK_DMSO	76.1	134.1	0.82	3	1	0	Interactor	8.94				Interactor	0.137726
PTPRC	P08575	BLK	Q01469	BLK_inhv	64.9	114.7	0.82	3	1	0	Interactor	0.14			Type_I_TMprot	Interactor	0.183095
ATP5F1A	P25705	APH1A	Q96BI3	APH1A_DMSO	64.6	113.9	0.82	3	1	0	Interactor	0				Interactor	0.117287
ATP5PO	P48047	BLK	Q01469	BLK_inh	56.8	100.3	0.82	3	1	0	Interactor	0				Interactor	0.171219
ATP6V1E1	P36543	APH1A	Q96BI3	APH1A_DMSO	60.2	106.5	0.82	3	1	0	Interactor	6.01				Interactor	0.504902
PAFAH1B2	P68402	APH1A	Q96BI3	APH1A_inh	75.1	132.5	0.82	3	0.9998	0	Interactor	5.31				Interactor	0.696638
DHX30	Q7L2E3	APH1A	Q96BI3	APH1A_DMSO	56.7	100	0.82	3	1	0	Interactor	26.26	Contaminant			Background	0.171347
MCCC1	Q96RQ3	APH1A	Q96BI3	APH1A_DMSO	53.4	94	0.82	3	1	0	Interactor	39.11	Contaminant			Background	0.113415
RPL15	P61313	APH1A	Q96BI3	APH1A_inh	53.8	94.8	0.82	3	0.9969	0.0001	Interactor	50.98	Contaminant			Background	0.731183
WWOX	Q9NZC7	APH1A	Q96BI3	APH1A_DMSO	69.7	123	0.82	3	0.9998	0	Interactor	11.03	Contaminant			Background	0.209065
PDCD11	Q14690	APH1A	Q96BI3	APH1A_DMSO	58.9	104.1	0.82	3	1	0	Interactor	16.2	Contaminant			Background	0.0527589
PDCD11	Q14690	BLK	Q01469	BLK_inhv	58.9	103.8	0.82	3	1	0	Interactor	16.2	Contaminant			Background	0.156032
DDX24	Q9GZR7	BLK	Q01469	BLK_DMSO	72.1	127.3	0.82	3	1	0	Interactor	19.27	Contaminant			Background	0.0836185
SLC25A6	P12236	BLK	Q01469	BLK_DMSO	71.5	126.3	0.82	3	1	0	Interactor	69.13	Contaminant			Background	0.179624
RPS11	P62280	BLK	Q01469	BLK_DMSO	68.4	120.8	0.82	3	1	0	Interactor	47.49	Contaminant			Background	0.0236871
CKAP4	Q07065	APH1A	Q96BI3	APH1A_DMSO	64.6	113.9	0.82	3	1	0	Interactor	23.46	Contaminant			Background	0.0218229
GAPDH	P04406	APH1A	Q96BI3	APH1A_inh	53	93.6	0.82	3	0.9995	0	Interactor	63.97	Contaminant			Background	0.245648
GLUD1	P00367	BLK	Q01469	BLK_inh	58.4	102.9	0.82	3	1	0	Interactor	30.31	Contaminant			Background	0.516103
FH	P07954	BLK	Q01469	BLK_inhv	66.1	116.3	0.82	3	1	0	Interactor	10.2	Contaminant			Background	0.753138
TFRC	P02786	APH1A	Q96BI3	APH1A_DMSO	64	113.1	0.82	3	1	0	Interactor	12.15	Contaminant			Background	0.0202501
RPL38	P63173	APH1A	Q96BI3	APH1A_inh	65	114.5	0.82	3	0.991	0.0004	Interactor	41.9	Contaminant			Background	0.614768
AP2B1	P63010	APH1A	Q96BI3	APH1A_inh	83.7	147.6	0.82	3	1	0	Interactor	25.56	Contaminant			Background	0.328444
MSH2	P43246	APH1A	Q96BI3	APH1A_inh	77.8	137.8	0.82	3	1	0	Interactor	28.21	Contaminant			Background	0.128222
PGAM1	P18669	BLK	Q01469	BLK_inhv	80.3	141.9	0.82	3	1	0	Interactor	33.38	Contaminant			Background	0.894876
PTBP2	Q9UKA9	APH1A	Q96BI3	APH1A_inh	60.8	107.6	0.82	3	0.5066	0.0401		13.27	Contaminant			Background	0.569675
SEC61B	P60468	APH1A	Q96BI3	APH1A_inh	62.8	110.7	0.82	3	0.0613	0.1687		23.18	Contaminant			Background	0.794504
NCBP1	Q09161	BLK	Q01469	BLK_inh	58	102.2	0.82	3	0.0034	0.3077		17.32	Contaminant			Background	1
TOP1	P11387	APH1A	Q96BI3	APH1A_inh	61.2	108.1	0.82	3	0.9894	0.0005		39.8	Contaminant			Background	0.321145
IGF2BP1	Q9NZI8	APH1A	Q96BI3	APH1A_DMSO	59.4	105.1	0.82	3	0.9018	0.0055		47.91	Contaminant			Background	0.463017
IGF2BP1	Q9NZI8	BLK	Q01469	BLK_DMSO	59.4	105.1	0.82	3	0.9549	0.0022		47.91	Contaminant			Background	0.511667
UTP18	Q9Y5J1	BLK	Q01469	BLK_DMSO	61.1	108.1	0.82	3	0.9417	0.003		8.94				Background	0.263646
AKR7A2	O43488	BLK	Q01469	BLK_inhv	64.5	113.6	0.82	3	0.0629	0.1679		4.75				Background	0.819759
LAMP1	P11279	BLK	Q01469	BLK_inh	69	121	0.81	3	1	0	Interactor	4.33			Type_I_TMprot	Interactor	0.518254
CPD	O75976	BLK	Q01469	BLK_inhv	38.6	67.6	0.81	3	1	0	Interactor	3.63			Type_I_TMprot	Interactor	0.00697384
MYO18A	Q92614	BLK	Q01469	BLK_inhv	60	105.2	0.81	3	0.9998	0	Interactor	3.49				Interactor	0.594106
SYNGR2	O43760	BLK	Q01469	BLK_DMSO	64.7	113.6	0.81	3	0.9911	0.0004	Interactor	0.84				Interactor	0.488344
RHOG	P84095	BLK	Q01469	BLK_DMSO	75.4	131.8	0.81	3	1	0	Interactor	1.96				Interactor	0.330164
ANKRD46	Q86W74	BLK	Q01469	BLK_inh	51.5	90.1	0.81	3	1	0	Interactor	0				Interactor	0.366712
SLC3A2	P08195	BLK	Q01469	BLK_inh	53.7	94.4	0.81	3	1	0	Interactor	26.4	Contaminant			Background	0.171219
IQGAP1	P46940	BLK	Q01469	BLK_inh	54.6	95.9	0.81	3	1	0	Interactor	27.51	Contaminant			Background	0.433485
SRSF8	Q9BRL6	APH1A	Q96BI3	APH1A_DMSO	58.9	103	0.81	3	0.9978	0.0001	Interactor	28.49	Contaminant			Background	0.938405
RPL26	P61254	BLK	Q01469	BLK_inh	65.4	114.8	0.81	3	1	0	Interactor	43.58	Contaminant			Background	0.169761
HSPD1	P10809	APH1A	Q96BI3	APH1A_inh	55.3	96.9	0.81	3	1	0	Interactor	72.63	Contaminant			Background	0.901344
PRPF6	O94906	APH1A	Q96BI3	APH1A_inh	62.4	109.1	0.81	3	0.9947	0.0002	Interactor	25.14	Contaminant			Background	0.696638
CKAP4	Q07065	BLK	Q01469	BLK_DMSO	64.6	113.6	0.81	3	1	0	Interactor	23.46	Contaminant			Background	0.00470979
HLCS	P50747	BLK	Q01469	BLK_DMSO	70.7	124.3	0.81	3	1	0	Interactor	20.67	Contaminant			Background	0.0902149
RRP1B	Q14684	BLK	Q01469	BLK_DMSO	83.4	146.6	0.81	3	1	0	Interactor	29.89	Contaminant			Background	0.526675
MDN1	Q9NU22	BLK	Q01469	BLK_DMSO	60.9	106.8	0.81	3	1	0	Interactor	11.87	Contaminant			Background	0.269717
RPL23	P62829	BLK	Q01469	BLK_DMSO	53	92.9	0.81	3	1	0	Interactor	70.81	Contaminant			Background	0.0589694
AK2	P54819	BLK	Q01469	BLK_DMSO	51	89.3	0.81	3	1	0	Interactor	19.83	Contaminant			Background	0.239433
VDAC2	P45880	BLK	Q01469	BLK_DMSO	61.2	107.2	0.81	3	1	0	Interactor	35.75	Contaminant			Background	0.0513312
RPL5	P46777	BLK	Q01469	BLK_DMSO	69.6	121.8	0.81	3	1	0	Interactor	55.17	Contaminant			Background	0.136797
TPM3	P06753	APH1A	Q96BI3	APH1A_DMSO	53.4	93.3	0.81	3	1	0	Interactor	49.44	Contaminant			Background	0.144521
HACD3	Q9P035	APH1A	Q96BI3	APH1A_DMSO	59.5	104.6	0.81	3	1	0	Interactor	24.58	Contaminant			Background	0.0398959
MACF1	Q9UPN3	BLK	Q01469	BLK_inhv	64.9	113.8	0.81	3	0.9946	0.0002	Interactor	15.78	Contaminant			Background	0.135236
KTN1	Q86UP2	APH1A	Q96BI3	APH1A_DMSO	62.9	110.1	0.81	3	1	0	Interactor	18.44	Contaminant			Background	0.00501892
SMC1A	Q14683	BLK	Q01469	BLK_inhv	66.2	116	0.81	3	1	0	Interactor	34.64	Contaminant			Background	0.199478
ACLY	P53396	APH1A	Q96BI3	APH1A_inh	74.1	129.7	0.81	3	1	0	Interactor	41.34	Contaminant			Background	0.169346
SEC24C	P53992	APH1A	Q96BI3	APH1A_DMSO	72.1	126.2	0.81	3	0.9999	0	Interactor	17.04	Contaminant			Background	0.141303
SNRNP27	Q8WVK2	BLK	Q01469	BLK_inh	65	114.1	0.81	3	1	0	Interactor	15.78	Contaminant			Background	0.760679
RPS5	P46782	BLK	Q01469	BLK_inh	70.2	123.1	0.81	3	0.4012	0.0557		44.83	Contaminant			Background	1
SEC61B	P60468	BLK	Q01469	BLK_inh	62.8	110.4	0.81	3	0.0083	0.2695		23.18	Contaminant			Background	1
RPS9	P46781	BLK	Q01469	BLK_inh	69.5	122	0.81	3	0.1498	0.1166		54.19	Contaminant			Background	1
FEN1	P39748	APH1A	Q96BI3	APH1A_DMSO	67.7	118.8	0.81	3	0.366	0.0614		32.4	Contaminant			Background	0.347132
SEC61A1	P61619	BLK	Q01469	BLK_inhv	70.3	123.4	0.81	3	0.7652	0.015		18.02	Contaminant			Background	0.714039
JUP	P14923	APH1A	Q96BI3	APH1A_DMSO	61.3	107.4	0.81	3	0.9473	0.0027		34.08	Contaminant			Background	1
TPM4	P67936	BLK	Q01469	BLK_inhv	71	124.1	0.81	3	0.196	0.1008		43.44	Contaminant			Background	1
YKT6	O15498	BLK	Q01469	BLK_inh	47.5	83.1	0.81	3	0.924	0.004		9.36				Background	1
TMED2	Q15363	APH1A	Q96BI3	APH1A_DMSO	62	108.8	0.81	3	0.34	0.0654		5.87			Type_I_TMprot	Background	0.950014
MRPL20	Q9BYC9	BLK	Q01469	BLK_inh	61	106.7	0.81	3	0.735	0.0172		3.21				Background	1
ATP5MK	Q96IX5	BLK	Q01469	BLK_DMSO	70.5	123.9	0.81	3	0.8924	0.0062		0				Background	0.5835
TRAM1	Q15629	APH1A	Q96BI3	APH1A_inh	63.8	112.1	0.81	3	0.9113	0.0047		0.56				Background	0.244034
GYG1	P46976	APH1A	Q96BI3	APH1A_inh	64.8	113.9	0.81	3	0.9771	0.0011		3.49				Background	0.392926
HLA-E	P13747	BLK	Q01469	BLK_inh	32.6	57.2	0.81	3	0.8441	0.0092		5.45			Type_I_TMprot	Background	0.174257
NNT	Q13423	BLK	Q01469	BLK_inhv	55.9	97.2	0.8	3	0.9961	0.0002	Interactor	4.61				Interactor	0.898981
CMSS1	Q9BQ75	BLK	Q01469	BLK_DMSO	75.3	130.8	0.8	3	1	0	Interactor	1.12				Interactor	0.831015
TMEM192	Q8IY95	BLK	Q01469	BLK_DMSO	68.1	118.3	0.8	3	1	0	Interactor	0				Interactor	0.213791
MGST2	Q99735	BLK	Q01469	BLK_DMSO	68.8	119.5	0.8	3	1	0	Interactor	0.28				Interactor	0.00990338
BCAM	P50895	BLK	Q01469	BLK_inh	71.2	124.1	0.8	3	1	0	Interactor	0.28			Type_I_TMprot	Interactor	1
SAMM50	Q9Y512	APH1A	Q96BI3	APH1A_DMSO	67.1	117.2	0.8	3	1	0	Interactor	1.4				Interactor	0.321063
MMP15	P51511	BLK	Q01469	BLK_inhv	64.8	112.7	0.8	3	1	0	Interactor	0			Type_I_TMprot	Interactor	0.125201
IGHA1	P01876	BLK	Q01469	BLK_inh	66.1	115.1	0.8	3	1	0	Interactor	7.12			Type_I_TMprot	Interactor	0.43741
SLC16A3	O15427	BLK	Q01469	BLK_inh	65.6	114	0.8	3	1	0	Interactor	2.37				Interactor	0.284205
SLC16A3	O15427	BLK	Q01469	BLK_inhv	65.6	114	0.8	3	1	0	Interactor	2.37				Interactor	0.15836
SEC24A	O95486	APH1A	Q96BI3	APH1A_DMSO	77.7	135.1	0.8	3	0.9934	0.0003	Interactor	5.17				Interactor	0.492552
FMNL1	O95466	APH1A	Q96BI3	APH1A_inh	79.4	137.8	0.8	3	1	0	Interactor	0.7				Interactor	0.122404
PCCB	P05166	BLK	Q01469	BLK_inh	62.9	109.1	0.8	3	1	0	Interactor	36.73	Contaminant			Background	0.707787
RAB14	P61106	BLK	Q01469	BLK_inh	65.3	113.5	0.8	3	0.9963	0.0002	Interactor	21.09	Contaminant			Background	0.867754
VDAC2	P45880	BLK	Q01469	BLK_inh	61.2	106.6	0.8	3	1	0	Interactor	35.75	Contaminant			Background	0.467592
CDKN2A	Q8N726	BLK	Q01469	BLK_DMSO	57.2	99.6	0.8	3	1	0	Interactor	11.31	Contaminant			Background	0.0640226
TPM3	P06753	BLK	Q01469	BLK_DMSO	53.4	92.7	0.8	3	1	0	Interactor	49.44	Contaminant			Background	0.069718
TOMM40	O96008	APH1A	Q96BI3	APH1A_DMSO	54.6	95.3	0.8	3	1	0	Interactor	12.71	Contaminant			Background	0.0387105
SNRPB2	P08579	BLK	Q01469	BLK_inhv	69	120.5	0.8	3	1	0	Interactor	29.89	Contaminant			Background	0.510384
NUP205	Q92621	APH1A	Q96BI3	APH1A_DMSO	64.3	111.8	0.8	3	1	0	Interactor	22.07	Contaminant			Background	0.16406
DIS3	Q9Y2L1	APH1A	Q96BI3	APH1A_inh	66.4	115.8	0.8	3	1	0	Interactor	15.92	Contaminant			Background	0.0344931
LMNB1	P20700	APH1A	Q96BI3	APH1A_inh	63.6	110.5	0.8	3	1	0	Interactor	39.66	Contaminant			Background	0.0525001
SND1	Q7KZF4	APH1A	Q96BI3	APH1A_inh	71	123.7	0.8	3	1	0	Interactor	37.01	Contaminant			Background	0.226884
GNB4	Q9HAV0	APH1A	Q96BI3	APH1A_inh	58.2	101.3	0.8	3	1	0	Interactor	20.11	Contaminant			Background	0.466008
TNPO1	Q92973	APH1A	Q96BI3	APH1A_inh	85.6	149.1	0.8	3	0.9999	0	Interactor	18.16	Contaminant			Background	0.821521
RPS12	P25398	BLK	Q01469	BLK_inhv	79	137.7	0.8	3	0.9995	0	Interactor	53.35	Contaminant			Background	1
CTPS1	P17812	BLK	Q01469	BLK_inhv	80.5	140.6	0.8	3	1	0	Interactor	43.58	Contaminant			Background	0.387005
ACO2	Q99798	APH1A	Q96BI3	APH1A_inh	62.8	109.5	0.8	3	0.9759	0.0012		12.43	Contaminant			Background	0.271531
MORF4L1	Q9UBU8	APH1A	Q96BI3	APH1A_inh	57.5	100	0.8	3	0.4836	0.0436		3.63				Background	0.977379
VAMP8	Q9BV40	APH1A	Q96BI3	APH1A_inh	59.7	104	0.8	3	0.0857	0.1485		0.14				Background	1
ATP5MG	O75964	BLK	Q01469	BLK_DMSO	70.7	122.7	0.8	3	0.0876	0.1471		0				Background	0.320953
TMED10	P49755	APH1A	Q96BI3	APH1A_DMSO	68.2	118.8	0.8	3	0.3088	0.0715		9.22			Type_I_TMprot	Background	0.688623
FAF1	Q9UNN5	APH1A	Q96BI3	APH1A_inh	69.9	121.6	0.8	3	0.3252	0.0673		1.82				Background	0.628966
ALDH5A1	P51649	BLK	Q01469	BLK_inh	60	104	0.79	3	0.9994	0	Interactor	4.47				Interactor	0.558701
KDM2A	Q9Y2K7	BLK	Q01469	BLK_DMSO	57.6	99.8	0.79	3	0.9999	0	Interactor	3.35				Interactor	0.330164
MT-CO2	P00403	BLK	Q01469	BLK_DMSO	73.3	126.8	0.79	3	1	0	Interactor	8.8				Interactor	0.190856
LNPK	Q9C0E8	BLK	Q01469	BLK_DMSO	47.4	82	0.79	3	1	0	Interactor	0				Interactor	0.151792
TMEM214	Q6NUQ4	BLK	Q01469	BLK_DMSO	45.4	78.5	0.79	3	1	0	Interactor	0.84				Interactor	0.0717044
PML	P29590	BLK	Q01469	BLK_DMSO	72.4	124.9	0.79	3	1	0	Interactor	9.92				Interactor	0.188877
RPL9; RPL9P7; RPL9P8; RPL9P9	P32969	BLK	Q01469	BLK_DMSO	75	129.4	0.79	3	0.999	0	Interactor	0				Interactor	0.276177
LYPLA1	O75608	APH1A	Q96BI3	APH1A_inh	59.3	102.4	0.79	3	1	0	Interactor	3.77				Interactor	0.374875
ZDHHC20	Q5W0Z9	BLK	Q01469	BLK_inhv	70.4	121.6	0.79	3	1	0	Interactor	0				Interactor	0.245236
ATP5F1A	P25705	APH1A	Q96BI3	APH1A_inh	64.6	112.1	0.79	3	1	0	Interactor	0				Interactor	0.109638
ATP5F1A	P25705	BLK	Q01469	BLK_inhv	64.6	111.6	0.79	3	1	0	Interactor	0				Interactor	0.370402
	P11586	APH1A	Q96BI3	APH1A_inh	72.7	126	0.79	3	1	0	Interactor	0				Interactor	0.488512
DSC2	Q02487	BLK	Q01469	BLK_inhv	51.7	89.7	0.79	3	1	0	Interactor	2.65			Type_I_TMprot	Interactor	1
DNMT1	P26358	APH1A	Q96BI3	APH1A_DMSO	55.8	96.7	0.79	3	0.996	0.0002	Interactor	25.84	Contaminant			Background	0.475701
PDCD11	Q14690	BLK	Q01469	BLK_inh	58.9	102	0.79	3	0.9953	0.0002	Interactor	16.2	Contaminant			Background	0.324414
HSPA5	P11021	APH1A	Q96BI3	APH1A_inh	55.8	96.5	0.79	3	1	0	Interactor	92.32	Contaminant			Background	0.571738
CLCC1	Q96S66	BLK	Q01469	BLK_inh	37.7	65.3	0.79	3	1	0	Interactor	14.39	Contaminant			Background	0.0416182
AURKB	Q96GD4	BLK	Q01469	BLK_DMSO	82.8	143.6	0.79	3	1	0	Interactor	10.2	Contaminant	Kinase		Background	0.859726
NAT10	Q9H0A0	BLK	Q01469	BLK_DMSO	69.9	121.2	0.79	3	1	0	Interactor	27.37	Contaminant			Background	0.189076
PKM	P14618	BLK	Q01469	BLK_DMSO	62.4	108.3	0.79	3	1	0	Interactor	74.86	Contaminant			Background	0.0791359
RPS2	P15880	BLK	Q01469	BLK_DMSO	76.3	132.1	0.79	3	1	0	Interactor	62.43	Contaminant			Background	0.286836
WDR43	Q15061	BLK	Q01469	BLK_DMSO	73.8	127.5	0.79	3	1	0	Interactor	16.2	Contaminant			Background	0.22597
FEN1	P39748	BLK	Q01469	BLK_DMSO	67.7	116.8	0.79	3	0.9979	0.0001	Interactor	32.4	Contaminant			Background	0.257489
ENO1	P06733	APH1A	Q96BI3	APH1A_inh	55.8	96.3	0.79	3	0.9944	0.0003	Interactor	66.76	Contaminant			Background	0.36706
FSCN1	Q16658	APH1A	Q96BI3	APH1A_DMSO	59.9	103.6	0.79	3	1	0	Interactor	13.97	Contaminant			Background	0.0303146
PFAS	O15067	APH1A	Q96BI3	APH1A_DMSO	64.3	111	0.79	3	1	0	Interactor	23.18	Contaminant			Background	0.504571
PFAS	O15067	APH1A	Q96BI3	APH1A_inh	64.3	110.9	0.79	3	1	0	Interactor	23.18	Contaminant			Background	0.293702
PA2G4	Q9UQ80	APH1A	Q96BI3	APH1A_inh	58.1	100.6	0.79	3	1	0	Interactor	36.31	Contaminant			Background	0.259495
ACAT1	P24752	APH1A	Q96BI3	APH1A_DMSO	62.3	107.9	0.79	3	1	0	Interactor	22.49	Contaminant			Background	0.355606
UBA1	P22314	APH1A	Q96BI3	APH1A_inh	72.8	125.9	0.79	3	1	0	Interactor	42.04	Contaminant			Background	0.281672
LUC7L2	Q9Y383	BLK	Q01469	BLK_inh	71.1	122.8	0.79	3	1	0	Interactor	46.37	Contaminant			Background	0.913271
PRPF4B	Q13523	BLK	Q01469	BLK_inhv	71.2	123.1	0.79	3	1	0	Interactor	18.3	Contaminant	Kinase		Background	0.0354136
FABP5	Q01469	APH1A	Q96BI3	APH1A_DMSO	7.1	12.3	0.79	3	0.8886	0.0064		14.8	Contaminant			Background	1
TOP1	P11387	BLK	Q01469	BLK_inh	61.2	105.5	0.79	3	0.9874	0.0006		39.8	Contaminant			Background	0.830715
PNO1	Q9NRX1	BLK	Q01469	BLK_DMSO	78	135.1	0.79	3	0.8073	0.0125		10.61	Contaminant			Background	0.323634
MACF1	Q9UPN3	APH1A	Q96BI3	APH1A_inh	64.9	111.8	0.79	3	0.9735	0.0013		15.78	Contaminant			Background	0.128222
NDUFB5	O43674	BLK	Q01469	BLK_inh	68.2	118	0.79	3	0.6742	0.0232		0.42				Background	1
SEC62	Q99442	BLK	Q01469	BLK_inh	62.1	107.5	0.79	3	0.4262	0.0513		0.28				Background	1
TMED2	Q15363	APH1A	Q96BI3	APH1A_inh	62	107.5	0.79	3	0.2327	0.089		5.87			Type_I_TMprot	Background	1
LETM1	O95202	APH1A	Q96BI3	APH1A_inh	67.6	116.7	0.79	3	0.6701	0.0237		8.94				Background	0.692737
H2AC25	Q7L7L0	BLK	Q01469	BLK_DMSO	70.8	122.4	0.79	3	0.778	0.0141		0				Background	0.176511
SAR1A	Q9NR31	BLK	Q01469	BLK_inh	66.3	114.5	0.79	3	0.2894	0.0762		8.8				Background	1
AP1G1	O43747	APH1A	Q96BI3	APH1A_inh	80.1	139	0.79	3	0.5793	0.0338		2.93				Background	0.168805
IQGAP2	Q13576	APH1A	Q96BI3	APH1A_inh	77	132.8	0.79	3	0.9807	0.0009		8.1				Background	0.21881
NCSTN	Q92542	APH1A	Q96BI3	APH1A_DMSO	52.6	90.6	0.78	3	0.9981	0.0001	Interactor	2.51			Type_I_TMprot	Interactor	0.192413
TOMM70	O94826	APH1A	Q96BI3	APH1A_DMSO	57.2	98.3	0.78	3	1	0	Interactor	3.07				Interactor	0.116997
VRK2	Q86Y07	BLK	Q01469	BLK_inhv	31.5	54.1	0.78	3	1	0	Interactor	5.03		Kinase		Interactor	0.123629
EIF2B1	Q14232	BLK	Q01469	BLK_DMSO	88.7	152.4	0.78	3	1	0	Interactor	4.19				Interactor	0.64268
CEPT1	Q9Y6K0	BLK	Q01469	BLK_DMSO	67.9	116.6	0.78	3	1	0	Interactor	4.47				Interactor	0.0999866
GOSR1	O95249	BLK	Q01469	BLK_DMSO	36	61.7	0.78	3	1	0	Interactor	0.14				Interactor	0.0638277
SFXN4	Q6P4A7	BLK	Q01469	BLK_DMSO	73.3	125.4	0.78	3	1	0	Interactor	0.98				Interactor	0.43191
STX8	Q9UNK0	APH1A	Q96BI3	APH1A_inh	70.5	121.5	0.78	3	1	0	Interactor	0				Interactor	0.0266474
OCIAD2	Q56VL3	BLK	Q01469	BLK_inhv	72.5	124.6	0.78	3	0.9998	0	Interactor	0.14				Interactor	0.600117
TPP2	P29144	APH1A	Q96BI3	APH1A_inh	69.9	119.8	0.78	3	1	0	Interactor	8.24				Interactor	0.203997
MMUT	P22033	APH1A	Q96BI3	APH1A_inh	67.1	115	0.78	3	1	0	Interactor	0				Interactor	0.413689
PITRM1	Q5JRX3	BLK	Q01469	BLK_inhv	65.8	113	0.78	3	1	0	Interactor	8.8				Interactor	0.871468
CORO1A	P31146	BLK	Q01469	BLK_inhv	71.6	122.7	0.78	3	1	0	Interactor	3.49				Interactor	0.74965
HSPA8	P11142	BLK	Q01469	BLK_inh	58	99.4	0.78	3	1	0	Interactor	98.18	Contaminant			Background	1
HSPA6	P17066	BLK	Q01469	BLK_inh	61.4	105.4	0.78	3	1	0	Interactor	95.95	Contaminant			Background	0.590812
MDN1	Q9NU22	APH1A	Q96BI3	APH1A_DMSO	60.9	104.3	0.78	3	1	0	Interactor	11.87	Contaminant			Background	0.33143
RPL13	P26373	BLK	Q01469	BLK_DMSO	70.2	120.6	0.78	3	1	0	Interactor	66.2	Contaminant			Background	0.11368
LRBA	P50851	APH1A	Q96BI3	APH1A_DMSO	61.5	105.8	0.78	3	1	0	Interactor	12.57	Contaminant			Background	0.0775057
LRBA	P50851	BLK	Q01469	BLK_DMSO	61.5	105.4	0.78	3	1	0	Interactor	12.57	Contaminant			Background	0.0320314
SMU1	Q2TAY7	BLK	Q01469	BLK_DMSO	69.5	119.2	0.78	3	1	0	Interactor	10.2	Contaminant			Background	0.0961446
RAB1B	Q9H0U4	BLK	Q01469	BLK_DMSO	80.4	137.9	0.78	3	0.9996	0	Interactor	26.82	Contaminant			Background	0.207611
VCP	P55072	BLK	Q01469	BLK_DMSO	59.2	101.5	0.78	3	1	0	Interactor	43.85	Contaminant			Background	1
HACD3	Q9P035	BLK	Q01469	BLK_DMSO	59.5	102	0.78	3	1	0	Interactor	24.58	Contaminant			Background	0.0541549
TOMM40	O96008	BLK	Q01469	BLK_DMSO	54.6	93.5	0.78	3	1	0	Interactor	12.71	Contaminant			Background	0.0558198
FLII	Q13045	BLK	Q01469	BLK_DMSO	74.3	127.2	0.78	3	1	0	Interactor	11.31	Contaminant			Background	0.100879
ACAT1	P24752	BLK	Q01469	BLK_inh	62.3	106.7	0.78	3	1	0	Interactor	22.49	Contaminant			Background	0.772929
DLD	P09622	APH1A	Q96BI3	APH1A_inh	64	109.8	0.78	3	1	0	Interactor	32.26	Contaminant			Background	0.198703
LMNB1	P20700	BLK	Q01469	BLK_inhv	63.6	109.3	0.78	3	1	0	Interactor	39.66	Contaminant			Background	0.137809
RPL31	P62899	BLK	Q01469	BLK_inhv	66.8	115.1	0.78	3	1	0	Interactor	46.79	Contaminant			Background	0.196276
FASN	P49327	BLK	Q01469	BLK_inhv	63.8	109.4	0.78	3	1	0	Interactor	60.89	Contaminant			Background	0.259132
RPL8	P62917	APH1A	Q96BI3	APH1A_DMSO	54	92.4	0.78	3	0.0043	0.2993		54.47	Contaminant			Background	1
SRSF3	P84103	APH1A	Q96BI3	APH1A_DMSO	57.1	97.9	0.78	3	0.3301	0.0667		54.75	Contaminant			Background	0.173107
SRPRB	Q9Y5M8	APH1A	Q96BI3	APH1A_inh	66.2	114	0.78	3	0.9449	0.0029		12.57	Contaminant			Background	0.333405
ACO2	Q99798	APH1A	Q96BI3	APH1A_DMSO	62.8	108.2	0.78	3	0.8338	0.0101		12.43	Contaminant			Background	0.351123
RPL35	P42766	BLK	Q01469	BLK_inh	74	127.3	0.78	3	0.3289	0.067		42.18	Contaminant			Background	0.766677
RPL39	P62891	APH1A	Q96BI3	APH1A_DMSO	59.2	101.6	0.78	3	0.1217	0.1276		22.63	Contaminant			Background	0.487612
UQCR10	Q9UDW1	BLK	Q01469	BLK_DMSO	67.1	115.4	0.78	3	0.9312	0.0036		1.12				Background	0.286683
PBRM1	Q86U86	BLK	Q01469	BLK_DMSO	70.4	120.9	0.78	3	0.8285	0.0105		6.84				Background	0.976692
PHLDB1	Q86UU1	BLK	Q01469	BLK_inhv	64.8	111.3	0.78	3	0.6723	0.0234		0				Background	0.11176
ECI1	P42126	BLK	Q01469	BLK_inhv	65.4	112.1	0.78	3	0.5237	0.0392		9.5				Background	0.300172
LIG1	P18858	APH1A	Q96BI3	APH1A_DMSO	74.3	127.3	0.78	3	0.979	0.001		5.73				Background	0.0476778
PUM3	Q15397	BLK	Q01469	BLK_inhv	68.5	116.7	0.77	3	1	0	Interactor	3.63				Interactor	1
ALDH5A1	P51649	APH1A	Q96BI3	APH1A_DMSO	60	102.2	0.77	3	0.991	0.0004	Interactor	4.47				Interactor	0.25053
	O75396	BLK	Q01469	BLK_DMSO	38.2	65.2	0.77	3	1	0	Interactor	0				Interactor	0.166209
BCAM	P50895	BLK	Q01469	BLK_DMSO	71.2	121.5	0.77	3	1	0	Interactor	0.28			Type_I_TMprot	Interactor	0.733867
SAMM50	Q9Y512	BLK	Q01469	BLK_DMSO	67.1	114.5	0.77	3	1	0	Interactor	1.4				Interactor	0.215913
TNFRSF8	P28908	BLK	Q01469	BLK_DMSO	69.9	118.7	0.77	3	0.9992	0	Interactor	0			Type_I_TMprot	Interactor	0.126579
SEC63	Q9UGP8	APH1A	Q96BI3	APH1A_inh	68	115.8	0.77	3	1	0	Interactor	8.94				Interactor	0.0310846
IL36G	Q9NZH8	APH1A	Q96BI3	APH1A_inh	43.7	74.7	0.77	3	0.9905	0.0005	Interactor	0.14				Interactor	1
PITRM1	Q5JRX3	APH1A	Q96BI3	APH1A_DMSO	65.8	111.8	0.77	3	1	0	Interactor	8.8				Interactor	0.584987
OPA1	O60313	APH1A	Q96BI3	APH1A_inh	77.8	132.6	0.77	3	1	0	Interactor	5.73				Interactor	0.00702839
ACO1	P21399	APH1A	Q96BI3	APH1A_inh	87.7	149.1	0.77	3	1	0	Interactor	1.82				Interactor	0.161082
RPL3	P39023	BLK	Q01469	BLK_inhv	52	88.9	0.77	3	1	0	Interactor	56.15	Contaminant			Background	0.598627
MARCKSL1	P49006	BLK	Q01469	BLK_inh	48.9	83.1	0.77	3	1	0	Interactor	24.58	Contaminant			Background	0.634104
DDX21	Q9NR30	BLK	Q01469	BLK_inh	62.3	106.4	0.77	3	1	0	Interactor	61.17	Contaminant			Background	0.683032
LRPPRC	P42704	BLK	Q01469	BLK_inhv	55.2	94.3	0.77	3	1	0	Interactor	34.78	Contaminant			Background	0.406025
HSPA6	P17066	BLK	Q01469	BLK_inhv	61.4	104.4	0.77	3	1	0	Interactor	95.95	Contaminant			Background	0.503674
RPS11	P62280	BLK	Q01469	BLK_inhv	68.4	116.7	0.77	3	1	0	Interactor	47.49	Contaminant			Background	0.129134
PKM	P14618	APH1A	Q96BI3	APH1A_inh	62.4	106.1	0.77	3	1	0	Interactor	74.86	Contaminant			Background	0.118292
PTCD3	Q96EY7	BLK	Q01469	BLK_DMSO	72.2	123.5	0.77	3	1	0	Interactor	11.59	Contaminant			Background	0.301735
HADHB	P55084	BLK	Q01469	BLK_DMSO	64.5	110.2	0.77	3	1	0	Interactor	17.18	Contaminant			Background	0.178156
AGK	Q53H12	BLK	Q01469	BLK_DMSO	74.5	127.2	0.77	3	1	0	Interactor	12.29	Contaminant			Background	0.205716
EEF1G	P26641	BLK	Q01469	BLK_DMSO	75.7	129.1	0.77	3	1	0	Interactor	64.39	Contaminant			Background	0.0587387
NUP210	Q8TEM1	BLK	Q01469	BLK_DMSO	52	88.4	0.77	3	1	0	Interactor	11.45	Contaminant		Type_I_TMprot	Background	0.207611
IDH3A	P50213	APH1A	Q96BI3	APH1A_DMSO	63.9	108.8	0.77	3	1	0	Interactor	11.17	Contaminant			Background	0.0669352
IDH3A	P50213	BLK	Q01469	BLK_DMSO	63.9	108.7	0.77	3	1	0	Interactor	11.17	Contaminant			Background	0.22597
HNRNPH2	P55795	BLK	Q01469	BLK_DMSO	58.9	100.2	0.77	3	1	0	Interactor	75.42	Contaminant			Background	0.814863
STT3A	P46977	BLK	Q01469	BLK_inhv	66.5	113.5	0.77	3	1	0	Interactor	16.62	Contaminant			Background	0.0194562
HSPA4	P34932	BLK	Q01469	BLK_inhv	67.1	114.8	0.77	3	1	0	Interactor	42.46	Contaminant			Background	0.817816
SMC3	Q9UQE7	APH1A	Q96BI3	APH1A_DMSO	63.2	107.4	0.77	3	1	0	Interactor	27.09	Contaminant			Background	0.114046
PRPF19	Q9UMS4	BLK	Q01469	BLK_inh	61.8	105.8	0.77	3	1	0	Interactor	36.59	Contaminant			Background	0.971733
HUWE1	Q7Z6Z7	APH1A	Q96BI3	APH1A_DMSO	63.2	108	0.77	3	1	0	Interactor	28.49	Contaminant			Background	0.0244305
MATR3	P43243	BLK	Q01469	BLK_inhv	70.6	120	0.77	3	1	0	Interactor	61.59	Contaminant			Background	0.405082
CALR	P27797	BLK	Q01469	BLK_inh	63.9	108.6	0.77	3	0.9968	0.0001	Interactor	28.63	Contaminant			Background	1
PCNA	P12004	BLK	Q01469	BLK_inhv	72.6	124.3	0.77	3	1	0	Interactor	37.43	Contaminant			Background	0.2846
PRDX3	P30048	APH1A	Q96BI3	APH1A_inh	71.6	122.5	0.77	3	1	0	Interactor	43.99	Contaminant			Background	0.25343
TPM4	P67936	BLK	Q01469	BLK_inh	71	121.5	0.77	3	0.9999	0	Interactor	43.44	Contaminant			Background	1
HSPB1	P04792	APH1A	Q96BI3	APH1A_inh	65.3	111.2	0.77	3	1	0	Interactor	17.88	Contaminant			Background	1
ECH1	Q13011	APH1A	Q96BI3	APH1A_DMSO	65.1	110.8	0.77	3	1	0	Interactor	23.18	Contaminant			Background	0.60277
SEC16A	O15027	APH1A	Q96BI3	APH1A_DMSO	98	167.2	0.77	3	0.9998	0	Interactor	25	Contaminant			Background	0.177885
NCBP1	Q09161	APH1A	Q96BI3	APH1A_DMSO	58	98.9	0.77	3	0.0028	0.3164		17.32	Contaminant			Background	0.964725
VAMP7	P51809	APH1A	Q96BI3	APH1A_DMSO	63.5	108	0.77	3	0.0298	0.2088		0.7				Background	0.832415
TRAM1	Q15629	BLK	Q01469	BLK_inh	63.8	109.2	0.77	3	0.8008	0.0128		0.56				Background	0.917821
COX6C	P09669	BLK	Q01469	BLK_inhv	69.1	118.1	0.77	3	0.9762	0.0012		3.21				Background	0.3404
PDIA5	Q14554	APH1A	Q96BI3	APH1A_inh	73.1	124.8	0.77	3	0.7987	0.013		0.84				Background	0.53406
NOMO2	Q5JPE7	APH1A	Q96BI3	APH1A_DMSO	54.1	91.8	0.76	3	1	0	Interactor	6.42			Type_I_TMprot	Interactor	0.351123
UGGT1	Q9NYU2	APH1A	Q96BI3	APH1A_DMSO	60.3	101.9	0.76	3	0.9998	0	Interactor	9.64				Interactor	0.336048
ITGAL	P20701	BLK	Q01469	BLK_inh	51.1	86.6	0.76	3	1	0	Interactor	0.28			Type_I_TMprot	Interactor	0.47543
SERPINB3	P29508	BLK	Q01469	BLK_inh	62	104.7	0.76	3	1	0	Interactor	6.28				Interactor	0.715959
ETV6	P41212	APH1A	Q96BI3	APH1A_DMSO	53.4	90.5	0.76	3	0.9999	0	Interactor	0.28				Interactor	0.475285
CEPT1	Q9Y6K0	APH1A	Q96BI3	APH1A_DMSO	67.9	115	0.76	3	1	0	Interactor	4.47				Interactor	0.107971
BAALC	Q8WXS3	BLK	Q01469	BLK_DMSO	49.6	84.3	0.76	3	1	0	Interactor	0				Interactor	1
MGST1	P10620	BLK	Q01469	BLK_DMSO	75.9	128.5	0.76	3	0.9999	0	Interactor	0.14				Interactor	0.191156
ATP5F1B	P06576	BLK	Q01469	BLK_inhv	63.7	107.9	0.76	3	1	0	Interactor	0				Interactor	0.761912
NGLY1	Q96IV0	APH1A	Q96BI3	APH1A_DMSO	82.2	139.7	0.76	3	1	0	Interactor	1.26				Interactor	0.30187
NUP42	O15504	BLK	Q01469	BLK_inh	57.6	97.2	0.76	3	1	0	Interactor	0				Interactor	0.256236
AAAS	Q9NRG9	APH1A	Q96BI3	APH1A_inh	90.5	153.1	0.76	3	1	0	Interactor	9.08				Interactor	0.116209
NKAPD1	Q6ZUT1	BLK	Q01469	BLK_inhv	85.3	144.5	0.76	3	1	0	Interactor	0				Interactor	0.357637
TMF1	P82094	APH1A	Q96BI3	APH1A_inh	99	167.5	0.76	3	1	0	Interactor	6.15				Interactor	0.359581
RPS8	P62241	APH1A	Q96BI3	APH1A_inh	48.3	82	0.76	3	1	0	Interactor	69.55	Contaminant			Background	0.482349
DHX30	Q7L2E3	BLK	Q01469	BLK_inh	56.7	96.2	0.76	3	1	0	Interactor	26.26	Contaminant			Background	0.668011
PCCB	P05166	APH1A	Q96BI3	APH1A_inh	62.9	106.3	0.76	3	1	0	Interactor	36.73	Contaminant			Background	0.271531
SRRM2	Q9UQ35	APH1A	Q96BI3	APH1A_DMSO	54.7	92.4	0.76	3	1	0	Interactor	45.25	Contaminant			Background	0.165964
HNRNPU	Q00839	APH1A	Q96BI3	APH1A_inh	59	99.7	0.76	3	1	0	Interactor	80.73	Contaminant			Background	0.359862
RRBP1	Q9P2E9	BLK	Q01469	BLK_inhv	57.7	97.5	0.76	3	1	0	Interactor	24.02	Contaminant			Background	0.2342
LRPPRC	P42704	BLK	Q01469	BLK_inh	55.2	93.6	0.76	3	1	0	Interactor	34.78	Contaminant			Background	0.467592
UBR4	Q5T4S7	BLK	Q01469	BLK_inh	60	101.7	0.76	3	1	0	Interactor	14.8	Contaminant			Background	0.47543
HSPA6	P17066	APH1A	Q96BI3	APH1A_inh	61.4	103.6	0.76	3	1	0	Interactor	95.95	Contaminant			Background	0.383339
HLCS	P50747	BLK	Q01469	BLK_inhv	70.7	119.5	0.76	3	1	0	Interactor	20.67	Contaminant			Background	0.302853
SMU1	Q2TAY7	APH1A	Q96BI3	APH1A_inh	69.5	117.5	0.76	3	1	0	Interactor	10.2	Contaminant			Background	0.105158
ENO1	P06733	BLK	Q01469	BLK_DMSO	55.8	94.7	0.76	3	1	0	Interactor	66.76	Contaminant			Background	0.367107
ACSL4	O60488	BLK	Q01469	BLK_DMSO	71.7	121.3	0.76	3	0.997	0.0001	Interactor	18.16	Contaminant			Background	0.249573
SNRPB2	P08579	BLK	Q01469	BLK_DMSO	69	116.7	0.76	3	1	0	Interactor	29.89	Contaminant			Background	0.966816
RPL22	P35268	BLK	Q01469	BLK_DMSO	57.1	96.6	0.76	3	0.9998	0	Interactor	59.92	Contaminant			Background	0.163797
RPL7A	P62424	BLK	Q01469	BLK_DMSO	69.2	117	0.76	3	1	0	Interactor	55.59	Contaminant			Background	0.152798
PSME2	Q9UL46	BLK	Q01469	BLK_DMSO	88.9	150.2	0.76	3	1	0	Interactor	11.45	Contaminant			Background	0.647917
PYCR2	Q96C36	BLK	Q01469	BLK_DMSO	61.7	104.2	0.76	3	1	0	Interactor	13.69	Contaminant			Background	0.701511
ACOT7	O00154	APH1A	Q96BI3	APH1A_DMSO	55.1	93.2	0.76	3	1	0	Interactor	17.88	Contaminant			Background	0.0231422
TPR	P12270	APH1A	Q96BI3	APH1A_inh	63.7	107.5	0.76	3	1	0	Interactor	35.75	Contaminant			Background	0.42195
SMC1A	Q14683	BLK	Q01469	BLK_inh	66.2	112.3	0.76	3	1	0	Interactor	34.64	Contaminant			Background	0.32912
LMNB1	P20700	BLK	Q01469	BLK_inh	63.6	107.8	0.76	3	1	0	Interactor	39.66	Contaminant			Background	0.100768
PDHB	P11177	APH1A	Q96BI3	APH1A_DMSO	64.5	109.1	0.76	3	1	0	Interactor	19.69	Contaminant			Background	0.436998
PNN	Q9H307	APH1A	Q96BI3	APH1A_DMSO	59.1	100.3	0.76	3	0.998	0.0001	Interactor	23.18	Contaminant			Background	0.32205
DSG1	Q02413	BLK	Q01469	BLK_inhv	54.3	91.7	0.76	3	0.9998	0	Interactor	16.2	Contaminant		Type_I_TMprot	Background	1
GANAB	Q14697	APH1A	Q96BI3	APH1A_inh	74.7	126.3	0.76	3	1	0	Interactor	30.17	Contaminant			Background	0.000842259
RTN4	Q9NQC3	APH1A	Q96BI3	APH1A_inh	75.9	128.1	0.76	3	1	0	Interactor	23.6	Contaminant			Background	0.186883
KPNA4	O00629	APH1A	Q96BI3	APH1A_DMSO	86.7	146.4	0.76	3	1	0	Interactor	17.74	Contaminant			Background	0.894933
PSMB1	P20618	BLK	Q01469	BLK_inhv	68.3	115.4	0.76	3	0.9982	0.0001	Interactor	25.98	Contaminant			Background	0.0249318
RAB3GAP2	Q9H2M9	APH1A	Q96BI3	APH1A_inh	91.7	154.9	0.76	3	1	0	Interactor	12.99	Contaminant			Background	0.106296
COX4I1	P13073	BLK	Q01469	BLK_inh	65.1	110.3	0.76	3	0.316	0.0693		12.57	Contaminant			Background	1
CHTOP	Q9Y3Y2	APH1A	Q96BI3	APH1A_inh	51.8	87.9	0.76	3	0.0483	0.1832		18.85	Contaminant			Background	0.730826
EPPK1	P58107	BLK	Q01469	BLK_DMSO	46.3	78.4	0.76	3	0.9613	0.002		42.04	Contaminant			Background	1
PDIA6	Q15084	APH1A	Q96BI3	APH1A_DMSO	72.5	122.4	0.76	3	0.3159	0.0695		49.86	Contaminant			Background	0.238851
USO1	O60763	APH1A	Q96BI3	APH1A_inh	82.4	139.2	0.76	3	0.6721	0.0235		21.65	Contaminant			Background	0.0181869
PTRH2	Q9Y3E5	APH1A	Q96BI3	APH1A_DMSO	59.3	100.4	0.76	3	0.4407	0.0488		4.33				Background	1
NELFB	Q8WX92	APH1A	Q96BI3	APH1A_DMSO	59	100.2	0.76	3	0.3098	0.0713		6.56				Background	1
COTL1	Q14019	APH1A	Q96BI3	APH1A_inh	69.5	117.3	0.76	3	0.0713	0.1603		1.54				Background	0.923808
RPL9; RPL9P7; RPL9P8; RPL9P9	P32969	BLK	Q01469	BLK_inh	75	126.7	0.76	3	0.0663	0.1648		0				Background	1
TRABD	Q9H4I3	APH1A	Q96BI3	APH1A_DMSO	55.5	94.3	0.76	3	0.1809	0.1055		1.82				Background	1
ANPEP	P15144	APH1A	Q96BI3	APH1A_DMSO	69.8	117.9	0.76	3	0.4834	0.0438		0.28				Background	0.151242
PRKCH	P24723	APH1A	Q96BI3	APH1A_DMSO	92.8	156.7	0.76	3	0.6072	0.0305		0.14		Kinase		Background	0.024259
NECTIN2	Q92692	APH1A	Q96BI3	APH1A_inh	54.2	91.1	0.75	3	1	0	Interactor	0.14			Type_I_TMprot	Interactor	0.156641
EIF2B4	Q9UI10	BLK	Q01469	BLK_inh	63.9	107.6	0.75	3	0.9968	0.0001	Interactor	6.15				Interactor	0.599399
SIGLEC6	O43699	BLK	Q01469	BLK_inhv	43.1	72.7	0.75	3	1	0	Interactor	0			Type_I_TMprot	Interactor	0.110315
H2AC20	Q16777	APH1A	Q96BI3	APH1A_DMSO	58	97.5	0.75	3	1	0	Interactor	0				Interactor	0.333126
LYPLA1	O75608	BLK	Q01469	BLK_DMSO	59.3	99.8	0.75	3	1	0	Interactor	3.77				Interactor	0.0466463
FKBP15	Q5T1M5	BLK	Q01469	BLK_DMSO	74.6	125.5	0.75	3	1	0	Interactor	6.42				Interactor	0.116304
RAC1	P63000	BLK	Q01469	BLK_DMSO	77.7	130.6	0.75	3	1	0	Interactor	8.1				Interactor	0.180623
STX8	Q9UNK0	BLK	Q01469	BLK_DMSO	70.5	118.6	0.75	3	1	0	Interactor	0				Interactor	0.0472197
ATP7A	Q04656	BLK	Q01469	BLK_inhv	43.8	73.4	0.75	3	1	0	Interactor	0.14				Interactor	0.0865415
H2AZ2	Q71UI9	APH1A	Q96BI3	APH1A_inh	57.8	97	0.75	3	0.9992	0	Interactor	0				Interactor	0.292982
MTREX	P42285	APH1A	Q96BI3	APH1A_inh	76.9	129	0.75	3	1	0	Interactor	0				Interactor	0.0210311
GSS	P48637	APH1A	Q96BI3	APH1A_DMSO	72.2	121.7	0.75	3	1	0	Interactor	2.51				Interactor	0.44428
GSS	P48637	BLK	Q01469	BLK_inhv	72.2	121.3	0.75	3	1	0	Interactor	2.51				Interactor	0.435625
AAAS	Q9NRG9	APH1A	Q96BI3	APH1A_DMSO	90.5	152.7	0.75	3	1	0	Interactor	9.08				Interactor	0.217068
NOP2	P46087	APH1A	Q96BI3	APH1A_inh	59.8	100.6	0.75	3	1	0	Interactor	38.55	Contaminant			Background	0.727906
HSD17B12	Q53GQ0	APH1A	Q96BI3	APH1A_inh	65.1	109.3	0.75	3	0.9995	0	Interactor	13.55	Contaminant			Background	0.405293
LRRC59	Q96AG4	APH1A	Q96BI3	APH1A_inh	61.4	103.5	0.75	3	0.9999	0	Interactor	24.44	Contaminant			Background	0.764248
SLC16A1	P53985	APH1A	Q96BI3	APH1A_DMSO	65.1	109.5	0.75	3	1	0	Interactor	24.02	Contaminant			Background	0.287084
SLC25A3	Q00325	APH1A	Q96BI3	APH1A_DMSO	64.7	109	0.75	3	0.9914	0.0004	Interactor	50.56	Contaminant			Background	0.704814
TOMM40	O96008	APH1A	Q96BI3	APH1A_inh	54.6	91.6	0.75	3	1	0	Interactor	12.71	Contaminant			Background	0.0483841
PYCR2	Q96C36	APH1A	Q96BI3	APH1A_DMSO	61.7	103.5	0.75	3	1	0	Interactor	13.69	Contaminant			Background	0.541895
STT3A	P46977	BLK	Q01469	BLK_DMSO	66.5	112.3	0.75	3	1	0	Interactor	16.62	Contaminant			Background	0.018516
RPS18	P62269	BLK	Q01469	BLK_DMSO	73.2	122.8	0.75	3	0.9974	0.0001	Interactor	55.73	Contaminant			Background	0.254027
BCAP31	P51572	BLK	Q01469	BLK_DMSO	57.2	95.9	0.75	3	1	0	Interactor	14.53	Contaminant			Background	0.214682
WDR1	O75083	APH1A	Q96BI3	APH1A_DMSO	61.8	103.7	0.75	3	1	0	Interactor	12.43	Contaminant			Background	0.124103
WDR1	O75083	APH1A	Q96BI3	APH1A_inh	61.8	103.9	0.75	3	1	0	Interactor	12.43	Contaminant			Background	0.100879
EIF3A	Q14152	APH1A	Q96BI3	APH1A_DMSO	64.5	108.4	0.75	3	1	0	Interactor	40.08	Contaminant			Background	0.196927
PLRG1	O43660	BLK	Q01469	BLK_inhv	72.4	121.6	0.75	3	1	0	Interactor	15.08	Contaminant			Background	0.147015
TFRC	P02786	BLK	Q01469	BLK_inhv	64	107.5	0.75	3	1	0	Interactor	12.15	Contaminant			Background	0.148563
HYOU1	Q9Y4L1	APH1A	Q96BI3	APH1A_inh	71.2	119.8	0.75	3	1	0	Interactor	18.02	Contaminant			Background	0.321145
HSPA1B	P0DMV9	APH1A	Q96BI3	APH1A_inh	68.2	114.9	0.75	3	0.9999	0	Interactor	97.49	Contaminant			Background	0.502226
RPL38	P63173	BLK	Q01469	BLK_inh	65	109.3	0.75	3	1	0	Interactor	41.9	Contaminant			Background	0.649213
LARP4B	Q92615	BLK	Q01469	BLK_inhv	77.4	130.1	0.75	3	0.9911	0.0004	Interactor	12.01	Contaminant			Background	1
PYGL	P06737	APH1A	Q96BI3	APH1A_inh	80.1	135	0.75	3	0.9998	0	Interactor	10.34	Contaminant			Background	0.399897
NUP133	Q8WUM0	APH1A	Q96BI3	APH1A_inh	83.7	141.1	0.75	3	1	0	Interactor	20.25	Contaminant			Background	0.0805794
TFG	Q92734	APH1A	Q96BI3	APH1A_DMSO	53.2	89.1	0.75	3	0.6492	0.0256		17.6	Contaminant			Background	0.667121
ATP2A2	P16615	APH1A	Q96BI3	APH1A_DMSO	60.6	101.7	0.75	3	0.887	0.0066		42.18	Contaminant			Background	0.12194
RAB8B	Q92930	BLK	Q01469	BLK_inhv	64.4	108.4	0.75	3	0.0331	0.2034		22.49	Contaminant			Background	1
RPS10	P46783	BLK	Q01469	BLK_inh	71	119	0.75	3	0.225	0.0911		46.93	Contaminant			Background	0.869416
PSMB1	P20618	APH1A	Q96BI3	APH1A_DMSO	68.3	115.1	0.75	3	0.6407	0.0266		25.98	Contaminant			Background	0.056874
IGKC	P01834	BLK	Q01469	BLK_inhv	51.9	87.1	0.75	3	0.0826	0.1512		5.03				Background	1
MAPK1	P28482	BLK	Q01469	BLK_inh	63	106.1	0.75	3	0.8486	0.009		6.56		Kinase		Background	1
ECPAS	Q5VYK3	BLK	Q01469	BLK_DMSO	58.1	97.9	0.75	3	0.5232	0.0394		0				Background	0.740298
ECI1	P42126	APH1A	Q96BI3	APH1A_inh	65.4	110.2	0.75	3	0.0985	0.1409		9.5				Background	0.399978
CNP	P09543	APH1A	Q96BI3	APH1A_DMSO	56.4	94	0.74	3	1	0	Interactor	9.78				Interactor	0.37117
TMEM109	Q9BVC6	APH1A	Q96BI3	APH1A_inh	69.3	115.6	0.74	3	0.9998	0	Interactor	9.08				Interactor	0.0317546
H2AC25	Q7L7L0	BLK	Q01469	BLK_inh	70.8	118.4	0.74	3	0.9941	0.0003	Interactor	0				Interactor	0.409312
DAG1	Q14118	BLK	Q01469	BLK_DMSO	59.8	100	0.74	3	1	0	Interactor	0.14			Type_I_TMprot	Interactor	0.220201
MMP15	P51511	BLK	Q01469	BLK_DMSO	64.8	108	0.74	3	1	0	Interactor	0			Type_I_TMprot	Interactor	0.270608
TM9SF3	Q9HD45	BLK	Q01469	BLK_DMSO	72.5	120.8	0.74	3	1	0	Interactor	4.33				Interactor	0.246354
NT5DC1	Q5TFE4	BLK	Q01469	BLK_DMSO	78.3	130.4	0.74	3	1	0	Interactor	5.59				Interactor	0.222462
TMEM165	Q9HC07	BLK	Q01469	BLK_inhv	75.3	125.4	0.74	3	1	0	Interactor	4.61				Interactor	0.303723
NGLY1	Q96IV0	BLK	Q01469	BLK_inhv	82.2	137.1	0.74	3	1	0	Interactor	1.26				Interactor	0.231759
ARFGEF1	Q9Y6D6	APH1A	Q96BI3	APH1A_DMSO	79.5	132.5	0.74	3	1	0	Interactor	1.4				Interactor	0.0201507
NAMPT	P43490	BLK	Q01469	BLK_inh	61.7	103.2	0.74	3	0.9995	0	Interactor	18.85	Contaminant			Background	0.511757
MCCC1	Q96RQ3	APH1A	Q96BI3	APH1A_inh	53.4	89.2	0.74	3	1	0	Interactor	39.11	Contaminant			Background	0.161906
FTSJ3	Q8IY81	APH1A	Q96BI3	APH1A_DMSO	53.6	89.4	0.74	3	1	0	Interactor	25.7	Contaminant			Background	0.717346
MYBBP1A	Q9BQG0	BLK	Q01469	BLK_inhv	64.1	107.3	0.74	3	1	0	Interactor	42.04	Contaminant			Background	0.819759
RPS27L	Q71UM5	APH1A	Q96BI3	APH1A_DMSO	68	113.5	0.74	3	1	0	Interactor	51.96	Contaminant			Background	0.226074
ALDOA	P04075	APH1A	Q96BI3	APH1A_inh	55	91.9	0.74	3	1	0	Interactor	42.04	Contaminant			Background	0.367251
RPS11	P62280	BLK	Q01469	BLK_inh	68.4	114.2	0.74	3	1	0	Interactor	47.49	Contaminant			Background	0.153887
HACD3	Q9P035	BLK	Q01469	BLK_inh	59.5	99.5	0.74	3	1	0	Interactor	24.58	Contaminant			Background	0.138605
FLII	Q13045	APH1A	Q96BI3	APH1A_inh	74.3	124.4	0.74	3	1	0	Interactor	11.31	Contaminant			Background	0.196249
BAZ1B	Q9UIG0	BLK	Q01469	BLK_DMSO	76.5	128.1	0.74	3	1	0	Interactor	20.39	Contaminant			Background	0.611193
GAPDH	P04406	BLK	Q01469	BLK_DMSO	53	88.7	0.74	3	1	0	Interactor	63.97	Contaminant			Background	0.104627
HSD17B10	Q99714	BLK	Q01469	BLK_DMSO	73	122	0.74	3	1	0	Interactor	40.5	Contaminant			Background	0.161057
USP9X	Q93008	BLK	Q01469	BLK_DMSO	51.9	86.8	0.74	3	1	0	Interactor	24.72	Contaminant			Background	0.0922321
BRIX1	Q8TDN6	BLK	Q01469	BLK_DMSO	80.7	134.9	0.74	3	1	0	Interactor	24.86	Contaminant			Background	0.112997
XRCC6	P12956	BLK	Q01469	BLK_DMSO	73.2	122.1	0.74	3	1	0	Interactor	54.19	Contaminant			Background	0.387259
DRG1	Q9Y295	BLK	Q01469	BLK_DMSO	78.2	130.3	0.74	3	1	0	Interactor	24.02	Contaminant			Background	0.123042
MACF1	Q9UPN3	BLK	Q01469	BLK_inh	64.9	108.4	0.74	3	0.9986	0.0001	Interactor	15.78	Contaminant			Background	0.13855
PFAS	O15067	BLK	Q01469	BLK_inhv	64.3	107.5	0.74	3	1	0	Interactor	23.18	Contaminant			Background	1
MYH10	P35580	APH1A	Q96BI3	APH1A_inh	69.9	116.7	0.74	3	1	0	Interactor	52.93	Contaminant			Background	0.352268
PGK1	P00558	APH1A	Q96BI3	APH1A_inh	63	105.1	0.74	3	1	0	Interactor	27.93	Contaminant			Background	0.572601
FH	P07954	APH1A	Q96BI3	APH1A_DMSO	66.1	110.3	0.74	3	1	0	Interactor	10.2	Contaminant			Background	0.472569
GPI	P06744	APH1A	Q96BI3	APH1A_DMSO	70.2	117.5	0.74	3	1	0	Interactor	19.69	Contaminant			Background	0.465488
DDB1	Q16531	APH1A	Q96BI3	APH1A_inh	73.4	122.8	0.74	3	1	0	Interactor	29.61	Contaminant			Background	0.116209
PRPF38B	Q5VTL8	BLK	Q01469	BLK_inh	64.1	107.4	0.74	3	1	0	Interactor	22.21	Contaminant			Background	0.251751
LGALS1	P09382	BLK	Q01469	BLK_inhv	75.6	126.4	0.74	3	1	0	Interactor	11.73	Contaminant			Background	0.843899
NME1	P15531	BLK	Q01469	BLK_inhv	77.2	129	0.74	3	0.9906	0.0004	Interactor	44.69	Contaminant			Background	0.74965
GNAI2	P04899	APH1A	Q96BI3	APH1A_DMSO	66.6	111	0.74	3	0.1529	0.1154		22.21	Contaminant			Background	1
ACO2	Q99798	BLK	Q01469	BLK_DMSO	62.8	104.7	0.74	3	0.6643	0.0241		12.43	Contaminant			Background	0.827334
RHOA	P61586	BLK	Q01469	BLK_inh	73.1	122	0.74	3	0.3583	0.063		12.15	Contaminant			Background	1
RAB23	Q9ULC3	APH1A	Q96BI3	APH1A_DMSO	62.7	104.8	0.74	3	0.2945	0.0752		0.7				Background	0.455479
CYB5R3	P00387	BLK	Q01469	BLK_inh	73.5	122.5	0.74	3	0.9754	0.0012		8.94				Background	1
UQCR10	Q9UDW1	BLK	Q01469	BLK_inh	67.1	111.7	0.74	3	0.1564	0.1137		1.12				Background	0.950645
MGST1	P10620	BLK	Q01469	BLK_inh	75.9	126.9	0.74	3	0.3664	0.0612		0.14				Background	1
ATP5PO	P48047	APH1A	Q96BI3	APH1A_inh	56.8	94.7	0.74	3	0.9447	0.0029		0				Background	0.445112
NECTIN2	Q92692	APH1A	Q96BI3	APH1A_DMSO	54.2	89.8	0.73	3	1	0	Interactor	0.14			Type_I_TMprot	Interactor	0.293182
HACD2	Q6Y1H2	APH1A	Q96BI3	APH1A_inh	57	94.6	0.73	3	1	0	Interactor	0.84				Interactor	0.807084
CD99	P14209	BLK	Q01469	BLK_inhv	58.8	97.5	0.73	3	1	0	Interactor	3.49			Type_I_TMprot	Interactor	0.499764
IGHA1	P01876	BLK	Q01469	BLK_DMSO	66.1	109.9	0.73	3	1	0	Interactor	7.12			Type_I_TMprot	Interactor	0.692544
SCAMP3	O14828	BLK	Q01469	BLK_DMSO	69.6	115.6	0.73	3	1	0	Interactor	7.82				Interactor	0.144696
EMC7	Q9NPA0	BLK	Q01469	BLK_DMSO	21.2	35.2	0.73	3	0.999	0	Interactor	0.14			Type_I_TMprot	Interactor	0.22518
PLEKHO2	Q8TD55	BLK	Q01469	BLK_DMSO	79.3	131.1	0.73	3	1	0	Interactor	0.28				Interactor	0.863608
CSNK1A1	P48729	BLK	Q01469	BLK_DMSO	85.2	140.9	0.73	3	1	0	Interactor	9.78		Kinase		Interactor	0.88962
SLC16A3	O15427	BLK	Q01469	BLK_DMSO	65.6	108.4	0.73	3	1	0	Interactor	2.37				Interactor	0.0544027
DHCR7	Q9UBM7	BLK	Q01469	BLK_inh	48	79.5	0.73	3	1	0	Interactor	8.38				Interactor	1
SPTLC2	O15270	APH1A	Q96BI3	APH1A_DMSO	70.1	116.1	0.73	3	1	0	Interactor	0.42				Interactor	1
CORO1A	P31146	BLK	Q01469	BLK_inh	71.6	118.7	0.73	3	1	0	Interactor	3.49				Interactor	1
NOP56	O00567	APH1A	Q96BI3	APH1A_inh	62.3	103.6	0.73	3	1	0	Interactor	29.05	Contaminant			Background	1
DDX21	Q9NR30	APH1A	Q96BI3	APH1A_inh	62.3	103.2	0.73	3	1	0	Interactor	61.17	Contaminant			Background	0.255339
RAB1A	P62820	BLK	Q01469	BLK_inh	59.9	99.7	0.73	3	0.9997	0	Interactor	27.23	Contaminant			Background	1
RPS27L	Q71UM5	APH1A	Q96BI3	APH1A_inh	68	113.1	0.73	3	1	0	Interactor	51.96	Contaminant			Background	0.187021
UBR4	Q5T4S7	APH1A	Q96BI3	APH1A_DMSO	60	99.3	0.73	3	1	0	Interactor	14.8	Contaminant			Background	0.438691
PKM	P14618	APH1A	Q96BI3	APH1A_DMSO	62.4	103.7	0.73	3	1	0	Interactor	74.86	Contaminant			Background	0.0802206
HADHB	P55084	BLK	Q01469	BLK_inh	64.5	107.3	0.73	3	1	0	Interactor	17.18	Contaminant			Background	0.352337
U2AF1	Q01081	BLK	Q01469	BLK_DMSO	55.5	92.1	0.73	3	1	0	Interactor	49.02	Contaminant			Background	0.0996485
XPO1	O14980	BLK	Q01469	BLK_DMSO	56.3	93.4	0.73	3	0.9999	0	Interactor	33.1	Contaminant			Background	0.188877
RPS17	P08708	BLK	Q01469	BLK_DMSO	60.1	99.8	0.73	3	0.9999	0	Interactor	47.77	Contaminant			Background	0.561528
MACF1	Q9UPN3	BLK	Q01469	BLK_DMSO	64.9	107.6	0.73	3	0.9936	0.0003	Interactor	15.78	Contaminant			Background	0.197494
HSPA4	P34932	BLK	Q01469	BLK_DMSO	67.1	111.3	0.73	3	1	0	Interactor	42.46	Contaminant			Background	0.712552
SLC25A11	Q02978	BLK	Q01469	BLK_DMSO	77.3	127.9	0.73	3	1	0	Interactor	40.5	Contaminant			Background	0.249573
TPR	P12270	APH1A	Q96BI3	APH1A_DMSO	63.7	105.8	0.73	3	1	0	Interactor	35.75	Contaminant			Background	0.684005
RPS19	P39019	BLK	Q01469	BLK_inh	64	106.2	0.73	3	1	0	Interactor	46.65	Contaminant			Background	0.571673
PRDX3	P30048	APH1A	Q96BI3	APH1A_DMSO	71.6	119.1	0.73	3	1	0	Interactor	43.99	Contaminant			Background	0.296045
UQCRC2	P22695	APH1A	Q96BI3	APH1A_DMSO	79.5	131.9	0.73	3	0.9931	0.0003	Interactor	26.54	Contaminant			Background	0.832415
FBL	P22087	BLK	Q01469	BLK_inhv	62.3	103.3	0.73	3	0.9483	0.0026		54.05	Contaminant			Background	0.761275
PRPF6	O94906	BLK	Q01469	BLK_inhv	62.4	103.6	0.73	3	0.2022	0.0978		25.14	Contaminant			Background	1
ARF5	P84085	BLK	Q01469	BLK_inh	75.3	125.1	0.73	3	0.1015	0.1392		32.4	Contaminant			Background	1
RPS10	P46783	BLK	Q01469	BLK_inhv	71	117.7	0.73	3	0.1452	0.1183		46.93	Contaminant			Background	0.642814
EPB41L5	Q9HCM4	APH1A	Q96BI3	APH1A_DMSO	40.7	67.7	0.73	3	0.1907	0.1023		1.26				Background	0.832415
SCAMP2	O15127	APH1A	Q96BI3	APH1A_inh	61.1	101.6	0.73	3	0.7307	0.0177		1.26				Background	0.696702
	Q8NBQ5	BLK	Q01469	BLK_inh	57.1	94.6	0.73	3	0.1294	0.1244		0				Background	1
OCIAD2	Q56VL3	BLK	Q01469	BLK_DMSO	72.5	120.1	0.73	3	0.5942	0.0319		0.14				Background	0.66823
PDIA5	Q14554	APH1A	Q96BI3	APH1A_DMSO	73.1	121.6	0.73	3	0.0229	0.2205		0.84				Background	0.710167
SLC2A1	P11166	BLK	Q01469	BLK_inhv	57.3	94.6	0.72	3	1	0	Interactor	5.59				Interactor	1
POLRMT	O00411	BLK	Q01469	BLK_DMSO	68.7	113.2	0.72	3	1	0	Interactor	6.84				Interactor	0.249775
ACSF2	Q96CM8	APH1A	Q96BI3	APH1A_DMSO	67.7	111.3	0.72	3	0.9999	0	Interactor	0.14				Interactor	1
ACSF2	Q96CM8	BLK	Q01469	BLK_DMSO	67.7	111.3	0.72	3	1	0	Interactor	0.14				Interactor	0.894289
LAP3	P28838	APH1A	Q96BI3	APH1A_inh	70.1	115.6	0.72	3	1	0	Interactor	8.38				Interactor	0.0120719
CPT1A	P50416	APH1A	Q96BI3	APH1A_DMSO	70.6	116	0.72	3	1	0	Interactor	1.26				Interactor	0.0778577
IARS1	P41252	APH1A	Q96BI3	APH1A_inh	73.4	121	0.72	3	1	0	Interactor	0				Interactor	0.14664
MARS1	P56192	APH1A	Q96BI3	APH1A_inh	77.6	127.4	0.72	3	1	0	Interactor	0				Interactor	0.478254
GK3	Q14409	APH1A	Q96BI3	APH1A_inh	77.2	127.1	0.72	3	1	0	Interactor	0				Interactor	1
SARAF	Q96BY9	BLK	Q01469	BLK_inhv	31.8	52.3	0.72	3	1	0	Interactor	0			Type_I_TMprot	Interactor	0.0426009
FTSJ3	Q8IY81	APH1A	Q96BI3	APH1A_inh	53.6	88.2	0.72	3	1	0	Interactor	25.7	Contaminant			Background	0.517961
SRRM2	Q9UQ35	APH1A	Q96BI3	APH1A_inh	54.7	90.1	0.72	3	1	0	Interactor	45.25	Contaminant			Background	0.187021
RPS7	P62081	BLK	Q01469	BLK_inh	65.3	108	0.72	3	1	0	Interactor	51.4	Contaminant			Background	0.518254
TOP2A	P11388	APH1A	Q96BI3	APH1A_DMSO	61.7	101.6	0.72	3	0.9996	0	Interactor	25	Contaminant			Background	0.208922
VDAC2	P45880	APH1A	Q96BI3	APH1A_DMSO	61.2	101	0.72	3	1	0	Interactor	35.75	Contaminant			Background	0.228235
RPL5	P46777	BLK	Q01469	BLK_inh	69.6	115	0.72	3	0.9999	0	Interactor	55.17	Contaminant			Background	1
XPO1	O14980	BLK	Q01469	BLK_inh	56.3	92.7	0.72	3	1	0	Interactor	33.1	Contaminant			Background	0.685115
ACTR2	P61160	BLK	Q01469	BLK_DMSO	101.3	167.3	0.72	3	1	0	Interactor	19.55	Contaminant			Background	0.632518
SLC7A5	Q01650	BLK	Q01469	BLK_DMSO	72.4	119.4	0.72	3	0.9999	0	Interactor	10.2	Contaminant			Background	0.820132
FKBP8	Q14318	BLK	Q01469	BLK_DMSO	56.7	93.6	0.72	3	1	0	Interactor	11.45	Contaminant			Background	0.157551
SMC3	Q9UQE7	BLK	Q01469	BLK_DMSO	63.2	104.2	0.72	3	1	0	Interactor	27.09	Contaminant			Background	0.180623
AP2A1	O95782	BLK	Q01469	BLK_DMSO	65.3	107.6	0.72	3	1	0	Interactor	11.17	Contaminant			Background	0.337166
HLA-C	P10321	BLK	Q01469	BLK_DMSO	69.1	113.8	0.72	3	1	0	Interactor	16.48	Contaminant		Type_I_TMprot	Background	0.359508
KPNA2	P52292	BLK	Q01469	BLK_DMSO	80.6	132.6	0.72	3	1	0	Interactor	51.26	Contaminant			Background	0.216118
PLEC	Q15149	APH1A	Q96BI3	APH1A_inh	57.1	94.1	0.72	3	1	0	Interactor	32.54	Contaminant			Background	0.820524
PRPF19	Q9UMS4	APH1A	Q96BI3	APH1A_DMSO	61.8	102.2	0.72	3	1	0	Interactor	36.59	Contaminant			Background	0.486489
ACTN1	P12814	APH1A	Q96BI3	APH1A_inh	70.7	116.7	0.72	3	1	0	Interactor	43.85	Contaminant			Background	0.706718
KTN1	Q86UP2	BLK	Q01469	BLK_inh	62.9	103.7	0.72	3	1	0	Interactor	18.44	Contaminant			Background	0.0188221
HUWE1	Q7Z6Z7	BLK	Q01469	BLK_inh	63.2	103.8	0.72	3	1	0	Interactor	28.49	Contaminant			Background	0.0462196
DDX17	Q92841	BLK	Q01469	BLK_inhv	71.2	116.9	0.72	3	1	0	Interactor	73.04	Contaminant			Background	0.425086
FH	P07954	BLK	Q01469	BLK_inh	66.1	109.1	0.72	3	1	0	Interactor	10.2	Contaminant			Background	1
MDH2	P40926	APH1A	Q96BI3	APH1A_DMSO	62.9	103.4	0.72	3	1	0	Interactor	27.65	Contaminant			Background	0.586635
PRPF38B	Q5VTL8	APH1A	Q96BI3	APH1A_inh	64.1	105.6	0.72	3	1	0	Interactor	22.21	Contaminant			Background	0.117011
ECH1	Q13011	BLK	Q01469	BLK_inh	65.1	107.3	0.72	3	1	0	Interactor	23.18	Contaminant			Background	0.913473
DCTN1	Q14203	APH1A	Q96BI3	APH1A_inh	78	128.2	0.72	3	1	0	Interactor	32.4	Contaminant			Background	0.650297
DUT	P33316	APH1A	Q96BI3	APH1A_inh	89.1	147	0.72	3	1	0	Interactor	32.96	Contaminant			Background	0.513311
RACK1	P63244	BLK	Q01469	BLK_inhv	78.6	129.4	0.72	3	1	0	Interactor	49.16	Contaminant			Background	0.0478993
RPS24	P62847	APH1A	Q96BI3	APH1A_inh	59.7	98.2	0.72	3	0.7339	0.0173		49.3	Contaminant			Background	1
RPL13A	P40429	BLK	Q01469	BLK_inhv	65.6	108.1	0.72	3	0.9676	0.0016		41.06	Contaminant			Background	1
FEN1	P39748	APH1A	Q96BI3	APH1A_inh	67.7	111.2	0.72	3	0.1015	0.1392		32.4	Contaminant			Background	0.524311
ACO2	Q99798	BLK	Q01469	BLK_inhv	62.8	103.3	0.72	3	0.8973	0.0058		12.43	Contaminant			Background	0.813361
RPS17	P08708	APH1A	Q96BI3	APH1A_DMSO	60.1	99	0.72	3	0.0827	0.1509		47.77	Contaminant			Background	1
CAD	P27708	APH1A	Q96BI3	APH1A_DMSO	64.9	107.2	0.72	3	0.6377	0.0271		54.05	Contaminant			Background	0.299802
CAD	P27708	BLK	Q01469	BLK_inhv	64.9	107.3	0.72	3	0.4035	0.0553		54.05	Contaminant			Background	0.588449
RPL39	P62891	BLK	Q01469	BLK_inh	59.2	97.7	0.72	3	0.2287	0.0903		22.63	Contaminant			Background	0.59943
PRPF4B	Q13523	BLK	Q01469	BLK_inh	71.2	117.3	0.72	3	0.935	0.0033		18.3	Contaminant	Kinase		Background	0.171219
PLOD1	Q02809	BLK	Q01469	BLK_inhv	80.2	132.3	0.72	3	0.9422	0.003		12.85	Contaminant			Background	0.136196
PCF11	O94913	BLK	Q01469	BLK_inhv	105.8	174.6	0.72	3	0.9738	0.0013		11.17	Contaminant			Background	0.405082
FAM162A	Q96A26	APH1A	Q96BI3	APH1A_inh	49.8	82.2	0.72	3	0.0958	0.143		2.09				Background	0.913099
UQCR10	Q9UDW1	BLK	Q01469	BLK_inhv	67.1	110.3	0.72	3	0.0323	0.2047		1.12				Background	0.806431
TMED10	P49755	BLK	Q01469	BLK_inh	68.2	112.6	0.72	3	0.1997	0.0991		9.22			Type_I_TMprot	Background	1
PRKCB	P05771	APH1A	Q96BI3	APH1A_DMSO	70.4	116.3	0.72	3	0.9881	0.0006		0.84		Kinase		Background	0.315974
PIGU	Q9H490	BLK	Q01469	BLK_inh	28.9	47.6	0.72	3	0.784	0.0138		2.37				Background	0.670109
APOOL	Q6UXV4	BLK	Q01469	BLK_inh	76.5	126.4	0.72	3	0.3524	0.0639		0.28				Background	1
ARID4A	P29374	APH1A	Q96BI3	APH1A_DMSO	70.1	115.1	0.72	3	0.7644	0.0152		1.68				Background	0.658004
CNP	P09543	APH1A	Q96BI3	APH1A_inh	56.4	92.1	0.71	3	1	0	Interactor	9.78				Interactor	0.262452
NNT	Q13423	BLK	Q01469	BLK_inh	55.9	91.7	0.71	3	0.9973	0.0001	Interactor	4.61				Interactor	1
PAK1IP1	Q9NWT1	APH1A	Q96BI3	APH1A_inh	61.4	100.8	0.71	3	1	0	Interactor	3.21				Interactor	0.0479062
SLC35E1	Q96K37	BLK	Q01469	BLK_inhv	31.9	52.2	0.71	3	0.9959	0.0002	Interactor	3.77				Interactor	1
STT3B	Q8TCJ2	BLK	Q01469	BLK_inhv	49.8	81.2	0.71	3	1	0	Interactor	1.68				Interactor	0.983913
EI24	O14681	BLK	Q01469	BLK_inh	50.4	82.3	0.71	3	1	0	Interactor	0.56				Interactor	1
CEPT1	Q9Y6K0	BLK	Q01469	BLK_inhv	67.9	110.8	0.71	3	1	0	Interactor	4.47				Interactor	0.107342
ADPGK	Q9BRR6	BLK	Q01469	BLK_DMSO	90.7	148.8	0.71	3	1	0	Interactor	1.4				Interactor	0.720159
ZDHHC20	Q5W0Z9	BLK	Q01469	BLK_DMSO	70.4	115.2	0.71	3	0.9999	0	Interactor	0				Interactor	0.124457
STX18	Q9P2W9	BLK	Q01469	BLK_DMSO	74.6	121.9	0.71	3	0.9998	0	Interactor	0.7				Interactor	0.196903
SSR3	Q9UNL2	BLK	Q01469	BLK_DMSO	76.1	124.3	0.71	3	1	0	Interactor	6.15				Interactor	0.213664
NSUN7	Q8NE18	APH1A	Q96BI3	APH1A_inh	59.9	97.7	0.71	3	1	0	Interactor	0				Interactor	0.571738
	P49411	BLK	Q01469	BLK_inhv	82	134	0.71	3	1	0	Interactor	0				Interactor	0.588449
NLN	Q9BYT8	APH1A	Q96BI3	APH1A_inh	79.9	130.8	0.71	3	0.9986	0.0001	Interactor	1.54				Interactor	0.652145
LRRC15	Q8TF66	BLK	Q01469	BLK_inhv	34.1	55.8	0.71	3	1	0	Interactor	0.56			Type_I_TMprot	Interactor
PSMC1	P62191	APH1A	Q96BI3	APH1A_inh	53.4	87.3	0.71	3	1	0	Interactor	27.23	Contaminant			Background	0.363553
ACACA	Q13085	APH1A	Q96BI3	APH1A_DMSO	56.5	92.4	0.71	3	1	0	Interactor	41.34	Contaminant			Background	0.199124
RPL6	Q02878	BLK	Q01469	BLK_inhv	61.1	100	0.71	3	0.9954	0.0002	Interactor	60.34	Contaminant			Background	0.933057
RPN2	P04844	APH1A	Q96BI3	APH1A_DMSO	68.7	112.7	0.71	3	1	0	Interactor	25	Contaminant			Background	0.232752
LRBA	P50851	BLK	Q01469	BLK_inh	61.5	100.5	0.71	3	1	0	Interactor	12.57	Contaminant			Background	0.0555224
ACTN4	O43707	BLK	Q01469	BLK_DMSO	68.3	112.1	0.71	3	1	0	Interactor	46.79	Contaminant			Background	0.0542081
ACOT7	O00154	BLK	Q01469	BLK_DMSO	55.1	90.2	0.71	3	1	0	Interactor	17.88	Contaminant			Background	0.0466463
SRP72	O76094	BLK	Q01469	BLK_DMSO	70.3	115.1	0.71	3	0.9999	0	Interactor	23.46	Contaminant			Background	0.218873
RCC1	P18754	BLK	Q01469	BLK_DMSO	62.1	101.6	0.71	3	0.9964	0.0002	Interactor	19.97	Contaminant			Background	0.511979
[truncated: 7,346 more rows]

## Sheet: Sup_RIPK2
Prey_GeneName	Prey_UniProtKB	Bait_GeneName	Bait_UniProtKB	Sample_Condition	GFP_Intensity	Sample_Intensity	log2FC	Biol_Rep	AvgP	BFDR	Interactor	CRAPome_Frequency	CRAPome_Freq>20	Category
ZAP70	P43403	RIPK2	O43353	DMSO	2.12279	174.854	6.36404	3	1	0	Interactor	0	NA	Interactor
ZAP70	P43403	RIPK2	O43353	RI-4 1h	2.12279	162.436	6.25776	3	1	0	Interactor	0	NA	Interactor
ZAP70	P43403	RIPK2	O43353	Baf A1.	2.12279	147.645	6.12003	3	1	0	Interactor	0	NA	Interactor
ZAP70	P43403	RIPK2	O43353	RI-4 4h	2.12279	141.85	6.06226	3	1	0	Interactor	0	NA	Interactor
ZAP70	P43403	RIPK2	O43353	Baf A1. & RI-4 18h	2.12279	120.533	5.82733	3	1	0	Interactor	0	NA	Interactor
RIPK2	O43353	RIPK2	O43353	DMSO	654.738	20383.3	4.96033	3	1	0	Interactor	1.54	NA	Bait
RIPK2	O43353	RIPK2	O43353	RI-4 1h	654.738	19112.5	4.86745	3	1	0	Interactor	1.54	NA	Bait
RIPK2	O43353	RIPK2	O43353	Baf A1.	654.738	17425.7	4.73416	3	1	0	Interactor	1.54	NA	Bait
RIPK2	O43353	RIPK2	O43353	RI-4 4h	654.738	17396.3	4.73172	3	1	0	Interactor	1.54	NA	Bait
PCK1	P35558	RIPK2	O43353	RI-4 4h	12.7549	288.874	4.50132	3	1	0	Interactor	0.28	NA	Interactor
RIPK2	O43353	RIPK2	O43353	Baf A1. & RI-4 18h	654.738	13931.4	4.41128	3	1	0	Interactor	1.54	NA	Bait
SQSTM1	Q13501	RIPK2	O43353	RI-4 4h	171.555	3017.8	4.13676	3	1	0	Interactor	19.27	NA	Interactor
TNFAIP3	P21580	RIPK2	O43353	RI-4 4h	48.9928	797.075	4.02407	3	1	0	Interactor	0.28	NA	Interactor
TRAPPC13	A5PLN9	RIPK2	O43353	DMSO	29.133	440.088	3.91707	3	1	0	Interactor	0.14	NA	Interactor
ITM2B	Q9Y287	RIPK2	O43353	Baf A1.	15.6126	220.922	3.82275	3	1	0	Interactor	0	NA	Interactor
PCK1	P35558	RIPK2	O43353	RI-4 1h	12.7549	175.416	3.78166	3	1	0	Interactor	0.28	NA	Interactor
XIAP	P98170	RIPK2	O43353	DMSO	276.805	3505.52	3.66269	3	1	0	Interactor	14.53	NA	Interactor
ITM2B	Q9Y287	RIPK2	O43353	Baf A1. & RI-4 18h	15.6126	180.651	3.53242	3	1	0	Interactor	0	NA	Interactor
XIAP	P98170	RIPK2	O43353	RI-4 1h	276.805	3072.39	3.47242	3	1	0	Interactor	14.53	NA	Interactor
SQSTM1	Q13501	RIPK2	O43353	RI-4 1h	171.555	1877.72	3.45224	3	1	0	Interactor	19.27	NA	Interactor
UBB	P0CG47	RIPK2	O43353	RI-4 1h	33.0546	356.027	3.42906	3	1	0	Interactor	63.83	Contaminant	Background
BIRC2	Q13490	RIPK2	O43353	RI-4 1h	9.78497	103.632	3.40476	3	1	0	Interactor	0.7	NA	Interactor
PCK1	P35558	RIPK2	O43353	Baf A1. & RI-4 18h	12.7549	134.227	3.39555	3	1	0	Interactor	0.28	NA	Interactor
XIAP	P98170	RIPK2	O43353	Baf A1.	276.805	2770.5	3.3232	3	1	0	Interactor	14.53	NA	Interactor
TAB3	Q8N5C8	RIPK2	O43353	RI-4 4h	19.6366	191.898	3.28872	3	1	0	Interactor	0.84	NA	Interactor
UBB	P0CG47	RIPK2	O43353	RI-4 4h	33.0546	312.151	3.23932	3	1	0	Interactor	63.83	Contaminant	Background
BIRC2	Q13490	RIPK2	O43353	RI-4 4h	9.78497	90.1874	3.20429	3	1	0	Interactor	0.7	NA	Interactor
TAB3	Q8N5C8	RIPK2	O43353	RI-4 1h	19.6366	178.707	3.18598	3	1	0	Interactor	0.84	NA	Interactor
XIAP	P98170	RIPK2	O43353	RI-4 4h	276.805	2452.06	3.14705	3	1	0	Interactor	14.53	NA	Interactor
TRAPPC13	A5PLN9	RIPK2	O43353	Baf A1.	29.133	248.864	3.09463	3	1	0	Interactor	0.14	NA	Interactor
N4BP1	O75113	RIPK2	O43353	RI-4 4h	230.001	1908.13	3.05245	3	1	0	Interactor	5.87	NA	Interactor
SQSTM1	Q13501	RIPK2	O43353	Baf A1. & RI-4 18h	171.555	1393.89	3.02238	3	1	0	Interactor	19.27	NA	Interactor
N4BP1	O75113	RIPK2	O43353	RI-4 1h	230.001	1854.14	3.01104	3	1	0	Interactor	5.87	NA	Interactor
TRAF2	Q12933	RIPK2	O43353	RI-4 4h	12.1783	92.5189	2.92544	3	1	0	Interactor	0.98	NA	Interactor
LRRC9	Q6ZRR7	RIPK2	O43353	RI-4 1h	5.82061	44.1628	2.92359	3	1	0	Interactor	0	NA	Interactor
TAB2	Q9NYJ8	RIPK2	O43353	RI-4 4h	80.1511	593.693	2.88892	3	1	0	Interactor	6.01	NA	Interactor
TRAF2	Q12933	RIPK2	O43353	RI-4 1h	12.1783	88.1374	2.85544	3	1	0	Interactor	0.98	NA	Interactor
TNFAIP3	P21580	RIPK2	O43353	RI-4 1h	48.9928	335.511	2.77572	3	1	0	Interactor	0.28	NA	Interactor
LRRC9	Q6ZRR7	RIPK2	O43353	RI-4 4h	5.82061	39.6696	2.76879	3	1	0	Interactor	0	NA	Interactor
TAB3	Q8N5C8	RIPK2	O43353	DMSO	19.6366	129.289	2.71899	3	1	0	Interactor	0.84	NA	Interactor
CCDC50	Q8IVM0	RIPK2	O43353	RI-4 1h	192.596	1257.02	2.70637	3	1	0	Interactor	9.78	NA	Interactor
TAB2	Q9NYJ8	RIPK2	O43353	RI-4 1h	80.1511	505.117	2.65582	3	1	0	Interactor	6.01	NA	Interactor
CYLD	Q9NQC7	RIPK2	O43353	RI-4 4h	572.874	3609.3	2.65543	3	1	0	Interactor	4.89	NA	Interactor
TRAPPC13	A5PLN9	RIPK2	O43353	RI-4 1h	29.133	183.126	2.65211	3	1	0	Interactor	0.14	NA	Interactor
SBSN	Q6UWP8	RIPK2	O43353	RI-4 4h	4.29841	26.4882	2.62347	3	1	0	Interactor	9.5	NA	Interactor
TAB3	Q8N5C8	RIPK2	O43353	Baf A1. & RI-4 18h	19.6366	119.8	2.60902	3	1	0	Interactor	0.84	NA	Interactor
AP3M1	Q9Y2T2	RIPK2	O43353	DMSO	5.90326	35.9899	2.60801	3	1	0	Interactor	9.78	NA	Interactor
CCDC50	Q8IVM0	RIPK2	O43353	RI-4 4h	192.596	1165.68	2.59752	3	1	0	Interactor	9.78	NA	Interactor
CYLD	Q9NQC7	RIPK2	O43353	RI-4 1h	572.874	3395.55	2.56736	3	1	0	Interactor	4.89	NA	Interactor
AP3M1	Q9Y2T2	RIPK2	O43353	RI-4 4h	5.90326	34.8413	2.56121	3	1	0	Interactor	9.78	NA	Interactor
TNFAIP3	P21580	RIPK2	O43353	Baf A1. & RI-4 18h	48.9928	276.943	2.49895	3	1	0	Interactor	0.28	NA	Interactor
AP3M1	Q9Y2T2	RIPK2	O43353	RI-4 1h	5.90326	33.0416	2.4847	3	1	0	Interactor	9.78	NA	Interactor
BIRC2	Q13490	RIPK2	O43353	Baf A1. & RI-4 18h	9.78497	54.5157	2.47803	3	1	0	Interactor	0.7	NA	Interactor
EXOSC8	Q96B26	RIPK2	O43353	RI-4 1h	68.6572	381.176	2.47297	3	1	0	Interactor	12.99	NA	Interactor
S100A7	P31151	RIPK2	O43353	RI-4 4h	19.1879	105.543	2.45956	3	1	0	Interactor	8.52	NA	Interactor
SDC2	P34741	RIPK2	O43353	Baf A1.	16.7584	91.5155	2.44913	3	1	0	Interactor	0.7	NA	Interactor
RCN1	Q15293	RIPK2	O43353	Baf A1.	26.7653	144.912	2.43675	3	1	0	Interactor	14.94	NA	Interactor
CALML5	Q9NZT1	RIPK2	O43353	RI-4 4h	12.9228	69.5776	2.4287	3	1	0	Interactor	20.95	Contaminant	Background
SLC2A1	P11166	RIPK2	O43353	Baf A1. & RI-4 18h	7.59869	40.8429	2.42626	3	1	0	Interactor	5.59	NA	Interactor
CDSN	Q15517	RIPK2	O43353	Baf A1. & RI-4 18h	68.4396	367.806	2.42604	3	1	0	Interactor	6.98	NA	Interactor
BIRC2	Q13490	RIPK2	O43353	DMSO	9.78497	52.3681	2.42005	3	1	0	Interactor	0.7	NA	Interactor
RAP1B	P61224	RIPK2	O43353	RI-4 1h	154.813	826.73	2.41689	3	1	0	Interactor	16.34	NA	Interactor
TAB3	Q8N5C8	RIPK2	O43353	Baf A1.	19.6366	103.73	2.40121	3	1	0	Interactor	0.84	NA	Interactor
RAP1B	P61224	RIPK2	O43353	RI-4 4h	154.813	817.231	2.40022	3	1	0	Interactor	16.34	NA	Interactor
XIAP	P98170	RIPK2	O43353	Baf A1. & RI-4 18h	276.805	1460.25	2.39927	3	1	0	Interactor	14.53	NA	Interactor
ASPH	Q12797	RIPK2	O43353	RI-4 4h	3.81305	20.0022	2.39114	3	1	0	Interactor	3.91	NA	Interactor
GOLM1	Q8NBJ4	RIPK2	O43353	Baf A1.	7.84132	41.0281	2.38744	3	1	0	Interactor	0.14	NA	Interactor
RAP1B	P61224	RIPK2	O43353	Baf A1. & RI-4 18h	154.813	808.461	2.38465	3	1	0	Interactor	16.34	NA	Interactor
AP3M1	Q9Y2T2	RIPK2	O43353	Baf A1.	5.90326	30.7649	2.3817	3	1	0	Interactor	9.78	NA	Interactor
SLC2A1	P11166	RIPK2	O43353	Baf A1.	7.59869	39.1288	2.36441	3	1	0	Interactor	5.59	NA	Interactor
H1-4	P10412	RIPK2	O43353	Baf A1.	342.183	1759.69	2.36248	3	1	0	Interactor	0	Contaminant	Background
SBSN	Q6UWP8	RIPK2	O43353	DMSO	4.29841	22.0519	2.35902	3	1	0	Interactor	9.5	NA	Interactor
SDC2	P34741	RIPK2	O43353	Baf A1. & RI-4 18h	16.7584	85.958	2.35874	3	1	0	Interactor	0.7	NA	Interactor
CCDC93	Q567U6	RIPK2	O43353	Baf A1. & RI-4 18h	14.1231	72.3412	2.35676	3	1	0	Interactor	0	NA	Interactor
PRR4	Q16378	RIPK2	O43353	RI-4 4h	10.2063	52.1061	2.352	3	1	0	Interactor	1.54	NA	Interactor
EXOSC8	Q96B26	RIPK2	O43353	RI-4 4h	68.6572	350.154	2.35051	3	1	0	Interactor	12.99	NA	Interactor
KEAP1	Q14145	RIPK2	O43353	RI-4 4h	31.6777	160.916	2.34477	3	1	0	Interactor	12.85	NA	Interactor
TRAPPC13	A5PLN9	RIPK2	O43353	RI-4 4h	29.133	146.376	2.32896	3	1	0	Interactor	0.14	NA	Interactor
CCDC93	Q567U6	RIPK2	O43353	RI-4 1h	14.1231	70.1644	2.31268	3	1	0	Interactor	0	NA	Interactor
CCDC93	Q567U6	RIPK2	O43353	RI-4 4h	14.1231	69.9034	2.3073	3	1	0	Interactor	0	NA	Interactor
PC	P11498	RIPK2	O43353	Baf A1. & RI-4 18h	3700.17	18275.3	2.30424	3	1	0	Interactor	42.74	Contaminant	Background
CCDC93	Q567U6	RIPK2	O43353	DMSO	14.1231	69.5441	2.29987	3	1	0	Interactor	0	NA	Interactor
TRAF2	Q12933	RIPK2	O43353	Baf A1. & RI-4 18h	12.1783	59.8825	2.29782	3	1	0	Interactor	0.98	NA	Interactor
HLA-B	P01889	RIPK2	O43353	Baf A1. & RI-4 18h	12.5045	60.6497	2.27805	3	1	0	Interactor	16.48	NA	Interactor
TAB2	Q9NYJ8	RIPK2	O43353	Baf A1. & RI-4 18h	80.1511	388.33	2.27649	3	1	0	Interactor	6.01	NA	Interactor
SIRT2	Q8IXJ6	RIPK2	O43353	RI-4 1h	395.353	1909.35	2.27187	3	1	0	Interactor	0.7	NA	Interactor
HSPB1	P04792	RIPK2	O43353	Baf A1. & RI-4 18h	5.14196	24.8327	2.27185	3	1	0	Interactor	17.88	NA	Interactor
CALML5	Q9NZT1	RIPK2	O43353	Baf A1. & RI-4 18h	12.9228	61.9147	2.26036	3	1	0	Interactor	20.95	Contaminant	Background
MYF6	P23409	RIPK2	O43353	DMSO	47.5937	226.615	2.2514	3	1	0	Interactor	0	NA	Interactor
HSPB1	P04792	RIPK2	O43353	RI-4 4h	5.14196	24.2241	2.23605	3	1	0	Interactor	17.88	NA	Interactor
ABCE1	P61221	RIPK2	O43353	Baf A1.	392.461	1842.66	2.23117	3	1	0	Interactor	16.9	NA	Interactor
PC	P11498	RIPK2	O43353	Baf A1.	3700.17	17350.6	2.22933	3	1	0	Interactor	42.74	Contaminant	Background
CYP2C9	P11712	RIPK2	O43353	RI-4 4h	17.9669	84.1032	2.22682	3	1	0	Interactor	0	NA	Interactor
GOLM1	Q8NBJ4	RIPK2	O43353	Baf A1. & RI-4 18h	7.84132	36.5904	2.2223	3	1	0	Interactor	0.14	NA	Interactor
SNRPD1	P62314	RIPK2	O43353	Baf A1. & RI-4 18h	10.0332	46.4661	2.2114	3	1	0	Interactor	49.72	Contaminant	Background
PRKDC	P78527	RIPK2	O43353	Baf A1. & RI-4 18h	1247.07	5769.85	2.20999	3	1	0	Interactor	56.7	Contaminant	Background
KEAP1	Q14145	RIPK2	O43353	RI-4 1h	31.6777	145.865	2.2031	3	1	0	Interactor	12.85	NA	Interactor
SBSN	Q6UWP8	RIPK2	O43353	Baf A1. & RI-4 18h	4.29841	19.7128	2.19726	3	1	0	Interactor	9.5	NA	Interactor
MYF6	P23409	RIPK2	O43353	RI-4 4h	47.5937	217.644	2.19313	3	1	0	Interactor	0	NA	Interactor
SIRT2	Q8IXJ6	RIPK2	O43353	DMSO	395.353	1802.78	2.18901	3	1	0	Interactor	0.7	NA	Interactor
HLA-A	P04439	RIPK2	O43353	Baf A1.	45.7207	208.07	2.18615	3	1	0	Interactor	15.92	NA	Interactor
CDSN	Q15517	RIPK2	O43353	RI-4 4h	68.4396	309.507	2.17707	3	1	0	Interactor	6.98	NA	Interactor
MYF6	P23409	RIPK2	O43353	Baf A1.	47.5937	213.199	2.16336	3	1	0	Interactor	0	NA	Interactor
C11orf98	E9PRG8	RIPK2	O43353	Baf A1. & RI-4 18h	12.1477	54.4077	2.16313	3	1	0	Interactor	0	NA	Interactor
H1-2	P16403	RIPK2	O43353	Baf A1.	109.252	488.507	2.16072	3	1	0	Interactor	0	Contaminant	Background
EPS15	P42566	RIPK2	O43353	RI-4 4h	645.169	2880.33	2.15848	3	1	0	Interactor	13.13	NA	Interactor
S100A7	P31151	RIPK2	O43353	DMSO	19.1879	85.5061	2.15583	3	1	0	Interactor	8.52	NA	Interactor
NCOA4	Q13772	RIPK2	O43353	Baf A1. & RI-4 18h	92.5152	407.98	2.14074	3	1	0	Interactor	0.42	NA	Interactor
[truncated: 15,537 more rows]

## Sheet: Sup_RIPK2_enrichment
Term	Overlap	P.value	Adjusted.P.value	Old.P.value	Old.Adjusted.P.value	Odds.Ratio	Combined.Score	Genes	Condition	Sig_term
[truncated: 773 more rows]

[truncated: 1 more sheets: Sup_RIPK2_visualization]
