# Supplementary material for: Inhibitors supercharge kinase turnover through native proteolytic circuits
Source: Nature. 2025 Nov 26;649(8098):1032–41. doi: 10.1038/s41586-025-09763-9 (PMC12823440; doi:10.1038/s41586-025-09763-9)
Supplement: Supplementary file 9 — Kinobead profiling. [file 41586_2025_9763_MOESM9_ESM.xlsx]

## Sheet: Legend
	Each sheet has been named following the scheme "cell line mix"_"compound name"_norm/fit
	Cell line mix abbreviations are defined as follows: 5CL = five cell line standard cell lysate; 2CL = adjusted two cell line cell lysate; see Methods for information
	_fit sheets only includes data filtered for downwards trendlines
	for _fit sheets	sheets including fitted values
	Column	Description
	Name(s)	Gene name(s)
	slope	Hill slope of the curve fit at the inflection point.
	bottom	Plateau of the curve fit.
	top	Maximal residual binding of the curve fit.
	inflection/EC50	Inflection point of the curve fit. This value is the EC50.
	EC50 Standard Error	Standard error of the EC50 estimation as provided by the drc package.
	Correction	Correction factor used to transform EC50 values into apparent Kd. See details in Supplemantary information.
	apparent Kd	Calculated based on EC50 * correction factor.
	R2	Goodness of fit measured by the coefficient of determination.
	BIC	Goodness of fit measured by the Bayesian information criterion.
	potTarget	potential target of compound
	Intensity Type	Describes the intensity values, which were used for the curve fit (either Normalized LFQ intensity (Maxquant LFQ) or Normalized intensity (raw intensity).
	for _norm sheets	sheets including normalised intensities and normalised LFQ intensities for DMSO or drug treated conditions
	Column	Description
	Name(s)	Gene name(s)
	Normalized Intensity DMSO	Relative intensity (normalized to DMSO).
	Normalized Intensity 3nM	Relative intensity (normalized to DMSO) for respective drug concentration
	Normalized Intensity 10nM	Relative intensity (normalized to DMSO) for respective drug concentration
	Normalized Intensity 30nM	Relative intensity (normalized to DMSO) for respective drug concentration
	Normalized Intensity 100nM	Relative intensity (normalized to DMSO) for respective drug concentration
	Normalized Intensity 300nM	Relative intensity (normalized to DMSO) for respective drug concentration
	Normalized Intensity 1000nM	Relative intensity (normalized to DMSO) for respective drug concentration
	Normalized Intensity 3000nM	Relative intensity (normalized to DMSO) for respective drug concentration
	Normalized Intensity 30000nM	Relative intensity (normalized to DMSO) for respective drug concentration
	Normalized LFQ intensity DMSO	Relative LFQ intensity (normalized to DMSO).
	Normalized LFQ intensity 3nM	Relative LFQ intensity (normalized to DMSO) for respective drug concentration
	Normalized LFQ intensity 10nM	Relative LFQ intensity (normalized to DMSO) for respective drug concentration
	Normalized LFQ intensity 30nM	Relative LFQ intensity (normalized to DMSO) for respective drug concentration
	Normalized LFQ intensity 100nM	Relative LFQ intensity (normalized to DMSO) for respective drug concentration
	Normalized LFQ intensity 300nM	Relative LFQ intensity (normalized to DMSO) for respective drug concentration
	Normalized LFQ intensity 1000nM	Relative LFQ intensity (normalized to DMSO) for respective drug concentration
	Normalized LFQ intensity 3000nM	Relative LFQ intensity (normalized to DMSO) for respective drug concentration
	Normalized LFQ intensity 30000nM	Relative LFQ intensity (normalized to DMSO) for respective drug concentration

## Sheet: 5CL_SI-3_fit
Name(s)	slope	bottom	top	inflection/EC50	EC50 Standard Error	Correction	apparent Kd	R2	BIC	potTarget	Intensity Type
UNC119	2.33028	-0.0217796	0.954321	903.923	245.97	0.0266502	24.0897	0.941843	-5.26643	1	Normalized.Intensity.
CSK	1.34658	-1.96305e-05	0.951911	47.2063	5.81971	0.732971	34.6009	0.994886	-27.4254	1	Normalized.LFQ.intensity.
ABL2	0.682698	-0.046025	0.906993	332.493	173.133	0.120856	40.1837	0.967598	-14.4373	1	Normalized.LFQ.intensity.
PAG1	2.58613	-0.00440438	0.920917	70.9484	10.8839	0.68259	48.4287	0.986993	-17.7461	1	Normalized.LFQ.intensity.
BCR	0.555101	-0.045046	0.96642	789.873	432.704	0.161216	127.34	0.98547	-23.3971	1	Normalized.LFQ.intensity.
ABL1	0.388928	-0.270971	0.963558	1525.89	2624.95	0.231549	353.318	0.970491	-17.2177	1	Normalized.LFQ.intensity.
LCK	1.29634	0.129611	0.966333	3745.33	1366.25	0.797578	2987.19	0.972931	-20.5508	1	Normalized.LFQ.intensity.
BTK	1.18166	0.0879136	0.914265	4247.91	2723.18	0.726085	3084.34	0.967583	-19.7699	1	Normalized.LFQ.intensity.
FECH	3.23152	0.275137	0.916215	6351.02	31794.4	1.5866	6351.02	0.963327	-21.9762	1	Normalized.LFQ.intensity.
MAP4K3	0.537505	-0.485713	0.864624	14302.2	27779.5	0.67805	9697.61	0.933875	-12.326	1	Normalized.LFQ.intensity.
FRK	0.67933	-0.318911	0.938741	17635.2	34280	0.648412	11434.9	0.985013	-27.7173	1	Normalized.LFQ.intensity.
PEF1	0.000118976	-0.0015319	1.27396	0.178564	21.9469	0.165542	0.0295598	-0.0158026	24.3224	0	Normalized.Intensity.
EDF1	5.9957e-05	-0.00177492	1.5217	0.688617	139.526	0.0541735	0.0373048	-0.090464	29.9562	0	Normalized.Intensity.
VIL1	-1.27232e-05	0.995772	0.820246	0.106748	NA	0.390513	0.0416863	0.0204645	7.59312	0	Normalized.LFQ.intensity.
INTS3	0.0853197	0.123383	0.997141	0.429274	4.98965	0.189462	0.0813312	0.465065	6.86006	0	Normalized.Intensity.
STK39	0.170574	-0.0152216	0.9996	0.445463	2.78626	0.219094	0.0975984	0.684113	4.57993	0	Normalized.Intensity.
KNOP1	4.3115e-10	-0.0010113	1.19399	0.107118	691.799	0	0.107118	0.00952326	32.5194	0	Normalized.LFQ.intensity.
AHCY	4.18044e-09	-0.000886399	1.24924	0.113052	593.034	0	0.113052	-0.00213077	25.9214	0	Normalized.LFQ.intensity.
NCBP1	3.43676e-05	0.840669	1.00001	0.145877	NA	1.38138	0.145877	0.0509928	-3.50879	0	Normalized.LFQ.intensity.
GADD45GIP1	0.0108199	-0.041378	0.999896	0.476552	53.1171	0.315644	0.150421	0.441975	6.63969	0	Normalized.Intensity.
CIRBP	1.91552e-07	-0.0014338	1.48156	0.163864	367.825	0.977217	0.160131	-0.0453309	35.0542	0	Normalized.LFQ.intensity.
GPS1	0.00386646	-0.0011667	1.13654	0.203251	NA	0	0.203251	0.052387	23.9022	0	Normalized.Intensity.
FAM129B	0.189071	-0.00176087	0.995502	0.342582	2.39631	0.624318	0.21388	0.495854	12.6061	0	Normalized.Intensity.
MYO1D	4.25966e-08	-0.00132701	1.75772	0.254376	453.405	0	0.254376	-0.0962309	37.2622	0	Normalized.Intensity.
METTL17	6.0401e-05	-0.00105109	1.28186	0.402682	54.5079	0.694517	0.279669	-0.0328579	15.971	0	Normalized.Intensity.
ANP32A	0.349616	0.336307	0.997164	0.542116	2.45548	0.526881	0.28563	0.606091	2.68501	0	Normalized.LFQ.intensity.
DSP	0.435214	0.46164	1.00008	0.48958	2.69165	0.600302	0.293896	0.594237	-0.0220541	0	Normalized.Intensity.
SENP3	0.141721	-0.000342914	1.06796	0.413736	3.71501	0.715617	0.296077	0.16534	26.0067	0	Normalized.Intensity.
C1QBP	0.212702	-0.000148651	0.988158	0.309997	2.81144	0	0.309997	0.238151	23.6139	0	Normalized.LFQ.intensity.
MRPS36	5.06185e-07	-0.00101703	1.32433	0.404493	987.879	0.843279	0.341101	-0.0197641	31.3872	0	Normalized.Intensity.
ACAD9	0.300126	0.664416	0.999074	0.614963	3.65767	0.559899	0.344317	0.505101	-6.38157	0	Normalized.Intensity.
TOR1AIP1	0.214954	-0.000457915	0.986967	0.365593	3.92516	1.03263	0.365593	0.232982	23.8629	0	Normalized.LFQ.intensity.
LPCAT4	0.126388	-0.000937081	0.993232	0.686025	12.9391	0.56591	0.388228	0.28193	18.0854	0	Normalized.Intensity.
RSBN1L	0.0529065	0.269625	1.00043	0.593022	9.31419	0.786393	0.466348	0.723156	-8.20267	0	Normalized.Intensity.
UPP1	0.119767	-0.000956242	0.996436	0.496944	9.36099	0	0.496944	0.21586	21.1814	0	Normalized.Intensity.
FLII	0.558332	0.608718	1.04787	1.6328	4.3451	0.315615	0.515336	0.613605	-4.08034	0	Normalized.LFQ.intensity.
RNF213	0.225984	-0.000400728	0.982172	0.762489	12.1861	0.744787	0.567892	0.208991	25.0828	0	Normalized.LFQ.intensity.
NDUFS2	0.392708	-0.000883495	0.992475	0.578151	2.72403	1.01294	0.578151	0.571176	12.2702	0	Normalized.LFQ.intensity.
CMBL	0.0992023	-0.00376444	0.989032	0.675037	21.1836	0.886601	0.598488	0.22552	19.8155	0	Normalized.Intensity.
PAK6	0.182972	0.00074352	1.01098	0.636394	7.18664	1.12936	0.636394	0.224751	22.2728	0	Normalized.LFQ.intensity.
MRPL44	0.142026	0.0497916	1.16197	0.646215	6.17238	1.20755	0.646215	0.0815722	32.764	0	Normalized.LFQ.intensity.
CYR61	0.208544	0.922607	1.03393	0.938385	11.2117	0.764234	0.717146	0.0269053	4.5519	0	Normalized.LFQ.intensity.
MRPS12	9.23712e-05	0.00552078	1.63551	0.763753	70.4558	0	0.763753	-0.432222	22.4694	0	Normalized.LFQ.intensity.
GTF2B	70.8262	0.30597	1.18702	9.74898	0.661898	0.0819502	0.798931	0.742296	8.83753	0	Normalized.Intensity.
COG5	0.129946	-0.000766393	1.00832	0.806315	7.29798	0	0.806315	0.433984	11.3985	0	Normalized.LFQ.intensity.
PRKCI	-5.16196e-05	0.999997	0.893404	0.859556	NA	1.37501	0.859556	0.0565088	-11.7385	0	Normalized.LFQ.intensity.
HACD3	1.69422e-08	-0.00154005	1.25582	0.863024	4182.46	1.39512	0.863024	-0.0162444	15.4149	0	Normalized.LFQ.intensity.
MOB2	5.67307e-05	-0.000811672	1.3713	0.910541	150.1	1.20334	0.910541	-0.0891979	22.9664	0	Normalized.Intensity.
ALG3	6.77439e-05	0.00959116	1.32243	0.952608	105.401	0	0.952608	-0.12375	15.5297	0	Normalized.Intensity.
ANKFY1	17.7478	0.150404	1.09943	4.55347	27.5599	0.21112	0.961331	0.546488	17.8628	0	Normalized.Intensity.
SNX9	7.36939e-09	-0.00191688	1.28836	1.04234	20682	0	1.04234	-0.00728241	34.6558	0	Normalized.LFQ.intensity.
TPD52L2	10.9975	0.679877	1.74014	54.5326	186.589	0.0201741	1.10015	0.509717	24.6204	0	Normalized.Intensity.
DDX52	0.398032	-0.0133275	0.992616	1.13002	5.5107	0.985183	1.11328	0.505838	14.8204	0	Normalized.Intensity.
DPP7	10.0312	0.635964	1.0264	4.89993	12.4451	0.229417	1.12413	0.320898	10.4786	0	Normalized.Intensity.
RTN4	0.0922874	-0.00099958	1.00088	1.87801	NA	0.607019	1.13999	0.332872	13.6142	0	Normalized.Intensity.
SGPL1	0.432331	-0.00100913	0.998595	4.463	10.4827	0.264829	1.18193	0.695517	7.52999	0	Normalized.Intensity.
RBMX;RBMXL1	0.223815	0.750931	1.05117	1.8906	16.5105	0.628897	1.18899	0.0748152	12.767	0	Normalized.LFQ.intensity.
SAMSN1	0.0356272	0.00640707	1.00679	2.95111	177.837	0.428503	1.26456	0.0860356	25.7493	0	Normalized.Intensity.
HLA-A - P30455;P30443	0.000148339	-0.000945446	1.1188	1.3361	180.594	0	1.3361	0.109759	16.8857	0	Normalized.LFQ.intensity.
COG7	0.133961	-0.0921091	0.997955	1.34548	8.41327	0	1.34548	0.90939	-9.67181	0	Normalized.Intensity.
POLR3E	0.211337	-0.000853061	0.990025	2.28737	25.0868	0.589002	1.34727	0.347197	17.2437	0	Normalized.Intensity.
ZC3H11A	15.8679	0.111223	1.15828	5.24738	31.1817	0.266407	1.39794	0.637231	16.0252	0	Normalized.Intensity.
CDC5L	0.144999	2.74851e-05	1.00723	1.81803	NA	0.779453	1.41707	0.366544	14.4934	0	Normalized.LFQ.intensity.
ILF3	-0.115907	1.00723	0.799974	1.42241	26.8848	1.40056	1.42241	0.0785895	2.41538	0	Normalized.LFQ.intensity.
TOMM22	-9.15484	1.09648	0.651485	5.19116	10.264	0.275917	1.43233	0.24402	16.26	0	Normalized.Intensity.
CCNB2	0.0797421	0.922964	1.00038	1.56123	51.4309	1.14452	1.56123	0.0992134	-19.1922	0	Normalized.LFQ.intensity.
CAPZA2	0.33777	0.0428124	1.02164	10.2874	NA	0.153253	1.57657	0.664661	6.54194	0	Normalized.Intensity.
CNP	0.000178371	0.0214929	1.35477	2.28887	176.394	0.727851	1.66596	-0.128679	16.2808	0	Normalized.LFQ.intensity.
RPL23	-3.68871e-05	1.00181	0.842097	2.13746	3325.53	0.801927	1.71408	0.0695997	-7.00411	0	Normalized.LFQ.intensity.
THRAP3	8.71687	0.524481	1.0001	3.77876	3.17008	0.491245	1.85629	0.807752	-6.61656	0	Normalized.Intensity.
VBP1	0.000330212	-0.00223886	1.39852	1.87233	216.74	0	1.87233	-0.0333316	33.457	0	Normalized.LFQ.intensity.
LUC7L3	0.000162653	-0.00139116	1.26388	1.8887	262.529	1.60998	1.8887	-0.00786597	25.2595	0	Normalized.LFQ.intensity.
RAB21	0.245628	-0.00137828	1.00189	1.89798	15.8844	1.28224	1.89798	0.30007	20.5693	0	Normalized.LFQ.intensity.
TARBP1	0.102191	-0.00128641	0.987559	3.31027	278.728	0.58589	1.93945	0.0807334	29.905	0	Normalized.Intensity.
FASTKD1	13.4197	-0.00159664	1.34272	6.02682	24.2155	0.345089	2.07979	0.922695	3.71616	0	Normalized.Intensity.
EPB41	6.46531	-0.00198197	1.00005	3.99357	0.0482166	0.533418	2.13024	0.999982	-78.9803	0	Normalized.Intensity.
TRNT1	1.85958e-07	-0.00357479	1.34446	2.23436	7574.31	0	2.23436	-0.0248593	31.492	0	Normalized.Intensity.
PPP1R13L	7.7201	0.230619	0.884994	9.73207	3.21868	0.232271	2.26048	0.642367	7.68263	0	Normalized.Intensity.
FRYL	0.247447	-0.00153468	0.998371	5.29219	35.7309	0.464549	2.45848	0.612411	7.85104	0	Normalized.Intensity.
PFAS	10.099	0.283926	1.01529	11.8624	14.415	0.210177	2.49321	0.640436	11.3082	0	Normalized.Intensity.
ZFC3H1	11.7585	0.830965	1.15016	5.72319	17.0511	0.438083	2.50724	0.364029	5.18673	0	Normalized.Intensity.
SSR1	15.2961	0.358948	1.856	5.19421	23.1166	0.49403	2.56609	0.470258	29.2067	0	Normalized.Intensity.
POLDIP3	0.0449316	-0.00175929	0.994523	2.63396	3387.16	1.09802	2.63396	0.0534105	31.2227	0	Normalized.LFQ.intensity.
ANO6	0.22001	0.818784	0.997421	3.73067	38.639	0.724766	2.70386	0.336678	-13.5721	0	Normalized.LFQ.intensity.
SAFB	7.54891e-09	-0.000439719	1.33879	2.88797	18810.1	0	2.88797	-0.0321052	28.7873	0	Normalized.LFQ.intensity.
CHCHD2;CHCHD2P9	0.711771	0.41554	1.04104	9.9246	49.5024	0.295756	2.93526	0.169478	22.5885	0	Normalized.Intensity.
CRIPT	0.909946	0.607633	1.07777	16.9777	47.4723	0.176705	3.00005	0.513473	4.18165	0	Normalized.Intensity.
SRSF2	0.310077	0.850958	1.00044	3.08457	31.9976	1.56408	3.08457	0.176085	-7.17611	0	Normalized.LFQ.intensity.
EXD2	0.457241	0.000261582	1.0316	3.17742	9.18288	0	3.17742	0.523467	14.2169	0	Normalized.Intensity.
RALB;RALA	0.0573597	-0.0575733	1.00088	8.82912	325.206	0.374752	3.30873	0.306752	13.5415	0	Normalized.Intensity.
AAAS	23.8193	0.178794	1.99602	5.35146	207.43	0.621597	3.32645	0.608874	27.5105	0	Normalized.Intensity.
RPLP0;RPLP0P6	0.0256733	0.794454	1.00003	3.39857	235.345	1.16245	3.39857	0.44199	-22.148	0	Normalized.LFQ.intensity.
TMED9	0.917922	0.196846	1.01855	3.88915	8.74717	0.878327	3.41594	0.367093	17.5603	0	Normalized.LFQ.intensity.
LSM14A	7.58771	0.60473	1.00008	3.49323	3.11027	1.5842	3.49323	0.530058	0.855359	0	Normalized.LFQ.intensity.
GPI	8.47899	0.712006	1.10899	7.54532	10.2885	0.485412	3.66259	0.575435	1.17939	0	Normalized.LFQ.intensity.
FAM111B	7.24979	0.000579498	0.999944	3.66624	0.0105549	1.86321	3.66624	0.999997	-95.9718	0	Normalized.Intensity.
ARFGEF2	1.18493	0.328346	1.16347	14.1505	42.5463	0.26199	3.70728	0.67005	9.32951	0	Normalized.Intensity.
ANAPC7	4.58809	-0.00714454	1.00025	3.77209	0.0955037	0	3.77209	0.999733	-55.5862	0	Normalized.Intensity.
FAM58A	13.8526	1.37354	3.52226	5.90312	22.983	0.640886	3.78323	0.350224	40.0564	0	Normalized.Intensity.
IDH1	0.645573	0.184965	1.19845	3.91651	10.6855	0	3.91651	0.207274	24.3482	0	Normalized.LFQ.intensity.
GCDH	-7.06657e-05	1.00005	0.876544	4.1555	7959.48	0.944506	3.92489	0.0780323	-12.2558	0	Normalized.LFQ.intensity.
MYO1B	0.000148767	-0.00133409	1.50463	10.9647	846.865	0.362815	3.97816	-0.28061	21.1515	0	Normalized.LFQ.intensity.
GTF3C5	10.8612	-0.000456357	1.43737	6.41697	8.20563	0.620309	3.98051	0.88949	8.31438	0	Normalized.Intensity.
ZNF24	6.39318	-0.00196952	1.00003	4.01557	0.0476719	0	4.01557	0.999982	-78.8134	0	Normalized.Intensity.
DNAJC19	0.0775763	0.160911	0.999291	16.4475	3951.22	0.252684	4.15602	0.32727	8.93287	0	Normalized.Intensity.
NOP58	9.76366	0.776983	1.00491	4.76838	16.8465	0.937896	4.47224	0.331577	0.322151	0	Normalized.LFQ.intensity.
NTRK1	12.4457	0.882781	1.05849	5.33985	11.2553	0.840432	4.48778	0.467471	-9.40797	0	Normalized.LFQ.intensity.
PARP1	8.91319	0.984063	1.1968	5.64969	6.50121	0.808321	4.56676	0.30924	0.0463927	0	Normalized.LFQ.intensity.
COPB2	12.1236	0.920763	1.13559	5.56183	11.2673	0.836341	4.65159	0.416153	-3.91283	0	Normalized.LFQ.intensity.
CCDC127	0.426394	-0.00867731	0.982643	11.1213	30.1393	0.426421	4.74235	0.632974	9.51706	0	Normalized.Intensity.
EPHB6	0.000778426	0.997984	0.999861	6.58743	NA	0.728063	4.79606	8.79434e-06	-6.18453	0	Normalized.LFQ.intensity.
CDC73	0.000119256	-0.000846454	1.1174	26.5399	4187.25	0.186897	4.96023	0.109773	17.0975	0	Normalized.Intensity.
ZNF714;ZNF431;ZNF92	13.8697	0.112608	1.01659	5.0594	28.1771	0	5.0594	0.685112	11.8156	0	Normalized.Intensity.
TIMM50	11.0374	0.912333	1.04697	5.33007	11.467	0.952883	5.07894	0.308432	-8.11628	0	Normalized.LFQ.intensity.
WDR5	0.332566	0.731133	1.00357	7.53995	69.0167	0.682117	5.14313	0.318526	-3.31154	0	Normalized.Intensity.
UTP14A	0.000138889	-0.0021047	1.71121	7.23382	696.022	0.718888	5.2003	-0.221897	31.1588	0	Normalized.LFQ.intensity.
HLTF	15.4233	0.0809859	1.30022	6.11654	23.9045	0.861041	5.26659	0.782138	12.4588	0	Normalized.LFQ.intensity.
SRSF4	10.3534	0.894144	1.07989	5.3436	9.47693	0	5.3436	0.293576	-1.69987	0	Normalized.Intensity.
UBA2	38.6517	6.24269	17.7523	5.47825	15508.3	10.1233	5.47825	0.144557	80.7072	0	Normalized.Intensity.
CDC20	17.915	0.205472	1.90949	5.55027	46.4669	0	5.55027	0.620702	25.8893	0	Normalized.Intensity.
HSPA4L	24.0512	0.454545	1.10949	29.5017	53.4801	0.188328	5.556	0.384037	19.0622	0	Normalized.Intensity.
CHD3	17.4073	0.544029	6.25475	5.68191	NA	13.382	5.68191	0.476959	52.9211	0	Normalized.Intensity.
MRPL4	14.4452	0.848791	1.27889	5.68389	21.619	1.41238	5.68389	0.443407	7.58575	0	Normalized.LFQ.intensity.
MRPL13	11.0849	1.05784	1.76913	5.6871	10.6795	6.90233	5.6871	0.283615	22.9256	0	Normalized.Intensity.
PFN1	1.24001	0.280701	1.03862	25.1213	54.8368	0.226403	5.68754	0.610526	10.8999	0	Normalized.LFQ.intensity.
GFPT1	24.4534	0.160707	1.11834	8.81992	11.9	0.649098	5.72499	0.839931	4.93379	0	Normalized.Intensity.
MYL6B	0.301399	0.924064	1.12154	18.5126	187.512	0.316716	5.86325	0.0161233	17.563	0	Normalized.LFQ.intensity.
SNRPF	17.7861	0.354102	1.51119	5.86343	44.7301	2.06305	5.86343	0.541267	21.8803	0	Normalized.LFQ.intensity.
SAR1A	19.2241	0.376691	12.7342	5.90494	107.442	0	5.90494	0.457026	67.5191	0	Normalized.Intensity.
C5orf51	10.7565	1.10109	1.76924	5.95455	15.1149	2.49647	5.95455	0.24742	23.4727	0	Normalized.Intensity.
CAD	7.70991	0.977451	1.12201	6.02372	8.13022	1.57635	6.02372	0.266455	-5.06252	0	Normalized.LFQ.intensity.
LSM5	24.1553	0.269636	1.06464	6.14429	232.421	0	6.14429	0.514969	15.9186	0	Normalized.Intensity.
MYO1F	12.2674	-0.00136958	1.14744	6.14898	8.20751	3.78332	6.14898	0.979201	-11.4637	0	Normalized.LFQ.intensity.
SAE1	12.6806	0.0336606	1.54156	88.3382	332.384	0.069741	6.1608	0.676698	24.164	0	Normalized.Intensity.
TNPO3	10.9403	0.14405	6.25506	9.20736	13.7632	0.674311	6.20862	0.50177	52.9475	0	Normalized.Intensity.
NUCB2	10.6806	-0.00171896	1.27874	6.29478	6.37166	1.58971	6.29478	0.942325	0.010235	0	Normalized.LFQ.intensity.
DPM1	7.43334	0.987756	1.28931	6.36283	6.8495	1.04909	6.36283	0.385937	3.22433	0	Normalized.LFQ.intensity.
RBM25	8.38359	0.741847	0.986356	10.6193	4.46503	0.607171	6.44775	0.725446	-12.9819	0	Normalized.LFQ.intensity.
PSMD7	11.9245	-0.00201073	1.48163	6.55656	11.4604	0.987197	6.47261	0.88034	9.84344	0	Normalized.Intensity.
TMEM205	18.4588	0.51907	1.17112	6.48461	44.5441	0	6.48461	0.278785	21.6502	0	Normalized.Intensity.
MACF1	4.33222	0.945711	1.06928	13.9634	22.171	0.464441	6.48518	0.0606029	8.83847	0	Normalized.LFQ.intensity.
ZNF696	0.282087	-0.00334585	1.06329	6.50291	38.2386	0	6.50291	0.22551	24.986	0	Normalized.LFQ.intensity.
EIF3C;EIF3CL	8.66369	0.850982	1.11743	6.67537	15.0815	1.09685	6.67537	0.345629	2.5878	0	Normalized.LFQ.intensity.
PQBP1	11.8403	-0.00175282	1.33449	6.78981	8.24347	0	6.78981	0.92523	3.27938	0	Normalized.LFQ.intensity.
MRPS33	0.000344786	0.0110621	1.37713	6.9662	325.888	1.49441	6.9662	-0.216071	16.3693	0	Normalized.LFQ.intensity.
POLD3	26.8886	0.190609	1.11935	10.1587	2.18602	0.716801	7.28174	0.752045	9.7572	0	Normalized.Intensity.
RPL22	0.024004	0.980933	0.999368	8.32885	NA	0.906392	7.54921	0.0051071	-20.4941	0	Normalized.LFQ.intensity.
SLC7A1	7.48866	0.852195	1.05282	7.59663	15.7599	2.52218	7.59663	0.256111	1.1728	0	Normalized.Intensity.
SNX6	16.7585	0.169961	1.67179	57.1986	320.108	0.133701	7.64754	0.672566	24.7897	0	Normalized.Intensity.
TPM1	0.73415	0.831322	0.99091	15.7245	96.11	0.493848	7.76553	0.120398	2.1311	0	Normalized.LFQ.intensity.
LNP	0.0866603	-0.00115695	1.00126	7.76958	NA	1.24204	7.76958	0.585545	3.23024	0	Normalized.LFQ.intensity.
NME2;NME2P1	6.28277	1.08907	1.31285	7.849	10.2322	1.47765	7.849	0.159182	8.44451	0	Normalized.LFQ.intensity.
RCC2	0.0134022	0.721205	0.999963	9.06468	NA	0.868247	7.87039	0.221082	-8.04113	0	Normalized.LFQ.intensity.
FBL	0.258779	0.949319	1.03372	7.94017	81.4782	1.26947	7.94017	0.0263796	-0.152285	0	Normalized.LFQ.intensity.
HUWE1	5.35999	1.02556	1.21328	9.63784	10.5376	0.825023	7.95144	0.137046	7.0457	0	Normalized.LFQ.intensity.
TMEM41A	0.683813	-0.000969347	1.07958	12.8647	91.8812	0.620458	7.98202	0.581818	14.5624	0	Normalized.Intensity.
SNRPN;SNRPB	0.000104047	0.188439	1.14919	8.11938	1722.34	0	8.11938	0.0249029	21.4991	0	Normalized.Intensity.
FLNC	7.61324	0.906074	1.61002	8.3597	8.25471	1.14806	8.3597	0.332985	20.342	0	Normalized.Intensity.
KRR1	0.181323	-0.000949404	1.00655	8.36462	87.3717	0	8.36462	0.225297	21.4058	0	Normalized.LFQ.intensity.
AAK1	0.000110319	0.783757	0.989869	8.69586	1884.33	0.983097	8.54887	0.194999	-11.61	0	Normalized.LFQ.intensity.
RUFY1	10.0477	0.693725	1.03534	24.1643	21.5201	0.369011	8.91687	0.852594	-12.4084	0	Normalized.Intensity.
NSUN2	5.73807	0.830066	1.1574	8.91693	3.65983	1.43983	8.91693	0.609221	-3.67218	0	Normalized.LFQ.intensity.
PTPN18	7.04936	-0.00118382	1.07791	36.2293	18.7288	0.24704	8.9501	0.97895	-10.0884	0	Normalized.Intensity.
APEX1	8.02519	56.3745	114.762	8.99704	11.1657	3.81695	8.99704	0.127063	111.003	0	Normalized.Intensity.
SPCS2	8.40365e-05	-0.00213792	1.62704	9.55697	1240.1	0.943894	9.02076	-0.190005	28.8692	0	Normalized.Intensity.
TXN2	10.216	0.348978	1.78078	9.02712	13.1621	0	9.02712	0.526833	25.9132	0	Normalized.Intensity.
NSF	8.40606	-0.0012645	1.18335	10.8715	4.29684	0.838081	9.1112	0.971806	-7.54099	0	Normalized.LFQ.intensity.
NACA	21.8838	0.145054	1.21449	9.12721	3.90125	1.01968	9.12721	0.915217	0.278263	0	Normalized.LFQ.intensity.
SPTLC1	0.000454037	-0.000523432	1.19813	9.16581	451.756	1.28874	9.16581	0.0698703	13.0533	0	Normalized.LFQ.intensity.
RBM14	0.469286	0.739547	1.00997	16.1159	131.597	0.573256	9.2385	0.192161	4.44941	0	Normalized.LFQ.intensity.
LAD1	-14.8719	1.2003	0.925604	17.7098	47.4259	0.523873	9.27768	0.269484	8.70549	0	Normalized.LFQ.intensity.
DNAJB1	16.8299	0.14694	1.40194	9.63144	6.49968	0	9.63144	0.713143	16.3652	0	Normalized.LFQ.intensity.
SRP14	6.88975	0.926386	1.11691	9.67876	3.55746	1.16645	9.67876	0.507098	-9.50381	0	Normalized.Intensity.
SLC16A1	0.152509	0.695443	1.00048	9.8171	111.058	1.30231	9.8171	0.629393	-17.4433	0	Normalized.LFQ.intensity.
DARS	14.2935	0.779292	2.78548	9.83491	13.9845	3.72025	9.83491	0.442255	35.2137	0	Normalized.Intensity.
CTSD	12.1677	0.0231848	4.1228	59.8876	713.403	0.165064	9.88529	0.327179	55.3641	0	Normalized.Intensity.
HNRNPH2	9.96012	0.287728	3.21944	9.91345	2.59745	2.54764	9.91345	0.548625	38.2818	0	Normalized.Intensity.
DCTN2	7.6516	-0.00170436	1.41492	9.93744	1.05935	3.87186	9.93744	0.900082	7.1602	0	Normalized.Intensity.
RDH11	12.7705	0.594062	0.96793	53.2182	114.651	0.189229	10.0704	0.54518	4.59655	0	Normalized.Intensity.
DCTN1	0.0339838	0.343006	0.999955	10.5173	NA	0.998609	10.5026	0.254026	6.38697	0	Normalized.LFQ.intensity.
SNRPA	9.89649	0.218527	0.868238	10.9505	9.54264	1.0038	10.9505	0.543146	12.227	0	Normalized.Intensity.
TPP1	10.5663	0.380183	1.01565	11.1856	22.8406	1.14306	11.1856	0.275512	22.2146	0	Normalized.Intensity.
DDX23	0.000110026	0.788802	1.00251	11.2391	36195.4	1.03859	11.2391	0.00634899	20.3699	0	Normalized.LFQ.intensity.
ULK4	3.25232e-05	-0.00162945	1.56373	21.2304	4644.85	0.53304	11.3167	-0.146181	31.2361	0	Normalized.Intensity.
BLVRB	14.6996	0.347492	1.49316	51.5536	197.49	0.223154	11.5044	0.394557	30.0741	0	Normalized.Intensity.
CORO1A	11.0503	0.128548	1.06878	306.132	284.323	0.0384208	11.7619	0.512379	20.8425	0	Normalized.Intensity.
MRPS21	0.000157241	-0.00137978	1.47813	11.7945	952.31	2.97994	11.7945	-0.217489	22.1456	0	Normalized.LFQ.intensity.
PIP4K2A;PIP4K2B	0.258449	-0.000943175	1.02283	33.6523	NA	0.36151	12.1656	0.305926	18.6536	0	Normalized.Intensity.
NDUFS1	0.603873	-0.010115	0.97474	15.1839	45.4111	0.802835	12.1902	0.520291	16.1881	0	Normalized.LFQ.intensity.
MYL1	0.112263	0.453433	0.999582	36.5971	869.8	0.340966	12.4784	0.265431	4.61728	0	Normalized.LFQ.intensity.
SEC11A	12.0543	0.0182408	1.23472	26.2912	50.3005	0.482005	12.6725	0.485772	26.6335	0	Normalized.Intensity.
SYMPK	7.78528	1.11411	1.60411	12.9377	21.1615	1.27982	12.9377	0.253417	19.1889	0	Normalized.LFQ.intensity.
TRA2A	0.680047	-0.029107	0.942221	17.7183	24.0492	0.741382	13.136	0.837733	2.25219	0	Normalized.Intensity.
KRT18	12.2014	0.764647	1.32908	23.4483	47.8377	0.567612	13.3095	0.576223	9.79602	0	Normalized.LFQ.intensity.
SEC16A	14.1324	0.918061	1.13777	18.1072	44.6503	0.737163	13.3479	0.348728	1.33036	0	Normalized.LFQ.intensity.
TLK1	10.3831	0.0593802	1.12028	13.3716	NA	0	13.3716	0.803478	9.91363	0	Normalized.Intensity.
ZNF8	0.443568	-0.00102571	0.993015	13.5384	46.1159	0	13.5384	0.542569	13.9184	0	Normalized.Intensity.
GPR89B;GPR89A	0.0605195	-0.00204101	0.988456	13.5477	NA	3.719	13.5477	0.0495064	32.0527	0	Normalized.Intensity.
FAR1	4.76938e-08	-0.000200884	1.18109	47.5299	462195	0.28966	13.7675	0.0260099	25.1722	0	Normalized.Intensity.
ILF2	0.862484	0.722397	1.01978	16.4124	18.7438	0.85666	14.0598	0.836312	-18.5162	0	Normalized.LFQ.intensity.
PXN	12.84	0.17342	0.954937	14.0662	74.4322	0	14.0662	0.578651	15.6678	0	Normalized.LFQ.intensity.
ZNF569	7.78935	-0.00152261	1.24644	14.7281	17.3484	0	14.7281	0.961284	-2.22868	0	Normalized.Intensity.
UNC93B1	12.1235	0.663668	1.07731	22.1414	53.4223	0.666636	14.7602	0.664445	0.880283	0	Normalized.Intensity.
HYPK	15.6842	0.0341824	1.2972	19.1483	58.9736	0.773534	14.8119	0.852737	10.2494	0	Normalized.Intensity.
PTGES3	6.36751	0.956606	1.18979	14.8729	22.5009	1.60049	14.8729	0.310052	3.51884	0	Normalized.LFQ.intensity.
EMC1	52.8009	0.64484	2.11642	15.189	20162.4	0	15.189	0.495446	30.1083	0	Normalized.Intensity.
GNG5	0.189598	0.0133928	0.997277	149.1	NA	0.104448	15.5731	0.22183	18.4552	0	Normalized.Intensity.
MRPS11	0.0172458	0.490177	0.999993	15.6733	NA	1.05148	15.6733	0.348316	-2.83617	0	Normalized.LFQ.intensity.
NDUFA10	14.049	0.139842	1.34054	16.3599	133.93	1.00236	16.3599	0.676035	18.9223	0	Normalized.LFQ.intensity.
CALCOCO2	0.76559	-0.001056	1.02095	16.3912	35.3649	0	16.3912	0.582854	15.509	0	Normalized.LFQ.intensity.
TCOF1	0.000171253	0.892666	0.998919	17.027	10077.5	1.07566	17.027	0.0434159	-9.27546	0	Normalized.LFQ.intensity.
ARHGDIA	6.79276	1.39243	2.03586	26.3523	31.8891	0.652276	17.189	0.186318	27.7287	0	Normalized.Intensity.
PLEC	0.927359	0.751326	1.11948	71.5048	NA	0.245966	17.5877	0.172378	15.5613	0	Normalized.LFQ.intensity.
AP1S1	7.99591	-0.00120574	1.13793	31.8052	5.57083	0.553212	17.595	0.97282	-7.22315	0	Normalized.Intensity.
MRPL15	5.95279	1.08738	1.14015	17.6669	23.8374	2.13811	17.6669	0.0794423	-8.14023	0	Normalized.LFQ.intensity.
HSDL2	2.33747	0.421409	1.12093	69.1635	95.091	0.259557	17.9519	0.472068	16.9199	0	Normalized.Intensity.
ASNS	41.5213	0.297243	0.985995	18.0296	NA	0	18.0296	0.631965	11.4115	0	Normalized.LFQ.intensity.
SRFBP1	13.3319	1.54536	2.10761	18.1066	70.9253	4.71063	18.1066	0.0671086	36.3069	0	Normalized.Intensity.
WFS1	8.80572	0.665588	1.14849	30.437	5.189	0.597072	18.1731	0.830863	-4.91219	0	Normalized.Intensity.
DERL2	0.680642	0.644791	1.03046	28.1184	74.3701	0.647161	18.1971	0.543278	-1.37348	0	Normalized.Intensity.
TMEM41B	12.4341	0.816464	0.997553	18.3245	34.9724	1.23029	18.3245	0.436427	-5.47602	0	Normalized.LFQ.intensity.
GOLGA4	10.6647	0.817499	2.40933	87.2491	232.204	0.210526	18.3682	0.376276	36.2892	0	Normalized.Intensity.
DIMT1	0.000103631	-0.00182963	1.7151	18.6069	2079.49	1.54187	18.6069	-0.238246	29.1381	0	Normalized.LFQ.intensity.
XPNPEP1	1.23367	-0.00208984	1.52563	18.8937	44.403	0	18.8937	0.506854	26.9814	0	Normalized.LFQ.intensity.
MRPL27	3.63289	0.831716	2.00705	19.1353	22.4809	1.17707	19.1353	0.538512	23.591	0	Normalized.Intensity.
MRPL46	10.2963	0.965993	1.36406	19.2079	40.8258	1.53133	19.2079	0.203295	18.6665	0	Normalized.Intensity.
ARL1	10.3379	0.87314	1.63814	67.0767	243.148	0.286796	19.2373	0.337197	25.1381	0	Normalized.Intensity.
CDK17	-0.000228093	1.00002	0.821026	19.2707	29073.1	1.09927	19.2707	0.0960189	-7.59459	0	Normalized.LFQ.intensity.
AP2B1	6.75924	1.00852	1.21066	19.3245	12.6288	1.40727	19.3245	0.487717	-5.50288	0	Normalized.LFQ.intensity.
PIGS	12.0239	-0.00128666	1.14335	19.4356	13.5528	3.85003	19.4356	0.988325	-14.5473	0	Normalized.Intensity.
NDUFAF4	0.263154	0.004141	1.05675	31.7195	NA	0.614563	19.4937	0.185184	24.576	0	Normalized.Intensity.
RFC3	-0.000137338	0.988571	0.819721	31.9255	NA	0.615314	19.6442	0.0372716	2.72563	0	Normalized.LFQ.intensity.
DECR1	11.3833	-0.00230084	1.3568	198.316	686.186	0.0999701	19.8257	0.4572	30.9709	0	Normalized.Intensity.
ANKRD28	13.6481	0.779602	1.08827	19.8266	58.7858	0	19.8266	0.613308	-2.33047	0	Normalized.Intensity.
FAM49B	2.62909	0.177812	1.58083	45.3452	60.3957	0.453507	20.5643	0.293283	28.3972	0	Normalized.Intensity.
RPS13	-0.03671	0.994336	0.993537	20.7359	NA	1.37971	20.7359	4.23236e-06	-11.8476	0	Normalized.LFQ.intensity.
GLUD1	9.07932	0.319645	1.1476	34.2763	55.323	0.612309	20.9877	0.58673	16.4873	0	Normalized.Intensity.
PFDN5	32.0243	0.0787144	0.936149	72.829	1090.64	0.288328	20.9987	0.775802	9.9964	0	Normalized.Intensity.
UFD1L	6.62916	-0.00314864	1.92397	127.426	273.902	0.167593	21.3556	0.781825	23.715	0	Normalized.Intensity.
PPIA	15.3525	0.643349	0.957707	57.438	311.081	0.378634	21.748	0.471612	4.13072	0	Normalized.LFQ.intensity.
ANP32B	10.1537	0.652737	1.15148	25.6528	19.8164	0.850836	21.8264	0.777628	-1.19733	0	Normalized.LFQ.intensity.
SRSF3	0.201293	0.503485	1.00522	22.3796	112.468	1.01353	22.3796	0.58465	-5.82015	0	Normalized.LFQ.intensity.
UQCC2	0.930417	-0.00188788	1.09501	22.4568	46.9648	0	22.4568	0.568952	18.3887	0	Normalized.LFQ.intensity.
DRG1	7.12684	0.00017411	1.15138	34.6571	41.6438	0.650102	22.5306	0.46376	26.8008	0	Normalized.Intensity.
MRPS2	5.43892	1.09429	1.23009	22.8355	25.412	2.33695	22.8355	0.158271	1.57453	0	Normalized.LFQ.intensity.
TMEM245	6.3883	0.49452	0.880219	39.9479	34.236	0.572344	22.864	0.77732	-5.04376	0	Normalized.Intensity.
FAM98B	9.62317	0.326647	1.42353	34.2415	107.248	0.669482	22.9241	0.420601	27.6286	0	Normalized.Intensity.
RPS27	5.87713	0.925814	1.02899	23.8411	18.5421	0.997806	23.7888	0.609324	-22.3878	0	Normalized.LFQ.intensity.
DNAJB12	10.0049	0.644043	1.34428	59.0466	125.626	0.409674	24.1899	0.733065	8.40494	0	Normalized.Intensity.
COPG1	0.822153	0.772718	1.00314	32.1136	25.8986	0.772031	24.7927	0.886902	-26.5373	0	Normalized.LFQ.intensity.
CYB5B	1.13681	-0.014851	1.1629	37.1074	107.157	0.67271	24.9625	0.52493	22.5452	0	Normalized.Intensity.
POLR1C	7.09911	0.904563	2.08503	25.1582	38.8023	5.83815	25.1582	0.521817	24.7001	0	Normalized.Intensity.
TRIM56	8.56391	0.911686	1.16762	27.7537	12.7011	0.919001	25.5057	0.683608	-9.05302	0	Normalized.LFQ.intensity.
BOLA2	12.9955	0.150637	3.42122	63.8246	292.771	0.4004	25.5554	0.343764	51.1616	0	Normalized.Intensity.
FAF2	-0.243669	0.986669	0.585057	28.686	591.94	0.89758	25.748	0.0904523	15.0727	0	Normalized.Intensity.
ALDH18A1	10.6557	0.84623	7.41881	25.9426	83.6357	1.37741	25.9426	0.53348	55.2536	0	Normalized.Intensity.
TRIO	12.3682	0.674051	6.42368	26.2801	66.3337	2.94493	26.2801	0.574375	51.3984	0	Normalized.Intensity.
ITGB1	0.907008	0.00332612	1.23615	36.0498	87.7681	0.734623	26.483	0.403665	24.809	0	Normalized.Intensity.
ACTR3	2.95398	1.29866	1.57778	27.476	70.9957	0.965545	26.5294	0.117383	17.2423	0	Normalized.LFQ.intensity.
NXF1	0.276947	-0.00406777	1.0319	26.648	170.142	0	26.648	0.250988	22.7662	0	Normalized.LFQ.intensity.
APLNR	15.6226	0.38378	0.893382	58.4312	340.471	0.456451	26.6709	0.635354	6.80588	0	Normalized.Intensity.
RBM27	0.10483	-0.0761245	0.995668	38.995	754.881	0.686202	26.7584	0.23212	18.3392	0	Normalized.LFQ.intensity.
SEC62	-0.964361	1.1167	0.811612	26.8618	56.8776	1.13587	26.8618	0.212815	4.91381	0	Normalized.Intensity.
AKR1C1	9.52863	0.795663	1.19681	52.4552	78.0879	0.51676	27.1067	0.517457	6.8389	0	Normalized.LFQ.intensity.
ENOPH1	10.9623	0.841035	1.50549	59.9559	150.766	0.452688	27.1413	0.459525	18.0267	0	Normalized.Intensity.
SLC39A7	4.12561	0.814377	0.997411	28.3918	12.9879	0.960141	27.2602	0.661038	-14.2471	0	Normalized.LFQ.intensity.
TMA16	0.380106	-0.00400979	1.04423	27.266	160.789	0	27.266	0.226173	26.4576	0	Normalized.LFQ.intensity.
CS	2.41942	0.853886	3.16444	39.3816	64.1696	0.696736	27.4386	0.341417	42.5566	0	Normalized.Intensity.
CNPY2	10.5193	3.47144	12.9823	27.4514	49.7626	8.70383	27.4514	0.365548	67.9538	0	Normalized.Intensity.
PPP1CA;PPP1CC;PPP1CB	9.71483	0.883718	1.38945	59.1252	123.499	0.466071	27.5566	0.353992	17.0485	0	Normalized.Intensity.
IQGAP1	5.53704	1.048	1.31841	27.7953	16.5455	1.34812	27.7953	0.411487	2.0718	0	Normalized.LFQ.intensity.
ARFGAP2	9.10674	0.017278	1.4788	110.068	139.131	0.254542	28.0169	0.772419	18.7792	0	Normalized.Intensity.
CLIC4	5.97379	5.76622	15.3858	28.0247	50.3319	3.83054	28.0247	0.245044	73.294	0	Normalized.Intensity.
HARS	-1.54905	3.2255	1.18699	105.812	276.869	0.266013	28.1475	0.307701	41.5891	0	Normalized.Intensity.
FAM167A	59.5638	2.23145	15.7926	28.7122	32.6296	11.8106	28.7122	0.495592	69.8884	0	Normalized.Intensity.
RNH1	7.68514	2.47517	4.77976	29.4088	16.4194	2.95401	29.4088	0.283984	45.787	0	Normalized.Intensity.
NUP214	0.427292	-0.0307107	0.956596	29.5671	156.191	0	29.5671	0.296012	22.8965	0	Normalized.Intensity.
MTHFD1	10.2576	1.12333	2.05575	60.13	130.95	0.495243	29.779	0.382453	26.9988	0	Normalized.LFQ.intensity.
MRC2	91.3964	1.00067	3.77577	29.7894	2.6539	0	29.7894	0.509087	39.9763	0	Normalized.Intensity.
OLA1	1.2523	-0.0078891	1.66429	30.1952	71.1793	0	30.1952	0.456863	31.3753	0	Normalized.Intensity.
NPM1	3.05576	0.668552	1.04785	44.3425	37.7109	0.682273	30.2537	0.673996	-1.27742	0	Normalized.LFQ.intensity.
KTN1	6.4319	1.0916	1.57309	30.3845	15.2285	1.7056	30.3845	0.401515	12.9291	0	Normalized.LFQ.intensity.
MRPL24	0.157057	0.00732987	1.00638	83.1655	1985.27	0.366274	30.4614	0.371638	11.8661	0	Normalized.Intensity.
PAFAH1B3	1.09008	0.0978205	1.09999	30.4766	229.105	0	30.4766	0.276081	25.3842	0	Normalized.Intensity.
CD44	11.7745	0.210954	1.42434	31.1993	31.3253	0.978611	30.532	0.80101	13.5966	0	Normalized.Intensity.
PAF1	7.02247	0.32999	3.66096	30.5415	14.5225	2.02377	30.5415	0.552113	42.2891	0	Normalized.Intensity.
HMGB1	7.40236	0.809797	1.10033	30.9943	13.5605	1.18633	30.9943	0.482008	0.949812	0	Normalized.LFQ.intensity.
COPZ1	34.978	0.206415	1.59835	47.6168	5978.88	0.651816	31.0374	0.701047	22.2205	0	Normalized.Intensity.
ETFA	11.6096	0.283081	2.1343	90.035	222.428	0.344812	31.0452	0.537663	32.9992	0	Normalized.Intensity.
AARS	11.5478	0.210632	1.66527	37.5264	179.086	0.834284	31.3077	0.724941	21.6084	0	Normalized.LFQ.intensity.
CYC1	0.6868	0.477624	1.00291	34.6571	47.7211	0.903745	31.3212	0.785329	-5.75587	0	Normalized.LFQ.intensity.
ITGB4	49.8884	0.369474	3.74552	31.7229	58.4316	1.55982	31.7229	0.577211	41.9897	0	Normalized.Intensity.
PFDN6	9.55436	0.220179	0.996187	89.3413	188.856	0.356076	31.8123	0.866545	1.84317	0	Normalized.Intensity.
PAICS	8.8886	0.889606	1.38363	60.8449	81.9908	0.527385	32.0887	0.393725	15.0895	0	Normalized.LFQ.intensity.
TBCA	14.2764	0.758465	2.21941	57.6005	285.513	0.557387	32.1058	0.389465	34.5251	0	Normalized.LFQ.intensity.
RBM39	-0.000134555	0.999927	0.851945	32.2306	NA	1.2011	32.2306	0.0816241	-9.37653	0	Normalized.LFQ.intensity.
MRPL50	10.0116	0.284001	1.32749	32.8156	52.9017	1.40541	32.8156	0.70621	15.771	0	Normalized.LFQ.intensity.
PRKAR2A	2.45799	0.934484	0.991705	32.874	41.7173	1.57092	32.874	0.32538	-22.912	0	Normalized.LFQ.intensity.
PPM1F	30.9532	0.176318	7.63249	57.9245	25368.6	0.569655	32.997	0.491153	58.9453	0	Normalized.Intensity.
PABPC1;PABPC3	-1.43455e-07	1.00001	0.959668	33.0532	NA	1.82686	33.0532	0.0316098	-23.7757	0	Normalized.LFQ.intensity.
GSTP1	12.3611	0.915762	2.19835	56.0345	183.025	0.597061	33.456	0.460983	29.8212	0	Normalized.LFQ.intensity.
ECM29	8.28996	1.22874	3.19719	33.5049	58.803	1.41713	33.5049	0.262843	44.3978	0	Normalized.Intensity.
PRDX6	13.0048	0.760706	2.28509	59.3926	245.168	0.564263	33.513	0.441601	33.4119	0	Normalized.LFQ.intensity.
EEF1A2	22.0801	0.52773	4.22956	69.5873	957.194	0.48613	33.8285	0.458455	48.9943	0	Normalized.Intensity.
MYO9B	8.0942	-0.0010837	1.06748	34.2081	19.1846	0	34.2081	0.964781	-5.64838	0	Normalized.Intensity.
ALDOA	10.9465	0.967453	1.63531	58.1959	138.52	0.590468	34.3628	0.370794	21.4168	0	Normalized.LFQ.intensity.
CSE1L	5.5504	0.870793	1.1183	34.4916	17.1615	1.49011	34.4916	0.582228	-5.33181	0	Normalized.LFQ.intensity.
TOMM40	10.2274	-0.000144436	2.23053	64.1918	202.753	0.537962	34.5328	0.451099	40.1417	0	Normalized.Intensity.
CHEK1	2.65961e-05	0.878946	0.999988	38.4408	NA	0.899138	34.5636	0.0481893	-7.93906	0	Normalized.LFQ.intensity.
ZNF768	0.128656	-0.00142581	1.00658	43.7845	NA	0.801735	35.1036	0.420719	9.61907	0	Normalized.Intensity.
CDC37	8.34934	0.584074	1.37755	35.867	69.4264	1.25673	35.867	0.71262	10.8665	0	Normalized.LFQ.intensity.
IDH2	1.45032	0.693735	2.68866	94.7077	227.936	0.382172	36.1946	0.317173	40.6106	0	Normalized.Intensity.
NUP50	6.8606	-0.00191674	1.58449	40.8803	80.2633	0.891712	36.4535	0.91191	10.7366	0	Normalized.Intensity.
ZW10	8.42573	0.212705	1.16298	36.4935	68.7741	1.2515	36.4935	0.492171	18.7562	0	Normalized.LFQ.intensity.
SOD1	10.6188	0.473479	1.95992	83.3745	183.65	0.444017	37.0197	0.53477	29.4361	0	Normalized.LFQ.intensity.
B2M	47.4825	0.146859	0.882571	44.1257	13922.3	0.852135	37.601	0.56447	16.0802	0	Normalized.Intensity.
ANP32E	0.356756	-0.0706198	0.985107	65.9793	134.281	0.570165	37.619	0.877739	-3.61501	0	Normalized.LFQ.intensity.
CHMP4B	6.25805	1.06001	1.55427	37.6952	44.4366	1.45264	37.6952	0.3975	14.2257	0	Normalized.LFQ.intensity.
UBA1	7.53619	1.03365	1.29019	59.5238	92.7075	0.633632	37.7162	0.29057	7.38959	0	Normalized.LFQ.intensity.
CTSB	8.05864	0.819469	1.01896	38.2519	23.1483	1.0644	38.2519	0.912955	-26.7479	0	Normalized.LFQ.intensity.
PPME1	7.95855	0.339674	3.6313	38.3913	171.526	2.32216	38.3913	0.383694	48.9078	0	Normalized.Intensity.
NAP1L4	10.17	0.694983	1.10621	38.4867	66.3847	1.28207	38.4867	0.803567	-5.05245	0	Normalized.LFQ.intensity.
EIF2S1	15.4864	0.236805	1.24489	38.5732	14574.9	1.23341	38.5732	0.597962	20.5035	0	Normalized.LFQ.intensity.
EIF2S3;EIF2S3L	7.82301	1.2813	2.37129	38.7956	89.7606	3.82451	38.7956	0.191183	37.9732	0	Normalized.Intensity.
FSCN1	9.42483	0.926327	1.74921	68.0857	150.201	0.574168	39.0926	0.515266	19.7847	0	Normalized.LFQ.intensity.
ATP1B3	27.5023	0.109408	1.82858	91.773	651.633	0.427197	39.2051	0.797273	21.0658	0	Normalized.Intensity.
STRAP	2.57554	0.654004	2.20439	39.2098	65.5103	1.58233	39.2098	0.480153	30.0892	0	Normalized.Intensity.
PPP4C	12.1614	0.825639	0.989104	172.707	515.261	0.227154	39.231	0.358574	-3.43863	0	Normalized.Intensity.
HCCS	6.73766	0.910316	1.60444	90.5712	72.8225	0.435297	39.4254	0.267797	25.5688	0	Normalized.Intensity.
HLA-C;HLA-H	0.522937	0.690782	0.98785	42.1763	81.0096	0.935405	39.4519	0.730827	-14.9584	0	Normalized.LFQ.intensity.
XRCC6	2.88849	1.05624	1.17696	39.6686	88.0346	1.65411	39.6686	0.131589	1.45746	0	Normalized.LFQ.intensity.
EXOC8	-11.6552	1.11078	0.706006	58.1603	133.063	0.684713	39.8231	0.402409	11.2076	0	Normalized.Intensity.
ATP1A1	8.8824	0.899057	1.07697	39.8427	50.7843	1.29074	39.8427	0.724772	-16.1706	0	Normalized.LFQ.intensity.
TIMM23;TIMM23B	0.0999494	0.456924	1.0005	47.6953	794.348	0.837266	39.9337	0.571508	-7.84156	0	Normalized.Intensity.
FLAD1	0.132164	0.963252	1.00297	39.9606	1592.63	1.05292	39.9606	0.00612427	-5.3158	0	Normalized.LFQ.intensity.
GAPDH	11.3158	0.653466	1.89191	64.1271	202.031	0.628139	40.2808	0.523863	26.9113	0	Normalized.LFQ.intensity.
HLA-A - P16188;P30447;P13746;P05534;P04439;Q09160	8.79203	0.881427	1.1235	86.3661	195.202	0.471988	40.7638	0.240685	8.11411	0	Normalized.Intensity.
CFL1	10.4006	0.927682	2.03235	67.4397	208.059	0.604481	40.766	0.436943	27.9625	0	Normalized.LFQ.intensity.
CHD4	1.58647	0.691545	1.10794	40.9767	52.6442	1.06557	40.9767	0.688426	-1.66505	0	Normalized.LFQ.intensity.
DNAJC8	21.0303	0.564996	1.82943	41.0741	76.6118	0	41.0741	0.289199	39.0554	0	Normalized.Intensity.
DDOST	0.229499	0.626581	0.998498	41.4175	433.718	1.72506	41.4175	0.577299	-10.5451	0	Normalized.LFQ.intensity.
FABP5	21.6592	0.880559	9.17361	59.9679	2022.18	0.691996	41.4976	0.373077	66.6876	0	Normalized.Intensity.
ACSL4	7.88082	1.09431	1.87684	66.8548	194.586	0.624154	41.7277	0.306765	26.7049	0	Normalized.Intensity.
TGOLN2	49.517	0.279132	1.60442	42.4607	7391.29	1.17608	42.4607	0.752528	18.9996	0	Normalized.Intensity.
HINT1	13.012	0.552576	1.1736	61.4685	278.749	0.691576	42.5101	0.728667	6.46673	0	Normalized.LFQ.intensity.
FHOD1	8.75361	0.215334	1.12672	927.027	793.899	0.0459907	42.6346	0.639882	14.3986	0	Normalized.Intensity.
LGALS1	9.17569	0.815047	1.65039	59.3587	80.2443	0.718711	42.6618	0.502499	20.5747	0	Normalized.LFQ.intensity.
ALYREF	0.381164	0.966766	1.12747	42.7207	375.567	1.07824	42.7207	0.0219021	14.9681	0	Normalized.LFQ.intensity.
HINT2	46.3919	0.696732	4.13777	42.7706	6882.39	0	42.7706	0.475088	47.0798	0	Normalized.Intensity.
MARCKS	10.7373	0.782725	2.23781	55.8433	226.074	0.770083	43.004	0.484733	31.2268	0	Normalized.Intensity.
ATIC	12.2971	1.00809	2.4643	57.1103	198.24	0.755548	43.1496	0.436045	33.0103	0	Normalized.LFQ.intensity.
MRPL53	26.4152	0.0863993	3.04635	43.3674	318.354	4.14265	43.3674	0.341698	49.3497	0	Normalized.Intensity.
COX6B1	15.3165	0.817009	1.26514	58.4671	366.162	0.743901	43.4937	0.329564	15.8807	0	Normalized.LFQ.intensity.
DLGAP5	0.524444	0.438569	0.991679	43.783	114.529	0	43.783	0.615775	0.997452	0	Normalized.Intensity.
ARHGDIB	6.20657	-0.00173942	1.19677	45.0215	70.3225	0.975053	43.8983	0.901515	6.92247	0	Normalized.LFQ.intensity.
PDS5A	1.31147	0.471991	1.03157	43.9178	76.7232	0	43.9178	0.565336	7.8864	0	Normalized.LFQ.intensity.
VGF	9.10208	0.71707	1.0007	44.3117	110.174	0	44.3117	0.422758	3.93123	0	Normalized.Intensity.
MCM3	6.07621	-0.00227029	1.45877	44.6079	83.163	2.30458	44.6079	0.848683	14.8626	0	Normalized.LFQ.intensity.
ESD	21.7756	0.307575	2.41316	69.7011	602.351	0.64315	44.8282	0.504592	36.0624	0	Normalized.Intensity.
SEC13	6.71118	0.910716	1.07644	45.3106	43.4093	1.12284	45.3106	0.513156	-9.16733	0	Normalized.LFQ.intensity.
CACYBP	6.34035	0.895258	1.264	61.7088	152.103	0.737393	45.5037	0.241148	16.1069	0	Normalized.LFQ.intensity.
SUPT5H	10.4908	1.91021	3.30256	45.8026	264.245	2.91547	45.8026	0.317359	36.7414	0	Normalized.Intensity.
CCT6A	12.2593	0.744267	1.51515	58.796	128.521	0.787928	46.327	0.581455	16.2923	0	Normalized.LFQ.intensity.
EEF2	5.16711	1.13703	1.53012	46.5548	123.637	1.25536	46.5548	0.255262	16.2824	0	Normalized.LFQ.intensity.
TPP2	42.4372	0.155373	1.63305	55.7184	251921	0.842123	46.9217	0.822236	17.1825	0	Normalized.Intensity.
FGFR4	0.0807253	0.00641631	0.99771	47.3071	1040.01	1.07986	47.3071	0.229024	16.0721	0	Normalized.Intensity.
SF3A1	34.852	0.356822	1.23034	47.3444	12614.8	1.38328	47.3444	0.615265	17.2793	0	Normalized.LFQ.intensity.
TUBB4A	8.93528	0.944304	1.1864	60.0599	89.7481	0.800495	48.0777	0.211889	10.1848	0	Normalized.LFQ.intensity.
UBAP2L	9.96006	0.893048	1.04014	56.1048	68.8544	0.857268	48.0969	0.485986	-10.0789	0	Normalized.LFQ.intensity.
S100A11	28.0423	0.346057	1.93904	77.368	NA	0.625977	48.4306	0.517825	29.8885	0	Normalized.LFQ.intensity.
AKAP8L	31.9701	0.0913461	1.20812	67.5533	7438.58	0.717383	48.4616	0.502938	25.8697	0	Normalized.Intensity.
IST1	18.1593	0.010087	1.70933	48.4709	268.686	0	48.4709	0.407251	36.9628	0	Normalized.Intensity.
TRAP1	7.51961	1.01732	1.33775	51.8001	81.4016	0.944806	48.941	0.433293	5.75341	0	Normalized.LFQ.intensity.
ZYX	9.49324	2.29922	5.15715	49.1352	303.468	1.26788	49.1352	0.331381	49.1121	0	Normalized.Intensity.
DUT	6.27211	0.874706	1.14213	117.207	92.3183	0.422781	49.5531	0.362971	4.50912	0	Normalized.LFQ.intensity.
MAP3K15	0.000117874	-0.00111909	1.44815	49.9602	6973.87	0	49.9602	-0.0803847	28.3771	0	Normalized.Intensity.
OTUB1	10.3912	0.274299	1.46225	110.046	164.571	0.45679	50.2677	0.622448	21.4142	0	Normalized.Intensity.
LONP1	7.19262	1.28525	1.53729	50.3097	137.215	1.55439	50.3097	0.0935922	19.4203	0	Normalized.LFQ.intensity.
GRSF1	12.971	0.562221	2.92074	62.0162	259.53	0.823095	51.0453	0.619678	34.9886	0	Normalized.Intensity.
LUC7L2	0.35727	0.716412	0.988942	51.2271	232.698	1.36627	51.2271	0.475705	-9.40131	0	Normalized.LFQ.intensity.
OPA1	-5.07242e-05	0.999871	0.903176	61.6525	254935	0.833093	51.3623	0.0596209	-13.9803	0	Normalized.LFQ.intensity.
YWHAB	9.29693	0.884942	1.18825	55.404	59.857	0.92764	51.395	0.503791	2.27265	0	Normalized.LFQ.intensity.
RPS15	7.64886	1.03046	1.2844	51.4348	73.4689	1.74645	51.4348	0.29278	7.12704	0	Normalized.LFQ.intensity.
SLC25A12	0.986667	0.166247	1.55891	80.2154	158.555	0.643332	51.6051	0.567216	23.2492	0	Normalized.Intensity.
PGK1	12.2951	0.907159	1.88116	57.1645	154.146	0.904551	51.7082	0.444728	25.4674	0	Normalized.LFQ.intensity.
EPHB1	2.39219	0.987003	1.12934	81.6521	115.925	0.633628	51.7371	0.418375	-9.68839	0	Normalized.LFQ.intensity.
DBNL	8.40587	3.2035	8.02852	92.3153	92.2783	0.562176	51.8974	0.3662	56.3598	0	Normalized.Intensity.
ARCN1	8.19313	1.35501	1.60408	51.9139	105.663	1.2242	51.9139	0.191851	11.8032	0	Normalized.LFQ.intensity.
PHYKPL	20.9134	-0.00787757	0.739474	51.922	1340.08	0	51.922	0.620441	14.0807	0	Normalized.Intensity.
PDIA4	7.01566	0.939966	1.19097	52.1021	99.93	1.06204	52.1021	0.443836	0.958586	0	Normalized.LFQ.intensity.
WARS	7.62551	0.98548	1.67223	70.6011	125.704	0.740189	52.2582	0.522918	16.119	0	Normalized.LFQ.intensity.
EDC4	15.6457	0.333732	1.02754	52.3412	260.54	1.47917	52.3412	0.531298	16.2282	0	Normalized.LFQ.intensity.
RUVBL1	7.7907	0.98636	1.24951	52.5473	91.9609	1.30477	52.5473	0.354684	5.20135	0	Normalized.LFQ.intensity.
PKM	8.68376	1.00134	1.69775	72.5757	149.924	0.724727	52.5976	0.312695	24.3114	0	Normalized.LFQ.intensity.
ISOC2	10.8485	1.04558	1.96499	52.6747	169.048	1.15048	52.6747	0.32752	28.8791	0	Normalized.Intensity.
RAB6A;RAB6B	13.2358	0.820387	1.07809	52.7276	132.071	1.67395	52.7276	0.665707	-6.67249	0	Normalized.LFQ.intensity.
CCNE1	6.59092e-05	0.770322	0.999592	90.3588	NA	0.585511	52.9061	0.114063	-4.76311	0	Normalized.LFQ.intensity.
HDGFRP2	16.5048	0.478978	1.56925	53.0446	401.27	1.25418	53.0446	0.76775	14.7332	0	Normalized.Intensity.
SCAMP3	7.43476	0.917555	1.1536	56.1806	47.202	0.944484	53.0617	0.517702	-2.76612	0	Normalized.LFQ.intensity.
CANX	10.9382	0.818777	1.15766	53.1765	80.9977	1.52123	53.1765	0.728598	-4.43733	0	Normalized.LFQ.intensity.
VASP	10.1786	1.0414	1.43272	54.4806	94.4456	0.977684	53.2648	0.385127	11.241	0	Normalized.LFQ.intensity.
SLC7A5	12.5918	0.859134	1.03031	53.3286	114.264	1.20009	53.3286	0.821181	-21.556	0	Normalized.LFQ.intensity.
MAPRE1	4.30036	0.918809	1.15648	53.3488	51.159	1.33202	53.3488	0.253674	6.90575	0	Normalized.LFQ.intensity.
HLA-B - P18463;Q29940;P30493;P30492	12.2148	0.772296	1.00537	60.9323	121.736	0.879033	53.5615	0.822849	-16.1079	0	Normalized.LFQ.intensity.
TPI1	9.00013	0.674256	1.34107	91.3831	74.5834	0.587013	53.6431	0.701824	8.13839	0	Normalized.LFQ.intensity.
CAP1	10.7138	1.18714	1.60246	53.7101	149.402	0	53.7101	0.234827	18.7417	0	Normalized.LFQ.intensity.
TXNDC12	9.09128	0.422856	3.49161	93.1726	93.4118	0.577227	53.7818	0.30846	50.441	0	Normalized.Intensity.
PSMC4	7.65694	1.06609	1.33637	53.9563	71.5587	1.30277	53.9563	0.331424	6.64638	0	Normalized.LFQ.intensity.
NAMPT	14.0424	0.748477	1.59809	54.0384	237.07	0	54.0384	0.335943	27.1566	0	Normalized.Intensity.
FHL2	0.972988	0.422488	2.74311	54.095	820.068	1.66728	54.095	0.298128	41.1384	0	Normalized.Intensity.
YWHAE	16.9131	0.814295	1.02791	54.2808	218.457	1.58571	54.2808	0.775289	-14.992	0	Normalized.LFQ.intensity.
MCM4	9.22515	0.976201	1.30781	54.2959	96.2693	1.31081	54.2959	0.528262	3.02079	0	Normalized.LFQ.intensity.
CPT2	28.1486	0.176083	2.06806	54.3321	8635.1	0	54.3321	0.595933	31.9182	0	Normalized.Intensity.
STMN2	6.87596	0.796411	1.43222	88.4881	54.1746	0.615463	54.4612	0.481761	15.6499	0	Normalized.Intensity.
CHCHD3	10.5007	0.912769	1.01854	54.5788	81.9665	1.95885	54.5788	0.30023	-8.88778	0	Normalized.LFQ.intensity.
TUBA4A	0.112995	0.898031	1.00211	66.1461	2155.37	0.825415	54.5979	0.0186356	0.863636	0	Normalized.LFQ.intensity.
CNDP2	17.5916	0.820399	2.8662	54.6285	425.531	1.36535	54.6285	0.547413	35.0588	0	Normalized.Intensity.
MCM6	9.83127	1.08342	1.33605	54.7812	95.5671	1.14675	54.7812	0.366393	4.0832	0	Normalized.LFQ.intensity.
RNF114	10.1805	0.374941	1.52548	112.188	228.878	0.489337	54.8979	0.505192	24.1115	0	Normalized.Intensity.
SRP19	6.95718	1.07287	1.28115	55.0361	60.1428	1.3567	55.0361	0.247456	5.5819	0	Normalized.LFQ.intensity.
PCNA	12.1704	0.913025	1.11646	60.5191	228.321	0.909404	55.0363	0.520318	-5.46715	0	Normalized.LFQ.intensity.
RPLP2	8.79315	1.12688	1.29436	55.0405	93.4931	2.38968	55.0405	0.126441	9.13283	0	Normalized.LFQ.intensity.
PSME1	50.8606	0.218706	2.00531	55.2089	5.86221	2.09792	55.2089	0.598704	30.7836	0	Normalized.Intensity.
BCAP31	9.22172	1.21799	1.44214	55.4199	107.278	1.24743	55.4199	0.133222	13.8434	0	Normalized.LFQ.intensity.
EFTUD2	12.0418	1.11023	1.67206	55.4428	248.123	1.68667	55.4428	0.152967	28.9589	0	Normalized.Intensity.
UQCRC1	15.8618	0.78241	1.25622	55.4831	233.47	1.29566	55.4831	0.623096	5.96861	0	Normalized.LFQ.intensity.
TMCO1	31.1187	0.511077	1.44499	55.4936	12820.5	1.7126	55.4936	0.582841	19.6979	0	Normalized.Intensity.
ACTR1A	10.6144	0.854696	1.137	55.5203	85.0002	1.56977	55.5203	0.589051	-2.0811	0	Normalized.LFQ.intensity.
GTSF1	6.95492	1.03775	1.58707	80.6948	115.014	0.688206	55.5347	0.28753	20.7605	0	Normalized.Intensity.
BSG	14.0342	0.689776	0.964424	55.7979	172.115	1.44138	55.7979	0.725476	-8.0687	0	Normalized.LFQ.intensity.
SF3A3	-4.05348	1.03102	0.9089	55.8207	85.8	1.3487	55.8207	0.175508	-1.36645	0	Normalized.LFQ.intensity.
RHOA	20.9141	0.623839	1.48984	55.9668	863.162	1.12703	55.9668	0.550208	19.5373	0	Normalized.LFQ.intensity.
XRCC5	9.95465	1.00347	1.29233	56.0098	77.0606	1.20831	56.0098	0.408843	4.88549	0	Normalized.LFQ.intensity.
BZW1	9.92272	0.568175	1.35527	56.1623	NA	0	56.1623	0.255522	30.1986	0	Normalized.Intensity.
FASN	10.8998	0.851096	1.2691	56.2809	89.9206	1.07626	56.2809	0.582802	5.21899	0	Normalized.LFQ.intensity.
TPR	8.84423	1.04886	1.27773	56.3213	85.7652	1.31641	56.3213	0.264089	6.58096	0	Normalized.LFQ.intensity.
GCN1L1	13.2257	0.801907	1.01665	56.4938	117.255	1.37149	56.4938	0.800236	-16.2437	0	Normalized.LFQ.intensity.
GEMIN5	10.324	0.647241	1.27153	56.5865	112.269	1.48996	56.5865	0.243849	25.6421	0	Normalized.Intensity.
HBG2;HBG1	14.2147	0.859726	1.66747	56.6117	242.446	1.25859	56.6117	0.54124	18.6047	0	Normalized.LFQ.intensity.
ANXA1	14.4637	1.3192	3.34954	56.688	319.47	1.5545	56.688	0.294472	44.549	0	Normalized.LFQ.intensity.
GSPT1;GSPT2	20.22	3.031	21.7862	56.7165	1469.26	10.5689	56.7165	0.313167	83.7661	0	Normalized.Intensity.
TXLNA	11.8662	1.81102	3.34874	56.8078	166.075	2.53788	56.8078	0.265929	40.8172	0	Normalized.Intensity.
ST13;ST13P4;ST13P5	12.8948	1.16235	2.58495	56.8163	193.864	2.10428	56.8163	0.419539	33.2019	0	Normalized.LFQ.intensity.
TUBA1B	8.25293	0.949375	0.997768	56.9763	54.5922	1.30441	56.9763	0.441916	-28.5317	0	Normalized.LFQ.intensity.
PRDX1	12.727	1.00816	1.91419	57.006	192.738	1.13263	57.006	0.404477	25.6403	0	Normalized.LFQ.intensity.
PSMD9	10.0864	-0.00146672	1.24827	57.0278	113.781	1.11474	57.0278	0.972252	-4.08509	0	Normalized.LFQ.intensity.
TALDO1	15.4035	4.38825	12.7032	57.0438	377.77	2.07834	57.0438	0.255009	71.7108	0	Normalized.Intensity.
CCT8	10.6958	1.08771	1.46978	57.0802	148.865	1.25554	57.0802	0.326081	13.1404	0	Normalized.LFQ.intensity.
PCMT1	6.15887	1.07376	1.52335	84.5447	91.1902	0.675299	57.093	0.301994	16.3525	0	Normalized.LFQ.intensity.
RAP1B;RAP1A	10.81	0.839329	1.34042	57.2248	127.295	1.20655	57.2248	0.483266	12.0906	0	Normalized.LFQ.intensity.
PSTPIP2	9.77281	-0.00109915	0.80134	57.2777	185.238	0	57.2777	0.922742	-2.37784	0	Normalized.LFQ.intensity.
HSP90B1	9.01598	0.958874	1.4067	57.2893	128.085	1.21299	57.2893	0.535759	8.15236	0	Normalized.LFQ.intensity.
CCT7	8.85165	0.550508	1.27178	95.5763	52.4211	0.600122	57.3575	0.533907	15.924	0	Normalized.LFQ.intensity.
COX5A	21.0834	0.110349	1.46645	57.3764	912.665	1.73947	57.3764	0.742225	19.9035	0	Normalized.LFQ.intensity.
AASDHPPT	11.1317	1.04848	2.00726	57.4158	142.281	0	57.4158	0.409802	26.4366	0	Normalized.Intensity.
APMAP	0.384302	-0.00767803	0.983373	93.8755	596.138	0.613147	57.5595	0.283999	22.7169	0	Normalized.LFQ.intensity.
RTCB	62.7495	0.287259	1.44767	96.9657	157.238	0.59415	57.6122	0.518282	25.4625	0	Normalized.Intensity.
PAPSS1	25.3497	0.151511	1.17149	57.6129	11025.9	0	57.6129	0.813863	11.0154	0	Normalized.LFQ.intensity.
COPB1	5.55234	1.00253	1.06727	57.6833	50.9945	1.10902	57.6833	0.174308	-11.5719	0	Normalized.LFQ.intensity.
ERP29	12.1164	1.10084	2.37227	57.8166	196.01	1.06251	57.8166	0.430438	30.7761	0	Normalized.LFQ.intensity.
PARK7	21.825	0.816726	2.96322	57.9694	1693.95	0	57.9694	0.352178	43.2055	0	Normalized.LFQ.intensity.
RANBP1	11.0291	0.934852	1.5548	58.046	101.582	1.4468	58.046	0.558282	13.2105	0	Normalized.LFQ.intensity.
STIP1	11.6877	0.853685	1.78753	58.1485	163.696	1.56865	58.1485	0.45338	24.3816	0	Normalized.LFQ.intensity.
DPYSL2	9.05425	0.874264	1.5398	58.1527	68.3866	1.08209	58.1527	0.426543	19.2049	0	Normalized.LFQ.intensity.
HSP90AB1	8.98969	0.953435	1.32559	58.3056	108.107	1.27926	58.3056	0.5528	4.19449	0	Normalized.LFQ.intensity.
YWHAQ	4.7817	1.05255	1.18123	68.2822	86.1783	0.855449	58.412	0.345554	-7.76512	0	Normalized.LFQ.intensity.
DTNBP1	14.2105	0.444773	1.9902	58.5405	217.278	0	58.5405	0.39103	35.7112	0	Normalized.Intensity.
HSPA6;HSPA7	10.1833	0.592255	1.23059	83.4484	117.155	0.702417	58.6156	0.830114	1.14569	0	Normalized.Intensity.
FKBP4	9.82508	1.42942	1.96041	58.6946	145.837	1.80014	58.6946	0.192915	25.3951	0	Normalized.LFQ.intensity.
HSPA1B;HSPA1A	11.3645	0.807085	1.08667	58.7455	122.102	1.08153	58.7455	0.802113	-11.6022	0	Normalized.LFQ.intensity.
TMSB4X	-13.2544	7.80333	3.62041	58.7681	252.301	1.41848	58.7681	0.230175	60.5057	0	Normalized.Intensity.
EIF6	13.6881	0.613124	1.14033	59.0329	353.203	1.64534	59.0329	0.571174	9.83291	0	Normalized.LFQ.intensity.
RAN	10.6625	1.08542	1.80776	59.1183	156.176	1.13796	59.1183	0.43438	20.445	0	Normalized.LFQ.intensity.
BID	12.9086	0.12085	27.887	59.2063	360.525	10.0649	59.2063	0.549139	81.9384	0	Normalized.Intensity.
COX4I1	12.5891	0.747734	0.991577	59.5307	180.108	1.02934	59.5307	0.552301	-3.35887	0	Normalized.LFQ.intensity.
PDIA3	10.3507	1.05611	1.65516	59.537	133.914	1.09348	59.537	0.40488	18.1609	0	Normalized.LFQ.intensity.
SMAP	0.149221	0.00393261	1.02591	144.855	NA	0.412358	59.7321	0.266714	14.7633	0	Normalized.Intensity.
ENY2	11.3089	1.40006	3.50833	59.7346	250.263	1.2833	59.7346	0.247393	46.9974	0	Normalized.Intensity.
MSN	9.71423	1.12891	1.82854	59.8274	180.908	1.36368	59.8274	0.365727	22.4384	0	Normalized.LFQ.intensity.
NTPCR	54.1616	0.171649	1.89128	60.1766	330.71	0	60.1766	0.706809	25.7771	0	Normalized.LFQ.intensity.
ATP5D	11.643	0.711204	1.3277	60.665	130.774	1.58289	60.665	0.690527	7.99518	0	Normalized.Intensity.
HBE1	7.73126	0.929923	2.00246	84.7836	86.4712	0.71665	60.7602	0.478761	25.327	0	Normalized.Intensity.
VDAC1	14.6181	0.593234	1.15599	60.7708	254.834	2.25717	60.7708	0.626228	8.94535	0	Normalized.LFQ.intensity.
PCBP2	18.6149	0.855508	3.30264	61.0441	685.639	3.32791	61.0441	0.418689	42.3514	0	Normalized.LFQ.intensity.
CKS2	16.8276	0.314736	1.53723	61.0755	543.594	1.48393	61.0755	0.305178	34.993	0	Normalized.LFQ.intensity.
YWHAZ	7.23852	0.83874	1.02055	80.2336	59.864	0.761492	61.0972	0.710735	-15.3639	0	Normalized.LFQ.intensity.
PSMC2	7.10834	1.0496	1.27429	61.2878	99.0262	1.3596	61.2878	0.444415	-1.0589	0	Normalized.LFQ.intensity.
ZNF667;ZFP37	0.263702	-0.00594284	0.980753	61.3988	446.239	0	61.3988	0.210553	23.3964	0	Normalized.Intensity.
CLIC1	10.687	1.1256	2.05842	61.6142	160.529	1.22684	61.6142	0.483845	23.2452	0	Normalized.LFQ.intensity.
IDH3B	11.523	-0.0017637	1.06488	61.6434	353.168	0	61.6434	0.580721	22.137	0	Normalized.LFQ.intensity.
ABCE1	9.06707	1.39068	1.99961	61.669	121.916	1.1341	61.669	0.291805	22.9942	0	Normalized.LFQ.intensity.
PTRH2	12.4005	-0.00182084	0.858168	62.2694	302.764	0	62.2694	0.753115	11.1459	0	Normalized.Intensity.
NOMO1;NOMO3;NOMO2	10.7378	-0.00133298	1.13561	62.2731	50.9169	1.03976	62.2731	0.985264	-11.5982	0	Normalized.LFQ.intensity.
VDAC3	0.40995	-0.00116522	1.08011	62.4809	NA	2.09765	62.4809	0.266651	24.2357	0	Normalized.LFQ.intensity.
TACO1	11.0276	0.00724753	6.26244	62.6367	251.26	0	62.6367	0.471807	57.9754	0	Normalized.Intensity.
ATP6V1G1	10.7548	-0.00249271	1.42903	62.6786	252.083	0	62.6786	0.534198	29.1333	0	Normalized.LFQ.intensity.
TPD52	8.26787	0.0017997	1.57103	63.2285	142.498	1.15676	63.2285	0.442892	28.8638	0	Normalized.LFQ.intensity.
NDUFB4	0.318593	-0.00123527	0.983298	63.925	382.904	1.93084	63.925	0.50964	12.2516	0	Normalized.Intensity.
CTTN	2.16812	1.11077	1.22468	91.7191	262.593	0.699021	64.1135	0.138969	-0.466562	0	Normalized.LFQ.intensity.
MGEA5	24.6295	0.147827	0.89969	64.1596	1563.94	0	64.1596	0.721793	10.2305	0	Normalized.Intensity.
SLC27A4	11.8338	-0.00250799	1.48265	68.0684	264.236	0.944202	64.2703	0.527614	30.0326	0	Normalized.Intensity.
SAMHD1	0.299581	-0.0235918	0.95672	64.4048	498.843	0	64.4048	0.330962	17.8791	0	Normalized.Intensity.
CCAR2	3.82008	0.809049	1.11851	64.5325	93.6162	1.12045	64.5325	0.617172	-2.20842	0	Normalized.LFQ.intensity.
EIF3I	8.15328	0.963115	1.34888	64.722	81.1072	1.33438	64.722	0.42423	9.41237	0	Normalized.LFQ.intensity.
RPL22L1	17.9646	0.494664	1.00884	176.855	NA	0.367128	64.9284	0.25739	21.5008	0	Normalized.Intensity.
MRPL41	18.5923	0.275121	1.86196	65.1484	803.943	3.84366	65.1484	0.36108	37.3914	0	Normalized.Intensity.
PRDX3	12.1116	-0.0034552	1.89529	65.7106	197.793	1.07749	65.7106	0.76314	24.9174	0	Normalized.LFQ.intensity.
FNTA	2.51502	-0.00676003	1.11519	65.7779	27.4589	0	65.7779	0.922325	2.36209	0	Normalized.Intensity.
KPNA4	6.61786	0.850388	1.16416	65.983	68.1528	1.7279	65.983	0.462723	4.18239	0	Normalized.Intensity.
FKBP5	10.8217	-0.00398053	2.34741	66.4355	142.805	1.48752	66.4355	0.710724	31.2079	0	Normalized.Intensity.
ACLY	9.11362	0.826934	1.3242	67.4242	129.066	0.985388	66.439	0.553979	9.31536	0	Normalized.LFQ.intensity.
CLTB	32.1073	0.680438	2.17294	66.5788	3535.32	10.155	66.5788	0.57536	28.409	0	Normalized.Intensity.
NPEPPS	6.98752	0.87931	1.00626	90.2231	76.7123	0.738051	66.5893	0.24198	-3.7661	0	Normalized.LFQ.intensity.
MRPS26	4.45549	1.01053	1.07186	66.7519	79.8605	2.00513	66.7519	0.250215	-16.9449	0	Normalized.LFQ.intensity.
SCFD1	19.9434	0.329037	2.52405	66.7809	933.808	1.28533	66.7809	0.374514	42.6979	0	Normalized.Intensity.
TBKBP1	0.0603554	0.804204	1.00032	66.8271	2148.91	1.01808	66.8271	0.160905	-10.1253	0	Normalized.LFQ.intensity.
SLC25A6	-0.000215996	1.01082	0.818168	67.0759	NA	1.32552	67.0759	0.0452757	-0.608802	0	Normalized.LFQ.intensity.
HSP90AA1	7.5778	0.937081	1.31298	67.1172	118.596	1.25703	67.1172	0.472068	7.16098	0	Normalized.LFQ.intensity.
PPP5C	14.7982	-0.0071472	4.16119	67.4207	541.78	2.56114	67.4207	0.68846	42.4667	0	Normalized.Intensity.
PRMT1	20.8844	0.378369	2.42707	90.3507	NA	0.747756	67.5603	0.439572	38.6828	0	Normalized.Intensity.
DAP3	0.19548	1.05178	1.05467	67.6867	4556.84	1.38358	67.6867	1.27886e-05	4.61059	0	Normalized.LFQ.intensity.
PSMA5	11.1574	-0.00190211	1.14923	67.6974	217.782	0	67.6974	0.567708	23.9896	0	Normalized.LFQ.intensity.
NCAPH	0.568886	0.385416	1.08174	67.9245	364.318	0	67.9245	0.345466	15.5689	0	Normalized.Intensity.
ABCD3	3.66741	1.06673	1.18575	67.9489	185.08	1.18692	67.9489	0.091819	5.42571	0	Normalized.LFQ.intensity.
CKS1B	13.0937	-0.00184454	1.0865	68.2564	348.527	0	68.2564	0.57759	22.6158	0	Normalized.LFQ.intensity.
PFKL	12.1525	-0.00165254	1.01844	68.505	284.044	0	68.505	0.589043	21.0269	0	Normalized.LFQ.intensity.
TUFM	5.7947	0.718943	1.21675	83.3166	56.6383	0.823702	68.628	0.710183	2.57948	0	Normalized.LFQ.intensity.
ATP5I	7.97136	0.62832	1.11692	101.744	35.1206	0.681078	69.2956	0.549659	8.30852	0	Normalized.Intensity.
POLR2E	12.3473	1.04491	3.15865	69.4381	318.288	5.71305	69.4381	0.56997	34.837	0	Normalized.Intensity.
MDH1	30.7858	0.503752	1.49007	294.942	806.926	0.235465	69.4484	0.45653	23.9988	0	Normalized.Intensity.
CCT5	8.60324	1.17304	1.76028	69.5736	143.333	1.61813	69.5736	0.364384	19.2091	0	Normalized.LFQ.intensity.
PPT1	0.529096	-0.0362031	1.05753	173.228	689.769	0.401657	69.5783	0.49336	18.46	0	Normalized.LFQ.intensity.
SMC2	8.43975	0.783799	1.04939	85.5645	74.3072	0.816125	69.8313	0.705571	-8.41627	0	Normalized.LFQ.intensity.
RAB10	9.5767	0.635404	1.06594	75.8117	67.1529	0.921966	69.8958	0.879251	-9.32149	0	Normalized.LFQ.intensity.
TEX264	0.0913012	0.754816	0.999962	70.1038	4067.02	1.56114	70.1038	0.14698	-4.2889	0	Normalized.LFQ.intensity.
HSD17B10	38.5104	1.32202	11.4509	70.2282	11140.3	3.47095	70.2282	0.388511	69.4977	0	Normalized.Intensity.
FLNA	4.66005	1.11253	1.24856	70.2573	129.512	1.46474	70.2573	0.186692	0.678289	0	Normalized.LFQ.intensity.
TP53RK	8.06496e-08	0.862535	1.00001	70.5274	NA	1.30576	70.5274	0.0341215	-2.41929	0	Normalized.LFQ.intensity.
TUBB2A	0.0332321	0.86344	1.00005	85.8983	8689.68	0.824244	70.8011	0.0674902	-8.55883	0	Normalized.LFQ.intensity.
TK1	8.64539	-0.223583	3.63878	70.9876	129.787	3.19617	70.9876	0.407364	50.4929	0	Normalized.Intensity.
CCT3	7.21342	0.945018	1.2942	78.5691	79.5322	0.9046	71.0736	0.43334	6.93984	0	Normalized.LFQ.intensity.
RAB1A	8.84294	0.661918	0.970717	87.3983	72.8812	0.813738	71.1193	0.75966	-8.23804	0	Normalized.LFQ.intensity.
PSME3	5.5983	-0.068595	1.16725	71.1225	61.1514	1.13078	71.1225	0.272438	30.0652	0	Normalized.LFQ.intensity.
HSPA9	6.76497	0.974535	1.24526	71.3609	75.3431	1.03861	71.3609	0.407666	3.4586	0	Normalized.LFQ.intensity.
RPN2	9.17951	0.822015	1.0997	71.8784	132.466	1.71495	71.8784	0.439186	2.91687	0	Normalized.LFQ.intensity.
ACAA2	20.1125	0.501149	3.44882	71.9539	475.697	0	71.9539	0.324426	50.0359	0	Normalized.Intensity.
CCNY	0.265801	-0.000856359	1.02158	72.4502	NA	0	72.4502	0.362229	16.1779	0	Normalized.Intensity.
CYB5R3	80.0672	0.194169	1.71575	72.6802	407236	1.62421	72.6802	0.687543	24.3961	0	Normalized.LFQ.intensity.
HSPH1	7.95946	1.05409	1.60666	73.059	114.23	1.03542	73.059	0.473469	13.9614	0	Normalized.LFQ.intensity.
NSRP1	0.717554	0.0714573	1.06682	73.1241	285.81	0	73.1241	0.175476	24.2874	0	Normalized.LFQ.intensity.
RAB8A	9.79333	0.759376	1.27765	78.97	222.816	0.930502	73.4817	0.626501	7.15237	0	Normalized.LFQ.intensity.
ACAD11	7.15505	0.0118948	1.15056	113.474	209.277	0.647653	73.4919	0.956412	-2.29882	0	Normalized.Intensity.
UGP2	46.2777	0.583276	5.01782	73.6386	9278.92	0	73.6386	0.549192	48.9835	0	Normalized.Intensity.
MGA	2.85732e-06	0.100025	1.16615	74.2277	66090.7	0	74.2277	0.0204552	20.0258	0	Normalized.LFQ.intensity.
ZMPSTE24	10.0137	0.780899	1.28806	74.3498	158.88	1.11337	74.3498	0.377573	16.0473	0	Normalized.LFQ.intensity.
AK2	15.906	0.507777	2.75149	74.4192	161.352	0	74.4192	0.323211	43.833	0	Normalized.LFQ.intensity.
RAB5C	10.2454	0.764163	1.17997	80.8265	158.177	0.921845	74.5094	0.446914	9.72686	0	Normalized.LFQ.intensity.
NUDC	5.8677	1.47858	1.81635	75.3	155.822	1.59687	75.3	0.111213	22.5376	0	Normalized.LFQ.intensity.
C9orf89	20.6441	0.195962	1.32364	75.3992	334.567	1.20604	75.3992	0.271616	34.6722	0	Normalized.Intensity.
SFXN3	6.40863	-0.149955	1.31232	75.8989	86.0265	2.64766	75.8989	0.231529	39.4538	0	Normalized.Intensity.
RPS12	6.10447	0.98534	1.11776	76.0674	85.8769	2.51708	76.0674	0.264617	-3.76954	0	Normalized.LFQ.intensity.
PSME2	10.9129	0.805886	2.49109	76.0846	201.712	1.10112	76.0846	0.484274	33.5217	0	Normalized.LFQ.intensity.
OGDH	20.0558	0.146817	0.88143	474.252	9698.98	0.160496	76.1156	0.35948	22.6372	0	Normalized.Intensity.
PTBP1	4.31272	1.14047	1.37548	76.3563	142.051	1.15944	76.3563	0.12762	14.3975	0	Normalized.LFQ.intensity.
HSPE1	63.9659	0.745263	2.62295	79.3261	8344.95	0.966957	76.705	0.427988	37.9101	0	Normalized.LFQ.intensity.
HSPD1	8.10957	0.923615	1.51711	77.2296	95.6169	1.1208	77.2296	0.509991	13.8282	0	Normalized.LFQ.intensity.
MOB1A;MOB1B	7.23961	0.840591	1.61496	77.3087	121.184	1.46028	77.3087	0.489728	19.2713	0	Normalized.Intensity.
PRDX2	11.0005	0.77786	2.02427	77.4735	152.341	2.97336	77.4735	0.450432	28.3466	0	Normalized.LFQ.intensity.
ARHGEF2	1.21443	2.29388	9.14622	77.6004	328.641	7.28817	77.6004	0.191705	68.2363	0	Normalized.Intensity.
BANF1	39.4199	0.751788	1.11794	77.6156	1308.76	0	77.6156	0.347332	11.5309	0	Normalized.LFQ.intensity.
LPXN	1.05445	-0.00414776	1.94417	77.6665	133.75	0	77.6665	0.664078	25.9132	0	Normalized.Intensity.
NSFL1C	9.38563	1.86493	5.35687	78.2069	162.966	2.43876	78.2069	0.315242	53.1395	0	Normalized.Intensity.
ATP5B	9.70017	0.750116	1.15065	78.6699	114.212	1.22245	78.6699	0.649288	1.62977	0	Normalized.LFQ.intensity.
SLC25A1	1.00243	0.547488	1.10527	91.9559	81.2591	0.858377	78.9328	0.864572	-7.35525	0	Normalized.LFQ.intensity.
GART	7.24448	0.953107	1.72522	85.4939	81.7606	0.926442	79.2051	0.405828	22.0246	0	Normalized.LFQ.intensity.
SF3B4	22.6261	-0.00237846	1.33448	79.3103	1248.52	1.97088	79.3103	0.375017	33.729	0	Normalized.Intensity.
P4HB	6.37749	0.943059	1.34078	79.3422	74.7088	1.51557	79.3422	0.592221	3.41111	0	Normalized.LFQ.intensity.
NAA10	2.15024	0.900248	1.98646	170.185	292.241	0.467063	79.4872	0.411556	26.8288	0	Normalized.Intensity.
HSPB1	8.11187	0.691137	1.20746	91.886	66.928	0.865207	79.5003	0.840425	-3.75302	0	Normalized.LFQ.intensity.
THUMPD1	1.73516	0.708354	1.04202	175.677	276.108	0.45405	79.7661	0.611192	-2.20885	0	Normalized.Intensity.
ARMC6	0.40654	1.23112	1.23246	85.9123	7136.08	0.929626	79.8663	2.95294e-06	8.59615	0	Normalized.LFQ.intensity.
KHSRP	5.90497	0.927996	1.20276	85.277	51.3833	0.936908	79.8967	0.551274	-1.93808	0	Normalized.LFQ.intensity.
TPX2	14.4072	-0.00412381	1.16538	212.552	409.836	0.37702	80.1364	0.925517	4.01577	0	Normalized.Intensity.
LMNA	5.29147	0.969439	1.17047	81.4249	83.3582	0.987312	80.3918	0.361167	-0.537998	0	Normalized.LFQ.intensity.
EEF1D	6.76533	0.920831	1.44328	80.4729	77.3314	1.24961	80.4729	0.60474	7.85397	0	Normalized.LFQ.intensity.
SNRPD1	16.4978	0.523377	1.02417	164.371	506.327	0.491027	80.7108	0.796459	-0.791396	0	Normalized.Intensity.
USP5	2.91767	3.77578	10.9164	80.712	110.733	5.05054	80.712	0.389845	62.1562	0	Normalized.Intensity.
ERBB2IP	12.7724	0.13836	1.27417	244.654	812.998	0.330801	80.9319	0.489615	26.2656	0	Normalized.Intensity.
IARS	9.31948	0.727285	1.42736	81.0716	111.394	1.82185	81.0716	0.680751	10.3038	0	Normalized.LFQ.intensity.
HBZ	8.92864	0.87102	1.34657	81.1712	162.413	1.42956	81.1712	0.624162	5.56489	0	Normalized.LFQ.intensity.
SET;SETSIP	9.77666	0.595341	1.42911	81.5751	152.597	1.22693	81.5751	0.592363	16.9055	0	Normalized.LFQ.intensity.
HSPA8	9.6303	0.807821	1.16407	81.8749	111.518	1.08024	81.8749	0.744893	-4.69544	0	Normalized.LFQ.intensity.
AGK	33.15	0.213219	1.09863	96.3744	468.399	0.850811	81.9964	0.387024	25.2135	0	Normalized.Intensity.
RAC2	8.07563	0.67452	1.26997	107.299	67.3752	0.769525	82.5697	0.682749	6.83562	0	Normalized.LFQ.intensity.
PRPF19	9.12379	0.443252	1.04869	98.9273	30.3264	0.838217	82.9225	0.681489	7.11547	0	Normalized.Intensity.
CALR	7.82361	0.871055	1.38844	82.9524	67.9059	1.50655	82.9524	0.670624	5.10111	0	Normalized.LFQ.intensity.
HSPA4	6.52238	1.17411	1.78323	83.2189	86.324	1.21902	83.2189	0.339695	20.3284	0	Normalized.LFQ.intensity.
MRPS17	8.39794	0.812418	1.01144	83.3574	86.0713	1.51849	83.3574	0.73721	-14.9473	0	Normalized.LFQ.intensity.
SLC43A3	11.7964	0.108559	2.45787	83.7018	233.798	0	83.7018	0.595576	35.4742	0	Normalized.Intensity.
PCBP1	6.85299	0.901773	1.36658	83.8534	72.9643	1.11549	83.8534	0.462415	10.8363	0	Normalized.LFQ.intensity.
ATP5L	77.4848	0.149257	1.36855	83.8716	2811.03	1.46143	83.8716	0.776072	16.3134	0	Normalized.LFQ.intensity.
EIF5A;EIF5A2;EIF5AL1	7.32724	1.29905	2.29848	84.2395	102.182	1.38055	84.2395	0.329054	29.6945	0	Normalized.LFQ.intensity.
MDH2	10.7711	0.532145	1.78291	84.5382	227.35	0	84.5382	0.519037	26.7716	0	Normalized.LFQ.intensity.
TCP1	7.08065	0.982132	1.64885	85.3978	62.4099	1.26439	85.3978	0.52226	15.1414	0	Normalized.LFQ.intensity.
MRPS27	3.87852	1.00779	1.13148	85.7813	65.8274	1.79446	85.7813	0.502647	-14.7682	0	Normalized.LFQ.intensity.
VCP	6.69403	1.14073	1.67343	86.2621	75.5906	1.51358	86.2621	0.315569	18.8244	0	Normalized.LFQ.intensity.
KIF5B	7.24624	0.769329	1.31931	117.81	67.8465	0.733578	86.423	0.721401	3.9396	0	Normalized.LFQ.intensity.
RNGTT	32.9384	0.000588515	1.20973	531.413	344709	0.162863	86.5475	0.575569	23.676	0	Normalized.Intensity.
CAPZB	5.97516	0.854022	1.03649	196.58	227.444	0.44068	86.6289	0.389397	-3.01922	0	Normalized.LFQ.intensity.
COMT	24.2103	0.323293	1.27328	99.2908	334.792	0.874927	86.8722	0.61679	17.8133	0	Normalized.LFQ.intensity.
RPN1	9.50928	0.800984	1.0404	87.142	91.7353	1.55098	87.142	0.726721	-11.22	0	Normalized.LFQ.intensity.
SGTA	8.17503	0.538068	2.97092	87.1889	93.0557	2.27174	87.1889	0.408242	42.5906	0	Normalized.Intensity.
KPNB1	5.80836	1.05097	1.40111	87.333	64.488	1.56225	87.333	0.463678	5.53782	0	Normalized.LFQ.intensity.
XPO1	8.06412	0.845453	1.08473	87.4787	68.3712	1.42407	87.4787	0.809309	-15.5242	0	Normalized.LFQ.intensity.
SDHA	6.48134	1.04728	1.37816	87.7144	73.712	1.21478	87.7144	0.301146	10.8125	0	Normalized.LFQ.intensity.
LTA4H	14.5278	-0.000895933	0.977149	187.031	432.067	0.469756	87.8588	0.992339	-20.2539	0	Normalized.Intensity.
MCM7	6.66997	1.01735	1.46442	88.1955	56.7848	1.52645	88.1955	0.527054	7.67383	0	Normalized.LFQ.intensity.
IMPDH2	9.43147	-0.00219268	4.46104	88.3659	110.279	1.95558	88.3659	0.430705	52.0183	0	Normalized.Intensity.
TIMM44	6.73868	1.17695	1.71687	88.8244	85.3684	0	88.8244	0.284759	20.3231	0	Normalized.LFQ.intensity.
SPR	0.000143821	0.934011	0.999695	88.8815	119432	1.51929	88.8815	0.031096	-14.7826	0	Normalized.LFQ.intensity.
TMED10	7.32469	0.790281	1.42644	89.6971	46.9115	1.36197	89.6971	0.71318	6.79144	0	Normalized.LFQ.intensity.
ANXA4	16.8361	0.0945183	1.04133	105.122	211.913	0.854481	89.8244	0.933184	-1.56599	0	Normalized.Intensity.
NDUFB10	19.7783	0.336308	1.16056	96.4212	NA	0.93607	90.257	0.725492	10.8801	0	Normalized.LFQ.intensity.
EIF4A1;EIF4A2	6.64966	1.20638	1.7828	90.5249	78.8037	1.44737	90.5249	0.311903	20.2918	0	Normalized.LFQ.intensity.
ATP5A1	8.11655	0.856853	1.05381	91.1558	54.4887	1.51004	91.1558	0.639024	-11.2687	0	Normalized.LFQ.intensity.
SSB	2.83503	1.06989	1.09793	91.335	183.236	1.67493	91.335	0.0789814	-19.5676	0	Normalized.LFQ.intensity.
ATP5E;ATP5EP2	10.5108	0.505006	1.29838	92.0282	113.658	0.994074	91.4829	0.668119	12.6939	0	Normalized.Intensity.
HNRNPK	6.00912	0.960237	1.42568	92.4919	60.0855	1.04557	92.4919	0.402018	12.8392	0	Normalized.LFQ.intensity.
SH3BGRL3	7.28787	0.957181	2.27478	95.5127	47.8591	0.969774	92.6258	0.444583	29.983	0	Normalized.LFQ.intensity.
GANAB	6.06969	0.876131	1.2417	92.7423	43.4189	1.12374	92.7423	0.594953	1.45952	0	Normalized.LFQ.intensity.
NQO1	7.24224	0.717858	1.20911	92.9477	40.3653	1.11286	92.9477	0.659725	4.2982	0	Normalized.LFQ.intensity.
ATP5H	8.96238	0.552552	1.23726	93.1103	70.6077	1.86977	93.1103	0.687664	9.16541	0	Normalized.LFQ.intensity.
RAB2A	13.8768	0.422911	1.38592	93.214	801.116	1.03227	93.214	0.640505	17.3064	0	Normalized.LFQ.intensity.
EIF2B4	0.800142	-0.00251214	1.67289	93.4437	395.773	0	93.4437	0.49592	27.935	0	Normalized.LFQ.intensity.
GOT1	0.10589	-0.0155532	0.984242	515.6	19813.7	0.182096	93.8886	0.150017	20.2596	0	Normalized.Intensity.
C4orf36	0.000441241	-0.00103794	1.17675	93.9933	6291.42	1.81365	93.9933	0.0459461	18.7223	0	Normalized.Intensity.
TIMM9	8.69898	0.625851	1.10814	94.834	51.7942	1.70516	94.834	0.672512	3.43868	0	Normalized.LFQ.intensity.
CDC42	7.41487	0.762673	1.32826	95.2831	33.2067	1.07228	95.2831	0.651372	7.13793	0	Normalized.LFQ.intensity.
BZW2	6.95881	1.23477	2.97743	95.4005	57.2724	1.0347	95.4005	0.467105	34.197	0	Normalized.Intensity.
YTHDC2	-0.000207206	1.00474	0.627067	103.286	NA	0.926021	95.645	0.164886	-0.15065	0	Normalized.LFQ.intensity.
RUVBL2	5.65257	1.06346	1.26716	95.9631	69.1088	1.44239	95.9631	0.303795	1.81423	0	Normalized.LFQ.intensity.
EIF3H	8.30594	1.72828	6.85972	96.2617	69.7888	1.0653	96.2617	0.279788	60.9626	0	Normalized.Intensity.
DHCR24	7.38095	0.73582	0.954231	101.573	22.5106	0.947888	96.2797	0.741776	-13.8893	0	Normalized.LFQ.intensity.
AIMP1	9.34041	0.647079	2.66726	96.6322	58.1272	1.51445	96.6322	0.387607	39.789	0	Normalized.Intensity.
TIAL1	9.01913	-0.00139579	1.13175	96.8647	49.3482	2.77361	96.8647	0.416417	28.2752	0	Normalized.Intensity.
S100A6	9.6574	0.573783	1.95767	97.0904	54.4051	0	97.0904	0.411171	31.7567	0	Normalized.LFQ.intensity.
CRKL	23.3897	0.181899	2.1654	97.5808	NA	0	97.5808	0.616182	31.1374	0	Normalized.Intensity.
DENR	8.62647	0.685745	2.53464	97.6286	43.6591	1.16305	97.6286	0.487698	34.104	0	Normalized.Intensity.
G6PD	5.48883	1.4595	2.16744	99.0442	78.5502	1.82451	99.0442	0.283535	25.1062	0	Normalized.LFQ.intensity.
NUDT21	100.707	0.364104	2.13994	99.4854	23.0789	0	99.4854	0.59858	29.708	0	Normalized.Intensity.
LAMTOR5	11.5375	0.286404	1.41473	99.8476	36.1926	0	99.8476	0.339448	31.1538	0	Normalized.Intensity.
SCOC	9.76918	0.295407	2.29957	99.9677	20.5698	0	99.9677	0.640321	30.2975	0	Normalized.Intensity.
CLPTM1L	7.28616	0.0070669	3.31001	100.713	47.5971	2.03424	100.713	0.321521	48.7849	0	Normalized.Intensity.
SYAP1	10.8762	0.264511	1.79136	100.868	27.0789	0	100.868	0.714694	22.0992	0	Normalized.Intensity.
MAPK9	7.90419	0.897517	1.01957	100.88	46.037	1.12956	100.88	0.36026	-9.7015	0	Normalized.LFQ.intensity.
MYL4	6.06871	0.610695	0.91656	326.832	287.605	0.308672	100.884	0.357652	6.34705	0	Normalized.LFQ.intensity.
PRKCSH	10.9288	0.441984	1.21376	101.451	41.097	1.53876	101.451	0.520043	17.629	0	Normalized.LFQ.intensity.
SYF2	0.753584	-0.00163819	1.41344	214.057	NA	0.475455	101.774	0.42693	24.3553	0	Normalized.Intensity.
CDK1	0.504811	0.997929	0.999758	102.884	NA	1.3649	102.884	5.71162e-05	-9.95771	0	Normalized.LFQ.intensity.
GNL2	5.7742	0.604136	0.997598	426.224	577.999	0.242144	103.208	0.455659	7.45667	0	Normalized.Intensity.
HYOU1	6.33184	0.905451	1.50163	103.738	50.575	1.33876	103.738	0.467519	14.8579	0	Normalized.LFQ.intensity.
BABAM1	1.63873e-05	0.0333663	1.17503	104.278	32279.6	1.15429	104.278	0.0631813	15.4427	0	Normalized.Intensity.
PPIL2	9.29308	0.00022095	1.04824	105.069	78.6956	0	105.069	0.968151	-6.84017	0	Normalized.Intensity.
SNW1	-7.85931	1.01999	0.622145	337.442	484.463	0.313402	105.755	0.26787	14.9022	0	Normalized.LFQ.intensity.
TMEM33	10.7027	0.161943	0.881793	106.995	152.471	1.41858	106.995	0.647211	11.7427	0	Normalized.Intensity.
IGBP1	11.1249	0.328789	1.05998	108.142	130.946	0	108.142	0.677763	10.8325	0	Normalized.Intensity.
BTF3	0.668184	-0.000546494	1.23883	196.595	599.141	0.55416	108.945	0.620546	16.6245	0	Normalized.LFQ.intensity.
PPM1G	1.39706	0.575848	0.926201	154.023	128.383	0.70748	108.968	0.814841	-11.1604	0	Normalized.LFQ.intensity.
UIMC1	9.09965	0.461394	1.44805	110.46	121.953	1.78207	110.46	0.387354	27.1901	0	Normalized.Intensity.
TFRC	5.33691	0.848119	1.10041	110.655	191.136	1.12808	110.655	0.480223	-1.04099	0	Normalized.LFQ.intensity.
EIF4G1	5.03261	0.875567	1.17885	111.295	68.1351	1.08306	111.295	0.45326	3.21806	0	Normalized.LFQ.intensity.
EIF3A	3.18279	0.952933	1.15495	112.311	125.786	1.14395	112.311	0.433255	-3.60708	0	Normalized.LFQ.intensity.
RPS29	-0.000269507	0.998019	0.8407	115.653	NA	1.20505	115.653	0.0279005	2.37368	0	Normalized.LFQ.intensity.
SAMM50	0.151474	0.681585	1.00051	115.94	3177.63	1.69434	115.94	0.372646	-9.16726	0	Normalized.LFQ.intensity.
CPS1	6.74517	-0.00178159	1.5081	118.226	104.775	0	118.226	0.930428	7.30319	0	Normalized.LFQ.intensity.
CTSZ	1.55576	1.03652	1.13746	118.874	NA	1.35835	118.874	0.173973	-5.79205	0	Normalized.LFQ.intensity.
ZC3HAV1	4.62833	0.83586	0.952707	127.121	131.292	0.960608	122.114	0.723519	-24.1499	0	Normalized.LFQ.intensity.
LRRC47	0.742023	-0.0016079	1.25486	122.877	468.41	0	122.877	0.35784	28.0584	0	Normalized.LFQ.intensity.
FEN1	1.14652	0.532776	4.45801	124.703	378.542	1.19266	124.703	0.318771	51.69	0	Normalized.Intensity.
LMNB1	2.2658	0.94693	1.29796	125.071	129.019	1.5193	125.071	0.616527	-0.811609	0	Normalized.LFQ.intensity.
SV2A	2.37851	0.793264	1.51283	212.753	291.636	0.590333	125.595	0.468513	17.3929	0	Normalized.Intensity.
EPCAM	3.18653	0.613595	1.04701	292.011	89.7399	0.431613	126.036	0.925909	-15.5112	0	Normalized.Intensity.
CAMK2B	1.00707	0.755172	1.12052	265.914	685.417	0.47664	126.745	0.491722	1.56541	0	Normalized.LFQ.intensity.
CISD3	7.70561	0.732157	1.00097	344.711	393.455	0.368237	126.935	0.318485	5.67129	0	Normalized.Intensity.
DCAF7	0.532773	-0.00178234	1.10893	127.807	709.067	1.38125	127.807	0.313709	25.6875	0	Normalized.LFQ.intensity.
DDX17	0.78135	0.847822	1.087	129.48	471.949	1.09776	129.48	0.465663	-6.05616	0	Normalized.LFQ.intensity.
ATP2A2	0.354439	0.872968	0.995447	131.142	672.932	1.233	131.142	0.545235	-26.8886	0	Normalized.LFQ.intensity.
QTRTD1	10.1151	0.466292	1.1981	320.838	341.162	0.412486	132.341	0.583757	13.7492	0	Normalized.Intensity.
PA2G4	1.00597	0.109699	1.38208	133.892	683.747	1.39011	133.892	0.155204	27.6687	0	Normalized.LFQ.intensity.
GSKIP	0.655543	-0.00226109	1.87931	538.887	NA	0.248603	133.969	0.355698	30.5852	0	Normalized.Intensity.
SHMT2	2.18736	1.09576	1.27109	137.874	388.37	0.986499	136.012	0.197091	3.52705	0	Normalized.LFQ.intensity.
GNB2L1	1.71501	0.732725	1.11682	185.974	335.499	0.745811	138.702	0.469015	5.45175	0	Normalized.LFQ.intensity.
PSMD11	13.5315	-0.00269935	1.70236	207.99	496.538	0.674636	140.318	0.823059	19.6798	0	Normalized.Intensity.
NDUFA5	2.21836	0.561868	1.11974	250.299	466.178	0.565327	141.501	0.369269	16.2348	0	Normalized.LFQ.intensity.
MRPL21	0.142663	0.754362	1.00331	141.66	2764.13	1.40184	141.66	0.044458	8.83523	0	Normalized.LFQ.intensity.
CNBP	8.07386	0.749788	1.23764	149.169	135.07	0.956496	142.679	0.768256	0.0836534	0	Normalized.LFQ.intensity.
NARS	3.69712	0.235108	5.04969	142.782	197.399	2.53465	142.782	0.617458	46.7376	0	Normalized.Intensity.
RAD23B	1.89325	0.273556	1.89569	143.325	182.626	0	143.325	0.571085	25.6942	0	Normalized.LFQ.intensity.
PPP2R1A	5.57472	0.943534	1.28417	143.751	243.068	1.24932	143.751	0.44103	6.23428	0	Normalized.LFQ.intensity.
CLASP2	9.75965	0.676881	0.962637	249.298	361.906	0.579929	144.575	0.359564	6.00555	0	Normalized.LFQ.intensity.
SDHB	1.2523	0.991094	1.55881	190.492	533.523	0.760078	144.789	0.335314	16.5341	0	Normalized.LFQ.intensity.
PDCD6	0.253611	-0.000903126	0.989541	169.67	2036.7	0.855953	145.23	0.324422	16.7429	0	Normalized.LFQ.intensity.
EPRS	1.78446	1.02823	1.2219	149.498	483.928	1.45379	149.498	0.440165	-5.62224	0	Normalized.LFQ.intensity.
CALM1	6.94247	0.95641	1.37301	151.678	214.267	1.02943	151.678	0.412586	11.1429	0	Normalized.LFQ.intensity.
HMGB3	0.148358	0.00662836	1.02532	153.041	NA	1.82127	153.041	0.178612	19.2854	0	Normalized.LFQ.intensity.
RAB1B;RAB1C	0.654873	0.937343	1.06081	167.8	646.275	0.913369	153.263	0.287959	-12.3405	0	Normalized.LFQ.intensity.
MT-CO2	1.20191	0.690546	1.09816	154.04	195.566	1.87374	154.04	0.669709	-2.00043	0	Normalized.LFQ.intensity.
RAVER1	74.25	0.443551	1.10675	154.061	10	0	154.061	0.390676	20.5472	0	Normalized.Intensity.
SLMAP	12.3051	-0.00180895	1.33156	154.308	929.042	3.60174	154.308	0.518217	28.417	0	Normalized.LFQ.intensity.
PSMD12	2.0915	0.79758	1.47285	155.097	244.428	1.05041	155.097	0.443486	17.0756	0	Normalized.Intensity.
OXA1L	0.0579223	0.719636	1.00008	155.201	6929.78	1.18042	155.201	0.14191	-2.81939	0	Normalized.LFQ.intensity.
TXNDC5	0.971009	0.144724	1.64631	155.76	628.741	1.69948	155.76	0.198666	30.7638	0	Normalized.LFQ.intensity.
SLC25A13	7.88173	0.974237	1.22345	157.044	265.338	1.18536	157.044	0.262605	8.09627	0	Normalized.LFQ.intensity.
CLTC	1.52644	0.95336	1.06375	159.031	262.463	1.91462	159.031	0.528968	-19.3956	0	Normalized.LFQ.intensity.
STOM	12.5687	0.780031	1.06162	179.714	390.877	0.895467	160.928	0.265766	10.2709	0	Normalized.LFQ.intensity.
LTN1	0.375662	0.240102	1.4648	162.147	NA	1.84801	162.147	0.0251438	36.1572	0	Normalized.Intensity.
TUBA1A;TUBA3C;TUBA3E	9.02203	1.20122	1.38451	174.281	291.213	0.93249	162.515	0.147052	9.16336	0	Normalized.LFQ.intensity.
ATP6V1H	1.40964	0.662486	1.27149	240.285	231.987	0.677804	162.866	0.754408	1.78724	0	Normalized.LFQ.intensity.
YWHAG	0.0408666	0.754183	1.00068	163.099	8860.87	1.08242	163.099	0.296444	-13.898	0	Normalized.LFQ.intensity.
EEF1E1	5.69526	0.958312	1.38764	163.583	187.476	1.35322	163.583	0.273658	17.2341	0	Normalized.Intensity.
ANXA6	4.01983	1.00929	1.65882	163.725	282.501	1.289	163.725	0.439485	17.6078	0	Normalized.LFQ.intensity.
EBP	8.6351	1.06391	1.50891	165.057	295.873	1.54769	165.057	0.459529	10.752	0	Normalized.Intensity.
MRPS31	7.69153	0.92645	1.08383	166.121	106.263	1.61295	166.121	0.74118	-18.9039	0	Normalized.LFQ.intensity.
ACVR2B	13.6555	0.721583	1.00185	166.85	511.028	1.01891	166.85	0.229533	11.936	0	Normalized.LFQ.intensity.
CTNNA1	11.0449	0.916772	2.14342	167.305	415.995	1.26919	167.305	0.376971	32.1563	0	Normalized.Intensity.
PHGDH	8.65108	0.93513	1.07008	167.84	172.364	1.44052	167.84	0.471942	-11.1701	0	Normalized.LFQ.intensity.
STK17B	7.58166	1.27501	1.43032	168.591	289.647	0	168.591	0.0373036	19.534	0	Normalized.Intensity.
HNRNPH3	16.2988	0.237217	1.66272	284.296	NA	0.596297	169.525	0.358954	34.4664	0	Normalized.Intensity.
TM9SF4	0.0673475	0.0124204	1.01304	170.363	4566.84	1.26916	170.363	0.0982555	23.4504	0	Normalized.LFQ.intensity.
EPB41L2	2.63184	0.684919	1.00049	171.15	125.877	1.92231	171.15	0.754078	-8.34403	0	Normalized.LFQ.intensity.
FGR	6.84016	-0.00301602	1.55342	172.547	NA	0	172.547	0.471815	32.805	0	Normalized.LFQ.intensity.
CIB1	0.936354	-0.00199067	1.44066	173.773	465.307	0	173.773	0.544771	24.5954	0	Normalized.Intensity.
HNRNPF	1.00178	0.808106	1.17549	174.298	447.331	1.18821	174.298	0.506386	1.41493	0	Normalized.LFQ.intensity.
PSMD3	8.23296	0.979396	1.18673	174.377	159.941	1.35033	174.377	0.297966	3.25357	0	Normalized.LFQ.intensity.
RTCA	15.8206	0.69758	1.0003	175.481	533.466	1.26511	175.481	0.76807	-8.3491	0	Normalized.LFQ.intensity.
RPUSD4	6.00696	0.737148	1.18191	356.492	279.938	0.493619	175.971	0.500208	7.89909	0	Normalized.Intensity.
ZSCAN31	7.95602	0.57191	1.15146	324.566	324.431	0.543445	176.384	0.410712	15.8416	0	Normalized.Intensity.
SF1	13.7882	0.197152	1.58118	184.404	1003.05	0.95657	176.396	0.403292	28.6535	0	Normalized.LFQ.intensity.
ELOVL5	12.7109	0.724645	1.03034	178.108	586.647	1.139	178.108	0.632465	-2.28664	0	Normalized.Intensity.
ZCCHC8	14.9043	0.887074	1.05486	179.1	631.979	1.0767	179.1	0.390219	-4.17421	0	Normalized.LFQ.intensity.
PSMD2	8.23955	1.04847	1.36254	179.742	173.164	1.19306	179.742	0.258865	12.4687	0	Normalized.LFQ.intensity.
PPID	-15.2321	7.39676	1.89044	180.529	862.832	3.86963	180.529	0.309102	61.8869	0	Normalized.Intensity.
GLG1	7.03208	0.665794	0.993171	395.932	494.547	0.457019	180.948	0.454355	4.21175	0	Normalized.Intensity.
NONO	8.17288	0.614875	0.999902	313.914	142.63	0.579079	181.781	0.515624	4.67072	0	Normalized.LFQ.intensity.
DPYSL3	0.00056061	-0.00164368	1.62205	183.161	9317.54	0	183.161	-0.18031	29.1464	0	Normalized.Intensity.
ACSL3	6.68799	0.891765	1.08173	185.238	238.865	1.2468	185.238	0.414157	-3.05953	0	Normalized.LFQ.intensity.
SCCPDH	29.0373	0.211813	1.59702	193.646	18469.1	0.957896	185.492	0.457172	31.35	0	Normalized.Intensity.
PPAN	16.894	8.01842	16.039	185.635	1405.12	6.33879	185.635	0.162715	76.1394	0	Normalized.Intensity.
BUD31	7.23475	-0.00155225	1.10868	520.815	810.021	0.358178	186.544	0.907549	4.23746	0	Normalized.Intensity.
LGALS3BP	1.87004e-05	7.95273e-05	1.03594	192.043	161008	1.33902	192.043	0.133176	18.9687	0	Normalized.Intensity.
NEFM	9.06014	0.663334	1.5052	696.259	1898.69	0.276113	192.246	0.314527	26.6866	0	Normalized.Intensity.
MRPS14	5.93849	0.921809	1.05614	192.791	164.478	1.92382	192.791	0.172632	1.48965	0	Normalized.Intensity.
WBSCR22	16.2933	0.181997	1.01216	327.671	82489.3	0.590598	193.522	0.450089	20.9101	0	Normalized.Intensity.
MAP3K5	10.3752	0.972585	1.09548	193.712	544.055	1.10696	193.712	0.0985483	6.07289	0	Normalized.LFQ.intensity.
CMC1	13.9041	1.70568	5.3686	194.474	910.645	1.23774	194.474	0.277011	55.93	0	Normalized.Intensity.
RBFOX2;RBFOX1	12.1044	-0.00151106	0.859431	194.659	763.41	0	194.659	0.585272	18.1098	0	Normalized.Intensity.
WDR33	1.14144	0.0812367	3.7508	196.389	666.64	1.40308	196.389	0.284599	51.1653	0	Normalized.Intensity.
SLIRP	11.014	-0.00220956	1.43634	197.844	595.993	1.37328	197.844	0.56627	28.0542	0	Normalized.LFQ.intensity.
ZNF154	11.1197	0.697493	1.44807	198.597	377.41	1.91629	198.597	0.617941	14.3998	0	Normalized.Intensity.
ACAT1	1.00615	0.189092	1.58771	198.716	NA	0	198.716	0.152071	40.6851	0	Normalized.Intensity.
TRMT2A	115.388	0.285659	1.23956	199.933	10	0	199.933	0.643481	17.7746	0	Normalized.Intensity.
PUF60	5.41018	0.885809	1.17046	260.289	225.821	0.770079	200.443	0.2494	10.0899	0	Normalized.LFQ.intensity.
CRK	0.440429	-0.00361279	1.02995	201.3	1732.45	0	201.3	0.248555	26.1785	0	Normalized.LFQ.intensity.
ATP5J	1.59492	0.486441	1.31754	202.096	308.755	2.62799	202.096	0.555738	15.9632	0	Normalized.LFQ.intensity.
GALK1	12.29	-0.00130831	0.925211	202.197	670.949	1.00212	202.197	0.631702	17.6827	0	Normalized.LFQ.intensity.
EPB41L3	0.853148	-0.00173531	1.49826	566.169	NA	0.357318	202.303	0.533278	22.728	0	Normalized.Intensity.
DNAJC3	12.0692	-0.00601307	2.45999	202.759	1068.98	0	202.759	0.467627	41.308	0	Normalized.Intensity.
PRCP	9.80085	1.26623	2.00403	203.217	519.055	1.04866	203.217	0.368492	23.2076	0	Normalized.Intensity.
VARS	2.19317	1.1296	1.48159	205.355	520.117	1.50849	205.355	0.339922	9.22703	0	Normalized.LFQ.intensity.
TMOD3	9.99907	0.933301	1.03767	562.176	2115.62	0.367985	206.873	0.053843	8.08673	0	Normalized.LFQ.intensity.
GPN1	9.12272	0.758426	1.03212	305.127	98.3032	0.683752	208.631	0.647157	-6.34847	0	Normalized.Intensity.
ATP5F1	2.92604	0.666505	0.937567	209.218	139.8	1.00586	209.218	0.775795	-12.1265	0	Normalized.LFQ.intensity.
HNRNPD	1.2894	0.628081	1.52235	214.963	345.598	0.997845	214.5	0.623377	14.0444	0	Normalized.LFQ.intensity.
HNRNPH1	3.50634	0.840607	1.07028	227.424	121.52	0.946028	215.149	0.865719	-20.5572	0	Normalized.LFQ.intensity.
CKAP2	15.661	0.100542	1.09825	217.559	500.715	0	217.559	0.488751	19.601	0	Normalized.LFQ.intensity.
DDX39B;DDX39A	7.01531	1.22352	1.41756	218.708	390.501	1.43418	218.708	0.186354	7.25004	0	Normalized.LFQ.intensity.
PELO	7.50476	0.637347	1.16941	233.034	252.349	0.94244	219.621	0.499514	12.0484	0	Normalized.Intensity.
HCFC1	4.14854	-0.00546014	4.59875	220.963	356.069	0	220.963	0.404171	53.5098	0	Normalized.Intensity.
LSM4	14.5136	1.5185	6.33557	221.967	1149.9	0	221.967	0.136251	67.3989	0	Normalized.Intensity.
CAPNS1	62.5317	0.248215	0.95076	302.919	674.273	0.733433	222.171	0.493615	16.2904	0	Normalized.LFQ.intensity.
CCT2	4.99285	0.993076	1.47012	228.696	348.39	1.0553	228.696	0.34823	15.3784	0	Normalized.LFQ.intensity.
KLC1;KLC2	2.62647	0.393254	2.17254	228.836	294.192	0	228.836	0.319923	30.6194	0	Normalized.Intensity.
XPO5	8.59193	0.815197	1.15333	287.489	171.272	0.799144	229.745	0.398504	6.79192	0	Normalized.LFQ.intensity.
FARSA	5.20065	0.939472	1.27992	314.228	170.037	0.746011	234.417	0.484847	3.55511	0	Normalized.LFQ.intensity.
PYGB	0.297902	0.806025	1.00827	235.656	NA	1.21505	235.656	0.138538	-1.72375	0	Normalized.LFQ.intensity.
RANBP2	5.51943	1.07353	1.6218	264.44	221.796	0.908514	240.247	0.358158	17.1781	0	Normalized.LFQ.intensity.
TUBG1	14.6131	-0.02475	1.33422	242.58	646.637	0	242.58	0.325186	35.6951	0	Normalized.Intensity.
TFB1M	0.545522	0.635826	1.11941	242.665	1147.74	1.32775	242.665	0.47249	3.546	0	Normalized.LFQ.intensity.
PSMA2	0.208422	0.111725	1.11315	1091.41	NA	0.222481	242.818	0.152115	18.5993	0	Normalized.Intensity.
NDUFS5	10.641	0.883009	2.37483	243.145	382.035	1.86357	243.145	0.43514	33.0864	0	Normalized.Intensity.
SEC61B	9.89356	0.815221	1.14714	251.379	294.727	0.980024	246.358	0.51299	3.01284	0	Normalized.LFQ.intensity.
EEF1A1;EEF1A1P5	6.74914	0.648048	1.2617	272.099	129.954	0.909688	247.526	0.655563	8.17173	0	Normalized.LFQ.intensity.
MAPK8	0.00029885	0.87504	0.99976	251.425	NA	1.02494	251.425	0.127501	-16.8688	0	Normalized.LFQ.intensity.
PPP2R5E	4.19493	0.971315	1.25769	358.484	747.737	0.703289	252.118	0.187417	13.0138	0	Normalized.Intensity.
KIF11	9.59157	0.408077	1.0884	343.165	625.434	0.742103	254.664	0.518534	14.9108	0	Normalized.Intensity.
PHF3	9.35535	0.727897	1.06741	255.473	375.641	10.7988	255.473	0.227648	14.7602	0	Normalized.Intensity.
SCAF1	2.52912e-05	0.0115342	1.11569	742.278	171957	0.346397	257.122	0.159763	12.1306	0	Normalized.Intensity.
AIFM1	0.0515774	0.706258	0.999864	354.477	NA	0.730846	259.068	0.1107	0.0849368	0	Normalized.LFQ.intensity.
ZFPL1	11.7732	0.670911	1.21544	601.437	2168.09	0.432402	260.063	0.393967	15.9191	0	Normalized.Intensity.
TBC1D5	1.50086	1.12227	1.32886	403.76	1797.98	0.648802	261.96	0.164264	6.72774	0	Normalized.Intensity.
PRRC2A	7.35104	0.786419	1.22217	286.253	183.935	0.916455	262.338	0.257903	17.1541	0	Normalized.LFQ.intensity.
PRPF38B	0.516012	0.00267491	1.07762	263.823	1827.72	0	263.823	0.245461	26.4686	0	Normalized.Intensity.
LPCAT1	0.169216	0.0730385	1.02179	264.878	NA	1.59883	264.878	0.155841	20.2668	0	Normalized.Intensity.
LRPPRC	6.13742	0.818262	1.16666	265.738	101.671	1.05517	265.738	0.726448	-4.99138	0	Normalized.LFQ.intensity.
HNRNPA2B1	4.99208	0.823925	1.11752	342.532	152.84	0.787749	269.829	0.674821	-6.24885	0	Normalized.LFQ.intensity.
ATP5J2	6.81579	0.740024	1.19738	270.874	96.4384	1.31171	270.874	0.662337	2.61825	0	Normalized.LFQ.intensity.
SDF4	1.45948	0.372855	1.01497	364.372	494.891	0.74554	271.654	0.630588	7.65567	0	Normalized.LFQ.intensity.
ATP5O	8.63356	0.631729	1.00022	295.127	89.3456	0.929131	274.212	0.55894	2.41505	0	Normalized.LFQ.intensity.
MAT2A	2.37712	0.645714	1.48524	442.37	455.404	0.620482	274.483	0.678279	11.6795	0	Normalized.Intensity.
EIF3D	8.47613	0.744604	1.05049	317.688	224.413	0.869819	276.331	0.411636	4.30219	0	Normalized.LFQ.intensity.
2009-09-01	5.3292	0.986078	1.50148	280.908	189.984	1.13788	280.908	0.429204	13.2136	0	Normalized.LFQ.intensity.
DCX	15.3536	0.566304	1.56132	281.092	10095.9	0	281.092	0.345805	28.5889	0	Normalized.LFQ.intensity.
OSGEP	0.00213202	0.891051	1	281.42	1.64737e+06	1.90888	281.42	0.0510896	-10.3989	0	Normalized.LFQ.intensity.
PPP2R2A	0.256054	0.737069	0.999609	281.858	2290.82	1.38435	281.858	0.615356	-19.0848	0	Normalized.LFQ.intensity.
TBCD	1.03475	0.00251625	1.35841	282.056	501	2.56922	282.056	0.411398	28.1525	0	Normalized.Intensity.
PHAX	1.09745	0.00396427	0.817058	283.068	667.052	2.394	283.068	0.303265	22.9112	0	Normalized.LFQ.intensity.
H2AFV;H2AFZ	8.36732	0.68609	1.14688	284.243	127.613	1.251	284.243	0.741691	-0.795566	0	Normalized.LFQ.intensity.
COX5B	0.456294	0.634437	1.02026	625.154	2489.32	0.455305	284.635	0.667853	-10.2733	0	Normalized.Intensity.
CAPN6	0.00042211	-0.000529691	1.47578	306.548	24390.2	0.928684	284.686	-0.0731159	30.8505	0	Normalized.Intensity.
LDHA	5.9925	0.881597	1.47001	339.012	248.892	0.840557	284.959	0.521351	12.0993	0	Normalized.LFQ.intensity.
HSP90AB2P	1.90656	-0.0379262	1.21373	330.19	150.634	0.866392	286.074	0.896183	6.02673	0	Normalized.LFQ.intensity.
PSMC6	5.78145	1.25967	1.60692	286.166	276.771	1.21827	286.166	0.194637	16.2954	0	Normalized.LFQ.intensity.
HNRNPDL	2.10059	-0.00176409	1.33195	287.223	124.412	0	287.223	0.896101	7.80225	0	Normalized.LFQ.intensity.
STK24	0.733383	-0.0769991	1.32032	289.618	973.918	0	289.618	0.47974	24.9659	0	Normalized.Intensity.
ZKSCAN7	9.2959	0.393951	1.60292	290.519	240.115	1.40516	290.519	0.463045	26.9418	0	Normalized.LFQ.intensity.
SFPQ	9.32946	0.618499	1.09508	290.651	103.628	1.00625	290.651	0.66277	3.15303	0	Normalized.LFQ.intensity.
FAM120A	-10.0775	0.949119	0.35553	291.762	135.777	1.12603	291.762	0.423271	15.9654	0	Normalized.Intensity.
PPIP5K1	9.69241	0.618954	0.930948	292.937	69.1081	0	292.937	0.814702	-11.7433	0	Normalized.Intensity.
MTX2	-0.189396	0.997005	0.787881	501.914	5664.24	0.588522	295.387	0.129786	-4.5248	0	Normalized.Intensity.
2011-09-01	6.53893	1.09631	1.76572	296.462	151.446	0	296.462	0.38122	19.6234	0	Normalized.Intensity.
FRG1	19.7834	0.0976416	1.41587	296.918	5385.16	0	296.918	0.557766	25.4435	0	Normalized.Intensity.
BAX	0.000112585	0.450747	0.991961	297.43	NA	0	297.43	0.0851628	14.1503	0	Normalized.Intensity.
MAP2	0.252933	0.0749608	0.988558	831.378	5768.47	0.358087	297.705	0.324609	12.8589	0	Normalized.LFQ.intensity.
HACD2	11.372	0.262883	0.871057	326.627	1020.6	0.911603	297.754	0.600496	9.78839	0	Normalized.LFQ.intensity.
CLPX	4.28214	0.889555	1.4601	312.27	311.843	0.954939	298.199	0.271714	21.1424	0	Normalized.Intensity.
ARPC1B	0.777485	0.297596	1.64793	3227.78	NA	0.0924212	298.315	0.0814301	34.944	0	Normalized.Intensity.
LCP1	3.98805	1.09815	1.49901	298.779	369.827	1.21019	298.779	0.284111	14.248	0	Normalized.LFQ.intensity.
CYCS	9.40138	0.0474667	0.863048	299.651	32.3889	0	299.651	0.874918	1.30576	0	Normalized.Intensity.
MRPS23	3.09844	0.735882	1.1956	300.347	325.24	2.37365	300.347	0.60283	4.47203	0	Normalized.LFQ.intensity.
SSBP1	1.45994	0.546423	1.20492	301.858	396.78	1.61765	301.858	0.626781	8.5386	0	Normalized.LFQ.intensity.
MYO5B	0.345452	0.00880557	1.14075	302.599	NA	0	302.599	0.237204	24.0806	0	Normalized.Intensity.
POR	6.34192e-05	-0.00158833	1.03128	760.995	858139	0.400222	304.567	0.0881904	23.5517	0	Normalized.Intensity.
LRRC59	8.96571	0.692855	1.07962	304.806	73.9661	1.20591	304.806	0.672152	-1.11716	0	Normalized.LFQ.intensity.
PSMD13	0.495657	-0.00107904	1.09197	587.329	4076.15	0.522155	306.677	0.512056	15.1668	0	Normalized.Intensity.
ENAH	37.2649	0.326154	1.00624	308.247	1576.18	0	308.247	0.539878	14.0556	0	Normalized.LFQ.intensity.
OCIAD2	5.7923	0.899543	1.85681	809.511	1149.58	0.381141	308.538	0.297974	28.6358	0	Normalized.Intensity.
RPL37A	7.65082e-05	0.791545	1.00919	309.052	NA	1.64725	309.052	0.0843896	-3.84716	0	Normalized.LFQ.intensity.
ERLIN2	3.51107e-05	0.455198	0.996747	311.116	NA	1.40547	311.116	0.192508	5.3288	0	Normalized.LFQ.intensity.
SLK	4.52758e-05	0.913397	0.999556	351.767	NA	0.892504	313.954	0.0403917	-12.1223	0	Normalized.LFQ.intensity.
PFKP	6.34374	0.863153	1.25096	378.941	244.516	0.829476	314.322	0.647798	0.00688289	0	Normalized.LFQ.intensity.
G3BP2	5.77709	0.830334	1.34	335.597	235.514	0.938917	315.098	0.417404	13.2863	0	Normalized.Intensity.
HADHA	6.13664	0.815267	1.26973	315.126	102.679	1.51588	315.126	0.690744	0.987514	0	Normalized.LFQ.intensity.
IRAK4	-0.000106721	1.00018	0.840497	315.286	NA	1.10724	315.286	0.0721486	-6.83457	0	Normalized.LFQ.intensity.
MRPS30	0.189808	0.608279	0.997955	315.76	4460.7	1.08916	315.76	0.490979	-9.62519	0	Normalized.Intensity.
SLC35F2	5.67944	0.959528	1.13797	490.473	1000.76	0.644117	315.922	0.107512	10.7484	0	Normalized.Intensity.
SLC3A2	0.776672	0.875933	1.13444	316.433	1065.5	1.5425	316.433	0.382065	-2.19196	0	Normalized.LFQ.intensity.
ZNF845	3.47661	0.813723	1.11963	494.772	899.45	0.651124	322.158	0.491036	1.1292	0	Normalized.Intensity.
MAP2K4	0.127449	0.0222141	0.995128	382.721	6965.93	0.842123	322.298	0.162389	19.4658	0	Normalized.LFQ.intensity.
NIT1	0.674389	0.844734	0.978528	326.662	1670.35	1.32825	326.662	0.0652773	4.65433	0	Normalized.LFQ.intensity.
RARS	11.9565	0.296558	0.996959	329.299	1499.79	1.27575	329.299	0.57209	13.4079	0	Normalized.LFQ.intensity.
MPST	14.3505	0.158754	1.24022	329.358	316.722	0	329.358	0.190036	29.0578	0	Normalized.LFQ.intensity.
SF3B5	1.52607	1.12489	1.80211	431.854	1505.43	0.76308	329.539	0.231297	24.2435	0	Normalized.Intensity.
CDK6	7.35134	-0.00155408	1.3041	333.787	155.587	1.31345	333.787	0.922878	4.86539	0	Normalized.LFQ.intensity.
PPP1R12A	6.91551	0.855941	1.02468	675.92	2762.51	0.497948	336.573	0.140083	6.91441	0	Normalized.LFQ.intensity.
DDX1	9.51992	0.212369	1.45604	340.174	NA	0	340.174	0.72287	16.6064	0	Normalized.Intensity.
GOSR2	0.548611	-0.00254126	1.04016	867.199	3793.32	0.394998	342.542	0.520292	14.7291	0	Normalized.Intensity.
TROVE2	0.795171	0.613106	1.25142	345.676	1007.18	1.09501	345.676	0.439914	11.9719	0	Normalized.LFQ.intensity.
MAP3K9;MLK4	0.000120702	-0.000913879	1.14541	502.95	NA	0.693314	348.703	0.181197	13.2809	0	Normalized.Intensity.
DLD	1.45349	0.472748	1.31302	368.619	681.033	0.94674	348.986	0.479554	18.0326	0	Normalized.LFQ.intensity.
KLHL12	0.123163	0.651857	0.999862	500.181	3807.73	0.709452	354.854	0.663468	-20.5504	0	Normalized.LFQ.intensity.
DDX46	5.11052	0.874092	1.23862	355.48	272.685	1.60172	355.48	0.521397	3.46504	0	Normalized.LFQ.intensity.
CTCFL	1.36098	1.09229	1.53365	358.162	NA	1.10522	358.162	0.246159	15.6568	0	Normalized.Intensity.
DVL3;DVL2	7.25453	0.664923	0.913775	727.674	1089.94	0.492414	358.316	0.592483	-5.94461	0	Normalized.Intensity.
NMT1	4.39219	0.869934	1.57249	382.287	330.141	0.945673	361.519	0.481787	16.6655	0	Normalized.Intensity.
MARS	0.977939	0.893066	1.12471	361.841	605.92	1.19949	361.841	0.689967	-14.5941	0	Normalized.LFQ.intensity.
UCHL1	42.2718	0.312737	1.09663	361.854	1364.48	0	361.854	0.413857	21.7371	0	Normalized.LFQ.intensity.
LETM1	4.25186	-0.0013234	1.1392	363.165	112.493	1.18899	363.165	0.975151	-8.27012	0	Normalized.LFQ.intensity.
TUBB	1.02999	0.892031	1.045	364.45	379.122	1.15509	364.45	0.795568	-26.8536	0	Normalized.LFQ.intensity.
AKAP9	0.199918	0.569388	0.986091	365.726	NA	1.68035	365.726	0.0328642	21.9349	0	Normalized.LFQ.intensity.
DDX10	0.445776	-0.00110103	1.21281	389.035	NA	0.954862	371.475	0.364126	21.3792	0	Normalized.LFQ.intensity.
MAP7	6.95554	-0.00192956	1.29735	372.99	434.02	0	372.99	0.837983	12.4661	0	Normalized.LFQ.intensity.
PTPMT1	4.29103	0.923868	1.45704	409.908	1236.55	0.913428	374.422	0.411668	14.2866	0	Normalized.Intensity.
SLC39A9	1.08515	0.297867	0.987448	379.581	556.931	0	379.581	0.683172	5.61065	0	Normalized.Intensity.
RANGAP1	1.14687	0.564768	1.58458	382.808	614.556	1.00421	382.808	0.603046	16.1687	0	Normalized.Intensity.
ARID3A	0.831931	1.06246	1.89574	774.878	3669.63	0.494536	383.205	0.197062	26.3306	0	Normalized.Intensity.
CTU1	-6.11306	1.55661	0.604263	383.399	632.32	1.2924	383.399	0.29411	29.5492	0	Normalized.Intensity.
DDX6	0.540453	0.717479	1.10518	383.652	2791.6	1.51181	383.652	0.302429	5.58837	0	Normalized.LFQ.intensity.
GSK3B	7.60056e-05	0.875192	1.00418	417.431	154857	0.9265	386.75	0.0784694	-13.6669	0	Normalized.LFQ.intensity.
MRPL49	4.50927	0.996601	1.18329	387.669	470.589	1.51132	387.669	0.329562	-1.42135	0	Normalized.Intensity.
SLC25A5	6.15417	0.889066	0.992483	388.022	300.767	1.09941	388.022	0.567698	-20.7263	0	Normalized.LFQ.intensity.
MRPL17	0.686635	0.736731	1.17668	395.92	1259.77	1.06462	395.92	0.57192	-0.576426	0	Normalized.LFQ.intensity.
NDUFS3	5.52326	0.953526	1.11387	397.097	368.185	1.18175	397.097	0.447458	-8.50919	0	Normalized.LFQ.intensity.
GFRA1	27.9354	0.136672	1.40925	592.761	146271	0.675002	400.115	0.330045	33.2316	0	Normalized.Intensity.
HNRNPA1	1.65903	0.716527	1.03091	670.045	725.708	0.599558	401.731	0.692292	-8.12433	0	Normalized.LFQ.intensity.
SUB1	10.1469	0.69258	1.00419	543.519	1036.52	0.745016	404.93	0.533055	0.789685	0	Normalized.LFQ.intensity.
NEK1	23.1506	0.286829	0.792917	698.766	7133.96	0.586359	409.728	0.217311	22.2862	0	Normalized.Intensity.
ESYT2	3.61635	-0.00218452	0.729291	410.045	249.431	0	410.045	0.844236	1.55217	0	Normalized.Intensity.
MDK	5.41315	0.294206	1.04524	1036.01	1210.56	0.401257	415.705	0.256246	29.4445	0	Normalized.Intensity.
FUBP1	1.61353	0.374308	1.96415	422.752	691.265	1.52119	422.752	0.270787	29.5603	0	Normalized.LFQ.intensity.
COPA	5.11942	0.827784	1.03708	427.152	457.318	1.20276	427.152	0.740642	-15.0343	0	Normalized.LFQ.intensity.
CTSA	6.49714	-0.0027487	2.19958	427.276	1090.22	0	427.276	0.834964	22.3438	0	Normalized.LFQ.intensity.
GCAT	0.461049	-0.0300196	1.01036	661.877	2579.26	0.648984	429.548	0.600355	10.8029	0	Normalized.Intensity.
TBC1D10B	6.98176	0.799758	1.05826	608.962	1187.5	0.710664	432.768	0.192972	11.3139	0	Normalized.Intensity.
DDX3X;DDX3Y	5.41499	0.887592	1.08197	460.997	828.725	0.94072	433.669	0.31916	-0.00355645	0	Normalized.LFQ.intensity.
SMEK1	5.93806	0.832944	0.989712	437.248	1047.4	1.50379	437.248	0.289057	-2.57096	0	Normalized.LFQ.intensity.
APOBEC3C	3.84592	0.389828	0.923519	444.24	874.1	1.27332	444.24	0.447389	12.9078	0	Normalized.Intensity.
PAM16	2.26345	0.442093	1.43005	640.689	1432.03	0.696886	446.487	0.374624	25.2962	0	Normalized.Intensity.
SLC25A11	0.172265	0.489329	1.00059	532.008	3400.43	0.840878	447.354	0.754674	-16.2676	0	Normalized.LFQ.intensity.
VDAC2	0.374558	0.539482	1.00413	452.052	5578.44	2.0339	452.052	0.314347	5.10816	0	Normalized.LFQ.intensity.
HMGA1	4.84335	-0.12639	1.19304	704.939	738.12	0.646	455.39	0.223927	32.6167	0	Normalized.Intensity.
ZNF773	0.386981	0.371232	1.00083	458.768	2330.4	0	458.768	0.59253	0.452173	0	Normalized.Intensity.
TRIP13	14.9881	0.16775	1.40355	461.555	1106.59	1.42741	461.555	0.622688	18.6135	0	Normalized.LFQ.intensity.
MLLT11	6.49803	1.62028	1.82564	600.441	1227.43	0.769916	462.289	0.0681293	17.8607	0	Normalized.Intensity.
LDHB	6.14219	1.16157	1.30089	465.21	944.69	1.08858	465.21	0.162834	2.01491	0	Normalized.LFQ.intensity.
MTA2	0.962725	-0.010011	2.60529	465.407	881.287	1.63962	465.407	0.602048	32.6124	0	Normalized.Intensity.
CCDC86	5.36347e-07	-0.00219642	1.49741	466.84	NA	1.72163	466.84	-0.0792253	30.9846	0	Normalized.Intensity.
FAM83D	0.000209516	0.372704	0.835507	2244.88	NA	0.210204	471.883	0.0889686	19.2608	0	Normalized.Intensity.
SRPK1;SRPK3;SRPK2	1.8966	-0.0625629	3.9215	473.123	1700.77	3.56448	473.123	0.222615	52.6242	0	Normalized.Intensity.
MRPL45	0.108369	-0.000133077	1.00327	476.778	NA	1.11943	476.778	0.187536	17.4012	0	Normalized.LFQ.intensity.
NUP153	13.608	0.316548	1.30696	578.349	3384.85	0.832101	481.245	0.44357	22.7063	0	Normalized.LFQ.intensity.
TSPO	7.36295	0.524614	1.00967	483.806	408.287	1.05551	483.806	0.842699	-5.25176	0	Normalized.Intensity.
IPO4	15.4751	0.23497	1.12805	488.564	1728.74	1.31922	488.564	0.356563	25.5597	0	Normalized.Intensity.
LRRFIP2	0.000275474	0.0129251	1.13885	494.067	30699.3	0	494.067	0.123473	12.171	0	Normalized.LFQ.intensity.
NDUFA4	0.152437	-0.000263149	1.02978	905.884	NA	0.548634	496.999	0.26032	13.7967	0	Normalized.Intensity.
RBM44	0.42975	-0.0116416	1.26376	695.648	NA	0.717791	499.33	0.198136	29.2947	0	Normalized.Intensity.
MAP1B	5.75101	1.10353	1.20195	500.612	614.91	1.59783	500.612	0.104036	0.349923	0	Normalized.LFQ.intensity.
RBBP4	7.47377	-0.00147797	1.18776	503.803	762.622	1.08898	503.803	0.939769	1.30095	0	Normalized.LFQ.intensity.
DYNC1LI2	8.66511	0.901537	1.18561	1605.59	2077.52	0.315353	506.329	0.157085	13.1437	0	Normalized.Intensity.
PGD	21.3515	-0.0160111	0.79338	506.539	15362.4	0	506.539	0.385749	23.0055	0	Normalized.LFQ.intensity.
STT3B	0.716563	-0.0014872	1.29514	508.465	1210.18	7.71871	508.465	0.645391	16.6588	0	Normalized.LFQ.intensity.
P4HA1	0.00033906	0.085978	1.60215	516.013	32679.7	1.69272	516.013	-0.199811	28.433	0	Normalized.LFQ.intensity.
HIST1H4A	0.418461	0.967201	1.01615	516.163	3672.33	1.43532	516.163	0.0930605	-21.1588	0	Normalized.LFQ.intensity.
AP2A1	10.4762	0.889143	0.989265	553.942	788.261	0.934352	517.577	0.447741	-16.5645	0	Normalized.LFQ.intensity.
PRPF4B	7.66872	1.13624	1.40168	519.371	1158.08	1.28575	519.371	0.335162	5.19807	0	Normalized.LFQ.intensity.
STK26	1.22401	0.753907	1.05447	521.203	461.349	1.01294	521.203	0.81668	-15.6781	0	Normalized.LFQ.intensity.
ACP1	0.278759	-0.243148	1.02108	522.708	4115.63	0	522.708	0.242605	23.7504	0	Normalized.LFQ.intensity.
PTRF	15.6691	0.431627	1.29229	525.811	3015.09	1.36701	525.811	0.365125	25.3718	0	Normalized.Intensity.
XRN2	10.4101	0.647889	1.61499	527.65	1155.45	1.08596	527.65	0.524316	21.4999	0	Normalized.Intensity.
MARK3	1.21305e-05	0.862197	0.997874	533.029	NA	1.03783	533.029	0.106241	-13.165	0	Normalized.LFQ.intensity.
IMMT	0.201597	0.644129	1.00114	534.592	8665.04	1.46336	534.592	0.369204	-6.8871	0	Normalized.LFQ.intensity.
AHSA1	15.3119	0.17176	1.50579	535.811	5494.14	1.2998	535.811	0.357883	33.4395	0	Normalized.Intensity.
MAZ	0.874338	-0.0180732	0.959601	539.233	1268.82	0	539.233	0.524229	16.7508	0	Normalized.LFQ.intensity.
HADHB	11.6564	0.539674	0.948604	544.402	1165.01	1.13948	544.402	0.681672	0.0346443	0	Normalized.LFQ.intensity.
SQSTM1	4.33469	0.831033	1.06627	553.388	1384.05	1.02605	553.388	0.173999	10.3408	0	Normalized.LFQ.intensity.
SMG1	18.9823	0.490305	2.11598	554.207	6328.51	0	554.207	0.511473	31.2878	0	Normalized.Intensity.
ESYT1	0.451143	0.101662	1.60936	557.26	NA	1.06321	557.26	0.107002	33.6396	0	Normalized.Intensity.
ASNA1	77.0814	0.087835	0.870253	557.647	10	0	557.647	0.371185	20.4208	0	Normalized.Intensity.
H3F3A;HIST2H3A;HIST3H3;HIST1H3A;H3F3C	9.81656	1.00051	1.20351	559.254	970.184	1.7862	559.254	0.281316	2.70523	0	Normalized.LFQ.intensity.
GSDMD	14.9216	0.324075	1.56796	562.827	2202.89	1.65756	562.827	0.486025	27.0759	0	Normalized.Intensity.
IPO5	0.488335	-0.00149394	1.17302	613.421	3575	0.927853	569.164	0.518542	16.1717	0	Normalized.LFQ.intensity.
SYNCRIP	2.12276	0.763969	0.964348	569.421	598.538	1.45401	569.421	0.649529	-13.5329	0	Normalized.LFQ.intensity.
TARDBP	8.26587	0.93636	1.21862	575.36	881.532	1.03696	575.36	0.473066	1.10478	0	Normalized.LFQ.intensity.
MT-ATP8	11.0987	-0.00263832	0.894752	583.172	6117.37	1.19338	583.172	0.613112	16.8428	0	Normalized.LFQ.intensity.
ARL6IP1	5.78267	-0.0018889	0.729438	1112.49	1264.05	0.525246	584.329	0.875737	-2.79821	0	Normalized.Intensity.
SREK1	18.8413	0.328618	0.97936	598.88	12418.5	1.76407	598.88	0.287476	23.4318	0	Normalized.LFQ.intensity.
DNAJC13	9.48767	1.0844	2.79425	600.439	1547.87	2.99316	600.439	0.295912	40.3959	0	Normalized.Intensity.
PGM2	12.414	-0.00189545	0.897114	602.226	5197.85	0	602.226	0.596557	17.5136	0	Normalized.LFQ.intensity.
MTFR2	7.11499	0.873608	1.17456	1708.9	1228.79	0.353741	604.506	0.321979	5.59526	0	Normalized.Intensity.
AGPAT6	-10.665	4.10368	1.36085	604.589	2222.75	2.57924	604.589	0.336836	47.2206	0	Normalized.Intensity.
CORO1B	12.8268	-0.00156664	1.06661	608.935	10052.3	0	608.935	0.493737	24.3761	0	Normalized.Intensity.
FUS	8.59493	0.87291	1.25554	614.855	822.467	2.29382	614.855	0.398532	9.30933	0	Normalized.LFQ.intensity.
TUBB3	0.233286	0.745678	0.995016	902.536	7332.82	0.686846	619.904	0.429813	-15.2587	0	Normalized.LFQ.intensity.
SNRPD3	12.9048	0.675208	0.991464	620.117	2766.35	2.18279	620.117	0.63119	-2.58047	0	Normalized.LFQ.intensity.
CUL1	15.6387	0.389569	1.18084	620.144	4726.8	1.03785	620.144	0.308281	26.3668	0	Normalized.Intensity.
DDX20	12.5969	-0.0145709	0.853122	631.518	NA	1.68627	631.518	0.569856	17.5955	0	Normalized.LFQ.intensity.
TSPYL5	4.55776	-0.125722	1.18072	634.596	1482.41	0	634.596	0.201639	38.1468	0	Normalized.Intensity.
CAND1	9.21783	0.807073	1.04876	635.264	1498.92	1.08606	635.264	0.519149	-3.35385	0	Normalized.LFQ.intensity.
GTF3C3	3.38041	1.22833	2.0967	640.977	1077.93	1.18832	640.977	0.376726	23.7222	0	Normalized.Intensity.
PTCD1	11.6813	-0.00172507	1.01105	650.543	853.897	1.06814	650.543	0.973463	-9.23326	0	Normalized.LFQ.intensity.
MAD1L1	13.3345	-0.0019027	1.19303	653.358	1977.92	0	653.358	0.907996	5.56243	0	Normalized.Intensity.
HNRNPAB	1.43615	1.0278	1.1962	655.528	1567.94	1.07715	655.528	0.335378	-6.31919	0	Normalized.LFQ.intensity.
TRMT1L	28.9354	0.160936	0.803813	656.862	41667.6	1.23819	656.862	0.424546	17.7752	0	Normalized.Intensity.
AXL	-0.000107557	1.00082	0.888855	664.011	NA	1.08844	664.011	0.0470801	-9.37643	0	Normalized.LFQ.intensity.
NDUFA9	1.64733	0.687963	0.94197	671.954	1212.26	1.13433	671.954	0.502396	-4.77749	0	Normalized.LFQ.intensity.
MRPS6	0.990516	0.915641	1.31786	683.237	2028.49	1.72675	683.237	0.429934	4.2034	0	Normalized.LFQ.intensity.
GAPVD1	2.54866	0.928116	1.00106	697.011	1444.79	0.993572	692.53	0.251185	-16.2985	0	Normalized.LFQ.intensity.
NHP2	14.836	-0.00107808	1.11816	705.749	3282.89	0.990213	698.842	0.810857	11.9004	0	Normalized.LFQ.intensity.
SNX27	15.2464	-0.0142917	1.24678	698.861	NA	0	698.861	0.712469	18.7938	0	Normalized.Intensity.
PRPF40A	0.118599	0.124887	1.16485	700.438	6006.14	2.06189	700.438	0.0240194	25.8946	0	Normalized.LFQ.intensity.
SF3B6	10.4556	-0.00187305	1.55464	707.106	2205.31	1.38984	707.106	0.473885	31.8718	0	Normalized.Intensity.
SMPD4	11.8338	2.15506e-05	0.694601	1905.54	5788.16	0.371764	708.411	0.770945	3.24469	0	Normalized.Intensity.
TIMM13	0.550067	0.242018	1.22062	807.365	NA	0.882127	712.198	0.0967623	30.0884	0	Normalized.LFQ.intensity.
SNRPE	7.50959	0.549786	0.880912	713.539	951.029	1.18259	713.539	0.655012	-3.10625	0	Normalized.Intensity.
PDHB	1.10789	0.653983	1.10104	732.924	1820.75	1.103	732.924	0.408021	7.27527	0	Normalized.LFQ.intensity.
TRAM1	0.396347	-0.0180499	1.03534	1097.57	7195.31	0.67353	739.249	0.493252	13.0105	0	Normalized.Intensity.
DDX54	-9.15666e-05	1.0013	0.930844	746.88	NA	1.04852	746.88	0.00244395	9.09548	0	Normalized.LFQ.intensity.
NUMA1	3.93074	0.955695	1.11399	781.743	1691.22	1.0242	781.743	0.185435	1.56106	0	Normalized.LFQ.intensity.
SEC61A1;SEC61A2	0.142865	0.746557	1.00062	789.488	7787.88	1.07016	789.488	0.435758	-17.6809	0	Normalized.LFQ.intensity.
TUBB8	5.55054	0.816076	1.18261	803.404	697.659	1.19275	803.404	0.62547	-0.954652	0	Normalized.LFQ.intensity.
DDX5	3.36204	0.768735	0.950805	810.756	946.329	1.14121	810.756	0.355927	-4.22878	0	Normalized.LFQ.intensity.
ATG4B	7.32592	-0.00673984	1.18055	1061.31	942.687	0.769475	816.653	0.587091	20.3261	0	Normalized.Intensity.
SRD5A3	3.09373	0.776383	1.17859	1110.23	2446.51	0.750159	832.851	0.301664	11.28	0	Normalized.Intensity.
EIF1AX;EIF1AY	6.37479	0.852744	1.14396	844.806	700.098	1.82136	844.806	0.523521	-1.43654	0	Normalized.LFQ.intensity.
TM9SF3	0.109228	0.378834	0.999891	1092.12	11118.2	0.776537	848.07	0.55266	-6.92287	0	Normalized.LFQ.intensity.
U2AF2	4.77703	0.937135	1.09874	857.365	1347.72	1.5064	857.365	0.167038	2.93654	0	Normalized.LFQ.intensity.
PCYT1A	4.54691	-5.41391	21.8838	881.209	1113.25	62.5504	881.209	0.0825383	96.0656	0	Normalized.Intensity.
HNRNPA3	3.75075	0.804154	1.04872	992.148	334.117	0.894282	887.261	0.809979	-17.8124	0	Normalized.LFQ.intensity.
UACA	5.7543	-0.00208555	1.55157	894.494	379	1.66298	894.494	0.713772	20.9105	0	Normalized.Intensity.
MERTK	5.87	0.735134	0.967137	1123.92	610.961	0.805189	904.965	0.672378	-12.3576	0	Normalized.LFQ.intensity.
NAP1L1	2.23689	0.837796	1.0469	907.087	1739.66	1.35511	907.087	0.26927	0.909017	0	Normalized.LFQ.intensity.
RB1	0.0644471	0.089082	1.01152	4138.55	90526	0.219309	907.623	0.250806	9.93954	0	Normalized.Intensity.
UQCRH	0.146496	0.366528	0.999282	1213.36	10786.6	0.751659	912.036	0.582892	-6.9352	0	Normalized.LFQ.intensity.
LETMD1	7.81569	0.712224	0.999404	912.829	599.682	1.63267	912.829	0.615875	-5.4075	0	Normalized.Intensity.
RPS27L	0.355549	0.723322	1.00627	1084.12	9430.31	0.84326	914.194	0.117382	5.68749	0	Normalized.Intensity.
PDPK1;PDPK2P	-0.000112632	1.0053	0.831649	926.135	220058	1.17314	926.135	0.234142	-19.22	0	Normalized.LFQ.intensity.
CDK13	-0.000275709	1.00202	0.744057	1098.34	218025	0.86694	952.193	0.293493	-13.7487	0	Normalized.LFQ.intensity.
PRKCZ	1.8393	0.875076	1.06299	980.242	NA	0.975371	956.1	0.451905	-8.8959	0	Normalized.LFQ.intensity.
RPS20	0.604739	0.771055	1.0189	967.543	3030.99	1.1081	967.543	0.528267	-11.5122	0	Normalized.LFQ.intensity.
PDIK1L	1.06174	0.00118163	1.67733	1765.93	NA	0.549459	970.309	0.34201	31.006	0	Normalized.Intensity.
ACTG1	0.000343931	-0.000508866	1.46409	971.275	71902	0	971.275	-0.10373	27.3145	0	Normalized.Intensity.
AP1M1	0.220473	0.680765	0.999762	990.401	8229.78	1.26138	990.401	0.178925	-0.137225	0	Normalized.LFQ.intensity.
DYNC1H1	0.506807	0.924789	1.04908	1009.71	3765.97	1.5993	1009.71	0.314169	-17.2607	0	Normalized.LFQ.intensity.
GRWD1	7.80662	0.773491	1.11011	1405.88	1188.36	0.728524	1024.22	0.645641	-4.44074	0	Normalized.LFQ.intensity.
DNAJA1	1.01098	0.853732	1.09034	1037.94	2372.67	1.06191	1037.94	0.428628	-6.02139	0	Normalized.LFQ.intensity.
BCLAF1	0.165588	0.638445	0.999152	1401.22	18540.5	0.755445	1058.54	0.43995	-11.5132	0	Normalized.LFQ.intensity.
AGPS	4.72682	-0.00352962	1.04345	1252.16	984.252	0.871703	1091.51	0.898737	1.51071	0	Normalized.LFQ.intensity.
THAP8	7.23734	-0.00159234	0.818208	1365.68	23221.1	0.799454	1091.8	0.481409	17.5874	0	Normalized.Intensity.
VAPA	0.200208	0.000116383	1.08133	1513.45	NA	0.729769	1104.47	0.194454	17.5163	0	Normalized.LFQ.intensity.
RPSA	0.79605	0.835235	1.1843	1136.35	2571.29	1.05028	1136.35	0.568963	-5.44474	0	Normalized.LFQ.intensity.
IRAK1	0.91418	0.981906	1.02959	1704.39	8945.34	0.679925	1158.86	0.0892591	-18.1484	0	Normalized.LFQ.intensity.
INTS12	10.0996	0.17372	1.34166	1184.37	1705.66	1.01041	1184.37	0.630665	14.6117	0	Normalized.Intensity.
ABHD12	7.53975	-0.0424058	0.85692	2040.09	4985.76	0.585079	1193.61	0.32638	24.481	0	Normalized.Intensity.
RAB14	0.548849	-0.00126361	1.1904	1196.67	7384.22	2.44084	1196.67	0.534555	15.729	0	Normalized.LFQ.intensity.
UTP18	0.606799	-0.00142197	1.24458	1207.67	5748.8	0	1207.67	0.524257	17.5694	0	Normalized.LFQ.intensity.
PRKCE	6.05754	0.782743	0.974345	1211.98	1339.7	1.23442	1211.98	0.734954	-18.5556	0	Normalized.Intensity.
CBS	0.766918	-0.000673684	1.49544	1214.32	NA	1.23973	1214.32	0.457934	23.8722	0	Normalized.LFQ.intensity.
LARS	6.03033	-0.00137634	1.14467	1241.47	707.456	1.06542	1241.47	0.979379	-11.9058	0	Normalized.LFQ.intensity.
PPIB	5.57148	3.62775	5.79812	1259.39	2729.68	2.46982	1259.39	0.0660241	57.9995	0	Normalized.Intensity.
MYO1G	7.83116	-0.000913854	0.856381	3588.87	6747.56	0.352865	1266.38	0.597642	9.24652	0	Normalized.LFQ.intensity.
CDC23	0.277319	0.0376332	1.31376	1283.98	NA	1.54172	1283.98	0.142183	26.1269	0	Normalized.Intensity.
ARGLU1	5.86914	0.88151	1.06175	1286.86	1166.12	1.31748	1286.86	0.293427	-2.57375	0	Normalized.LFQ.intensity.
YBX2	0.0335837	0.00166358	0.999259	1291.82	176397	1.31213	1291.82	0.139285	19.2203	0	Normalized.LFQ.intensity.
RAB11B;RAB11A	0.438977	0.00193168	1.2811	1299.89	15629.7	1.97816	1299.89	0.36212	21.8273	0	Normalized.LFQ.intensity.
ESPL1	9.05279	-0.0012846	0.974246	3177.32	1305.45	0.409147	1299.99	0.919424	-6.28336	0	Normalized.Intensity.
YME1L1	8.13126	-0.00408145	0.869803	1305.6	NA	1.79505	1305.6	0.544405	16.4015	0	Normalized.LFQ.intensity.
UBE3A	0.242719	-0.000296754	1.0714	3430.91	NA	0.383161	1314.59	0.298411	12.7544	0	Normalized.Intensity.
BRD4	6.89938	-0.00139254	0.777589	1350.42	7076.75	1.01541	1350.42	0.539447	14.551	0	Normalized.LFQ.intensity.
RPS15A	7.51649	0.865127	0.973761	1361.25	2435.33	1.25925	1361.25	0.395281	-15.6154	0	Normalized.LFQ.intensity.
DCAF8	7.48069	1.02445	1.28567	1714.69	3005.55	0.794497	1362.31	0.162585	11.5427	0	Normalized.Intensity.
TBL2	0.401451	-0.000866949	0.941767	1385.27	8589.59	0	1385.27	0.430341	13.4534	0	Normalized.LFQ.intensity.
EPHA1	0.105833	-0.174862	0.996117	1395.47	11382.2	0	1395.47	0.635202	1.1472	0	Normalized.Intensity.
ZNF526	12.5013	0.816678	1.0201	1738.68	3468.27	0.804103	1398.07	0.221058	3.3872	0	Normalized.Intensity.
ZNF460	8.40989	-0.00169549	0.953621	1413.77	5647.74	1.15582	1413.77	0.931823	-3.78153	0	Normalized.LFQ.intensity.
PIGK	0.000196882	0.0466114	1.10185	1590.46	105522	0.891072	1417.21	0.138615	10.9197	0	Normalized.LFQ.intensity.
TTI2	0.237654	0.088571	1.02787	2366.12	NA	0.610498	1444.51	0.157056	19.1652	0	Normalized.Intensity.
SNRNP70	15.2235	0.00547733	0.76546	1446.27	54734.7	2.15397	1446.27	0.295043	23.7471	0	Normalized.Intensity.
MARK2	0.0695349	0.776917	0.999664	1647.61	36943.7	0.894072	1473.08	0.230647	-13.4587	0	Normalized.LFQ.intensity.
RRP12	2.50024	1.27005	1.43195	1488.21	4829.83	1.92856	1488.21	0.0939035	6.66679	0	Normalized.LFQ.intensity.
GALC	-0.0994434	1.00062	0.705381	1504.77	53897.8	1.35173	1504.77	0.124084	-1.25823	0	Normalized.LFQ.intensity.
GNG12	0.986099	0.0230397	1.20012	2888.87	13810.9	0.524023	1513.84	0.197049	30.3674	0	Normalized.LFQ.intensity.
SRP9	7.99591	0.890734	1.03641	1516.71	1944.03	2.22339	1516.71	0.290166	-6.01578	0	Normalized.LFQ.intensity.
SLC25A3	-0.000183254	1.00222	0.861563	1518.3	NA	1.14837	1518.3	0.0747168	-9.98226	0	Normalized.LFQ.intensity.
HNRNPM	0.520827	0.941066	1.0505	1522.54	7031.62	1.34615	1522.54	0.167863	-12.7477	0	Normalized.LFQ.intensity.
FXR2	2.06224	0.0145657	1.60329	1524.67	NA	8.26577	1524.67	0.443506	27.7654	0	Normalized.Intensity.
HSPBP1	0.381906	-0.000560862	1.156	1527.85	NA	0	1527.85	0.448686	12.4265	0	Normalized.Intensity.
SFXN1	0.641577	0.584072	1.0928	1552.21	7304.71	1.10642	1552.21	0.322392	8.5787	0	Normalized.LFQ.intensity.
CEP170	9.0684	-0.00162683	1.3383	1602.67	2888.32	0	1602.67	0.950616	-0.678065	0	Normalized.LFQ.intensity.
CALU	0.495404	0.00285891	1.24102	1834.49	NA	0.87885	1612.24	0.419784	14.7719	0	Normalized.LFQ.intensity.
CAPN2	0.000135708	0.145802	1.16742	1614.79	255785	1.25809	1614.79	0.0257296	20.1649	0	Normalized.LFQ.intensity.
EPHA2	4.92983	0.613001	0.923854	5715.45	NA	0.282704	1615.78	0.791451	-17.4246	0	Normalized.LFQ.intensity.
SMARCAD1	0.278984	0.0608807	1.13925	2595.99	NA	0.622864	1616.95	0.0558342	32.4581	0	Normalized.Intensity.
TNK2	6.56304	0.600553	0.929904	3703.1	4546.33	0.438307	1623.1	0.646206	-9.81127	0	Normalized.LFQ.intensity.
PSMD1	0.0175932	0.246121	1.43195	1644.05	53799.7	1.75363	1644.05	-0.0981402	24.6908	0	Normalized.LFQ.intensity.
MRPS18A	0.181042	0.6128	0.996715	1649.52	10351.2	1.9563	1649.52	0.569617	-14.8356	0	Normalized.LFQ.intensity.
HDLBP	-13.6363	8.14329	4.57737	1653.25	8164.3	10.406	1653.25	0.0854405	64.9416	0	Normalized.Intensity.
AIFM2	0.548401	-0.0630095	1.24111	1655.9	11739.4	1.42584	1655.9	0.264105	27.1473	0	Normalized.Intensity.
C9orf114	4.32987	0.439372	1.97854	1685.62	1955.15	1.03069	1685.62	0.608634	23.6307	0	Normalized.Intensity.
NOM1	0.000341279	0.00208893	1.20063	1702.09	180890	2.03893	1702.09	0.0244148	23.51	0	Normalized.LFQ.intensity.
COX7A2	0.72624	-0.000687808	1.27469	3503.46	16210.8	0.490184	1717.34	0.330376	24.6055	0	Normalized.Intensity.
HCLS1	10.3855	-0.00164312	1.24814	1731.74	5961.83	0	1731.74	0.803737	12.0209	0	Normalized.Intensity.
RPS25	1.15092	0.826167	1.07953	1745.52	1702.23	1.52577	1745.52	0.809511	-21.1249	0	Normalized.Intensity.
COPE	12.577	0.811568	1.8034	1759.76	3857.79	2.20537	1759.76	0.388603	24.6505	0	Normalized.Intensity.
RHOG	0.0769922	-0.0459239	1.21152	1763.87	14744.7	0	1763.87	0.00606224	25.4608	0	Normalized.LFQ.intensity.
MDN1	11.6439	0.987408	1.16739	1765.47	3033.6	1.50037	1765.47	0.369333	-5.34622	0	Normalized.LFQ.intensity.
LRRFIP1	20.5076	1.84973	8.73088	1766.84	36259.4	1.6328	1766.84	0.198909	67.987	0	Normalized.Intensity.
CSNK1E	8.36599	0.888085	1.11208	1779.35	2027.67	1.0646	1779.35	0.344042	-0.526894	0	Normalized.LFQ.intensity.
CHP1	4.37633	-0.000686674	0.438318	3811.38	NA	0.469124	1788.01	0.0194863	16.5078	0	Normalized.Intensity.
MRPS18C	0.000642494	0.0656914	1.38191	2423.6	NA	0.739532	1792.33	-0.0556113	24.4202	0	Normalized.LFQ.intensity.
DNAJA2	0.174341	0.584491	0.996868	1946.55	18566.4	0.921001	1792.77	0.539227	-12.8355	0	Normalized.LFQ.intensity.
RPAP1	0.212756	-0.000674814	1.06977	4493.41	NA	0.401869	1805.76	0.276588	13.1566	0	Normalized.Intensity.
KCMF1	0.683566	-0.000782958	1.08708	2054.49	10109.6	0.882485	1813.05	0.507501	15.5572	0	Normalized.LFQ.intensity.
DDX28	10.1226	0.744335	0.951481	1814.25	1776.98	1.45077	1814.25	0.465417	-6.4233	0	Normalized.LFQ.intensity.
PXK	15.6257	0.344168	2.05561	1815.68	8056.99	1.7803	1815.68	0.3432	36.2433	0	Normalized.Intensity.
ZNF638	12.362	0.0435144	0.876532	1830.38	6169.09	0	1830.38	0.372857	20.498	0	Normalized.Intensity.
SRC	0.126611	0.552412	0.996285	2770.88	23124.4	0.662435	1835.53	0.375806	-7.03576	0	Normalized.LFQ.intensity.
TPM2	-0.00472594	0.999989	0.769023	6325.2	2.19352e+07	0.290674	1838.57	0.0619211	1.15605	0	Normalized.LFQ.intensity.
LARP1	0.415874	0.879715	1.01319	1845.99	10520.8	1.7271	1845.99	0.185291	-12.318	0	Normalized.LFQ.intensity.
RIN1	11.4382	-0.00146081	0.999356	1856.24	10106.3	0	1856.24	0.537521	19.361	0	Normalized.LFQ.intensity.
LRRC16A	11.0945	0.683292	1.45519	1894.84	3660.28	0	1894.84	0.311932	23.1327	0	Normalized.Intensity.
WBP11	0.000194567	-0.00115966	0.979844	3987.61	NA	0.477627	1904.59	0.176503	17.732	0	Normalized.Intensity.
FARP1	11.7467	-0.00178111	1.28028	1911.05	7401.3	2.03474	1911.05	0.645319	19.7879	0	Normalized.Intensity.
TAF15	11.6455	-0.00150235	1.03535	1912.57	3029.03	0	1912.57	0.932838	-2.32816	0	Normalized.LFQ.intensity.
HIST1H2AC;HIST3H2A;HIST1H2AB;HIST1H2AA;H2AFX	0.164249	0.565226	1.00537	1915.39	34471.9	1.49144	1915.39	0.411653	-7.28193	0	Normalized.LFQ.intensity.
CDC42BPA	-3.94112e-05	0.997244	0.83898	1963.78	NA	1.03643	1963.78	0.201959	-17.3119	0	Normalized.LFQ.intensity.
C14orf142	8.85399	0.833981	0.993175	1977.8	4963.12	1.37117	1977.8	0.205727	-0.41546	0	Normalized.LFQ.intensity.
HNRNPL	4.7378	1.12632	1.34504	1987.05	2771.25	1.22103	1987.05	0.293858	0.0444905	0	Normalized.LFQ.intensity.
PNO1	1.371	0.0201145	0.784772	4708.35	29366.6	0.427244	2011.61	0.188431	24.7045	0	Normalized.Intensity.
DYNC1LI1	0.192348	0.703325	1.00445	2042.12	29424.6	1.66586	2042.12	0.219126	-5.20867	0	Normalized.LFQ.intensity.
MMS19	0.553328	-0.197711	1.32695	2077.97	8027.4	1.49316	2077.97	0.536807	19.0567	0	Normalized.Intensity.
PDHA1	2.54774	0.756028	0.993066	2369.36	640.293	0.889658	2107.92	0.921947	-30.6561	0	Normalized.LFQ.intensity.
TRIM59	5.74657	2.15329	3.05876	2135.41	6327.54	4.22842	2135.41	0.0616695	42.2502	0	Normalized.Intensity.
BAG2	0.445396	0.13642	1.81942	2153.05	NA	1.1316	2153.05	0.162817	28.0969	0	Normalized.LFQ.intensity.
ALG5	0.351189	-0.000250528	1.16728	2188.19	NA	0	2188.19	0.303011	17.9813	0	Normalized.Intensity.
GTF2F2	0.876595	0.000624165	0.897014	2191.65	10416.2	0	2191.65	0.280339	21.1367	0	Normalized.LFQ.intensity.
CLK3	16.4092	0.000596442	0.951983	2222.86	17324	2.52937	2222.86	0.528242	18.8247	0	Normalized.LFQ.intensity.
AKT1	6.52668	0.749612	0.964068	3167.4	NA	0.705177	2233.57	0.456331	-9.86434	0	Normalized.Intensity.
MRTO4	-0.666475	0.993713	0.944213	2240.93	6854.75	1.50359	2240.93	0.0169929	-3.47229	0	Normalized.LFQ.intensity.
RPL30	6.4555	0.967679	1.13838	2254.03	2305.45	1.39742	2254.03	0.44088	-10.179	0	Normalized.LFQ.intensity.
RPS7	0.390109	0.794975	1.00666	2281.87	22310.7	1.34308	2281.87	0.146118	-2.37578	0	Normalized.LFQ.intensity.
FYN	4.12169	0.5507	1.02048	4592.75	3045.24	0.501513	2303.32	0.937653	-22.4524	0	Normalized.LFQ.intensity.
C19orf52	0.579452	0.620455	1.24433	2720.05	12567	0.851183	2315.26	0.293731	11.4662	0	Normalized.Intensity.
PDRG1	0.860111	-0.00168848	1.28514	2432.68	4598.06	0.968797	2356.77	0.611588	16.0282	0	Normalized.Intensity.
HIGD1A	0.000921329	0.0228526	1.23691	2374.64	106022	0	2374.64	-0.025351	22.8089	0	Normalized.Intensity.
DTD1	0.00028446	-0.000943742	0.865345	2414.71	NA	0	2414.71	0.356209	11.0264	0	Normalized.Intensity.
GNAS	0.41575	0.00915511	1.46142	4722.27	NA	0.512771	2421.44	0.116325	29.6964	0	Normalized.Intensity.
ZNF512	0.717596	-0.120899	0.909746	2462.22	6904.42	0	2462.22	0.71678	6.02501	0	Normalized.Intensity.
NMRAL1	6.6868	0.833365	1.22878	2499.38	1878.48	1.1936	2499.38	0.363174	7.06457	0	Normalized.LFQ.intensity.
TPM3	4.97177e-05	0.646637	1.00847	4902.92	NA	0.510225	2501.59	0.102032	3.95386	0	Normalized.LFQ.intensity.
DPP3	0.408724	0.00286079	1.53904	2755.78	NA	0.920263	2536.04	0.219447	27.8556	0	Normalized.Intensity.
FKBP8	0.135601	0.312695	1.012	2647.45	NA	0.95839	2537.29	0.0546511	21.9952	0	Normalized.Intensity.
CLK2	0.384563	0.858421	1.02041	2582.55	20128.7	1.12479	2582.55	0.124708	-5.90625	0	Normalized.LFQ.intensity.
ERLEC1	0.210614	0.132698	1.12312	3629.25	NA	0.727145	2638.99	0.12549	19.1793	0	Normalized.Intensity.
CSNK1G1	-0.000259277	1.0057	0.664612	2845.16	228617	0.928743	2642.43	0.366984	-12.7576	0	Normalized.LFQ.intensity.
SF3B2	-0.231179	1.00858	0.901516	2642.97	67812.4	1.45815	2642.97	0.054336	-8.81434	0	Normalized.LFQ.intensity.
RRBP1	0.486508	0.463764	1.08103	2706.97	36382.3	1.10716	2706.97	0.164697	16.8489	0	Normalized.Intensity.
HNRNPA0	7.55591	0.00858881	0.916447	3307.44	4215.99	0.818987	2708.75	0.346327	20.0113	0	Normalized.LFQ.intensity.
MRPL12	0.316988	0.282153	1.65904	2744.12	NA	2.56775	2744.12	0.0508208	35.2424	0	Normalized.LFQ.intensity.
ATP5C1	0.501518	0.529466	1.00487	2750.44	19109.9	1.34692	2750.44	0.515148	-2.8474	0	Normalized.LFQ.intensity.
TUBB2B	0.938284	0.714765	1.26706	2859.43	6905.82	0.968147	2768.35	0.462078	5.17406	0	Normalized.Intensity.
BST2	0.182344	-0.00045284	1.02146	3533.87	NA	0.787079	2781.43	0.33677	9.64414	0	Normalized.LFQ.intensity.
RPS3	3.69658	0.77581	0.937011	2794.88	1284.33	1.68168	2794.88	0.697938	-23.2878	0	Normalized.LFQ.intensity.
HNRNPC	6.31682	0.868077	0.994458	2795.91	1042.11	1.44809	2795.91	0.4985	-19.7111	0	Normalized.LFQ.intensity.
ACSL5	0.114762	0.00559192	1.01049	4981.83	NA	0.562675	2803.15	0.261548	11.327	0	Normalized.LFQ.intensity.
MAGED2	0.192897	0.307817	0.995059	4756.22	45926.6	0.590424	2808.19	0.46163	-1.53482	0	Normalized.LFQ.intensity.
ZNF3;ZNF250	4.58428	0.600579	1.27319	3049.75	1527.99	0.930703	2838.41	0.443719	11.5202	0	Normalized.Intensity.
SERBP1	5.14159	0.896992	1.06899	2863.84	1139.92	1.17874	2863.84	0.507623	-14.844	0	Normalized.LFQ.intensity.
PSMC5	0.358899	-0.000947775	1.42674	2869.92	NA	1.09904	2869.92	0.253165	20.6334	0	Normalized.LFQ.intensity.
MRPL3	0.781679	0.702721	1.05414	2903.61	6807.61	1.36957	2903.61	0.424082	-2.48823	0	Normalized.LFQ.intensity.
CSNK1A1	6.68441	0.804393	0.966802	2943.1	940.125	1.145	2943.1	0.493695	-15.5368	0	Normalized.LFQ.intensity.
FAM96B	6.13209	0.0490399	0.734367	4068.65	NA	0.72429	2946.88	0.394031	13.8353	0	Normalized.LFQ.intensity.
FDPS	0.315586	-0.223357	0.889102	3557.14	25900.3	0.852702	3033.18	0.259576	18.9112	0	Normalized.LFQ.intensity.
NCL	0.150421	0.878757	0.99794	3055.27	39314.5	1.77208	3055.27	0.133383	-18.0454	0	Normalized.LFQ.intensity.
HM13	7.78883	0.000687146	0.81279	3079.38	1234.87	0	3079.38	0.379724	17.1333	0	Normalized.Intensity.
RIOK2	6.03147	0.755005	0.982547	3127.32	1403.26	1.54371	3127.32	0.386021	-6.0747	0	Normalized.LFQ.intensity.
AKT2	8.21369	0.790495	0.983587	3130.69	941.305	1.20616	3130.69	0.693623	-20.6769	0	Normalized.LFQ.intensity.
HMGB2	-0.000175463	0.995094	0.504192	3137.73	NA	1.05523	3137.73	0.135276	7.41852	0	Normalized.Intensity.
ACSL1	8.81953	0.00466718	0.817028	3148.3	2057.81	0	3148.3	0.365336	17.5141	0	Normalized.Intensity.
CDK9	0.405682	0.791513	1.01531	3185.22	15655.2	1.16683	3185.22	0.671001	-24.0973	0	Normalized.LFQ.intensity.
CCNT1	-0.00018194	1.00074	0.849911	3273.48	NA	1.02316	3273.48	0.127633	-13.5582	0	Normalized.LFQ.intensity.
RPS6KB1	-0.000106496	1.00072	0.66448	3279.6	NA	1.12031	3279.6	0.293543	-8.60394	0	Normalized.LFQ.intensity.
MAN1A1	2.73892	-0.00111441	0.939364	5731.26	16363.6	0.575009	3295.53	0.739823	4.9961	0	Normalized.Intensity.
TAOK2	0.259498	0.824109	0.996396	3743.02	21958.6	0.887101	3320.43	0.309153	-18.5584	0	Normalized.LFQ.intensity.
EPHA7	0.373375	0.851386	1.01266	3329.97	20547.1	1.00911	3329.97	0.447574	-22.3702	0	Normalized.LFQ.intensity.
YES1	0.0185322	0.841587	0.999983	5678.99	1.1221e+06	0.595503	3381.86	0.103781	-11.0562	0	Normalized.LFQ.intensity.
AFF4	6.7053	0.909446	1.07701	4283.34	9588.8	0.804879	3447.57	0.318654	-9.7505	0	Normalized.LFQ.intensity.
SRSF10	5.10136	-0.00147416	1.13299	3450.79	3783.14	0	3450.79	0.617306	13.8647	0	Normalized.Intensity.
SLC1A5	6.27944	0.857204	1.15475	3484.85	4526.52	1.35333	3484.85	0.256354	3.52437	0	Normalized.LFQ.intensity.
CDK16	0.165311	0.679977	0.997989	3506.7	25067.1	1.25525	3506.7	0.454959	-15.4173	0	Normalized.LFQ.intensity.
TIMM10	5.72833	0.737344	0.980225	3524.22	3065.07	1.49289	3524.22	0.326444	-3.17744	0	Normalized.LFQ.intensity.
RPS19	5.31561	0.908481	0.99498	3558.52	3763.74	1.69658	3558.52	0.42265	-25.4669	0	Normalized.LFQ.intensity.
MYL9	0.307791	0.101329	1.41903	3575.25	14994.6	0	3575.25	-0.0600221	30.7816	0	Normalized.Intensity.
LYN	3.59355	0.411651	0.910347	4540.27	NA	0.80083	3635.98	0.945757	-22.7007	0	Normalized.LFQ.intensity.
MELK	5.40536	0.760963	0.968938	3649.94	4406.18	1.19596	3649.94	0.760159	-22.9419	0	Normalized.LFQ.intensity.
NDUFS6	6.71002	-0.000641773	1.00232	3660.1	5855.17	1.22085	3660.1	0.921909	-6.56203	0	Normalized.LFQ.intensity.
HCK	4.46233	0.414763	0.945649	3979.06	8839.4	0.933167	3713.13	0.857305	-11.9095	0	Normalized.LFQ.intensity.
ILK	4.91652	0.905005	1.11692	4042.24	7144.52	0.920133	3719.4	0.535343	-13.6239	0	Normalized.LFQ.intensity.
DDC	0.208597	0.439722	1.44403	3724.34	38305.5	0	3724.34	-0.0254017	32.9725	0	Normalized.Intensity.
STT3A	0.237716	0.506164	1.00543	3740.89	38694	1.12827	3740.89	0.597104	-10.7295	0	Normalized.LFQ.intensity.
TMPO - P42166	0.448117	0.75662	0.994698	3807.06	21786.7	1.2625	3807.06	0.311373	-9.17966	0	Normalized.LFQ.intensity.
MAP2K1	7.48198	0.685273	0.96117	3836.01	19737.3	1.58108	3836.01	0.375967	-3.06721	0	Normalized.LFQ.intensity.
GTF2I	0.223958	0.551584	0.993586	3846.74	26025.6	1.56227	3846.74	0.593899	-13.1957	0	Normalized.LFQ.intensity.
HLA-A - P01892;P30512;P10316;P01891	1.10869	1.81073	1.99643	3965.42	74755.9	1.72548	3965.42	0.0131706	22.805	0	Normalized.Intensity.
MET	4.48418	0.656107	1.05857	3978.86	NA	1.1033	3978.86	0.765382	-11.4	0	Normalized.LFQ.intensity.
ZNF85;ZNF141;ZNF681;ZNF43;ZNF506;ZNF486;ZNF708;ZNF492;ZNF737;ZNF257;ZNF675;ZNF98;ZNF732;ZNF676;ZNF724P;ZNF728;ZNF493;ZNF254;ZNF726	7.3435	0.794196	1.12129	4025.3	21501.4	1.3662	4025.3	0.245492	5.54424	0	Normalized.LFQ.intensity.
USO1	1.41822	-0.0520154	1.02203	4370.73	5903.5	0.921229	4026.44	0.681563	9.29816	0	Normalized.LFQ.intensity.
SSR4	0.48114	0.72176	1.02334	4064.25	20404.2	1.06532	4064.25	0.496961	-11.6639	0	Normalized.LFQ.intensity.
CPOX	0.176281	0.511171	0.995147	4090.9	37663.3	1.27671	4090.9	0.337956	-3.36835	0	Normalized.LFQ.intensity.
ATL3	0.268888	0.00278251	1.25366	4335.89	NA	0.99545	4316.16	0.138613	23.686	0	Normalized.LFQ.intensity.
SIK3	0.42084	0.7695	1.00171	6745.47	20832.9	0.672711	4537.75	0.611665	-22.7842	0	Normalized.LFQ.intensity.
STK33	7.92834	-0.00115854	1.06733	7570.7	37249.4	0.600676	4547.54	0.867076	-0.015552	0	Normalized.LFQ.intensity.
AFF1	18.9655	0.0268013	1.25576	4635.85	45204.1	1.1586	4635.85	0.281379	28.2239	0	Normalized.LFQ.intensity.
RPS17	3.96076	0.877922	1.10604	4658.94	11308	2.33362	4658.94	0.433637	-8.6603	0	Normalized.LFQ.intensity.
POLR3A	32.4259	0.000201923	0.809311	5687.53	10	0.8339	4742.84	0.313303	18.9462	0	Normalized.LFQ.intensity.
EGFR	5.56707	0.377804	0.947164	4909.11	20964	1.43191	4909.11	0.904969	-14.8332	0	Normalized.LFQ.intensity.
NCBP2	5.01912	-0.00144104	1.16263	4915.59	10804.2	1.90948	4915.59	0.842105	3.21675	0	Normalized.LFQ.intensity.
MYLK	0.196937	0.351161	0.992287	7023.17	29149.9	0.701048	4923.58	0.798931	-17.0572	0	Normalized.Intensity.
MAP4K1	3.12078	0.596611	0.962538	5509.63	20468.9	0.899265	4954.62	0.767012	-13.3705	0	Normalized.LFQ.intensity.
SRSF5	3.53469	-0.00205913	0.992762	7249.02	NA	0.692174	5017.58	0.856519	-0.600155	0	Normalized.Intensity.
SART1	1.03149	-0.149748	1.10596	5238.22	10024.4	0.961416	5036.11	0.71245	9.22857	0	Normalized.LFQ.intensity.
LIMK1	4.23943	0.682603	0.957527	5268.3	17759.9	0.959714	5056.06	0.752634	-17.7036	0	Normalized.LFQ.intensity.
RPS21	0.106951	0.627171	0.993846	8397.01	137920	0.602859	5062.22	0.146618	-0.524167	0	Normalized.LFQ.intensity.
MYL12A;MYL12B	-0.0628459	0.999526	0.568723	12513.7	505784	0.419641	5251.28	0.242405	-3.36441	0	Normalized.LFQ.intensity.
EPHB4	4.45062	0.580776	0.940483	7373.16	222018	0.721765	5321.69	0.899112	-22.4718	0	Normalized.LFQ.intensity.
STRADA	1.03186	0.750791	0.974626	5418.99	15319.2	1.17401	5418.99	0.578656	-16.8942	0	Normalized.LFQ.intensity.
ATP2C1	0.282985	0.308334	1.06933	13467.4	NA	0.407624	5489.63	0.0598481	22.986	0	Normalized.Intensity.
RPS6KA6	3.04869	0.615391	0.943128	8463.61	112818	0.648809	5491.27	0.833449	-19.3386	0	Normalized.LFQ.intensity.
EIF3J	8.08861	0.813382	0.950908	5557.35	30208	1.70468	5557.35	0.691617	-27.3032	0	Normalized.LFQ.intensity.
NDC1	0.151795	0.180503	1.03778	5632.81	NA	0.995439	5607.11	0.0886419	20.463	0	Normalized.LFQ.intensity.
ARL8B	0.305112	0.0244993	1.56899	14863.7	NA	0.379671	5643.33	0.0700011	29.7346	0	Normalized.Intensity.
NDUFA8	4.2493	-0.00127829	0.841335	9635.13	NA	0.58649	5650.91	0.413605	15.7097	0	Normalized.LFQ.intensity.
TTC27	4.63978	-0.00200622	2.59715	5684.23	51576.9	6.15648	5684.23	0.443054	34.8429	0	Normalized.Intensity.
NLK	8.77823	0.761699	0.959651	8248.61	112297	0.701481	5786.25	0.551628	-15.329	0	Normalized.LFQ.intensity.
EIF3E	10.1517	-0.00103323	0.90707	5978.74	41276.4	2.00839	5978.74	0.418416	16.8954	0	Normalized.LFQ.intensity.
U2AF1	0.17148	0.323893	0.993355	6008.7	31765.2	1.37805	6008.7	0.577174	-6.98552	0	Normalized.LFQ.intensity.
PASK	0.315829	0.0301141	1.06849	6017.78	46256.7	3.80976	6017.78	0.541508	5.38375	0	Normalized.Intensity.
PRKAR2B	0.000264385	-0.00116463	1.17502	6094.58	635012	1.5394	6094.58	0.0463533	20.4673	0	Normalized.LFQ.intensity.
NUP93	0.23499	0.554728	0.994364	8378.99	127759	0.73262	6138.62	0.285845	-2.65544	0	Normalized.LFQ.intensity.
STK4	2.42882	0.457303	0.938068	6144.79	15376.3	1.03185	6144.79	0.907977	-18.636	0	Normalized.LFQ.intensity.
MAPK15	0.000145832	0.318587	0.967857	6250.96	NA	1.15877	6250.96	0.0914361	18.0567	0	Normalized.LFQ.intensity.
DERL1	0.175763	0.234848	0.988425	6302.26	48601	1.38123	6302.26	0.426903	0.613182	0	Normalized.Intensity.
SURF4	0.635889	0.598517	0.993589	6366.3	36076.2	2.4744	6366.3	0.382975	-2.44295	0	Normalized.LFQ.intensity.
PLK1	5.69666	0.687121	0.898744	8174.9	110943	0.784178	6410.58	0.408814	-8.95959	0	Normalized.LFQ.intensity.
ZFP30;ZNF829;ZNF383;ZFP82;ZFP14;ZNF461;ZNF30;ZNF709	3.99875	-0.00142377	1.15146	6471.48	59789.9	1.23553	6471.48	0.714936	9.87302	0	Normalized.LFQ.intensity.
ZNF574	5.79856	0.851883	1.02952	6478.69	16397.6	1.37208	6478.69	0.593125	-18.831	0	Normalized.LFQ.intensity.
GOLGA3	6.23523	0.772278	1.72661	8104.22	83260.1	0.803207	6509.37	0.414283	17.9572	0	Normalized.Intensity.
TANK	9.80978	0.747103	0.928183	6522.25	36592.4	1.00591	6522.25	0.502347	-15.1525	0	Normalized.LFQ.intensity.
NIP7	0.762906	-0.00317774	1.46983	11849	85801	0.559691	6631.79	0.0701179	36.2663	0	Normalized.Intensity.
MAPKAPK5	1.47814	0.62838	0.936186	9445.51	29101.3	0.705159	6660.58	0.772858	-19.7646	0	Normalized.Intensity.
ZAK	4.9502	0.651228	0.936064	6857.52	82811.8	0.976363	6695.43	0.78404	-18.5644	0	Normalized.LFQ.intensity.
AKT3	1.52827	0.633369	0.954625	6697.56	24573.6	1.64355	6697.56	0.409811	-3.36966	0	Normalized.LFQ.intensity.
ALG10B;ALG10	1.21436e-05	-0.0439183	0.707203	13631.3	NA	0.496384	6766.35	0.244469	17.404	0	Normalized.Intensity.
RPA1	0.31423	0.00148413	1.27153	9300.95	NA	0.732167	6809.85	0.215311	17.6635	0	Normalized.Intensity.
NAA30	0.203254	0.191427	1.21959	6814.27	NA	0	6814.27	0.0545676	25.131	0	Normalized.Intensity.
MBOAT7	3.7197	0.00549036	0.776679	6838.81	70893.6	1.18591	6838.81	0.380089	15.4632	0	Normalized.LFQ.intensity.
PHKG2	8.89695	0.6899	0.941131	6874.32	65661.9	1.36253	6874.32	0.612885	-13.3093	0	Normalized.LFQ.intensity.
ANAPC1	0.266111	0.052154	1.35698	7089.59	NA	0.97415	6906.33	0.103597	24.7475	0	Normalized.Intensity.
NUP205	0.162176	0.837577	0.99875	6912.25	104390	1.25505	6912.25	0.126059	-12.7605	0	Normalized.LFQ.intensity.
ERCC2	2.67409	-0.00830293	1.01112	7131.56	7721.44	1.25012	7131.56	0.951706	-11.0904	0	Normalized.LFQ.intensity.
MTCH2	0.000277127	0.0143707	1.06089	7268.8	NA	1.01247	7268.8	0.152057	16.3249	0	Normalized.LFQ.intensity.
ATP6V1A	0.192903	0.558851	1.49328	9174.32	78538.1	0.807523	7408.48	-0.0471995	32.7243	0	Normalized.LFQ.intensity.
PRKAB2	1.90652	0.319693	0.871287	7466.12	105437	1.07841	7466.12	0.807521	-9.34504	0	Normalized.LFQ.intensity.
SARS	0.263577	0.194021	1.60765	7520.59	NA	1.41871	7520.59	0.0396995	31.9209	0	Normalized.LFQ.intensity.
VPS4A	0.258389	0.0127904	1.20707	10782.5	694764	0.721888	7783.77	0.0812879	23.1241	0	Normalized.Intensity.
LIMK2	8.0079	0.87825	0.972401	7820	52189.4	1.09007	7820	0.523486	-27.687	0	Normalized.LFQ.intensity.
ZADH2	5.86365	-0.00149484	1.18662	7895.6	78474.2	1.86201	7895.6	0.78087	7.3264	0	Normalized.Intensity.
PDCD11	6.52589	-0.000511282	1.17823	7917.17	46604.2	3.36153	7917.17	0.387737	22.7439	0	Normalized.LFQ.intensity.
TUBB4B	6.45096	0.951986	0.998849	9442.17	53055.2	0.844314	7972.16	0.668146	-45.7077	0	Normalized.LFQ.intensity.
VAT1	5.5575	0.940433	1.1156	8146.8	100041	1.56036	8146.8	0.415231	-12.6045	0	Normalized.LFQ.intensity.
TRA2B	9.69497	0.699592	4.5363	8166.29	262842	5.7486	8166.29	0.347481	45.56	0	Normalized.Intensity.
RRS1	0.81783	0.731267	1.00198	8261.89	44139.4	1.41737	8261.89	0.407697	-9.97669	0	Normalized.LFQ.intensity.
DNMT1	0.268748	0.286108	1.68037	14861	87919.5	0.563824	8378.96	-0.0529804	33.1883	0	Normalized.LFQ.intensity.
PRKX;PRKY	0.205258	0.478102	0.981594	10066.4	51647.8	0.849508	8551.53	0.468643	-8.24561	0	Normalized.LFQ.intensity.
DDR1	6.66616	0.67503	0.961772	11065	142963	0.84146	9310.74	0.573478	-9.48124	0	Normalized.LFQ.intensity.
MAP2K2	1.66578	0.645795	0.977116	9335.31	NA	1.66765	9335.31	0.628701	-11.5509	0	Normalized.LFQ.intensity.
ERLIN1	0.333488	0.000428502	1.06126	9342.57	NA	1.24852	9342.57	0.317221	12.2685	0	Normalized.LFQ.intensity.
NRDE2	0.000296035	-0.000292419	0.885631	17160.1	NA	0.545266	9356.82	0.361262	10.6735	0	Normalized.Intensity.
TUBA1C	-0.0117155	0.999993	0.582178	9834.49	3.16999e+06	0.958573	9427.08	0.27492	-4.15752	0	Normalized.LFQ.intensity.
CALD1	3.94991	-0.00161365	1.42439	9638.55	NA	0	9638.55	0.674026	15.501	0	Normalized.LFQ.intensity.
COX6C	0.2931	0.227882	0.989528	10036.9	28365	1.06071	10036.9	0.899356	-19.9685	0	Normalized.LFQ.intensity.
STK3	1.70623	0.227041	0.964837	10080.3	46294.1	1.22938	10080.3	0.913959	-13.8534	0	Normalized.LFQ.intensity.
CAPN1	0.122246	0.185836	1.1841	10164.5	86832	1.48025	10164.5	-0.00627949	24.537	0	Normalized.LFQ.intensity.
CLTA	0.316752	0.343345	1.00002	10356.6	48242.1	2.22609	10356.6	0.736587	-11.8646	0	Normalized.LFQ.intensity.
ATPIF1	0.239391	0.422062	1.97373	16429.9	136306	0.640054	10516	-0.039781	37.5409	0	Normalized.LFQ.intensity.
TNIK	0.164201	0.524027	0.980021	10569.8	111075	1.26387	10569.8	0.269962	-3.04945	0	Normalized.LFQ.intensity.
PRKAG2	6.45146	-0.00154291	0.883902	11117	NA	0.951161	10574.1	0.844389	-1.75119	0	Normalized.LFQ.intensity.
ENDOD1	0.000376882	-0.000766805	1.09097	10597.9	NA	1.92473	10597.9	0.134805	18.8028	0	Normalized.LFQ.intensity.
AP2A2	1.25382	0.300801	2.5804	10600.1	NA	0	10600.1	0.0679825	45.866	0	Normalized.Intensity.
UBTF	0.000318564	0.0550587	1.18546	10608.5	1.19941e+06	1.64354	10608.5	0.0179588	24.2234	0	Normalized.LFQ.intensity.
NOP10	7.26257	0.644374	0.962266	11599.5	292930	1.23588	11599.5	0.824771	-18.8949	0	Normalized.LFQ.intensity.
PIM2	5.50347	-0.00165139	1.02992	11601.2	51812.1	1.21489	11601.2	0.826924	2.14427	0	Normalized.LFQ.intensity.
EIF3B	8.43971	-0.00132749	1.10984	11605.6	NA	0	11605.6	0.915049	-3.82443	0	Normalized.LFQ.intensity.
NDUFAF2	0.412545	0.0396234	1.43869	11649.4	223662	1.02941	11649.4	0.124778	28.85	0	Normalized.Intensity.
PCK2	0.254536	0.153257	1.49654	19468.1	148331	0.598391	11649.5	-0.00305424	28.1599	0	Normalized.LFQ.intensity.
PIGU	0.000282579	0.000293237	1.00775	14281.2	NA	0.821241	11728.3	0.0894663	23.8376	0	Normalized.LFQ.intensity.
RFC1	6.19073	0.0153328	0.722428	11801.8	172115	1.30984	11801.8	0.142566	25.9768	0	Normalized.LFQ.intensity.
SEC23A	1.82309	-0.228512	0.728148	15452.2	NA	0.790453	12214.3	0.4065	13.2479	0	Normalized.LFQ.intensity.
POLE3	0.223514	0.260225	1.52845	12491.3	125492	0	12491.3	-0.0140294	31.5259	0	Normalized.Intensity.
DSTN	0.218277	0.182011	1.07038	12542.8	NA	0	12542.8	0.0652759	23.7365	0	Normalized.LFQ.intensity.
ZKSCAN8	5.50302	-0.00170198	1.047	12630.9	36579.3	1.32795	12630.9	0.867905	-0.426544	0	Normalized.LFQ.intensity.
MAPK14	0.326212	0.580679	0.991386	12896.7	57522.6	1.05501	12896.7	0.541	-12.9571	0	Normalized.LFQ.intensity.
DDR2	3.79245	0.81809	1.0052	13398.8	42767.3	1.32265	13398.8	0.486472	-14.8272	0	Normalized.LFQ.intensity.
EPHA5	1.62688	0.638538	0.932762	23421.4	NA	0.575838	13486.9	0.405948	-12.2437	0	Normalized.LFQ.intensity.
MRPS16	0.000499613	0.0854552	1.33368	15378.8	NA	0.886986	13640.8	-0.0334999	22.1116	0	Normalized.LFQ.intensity.
PRKD1	0.175041	0.00360855	1.01238	13756.5	NA	1.20778	13756.5	0.24424	11.9081	0	Normalized.LFQ.intensity.
CDKN2A	6.51388	0.02013	36.5619	13869.5	239333	30.6993	13869.5	0.243657	90.6683	0	Normalized.Intensity.
MAPK10	5.63874	0.546662	0.939944	14017.5	178833	1.33141	14017.5	0.365621	3.60853	0	Normalized.LFQ.intensity.
ZNF184	5.60339	0.72444	1.10886	14152.4	147326	1.48868	14152.4	0.657219	-7.64052	0	Normalized.LFQ.intensity.
HP1BP3	-3.22796e-05	0.999971	0.830194	14402.2	NA	1.4328	14402.2	0.0407896	-0.283312	0	Normalized.LFQ.intensity.
TMEM109	0.143247	0.0335957	1.18111	14539.7	104731	1.01582	14539.7	0.0149143	22.6979	0	Normalized.LFQ.intensity.
SLC25A10	0.000115017	-0.000958633	0.911675	32488.4	NA	0.454531	14767	0.397106	9.01211	0	Normalized.Intensity.
CDC27	6.46561	-0.0024594	1.14898	14792.8	72822.6	0	14792.8	0.66994	11.8189	0	Normalized.Intensity.
CPT1A	8.97488	0.788557	0.94844	15029.2	3.43224e+06	1.13468	15029.2	0.177559	-3.54579	0	Normalized.LFQ.intensity.
ZNF324;ZNF324B	3.6964	0.650991	1.05963	15121.3	121426	1.15191	15121.3	0.148404	13.9263	0	Normalized.Intensity.
SERPINH1	0.248529	0.211044	1.53816	17061.1	NA	0.887044	15134	0.0266027	30.1165	0	Normalized.LFQ.intensity.
RSL24D1	3.67365	-0.00170116	1.20723	15747.2	174045	1.04665	15747.2	0.194604	30.2264	0	Normalized.Intensity.
ZGPAT	1.1144e-06	0.822302	1.00029	52494.6	NA	0.30083	15792	0.00250506	25.9855	0	Normalized.Intensity.
YARS	0.247436	0.0114216	1.30026	21203.8	310010	0.751646	15937.8	0.10392	20.9157	0	Normalized.LFQ.intensity.
TFDP1	0.301983	0.0881678	1.0471	16104.1	NA	1.89174	16104.1	0.12581	19.6188	0	Normalized.Intensity.
RALY	0.289615	0.00171639	1.10671	16185.6	NA	0	16185.6	0.198966	15.8585	0	Normalized.Intensity.
PRKAA1	5.56521	0.47092	0.990961	18345.9	226034	0.897937	16473.4	0.958476	-25.4586	0	Normalized.LFQ.intensity.
SRPRB	0.222197	8.426e-06	1.05781	24675.2	NA	0.675577	16670	0.221677	12.5047	0	Normalized.LFQ.intensity.
CDK3	0.339085	-0.246702	0.978399	20073.2	73992.1	0.847315	17008.4	0.851258	-8.56376	0	Normalized.Intensity.
TPRKB	0.406521	0.0366273	1.21819	17183.7	NA	1.97156	17183.7	0.122291	20.9638	0	Normalized.LFQ.intensity.
CDK7	3.32725	0.113695	0.949932	17226.1	590853	1.46644	17226.1	0.879769	-8.08605	0	Normalized.LFQ.intensity.
MARK4	4.5043	0.229718	1.10019	17261.2	180121	0	17261.2	0.473378	12.7179	0	Normalized.Intensity.
PRKAB1	0.612333	0.111383	0.940456	20618.9	63002.8	0.848516	17495.5	0.870085	-15.7057	0	Normalized.LFQ.intensity.
TPM4	4.66681e-05	0.758334	1	53346.4	NA	0.351745	18764.3	0.0521163	3.75449	0	Normalized.LFQ.intensity.
ZNF417;ZNF587	6.71555	0.00619311	0.795345	19486.9	40060.6	1.02056	19486.9	0.427459	14.1729	0	Normalized.LFQ.intensity.
BOP1	4.12206	0.844237	1.53337	20164.9	266985	1.86605	20164.9	0.374271	10.4159	0	Normalized.Intensity.
NPM3	0.00753444	0.183165	0.999861	20510.7	10	1.62052	20510.7	0.0580546	24.3437	0	Normalized.Intensity.
RPL14	2.87523	0.862411	1.00877	21062.7	74655	2.02459	21062.7	0.501531	-24.523	0	Normalized.LFQ.intensity.
PCID2	0.0639759	0.115289	1.00501	21546.1	NA	1.01422	21546.1	0.112563	17.6356	0	Normalized.LFQ.intensity.
SH3GLB1	0.0229086	0.142046	0.999418	21773.8	6.68812e+06	0	21773.8	0.0456665	26.9184	0	Normalized.LFQ.intensity.
NAA15	0.142315	0.0718381	1.01348	69191.6	1.59274e+06	0.334664	23155.9	0.0942299	17.6436	0	Normalized.Intensity.
SRRT	0.216686	0.0254513	1.21613	24910.8	191172	0.948625	23631	0.101221	17.8358	0	Normalized.LFQ.intensity.
LPGAT1	6.638	-0.211729	0.820626	24463.6	638469	1.05094	24463.6	0.23886	22.5654	0	Normalized.LFQ.intensity.
POLE2	3.18583	-0.00110022	1.22562	30751.5	242775	0.804659	24744.4	0.0810608	28.19	0	Normalized.Intensity.
MRPL33	0.0626598	0.203514	1.00346	25608.7	NA	1.20231	25608.7	0.0392496	25.8474	0	Normalized.Intensity.
MNAT1	0.900995	-0.754974	1.05306	25983.4	115505	1.57522	25983.4	0.942869	-10.5959	0	Normalized.LFQ.intensity.
C18orf21	0.346494	0.0246823	1.24255	26395.3	389851	0	26395.3	0.0837635	22.4366	0	Normalized.Intensity.
MT-CO3	0.00014215	-0.00117037	0.967309	38666.5	NA	0.688403	26618.1	0.117078	22.4487	0	Normalized.Intensity.
DHX15	0.296335	-0.000349695	1.28913	27126.9	NA	2.45182	27126.9	0.158159	19.0782	0	Normalized.LFQ.intensity.
CCDC47	0.458287	-0.195475	1.08835	27707.9	128524	1.03173	27707.9	0.871774	-9.76112	0	Normalized.Intensity.
PPA1	3.3674	-0.490126	1.08453	27828	533368	0	27828	0.102385	33.0837	0	Normalized.Intensity.
PKN2	4.05334	0.69226	0.994387	28055.2	367691	1.10445	28055.2	0.568555	-18.5335	0	Normalized.LFQ.intensity.
UTP23	4.8769	-0.00326876	2.35817	29822.3	2.08161e+06	0	29822.3	0.0878456	40.0035	0	Normalized.Intensity.
TARS	0.272592	0.114685	1.57622	31136.8	434066	1.50809	31136.8	0.0531658	26.1955	0	Normalized.LFQ.intensity.
PRKAG1	0.657618	-0.0914604	0.903549	34300.8	122413	0.925173	31734.2	0.731559	-7.148	0	Normalized.LFQ.intensity.
KHDRBS1	0.245407	0.145259	1.38344	34401.5	305932	0	34401.5	0.0400708	23.1971	0	Normalized.LFQ.intensity.
LUC7L	-1.7176e-05	0.622778	0.382584	44224.1	NA	0.789347	34908.1	0.135942	10.3437	0	Normalized.LFQ.intensity.
PDCD5	0.0888	0.197597	1.27695	35030.2	287557	1.58312	35030.2	-0.0666635	26.2605	0	Normalized.LFQ.intensity.
GTF2F1	0.42094	0.0225226	1.35058	35612.3	NA	1.64446	35612.3	0.0707501	24.4142	0	Normalized.LFQ.intensity.
MPHOSPH10	3.35344	-0.00237023	0.93563	39378.1	NA	1.44443	39378.1	0.0169957	28.3932	0	Normalized.Intensity.
CCNH	0.670046	-0.923084	0.952403	39771.7	83845.3	1.28935	39771.7	0.963611	-17.1915	0	Normalized.LFQ.intensity.
EPS15	0.183116	0.408283	1.07698	106477	NA	0.384917	40984.8	0.0284718	21.3243	0	Normalized.Intensity.
LBR	1.48739	0.927284	1.24984	42813.1	636198	1.23059	42813.1	0.0815353	-0.859116	0	Normalized.LFQ.intensity.
ERP44	0.225134	0.113803	1.53169	43334.9	270361	0	43334.9	-0.0494071	27.6686	0	Normalized.LFQ.intensity.
TCERG1	0.214615	1.16494	1.61487	44942.3	NA	2.42028	44942.3	0.00316888	36.3927	0	Normalized.Intensity.
MRPL40	2.36867	0.00101402	0.983093	45826	639964	1.34098	45826	0.0392812	20.839	0	Normalized.Intensity.
EIF3L	0.0337479	-0.000289589	1.00354	60191.9	10	0.774844	46639.3	0.106621	20.6944	0	Normalized.LFQ.intensity.
MAP4K5	4.05142	-1.80815	0.966978	46804.9	NA	1.0055	46804.9	0.843185	-16.2612	0	Normalized.LFQ.intensity.
MYO5C	1.40276	-0.00179851	1.18395	48600.4	2.97778e+06	0	48600.4	0.0572022	24.2707	0	Normalized.LFQ.intensity.
NUP155	0.843381	-0.00173499	1.25737	50125.3	NA	0	50125.3	0.0686359	24.8759	0	Normalized.Intensity.
ACTR2	0.601103	3.49033	16.9823	51295.7	NA	9.3473	51295.7	0.0574279	71.1495	0	Normalized.Intensity.
CHD1	0.0405891	0.184816	1.01515	57242.8	1.88113e+06	0	57242.8	0.0838162	18.3965	0	Normalized.LFQ.intensity.
EPB41L1	0.508143	-0.00187666	1.16037	103557	NA	0.572077	59242.4	0.0546709	24.0523	0	Normalized.Intensity.
HIPK2;HIPK1;HIPK3	0.112644	0.0691551	1.02309	79196.5	2.23386e+06	0.763414	60459.7	0.18012	11.2153	0	Normalized.LFQ.intensity.
PABPN1	0.138537	-0.0842128	1.06127	64500.7	560458	0.959585	61893.9	0.0236138	22.9818	0	Normalized.Intensity.
ERH	0.263799	0.0411888	1.2488	66132.9	NA	1.08642	66132.9	0.121574	18.4635	0	Normalized.LFQ.intensity.
CYFIP1	0.24342	0.00577797	1.19716	74509.5	858900	1.40993	74509.5	0.0954346	17.6515	0	Normalized.LFQ.intensity.
SNAP29	0.278079	0.0275845	1.29548	80599.6	583262	0.94811	76417.3	0.0454215	21.0823	0	Normalized.LFQ.intensity.
CKB	0.288982	0.070631	1.46263	90772.3	NA	1.28526	90772.3	-0.10848	27.0642	0	Normalized.LFQ.intensity.
RAB7A	6.66704	0.00063698	1.76747	92172.5	2.30506e+06	1.9419	92172.5	-3.45303e-05	33.2483	0	Normalized.LFQ.intensity.
CERS2	0.176197	0.0134175	1.04244	95864.3	3.21468e+06	1.40686	95864.3	0.143694	14.7013	0	Normalized.LFQ.intensity.
KIAA0907	2.42644	-0.00142134	1.5732	96478.5	NA	0	96478.5	0.00166325	28.9279	0	Normalized.Intensity.
PFDN2	0.209024	0.178574	1.32717	99034.6	735038	0	99034.6	-0.0324988	25.3204	0	Normalized.LFQ.intensity.
ABCC5	5.13444	0.467075	34.9766	103123	1.40576e+06	4.55825	103123	-0.000159527	91.1368	0	Normalized.Intensity.
SNRPD2	0.00910582	0.387899	1.01157	109730	1.06371e+07	1.69159	109730	0.0437156	21.0206	0	Normalized.LFQ.intensity.
ITCH	0.100337	0.319473	1.0314	179514	1.13177e+07	0.613936	110210	0.0511115	17.2786	0	Normalized.Intensity.
ATXN2	4.75378	0.103846	6.83424	130140	1.87266e+06	0.85234	110923	-0.000173099	64.0913	0	Normalized.Intensity.
EIF1	0.269544	0.258961	1.6389	121013	1.00116e+06	0	121013	-0.0677906	31.7454	0	Normalized.Intensity.
PAK2	3.81897	0.012724	1.11361	170310	2.15055e+06	0.721978	122960	-0.000304532	24.2092	0	Normalized.LFQ.intensity.
SNAP23	5.06627	0.01075	1.26738	139173	1.69208e+06	0	139173	-0.000229258	26.6004	0	Normalized.Intensity.
FGF2	-0.000298877	0.995904	-0.219466	325658	NA	0.536043	174567	0.735152	-2.38571	0	Normalized.Intensity.
SND1	0.306196	0.152994	1.59109	176234	NA	1.65378	176234	-0.0979857	31.8139	0	Normalized.LFQ.intensity.
AGL	0.150431	0.514986	1.05138	180070	2.69172e+07	1.57932	180070	0.0230107	19.1627	0	Normalized.LFQ.intensity.
AKR1C3	0.208986	0.147798	1.34007	201580	1.43182e+06	0.912808	184004	-0.064862	25.3949	0	Normalized.LFQ.intensity.
EXOC1	-0.0201642	1.00011	0.0618068	364638	10	0.505818	184440	0.147427	16.5272	0	Normalized.Intensity.
CAMKK2	-0.00667284	0.999997	0.652139	293604	2.01141e+08	0.718822	211049	0.301585	-8.66984	0	Normalized.LFQ.intensity.
PGM3	0.186132	0.0284351	1.15603	238556	NA	1.16417	238556	-0.117296	18.9385	0	Normalized.LFQ.intensity.
DAZAP1	0.256468	0.00982274	1.07762	254705	3.10564e+06	0	254705	0.000482767	19.7923	0	Normalized.LFQ.intensity.
CDK4	0.111264	-0.000458318	0.993421	330946	6.42093e+07	0.83344	275824	0.0877442	18.8581	0	Normalized.Intensity.
RAI14	0.895358	0.0475076	0.888687	1.36065e+06	10	0.204959	278877	0.000474227	17.9034	0	Normalized.Intensity.
G3BP1	0.170936	0.051355	1.14678	530508	3.56545e+06	0.77029	408645	-0.0433876	18.2723	0	Normalized.LFQ.intensity.
RPL39P5;RPL39	2.50689	-0.001251	1.08158	411159	1.1086e+07	0	411159	-0.000107633	22.4468	0	Normalized.Intensity.
NME4	0.1215	0.0840923	1.02174	444801	8.72211e+06	1.23311	444801	0.0953707	14.7857	0	Normalized.Intensity.
EWSR1	-6.38368	0.837301	-856.732	451546	9.16011e+06	1.4293	451546	-1.94279e-06	24.5255	0	Normalized.LFQ.intensity.
MRPL19	2.95133	-0.00159718	1.2254	474803	1.49563e+07	4.52208	474803	-5.89538e-05	24.5279	0	Normalized.Intensity.
ERN2	4.22759e-05	-0.000418297	0.985778	763101	NA	0	763101	0.304202	10.9319	0	Normalized.Intensity.
CNIH4	0.000242204	0.317905	1.01346	913324	NA	0.851525	777719	0.0383963	24.6315	0	Normalized.Intensity.
IPO9	0.181012	0.00777612	1.12245	830741	10	1.66379	830741	-0.0706492	18.9111	0	Normalized.LFQ.intensity.
PROSER2	0.193348	0.503575	1.02296	1.61711e+06	10	0.715205	1.15656e+06	0.00460008	29.5435	0	Normalized.Intensity.
BYSL	0.141046	0.161137	1.03736	1.19164e+06	2.4312e+07	1.16707	1.19164e+06	0.05783	15.6399	0	Normalized.LFQ.intensity.
CERS6	9.45304e-05	0.131163	1.02677	1.27077e+06	NA	1.82577	1.27077e+06	0.137656	16.4177	0	Normalized.Intensity.
ACAD8	0.0508609	0.13909	1.00314	1.31724e+06	6.08963e+07	1.74364	1.31724e+06	0.114329	14.8067	0	Normalized.LFQ.intensity.
TFPI	1.63537	0.0691114	0.860962	1.50737e+06	10	13.843	1.50737e+06	-0.000120113	28.5673	0	Normalized.Intensity.
ASPH	1.82997	2.09706	53.4497	1.54621e+06	7.20804e+07	42.6186	1.54621e+06	-4.89508e-05	93.2966	0	Normalized.Intensity.
CTNND1	2.1014e-07	0.408495	1.00575	1.64015e+06	NA	0	1.64015e+06	0.00852048	36.3158	0	Normalized.LFQ.intensity.
FADS2	2.26766e-05	0.166627	1.02422	2.25904e+06	NA	1.44793	2.25904e+06	0.105315	17.8582	0	Normalized.LFQ.intensity.
USMG5	8.42784e-05	0.35605	1.01649	5.36569e+06	NA	0.927425	4.97628e+06	0.0405629	22.9796	0	Normalized.Intensity.
FAM83H	1.47596	-0.00148485	1.08597	5.54406e+06	10	0.962876	5.33824e+06	-9.56263e-05	21.0382	0	Normalized.LFQ.intensity.
MAP4K4	0.193363	0.14831	1.06348	1.00602e+07	2.06438e+08	1.95155	1.00602e+07	0.0136537	18.7752	0	Normalized.LFQ.intensity.
RBM3	0.993779	0.000516104	0.852353	2.94331e+07	1.26817e+07	0.608728	1.79167e+07	-2.87086e-05	25.7209	0	Normalized.Intensity.
PTMA	-1.74199e-05	0.99966	0.498572	1.85003e+07	NA	1.04304	1.85003e+07	0.247534	0.80482	0	Normalized.LFQ.intensity.
WDR12	0.64315	-0.000508511	0.976187	3.02555e+07	10	3.49262	3.02555e+07	0.000198337	23.3752	0	Normalized.Intensity.
ELOVL1	0.0502004	0.165126	1.04042	5.76809e+07	9.71742e+08	0.544384	3.14006e+07	0.0489385	15.2957	0	Normalized.Intensity.
SON	0.000120757	0.188696	1.03266	3.31494e+07	NA	2.01251	3.31494e+07	0.058863	23.1914	0	Normalized.LFQ.intensity.
PLA2G2A	-0.0453922	0.999962	0.526889	7.90739e+07	1.12161e+10	0.686876	5.43139e+07	0.301905	-8.16359	0	Normalized.LFQ.intensity.
LURAP1L	0.105648	0.038138	1.00376	1.07061e+08	10	0.626647	6.70893e+07	0.0417652	15.4849	0	Normalized.LFQ.intensity.
MAGT1	0.000202776	0.826621	1.01805	8.91466e+07	NA	8.32599	8.91466e+07	0.000400297	37.6769	0	Normalized.Intensity.
SLC35F6	0.0667105	0.382352	1.01608	8.92084e+07	1.06503e+09	0	8.92084e+07	0.0271642	15.5433	0	Normalized.LFQ.intensity.
CLIP1	0.172819	-0.00165065	1.19457	2.47723e+08	10	0.526917	1.30529e+08	0.0083395	28.4643	0	Normalized.Intensity.
RPL38	-0.0652095	1.00015	0.282812	3.29038e+08	5.39923e+10	0.506085	1.66521e+08	0.104549	7.72147	0	Normalized.LFQ.intensity.
LAP3	0.000198736	-0.0213438	0.528446	2.38412e+08	NA	3.26272	2.38412e+08	0.386062	11.0273	0	Normalized.Intensity.
TUBB6	-1.29211e-05	0.999999	0.927241	3.31516e+08	NA	0.893435	2.96188e+08	0.109156	-25.0693	0	Normalized.LFQ.intensity.
SLC39A14	2.5937e-05	0.00292178	0.97819	8.64526e+08	NA	0.361106	3.12185e+08	0.303737	11.173	0	Normalized.Intensity.
SRSF7	0.791394	-0.00113689	0.9236	5.39413e+08	10	1.24185	5.39413e+08	-6.6016e-05	16.918	0	Normalized.LFQ.intensity.
MRPL11	-5.64416e-05	0.995745	0.756268	5.51893e+08	NA	1.6817	5.51893e+08	0.0399599	6.65676	0	Normalized.LFQ.intensity.
HIST1H1C	8.28764e-05	0.0821306	0.988811	1.52276e+10	NA	0	1.52276e+10	0.0740536	24.7369	0	Normalized.LFQ.intensity.
IMUP	4.16355e-05	-0.000995541	0.68537	4.87362e+10	NA	0.33835	1.64899e+10	0.259393	15.5879	0	Normalized.Intensity.
RTTN	0.0297311	0.305038	1.02892	6.38908e+10	10	0.779215	4.97847e+10	0.0380771	16.0155	0	Normalized.Intensity.
TRAF2	0.329105	0.0102271	0.890437	3.39194e+12	10	0.419002	1.42123e+12	-0.000383412	23.306	0	Normalized.Intensity.
HNRNPU	-0.250196	1.006	-2.01128	4.49794e+12	10	1.53042	4.49794e+12	0.0368754	-21.2931	0	Normalized.LFQ.intensity.
RAB5A	1.55943e-06	0.0021545	0.953314	4.72145e+12	NA	1.34804	4.72145e+12	0.112062	22.8769	0	Normalized.LFQ.intensity.
MRPL37	3.3532e-05	0.0155623	0.97099	2.08367e+13	NA	2.1302	2.08367e+13	0.162588	18.3942	0	Normalized.LFQ.intensity.
COX6A1	0.000100831	-0.00151422	0.718287	249213177383977	NA	0.115529	2.87914e+13	0.185094	20.1262	0	Normalized.Intensity.
SLC25A4	0.0447947	-0.00162932	0.99607	61854351873157	10	0	61854351873157	0.0197206	25.5084	0	Normalized.Intensity.
DDX31	-4.13797e-05	1.00245	-0.474236	2.88359e+22	NA	0.130311	3.75763e+21	0.71677	1.83928	0	Normalized.Intensity.
NEK6;NEK7	0.0504068	-0.00117392	0.968565	6.74854e+21	NA	0.759593	5.12614e+21	0.00191211	16.8384	0	Normalized.LFQ.intensity.
VPS35	0.0199145	0.00100545	0.996531	6.51338e+22	10	0.301246	1.96213e+22	0.0424667	21.9772	0	Normalized.Intensity.
FTSJ3	6.11622e-05	-0.000619831	0.685776	6.74634e+25	NA	1.05557	6.74634e+25	0.153269	22.2277	0	Normalized.LFQ.intensity.
SKP1	-0.0913769	0.123939	0.0861576	2.27611e+28	NA	0.920131	2.09432e+28	-0.060389	21.8486	0	Normalized.LFQ.intensity.
ZBTB11	0.147063	0.188833	0.262229	2.41206e+28	NA	1.7467	2.41206e+28	8.17305e-06	23.9716	0	Normalized.LFQ.intensity.
ARPC2	0.00256458	-0.000794015	0.996937	6.81371e+31	10	0.215615	1.46914e+31	0.149318	17.3733	0	Normalized.Intensity.
SUN2	-0.0402821	0.998469	-2.22989	9.97213e+35	10	1.6001	9.97213e+35	0.190206	-6.13847	0	Normalized.LFQ.intensity.
SARAF	0.0543563	-0.00466168	2.80326	9.29168e+72	10	4.88338	9.29168e+72	-6.03262e-05	43.7727	0	Normalized.Intensity.
CDKN2AIP	9.38136e-06	-0.061632	0.977587	2.26967e+75	NA	0	2.26967e+75	0.102403	24.3846	0	Normalized.Intensity.
HSD17B4	-0.00989322	1.00108	-1.00835	1.80056e+123	NA	1.37025	1.80056e+123	0.0750526	0.318362	0	Normalized.LFQ.intensity.

## Sheet: 5CL_SI-3_norm
Name(s)	Normalized Intensity DMSO	Normalized Intensity 3nM	Normalized Intensity 10nM	Normalized Intensity 30nM	Normalized Intensity 100nM	Normalized Intensity 300nM	Normalized Intensity 1000nM	Normalized Intensity 3000nM	Normalized Intensity 30000nM	Normalized LFQ intensity DMSO	Normalized LFQ intensity 3nM	Normalized LFQ intensity 10nM	Normalized LFQ intensity 30nM	Normalized LFQ intensity 100nM	Normalized LFQ intensity 300nM	Normalized LFQ intensity 1000nM	Normalized LFQ intensity 3000nM	Normalized LFQ intensity 30000nM
ESYT2	1	0.635552	0.537818	0.912811	0.547385	0.561678	0	0	0	1	0	0	0	0	0	0	0	0
ILVBL	1	0	0	0	0	9.96963	8.78332	20.3055	0	NA	NA	NA	NA	NA	NA	NA	NA	NA
GTPBP10	1	0	0	0.829685	0	0	0	0	0	NA	NA	NA	NA	NA	NA	NA	NA	NA
GOLGA6A;GOLGA6D;GOLGA6C	1	0	0	0	0.981961	0	0	0	0	NA	NA	NA	NA	NA	NA	NA	NA	NA
C5orf51	1	2.53876	1.00048	1.42528	1.08507	0.762384	0.749711	1.81918	0.865008	NA	NA	NA	NA	NA	NA	NA	NA	NA
ZNF316	1	0.257479	0.262265	0.420739	0.137588	0.383876	0.24537	0.286083	0.149361	1	0.933861	1.17253	1.91339	1.14975	1.67151	1.80625	0.986495	1.27686
RAP1B;RAP1A	1	1.75398	1.04471	1.71865	0.230036	0.616031	0.463099	0.763357	1.18758	1	1.64225	1.15616	1.56302	0.754554	0.611884	0.575587	1.0563	1.19891
ZFP92	1	0	1.19141	0	0	0	0	1.3622	0.883761	1	0	0	0	0	0	0	0	0
TBKBP1	1	1.50563	1.03606	1.61167	1.80592	1.03716	1.08237	1.39348	1.01	1	0.861727	0.802273	0.972713	1.03281	0.860447	0.969433	0.897175	0.796215
POM121C;POM121	1	1.33308	0.879146	0.936145	1.50565	2.62715	3.98015	0.604466	3.53944	NA	NA	NA	NA	NA	Inf	Inf	NA	Inf
SNRPG;SNRPGP15	1	7.65964	4.37056	0.93316	3.53689	0.613891	0.650351	0.520943	1.0957	1	0	0	0.946864	0	0	0	0	1.17814
MYO1G	1	0.400671	0.869678	0.422805	0.968554	1.06597	0.941843	0.839692	0.13594	1	0.459249	0.851604	0.509306	0.979022	1.05356	1.14198	0.68719	0
EIF3C;EIF3CL	1	1.22676	1.08843	0.81	0.247886	0.485761	1.10215	0.381114	0.787256	1	1.23487	0.854732	0.662611	0.731261	0.831462	0.80562	1.20724	0.871542
GPR89B;GPR89A	1	0	0	0	2.36162	1.23826	0	0	0	NA	NA	NA	NA	NA	NA	NA	NA	NA
NACA	1	1.56219	0.267773	0.991478	0.334595	0.259145	0.170125	0.186931	0.113397	1	1.42896	0.27278	0	0.184569	0.255351	0.184324	0.249897	0
C11orf98	1	0.472266	0.260789	0.543462	0.651084	0.2275	0.161294	0.889733	0.580362	1	0	0	0.527287	0	0	0	1.18741	0
AGPS	1	1.17395	1.31444	2.16628	1.09377	0.888107	0.8937	0.360729	0.562711	1	1.13527	0.897362	1.38836	0.951851	0.885131	0.776721	0	0
PDLIM1	1	4.89255	4.79266	8.47509	6.26827	0	5.48992	1.78751	5.36604	NA	NA	Inf	Inf	Inf	NA	Inf	NA	Inf
MYO1C	1	0.893741	2.26601	0.187189	2.52147	2.17497	1.19757	1.41837	1.85159	1	0.724253	1.66745	0.12546	1.47383	1.3107	0.960199	1.26029	1.31854
MYO1F	1	8.62803	0	0.742539	0.148102	0.497773	2.06847	0.440936	0.69456	1	1.29473	0	0	0	0	0	0	0
SNAP23	1	1.14038	1.97865	1.11711	1.48069	1.01957	1.75439	0	1.91536	NA	NA	NA	NA	NA	NA	NA	NA	Inf
HAX1	1	0.125466	0.823842	0.837874	0.894411	0.923605	0.834269	0.930328	0.383497	1	0	0.922448	0.893912	0.90326	0.720114	0.900442	0.80403	0.770421
SMAP	1	0.955058	0.768985	0.552184	0	0.50098	0.49857	0	0.816517	NA	NA	NA	NA	NA	NA	NA	NA	Inf
NDUFS8	1	0.906458	0	1.85287	0	0.722781	0.856939	0.999687	2.12147	NA	NA	NA	NA	NA	NA	NA	NA	Inf
PSMD11	1	1.67633	1.30355	2.04713	2.48487	0	0	0	0	NA	NA	NA	NA	NA	NA	NA	NA	NA
PSMD12	1	2.21709	1.12783	1.54686	1.23541	1.00476	0.589679	0.70852	1.0584	NA	NA	NA	NA	NA	NA	NA	NA	NA
PSMD9	1	1.53299	1.71154	1.29019	0.141755	0.36967	0.234475	0.252695	0	1	1.30209	1.43292	1.25612	0	0	0	0	0
BMPR1B	1	1.01239	1.38083	1.33106	1.42376	1.62556	1.13206	1.7713	1.62803	1	0.789036	1.10186	0.862684	0.944991	1.04076	0.903992	1.24243	0.990254
SUPT5H	1	4.16832	4.73018	3.29593	1.49875	2.72785	2.13037	1.74426	1.44845	NA	Inf	Inf	NA	NA	NA	NA	NA	NA
CLIC1	1	3.70901	2.57478	3.85553	1.32087	1.47817	0.547032	1.02306	2.06385	1	2.42158	2.13378	2.67831	1.08064	1.19484	0.709373	1.04504	1.60288
PIK3CD	1	0.908709	0.670445	0.962749	1.15499	1.53239	1.43329	1.23053	1.61476	1	0.929957	0.941072	1.0584	1.03708	2.17793	1.30872	1.50644	2.77775
PDHX	1	1.05887	1.20138	0.852399	0.43358	0.742262	0.4148	0.518653	0.675278	1	1.01238	1.04532	0.925407	1.05572	1.04378	1.15921	1.09452	1.03879
IPO5	1	1.10797	0.744785	2.10991	1.2347	0.766324	0.474473	0.8441	0.547183	1	1.5646	0.823734	0.885556	0.677937	0.989843	0	0.849604	0
POLRMT	1	0.614876	0.526938	1.15899	0.593831	0.9198	0.585153	0.639572	0.65277	1	0.689075	0.753494	0.811733	0.703623	0.924028	0.801179	1.04569	0.896168
IGF2BP3	1	1.2121	1.1308	1.40968	1.17162	1.00568	1.03558	1.06273	0.793995	1	1.05487	1.10818	1.03489	1.03604	0.881859	1.32443	1.15482	1.05517
RTCA	1	1.16048	0.821132	1.08202	1.02336	0.562103	0.646312	0.843346	0.579284	1	1.05267	0.810944	1.07307	1.06477	0.655384	0.789021	0.640828	0.705133
PIK3C2A	1	0.872111	0.784678	1.04459	0.943811	1.14254	1.02496	0.905889	1.05631	1	0.821819	0.968603	0.929623	1.02391	1.05672	1.05601	1.1286	1.13308
PLK4	1	0.905165	1.58657	1.10507	0.489211	1.10354	1.48481	0.927028	0.852417	1	1.29729	1.27982	0.837205	0.942188	1.07852	1.33245	1.23052	1.20903
PIK3R2	1	0.671166	0.784908	1.0125	1.12667	1.68838	1.2372	1.34559	1.40794	1	0.486265	0.68341	0.584865	0.667677	1.43508	0.837918	0.934528	0.952014
NDUFA4	1	0.881304	1.10247	0	0.71017	0.57073	0.424186	0.311813	0.625238	1	0	0	0	0	0	0	0	0
LAD1	1	0.857824	1.571	0.430899	1.25477	0.59205	0.394549	0.638643	0.840043	1	0.940024	1.66101	0.686672	1.09757	0.930803	0.968576	0.929232	0.940682
PES1	1	0.671149	1.4248	0.642352	1.88919	1.42995	1.16266	1.22446	1.25368	1	0.808795	0.876725	0.738269	1.0924	0.936335	0.953982	1.05014	0.986468
MPHOSPH10	1	0	0.893638	1.74363	2.01188	0	0.721291	1.11313	0.669033	NA	NA	NA	NA	NA	NA	NA	NA	NA
NOP56	1	1.22057	0.951986	1.15862	1.35366	1.24292	1.23372	1.07594	1.07471	1	1.20142	1.02081	0.985229	1.11891	1.16476	1.32879	1.22036	1.34417
DDX3X;DDX3Y	1	1.02116	1.0507	0.844594	0.905577	0.879448	0.382061	0.357219	0.369635	1	1.24401	1.01379	0.839428	1.30692	1.07132	0.868161	0.836816	0.95973
CYR61	1	1.43952	1.19653	0.768242	1.77498	1.0803	0.84378	0.66611	0.704827	1	0.98078	1.06609	0.695984	1.31487	1.00544	0.944878	0.734524	0.906319
KPNA4	1	1.15156	1.09374	1.41146	0.843775	0.67395	0.966406	0.662686	1.12037	NA	NA	NA	NA	NA	NA	NA	NA	NA
PPP6C	1	0.550958	0.587832	2.37233	0.88123	1.79121	1.93804	1.06442	0.400773	1	0	0	1.35016	0.878227	1.32379	1.55613	1.25415	0
NME4	1	0.782122	1.11804	1.06677	0	0.933416	0.736922	0.708238	0.710905	NA	NA	NA	NA	NA	NA	NA	NA	NA
PIK3C2B	1	1.0277	0.891329	1.22785	1.02045	1.50116	1.56976	1.4164	1.61078	1	0.852917	0.862131	0.887967	0.997801	1.43316	1.20292	1.23048	1.3656
PDXK	1	0.849524	0.842217	0.739914	0.753744	0.777453	0.761284	1.06097	0.744563	1	1.05963	1.01259	0.86839	0.941554	0.995129	1.10884	1.58712	1.13707
CIT	1	0.871598	0.853009	0.988223	0.982113	0.978626	0.879347	0.854475	0.782827	1	0.89795	0.982546	0.934623	0.946923	1.04499	1.06682	1.04297	0.961595
COPE	1	2.29219	1.49732	2.74508	1.56124	1.37448	2.15335	0.516688	1.10657	NA	Inf	Inf	Inf	Inf	Inf	Inf	NA	Inf
AP3D1	1	0.879691	0.891356	1.10928	1.03682	1.26571	1.08869	0.917217	1.20028	1	1.12786	1.17802	1.0685	1.13748	1.09662	1.12626	0.935427	1.17393
DVL3;DVL2	1	0.772572	0.967653	0.736765	1.0391	0.965736	0.69233	0.652147	0.673155	NA	NA	NA	NA	NA	NA	NA	NA	NA
CHD1	1	0.718474	0.91394	0.298663	2.04245	0.854712	0.6388	0.574346	0.740567	1	0.709847	1.01418	0	0.859416	0.961111	0.748496	0	0.915603
GOSR2	1	1.23431	0.412432	1.47935	0.602779	0.541978	0.479984	0.536915	0	NA	NA	NA	NA	NA	NA	NA	NA	NA
PDCD5	1	1.60753	0.973304	1.96319	0.560084	0.538032	0.843746	1.44918	1.50196	1	1.52926	1.0883	1.19556	0	0	0.872968	1.08292	1.62322
PRMT5	1	1.14258	3.09888	1.26666	4.75359	0.775339	1.22462	2.47765	0	NA	NA	NA	NA	Inf	NA	Inf	NA	NA
CHEK1	1	1.0377	0.937667	0.994487	0.905655	1.00542	0.872497	0.929842	0.605798	1	0.904031	0.920082	0.929111	0.87086	0.989804	0.984641	1.12074	0.796397
TPP1	1	1.03139	0.867	0	0.938193	0	0	1.35219	0	NA	NA	NA	NA	NA	NA	NA	NA	NA
TCERG1	1	3.0415	2.63189	0.990633	1.21944	1.48365	0	0.540617	2.7167	NA	Inf	Inf	NA	NA	NA	NA	NA	Inf
POLR3A	1	0.57793	0.175863	2.60808	1.27706	0.694695	0.934767	0.920386	0.456164	1	0.764399	0	1.56434	0.700227	0.806179	0.803458	0.835884	0
SCAMP3	1	2.04706	1.97901	2.4563	0.601128	0.572852	0.45996	0.422932	1.46266	1	1.23839	1.08271	1.29412	0.833509	0.930782	0.838575	0.864712	1.12086
TIMM23;TIMM23B	1	0.770992	0.625954	0.92323	0.648681	0.703548	0.653149	0.752516	0.600928	NA	NA	NA	NA	NA	NA	NA	NA	NA
MYL12A;MYL12B	1	0.791012	1.02306	0.519052	1.04419	0.853708	0.90517	0.593141	0.746347	1	0.774478	0.947289	0.641067	0.886288	0.823288	0.998196	0.699093	0.724205
AURKA	1	0.804615	0.827969	1.01231	0.968169	1.00209	0.850662	0.972769	0.876492	1	0.851848	0.920459	1.05766	0.954473	1.12848	1.07869	1.27693	1.07327
PPP1R12A	1	1.71972	5.28183	1.23939	3.61085	2.10072	1.26065	1.56297	2.93164	1	0.899912	1.39507	0.661731	1.13842	1.05248	0.865206	0.721689	0.991278
GAK	1	0.75982	0.753606	1.08839	0.93318	0.672256	0.762356	0.792602	0.773405	1	0.835552	0.901681	0.999861	0.9512	1.03843	1.08555	1.15086	0.993144
HNRNPDL	1	4.73306	3.49401	5.7005	2.95371	0.840627	0.533783	0.76657	0	1	1.45006	1.22051	1.76475	1.04495	0.697695	0	0	0
XPO1	1	1.62169	0.85214	1.10164	0.895269	0.722819	0.51729	0.25552	0.451857	1	1.16334	1.0543	1.12121	0.906156	0.8144	0.88768	0.907969	0.771786
SEC16A	1	1.11046	2.72295	0.918872	0.659905	1.38638	0.996963	0.917137	0.706169	1	0.978364	1.43505	0.832305	0.77064	0.99875	0.9208	0.976021	1.00992
U2SURP	1	1.08989	1.10573	1.00267	1.05952	1.02206	0.668316	0.792255	0.92429	1	1.10928	1.10162	0.874342	1.0944	1.12535	0.958997	1.00064	1.07845
PFAS	1	1.03048	0.904849	0	0	0	0.676238	0.662551	0.364813	NA	NA	NA	NA	NA	NA	NA	NA	NA
ANKRD28	1	0.913799	1.35104	0.774068	0.828667	0.809599	0.685587	0.802297	0.778428	1	0	0	0	0	0	0	0	0
AGPAT2	1	0	0	0	0.766852	0.359135	0.456918	0.173045	0	NA	NA	NA	NA	NA	NA	NA	NA	NA
ARPC1B	1	0.817912	1.1203	3.50042	1.76777	2.32233	0	1.04391	1.00502	NA	NA	NA	Inf	Inf	Inf	NA	Inf	NA
ARPC2	1	0	1.03845	0.968643	0.744264	0	0.442938	0.611326	0.519884	NA	NA	NA	NA	NA	NA	NA	NA	NA
ARPC3	1	0.602049	0.607323	0.497692	0.737123	0.563429	0.541505	0.444118	0.570502	1	1.13906	1.25481	0.970506	1.2426	0.927486	1.08742	1.0903	1.1339
POLR1C	1	3.10468	2.14911	1.16696	0.9292	1.24189	0.850339	0.878609	0.623241	NA	Inf	Inf	NA	NA	NA	NA	NA	NA
AXIN1	1	0.111916	0	0.161628	1.48231	0	0	0	0	1	0	0	0	0	0	0	0	0
EPHB6	1	1.00485	0.740696	0.42507	1.07254	1.33842	0.883881	0.908059	0.45036	1	0.968748	0.951071	0.888263	0.967077	1.06895	1.1353	1.14401	0.86783
PFDN6	1	0.74917	1.20172	1.03383	0.41736	0.233549	0	0.230811	0.413398	1	0	0	0	0	0	0	0	0
MRPS12	1	0.666316	1.19188	0	1.9144	0.564553	0.525307	0.535843	0.372145	1	1.13315	1.07524	0	1.5265	1.02956	1.00079	1.08616	0.86634
VGF	1	0.869598	1.12946	0.996315	0.572972	0.511248	0.587323	1.03302	0.8814	1	0	0	0	0	0	0	0	0
ACOX3	1	0.986998	0.780236	1.01709	1.04996	1.02543	0.939325	0.967863	0.927222	1	0.994743	0.969233	1.0299	1.00913	1.1038	1.06445	1.02887	0.986138
SURF4	1	0.982119	0.701637	1.21316	0.69639	0.750189	0.609857	0.604923	0.471795	1	0.984402	0.87522	1.22888	0.769037	1.01004	0.883019	0.862302	0.699488
SPTLC1	1	0.0268884	0.639195	0.736992	0.17815	0.749121	0.572374	0.608243	0.229227	1	0	0.499443	0.917274	0.730199	0.745353	0.779019	0.882052	0.633217
HMGB3	1	1.16518	0.24003	0.282499	0.357019	0.159429	0.312979	0.264313	0.845009	1	1.1154	0	0.684995	0.85032	0.655702	0	0	0.808885
PPM1G	1	1.19948	1.20006	1.05975	0.570623	0.532474	0.183303	0.24811	0.295317	1	0.865353	0.900815	0.903025	0.783215	0.709735	0.585851	0.447536	0.702324
FANCA	1	0	0	0	0	0	0	0	0	NA	NA	NA	NA	NA	NA	NA	NA	NA
EIF3D	1	1.87565	0.875393	0.775708	2.05069	1.0848	0.548592	0.593978	0.811661	1	1.14175	0.900699	0.790536	1.42051	0.932246	0.676436	0.724646	0.833361
EIF3H	1	12.9632	1.13001	12.3477	3.88757	2.62819	0.990203	1.79612	1.49937	NA	Inf	NA	Inf	Inf	Inf	NA	Inf	NA
ABCC5	1	64.6743	48.7554	0	50.8408	46.5115	31.437	31.4689	40.039	NA	NA	NA	NA	NA	NA	NA	NA	NA
PDPK1;PDPK2P	1	0.779208	0.857341	1.10552	0.824215	0.865233	0.848685	0.722659	0.648826	1	0.883586	0.907127	0.97046	0.85602	0.900103	1.00433	0.956373	0.88313
DHX15	1	1.26159	0.931574	1.53057	1.16301	1.18035	0.541625	0.388496	0.747588	1	1.31995	1.43211	1.4013	1.08112	1.28766	0	0.882718	0.971908
RRP8	1	0.768417	1.06863	0.98521	1.28924	1.38313	0.993934	1.04894	0.730179	1	0.952509	0.994892	0.814785	1.33289	1.08987	1.125	0.993011	0.898208
CYB5B	1	1.76917	0	1.31554	0	0	0	0	0	NA	NA	NA	NA	NA	NA	NA	NA	NA
PHGDH	1	1.39631	1.26222	1.43484	1.17818	1.03305	0.954542	0.933336	1.33751	1	1.09361	1.04227	1.10732	1.10659	0.871087	0.865794	0.907126	1.09656
DYNC1LI2	1	1.20002	0.844917	1.52618	1.18879	1.23948	1.29992	0.46125	1.33853	NA	NA	NA	Inf	Inf	Inf	NA	NA	NA
PSMD3	1	1.4776	1.44019	1.34354	1.8497	1.05478	0.276175	0.965464	0.952572	1	1.28206	1.24883	1.03196	1.373	0.809932	1.01666	1.24022	0.849122
RBFOX2;RBFOX1	1	0.709531	1.24667	0	1.34084	0	0	0	0	1	0	0	0	0	0	0	0	0
PAPSS1	1	2.57002	1.27588	1.25084	0.193771	0	0	0.460009	0.663613	1	1.36844	1.17473	1.14279	0	0	0	0	0.757985
ZW10	1	1.23999	0.69004	0.859303	0	0.210772	0.153052	0.469912	0.636511	1	1.46655	1.02455	1.00783	0	0	0	0.770063	1.02823
SART1	1	1.1838	0.773568	0.605862	1.17479	1.52438	0.352507	0.806661	0.384791	1	1.40991	0.999729	0.712687	1.4664	1.02936	0.781447	0.724283	0
EEF1E1	1	1.41446	1.72498	1.31482	1.46771	0.781162	0.571136	1.70196	0.771619	NA	NA	NA	NA	NA	NA	NA	NA	NA
RIPK2	1	0.799706	0.856782	0.821375	0.854778	0.963435	0.787938	0.759789	0.728616	1	0.792105	0.846378	0.788508	0.872536	0.997405	0.940309	0.924396	0.869371
HNRNPR	1	1.28926	0.99925	1.00735	1.06617	1.77587	0.590134	0.672489	1.03282	1	1.20554	1.35674	1.3751	1.86909	1.48364	1.23064	1.08244	1.15148
TPD52L2	1	2.40405	1.70308	1.85176	0.555245	0.452603	0.0144564	0.764321	1.61632	NA	Inf	Inf	Inf	Inf	Inf	NA	Inf	Inf
FIBP	1	0.834233	0.696222	1.09869	0.876382	0.879435	0.712475	0.814098	0.807387	1	0.783883	0.885186	1.00539	0.942353	1.05722	1.06203	1.04705	0.961951
EPB41L2	1	3.73665	2.49083	1.42029	2.5597	1.11769	2.06105	1.25625	3.71664	1	1.06553	1.00249	0.926559	0.942461	0.749444	0.613464	0.57069	0.868217
TGOLN2	1	1.64381	1.60747	2.16639	0	0	0.605618	0	0.789674	NA	NA	NA	NA	NA	NA	NA	NA	NA
LAMTOR5	1	1.73818	0	2.91857	0.84842	0.362962	0	0	0.780863	1	0	0	0	0	0	0	0	0
DENR	1	3.65815	1.64333	3.83693	1.51466	0.921609	0	0.826164	1.15719	NA	NA	NA	Inf	NA	NA	NA	NA	NA
XPOT	1	16.8018	15.2948	61.2025	1.2874	0	0	0	33.0038	NA	NA	NA	NA	NA	NA	NA	NA	Inf
DCX	1	1.60739	0.986396	0.132509	1.75892	0.593742	0.256979	0	0.462825	1	2.07948	1.44867	0.494601	2.78425	0.834114	0.936561	0	0.761346
TIMM44	1	8.30698	5.39858	5.59706	1.35678	0.450491	0.779462	1.05932	7.0578	1	2.07629	1.74289	2.04847	1.34376	0.947559	0.916544	0.925875	1.91827
ASNA1	1	0.806531	0.183723	1.42927	0.42984	1.37133	0	0	0.57578	1	0	0	1.1828	0	1.13985	0	0	0
ACTN4	1	1.05443	1.39189	0.375217	1.27778	1.57103	0.520784	0.917332	1.31977	1	0.99307	1.23527	0.641398	1.16394	1.27538	0.665256	1.14793	1.3242
WBSCR22	1	1.40936	1.31706	0	1.33435	0.852824	0	0	0.558643	NA	NA	NA	NA	NA	NA	NA	NA	NA
PRKAB2	1	1.00269	0.698129	0.392663	0.958842	0.608302	0.580766	0.445601	0.131315	1	0.985788	0.78987	0.802222	0.902184	0.760397	0.832173	0.803558	0.354597
AP1G1	1	0.356692	0.524387	0.397885	0.651411	0.687269	0.638995	0.555029	0.59836	1	0	0.63935	0	0.718049	0.825904	0.860058	0.830523	0.751793
SGTA	1	5.32276	0.794744	4.7696	1.1323	0.290768	0.473474	0.422012	0.970354	NA	Inf	NA	Inf	Inf	NA	NA	NA	Inf
ENSA;ARPP19	1	0	0.453214	0.277501	0	0.0553242	1.20144	0.641462	0.420442	NA	NA	NA	NA	NA	NA	Inf	Inf	NA
NARS	1	7.16546	4.5439	7.55195	3.93099	0.675639	0.851009	0	0	NA	Inf	Inf	Inf	Inf	NA	NA	NA	NA
MYO1B	1	0	0.877025	0.461756	2.1014	1.37363	0.50162	0.897708	1.56059	1	0	1.09596	0.631475	1.35	1.07916	0.759584	0.863749	1.19779
NUDT21	1	2.84399	1.78383	2.93188	1.02638	0	0	0	1.49192	NA	NA	NA	Inf	NA	NA	NA	NA	NA
IDH3B	1	2.04798	0	1.31172	0.163517	0.605616	0	0	0	1	1.77572	0	1.48365	0	0	0	0	0
CALU	1	1.22917	0.873581	1.53297	1.07443	0.678998	0.590929	0.0537324	0.662587	1	1.27379	1.05171	1.49673	1.01867	0.86973	0.782284	0	0.765015
AHCYL1	1	0	0.460157	0	0	0	0	0.419189	0	NA	NA	NA	NA	NA	NA	NA	NA	NA
NDUFS5	1	2.19624	2.98035	1.58735	4.11075	1.02511	0.8095	0.59507	1.24318	NA	NA	Inf	NA	Inf	NA	NA	NA	NA
NUAK1	1	3.56411	1.12975	1.71767	5.63227	2.43919	1.88946	8.10977	1.9753	1	0.756521	1.05837	0.804328	1.39618	1.01433	1.27936	1.7697	0.966394
ZFC3H1	1	1.30031	0.78472	0.725114	0.682809	0.656091	0.812506	0.930791	1.22502	NA	NA	NA	NA	NA	NA	NA	NA	NA
OPA1	1	1.0487	0.91984	0.999518	0.917703	1.05328	0.566875	1.14326	0.909295	1	0.956897	0.977328	0.920439	0.822269	1.06399	0.944098	0.936199	0.991265
ACSL4	1	3.19082	1.23192	2.08346	1.11979	1.21801	1.19158	0.888281	1.0862	NA	NA	NA	NA	NA	NA	NA	NA	NA
MGEA5	1	0.713703	0.924849	0.96019	0	0	0	0	0.73787	1	0	0	0	0	0	0	0	0
SYNCRIP	1	1.13725	0.693021	0.928859	0.895104	0.731379	0.591944	0.613958	0.787338	1	1.04852	0.827798	1.02045	0.913616	0.929355	0.816313	0.733757	0.794277
CCNT1	1	0.89453	0.742824	0.962607	0.72282	0.903922	0.732404	0.781467	0.6474	1	0.853506	0.889359	1.0177	0.85363	1.03268	0.94407	0.930172	0.875957
CCNT2	1	0.963357	0.910121	1.17483	1.07714	0.988786	1.05624	0.979442	0.924959	1	0.943942	1.0833	1.10655	1.06038	1.01166	1.19646	1.05403	1.00681
DIAPH1	1	0.42119	0.935534	1.22455	0.657221	0.567403	0.348731	0.423388	0.410863	1	1.20358	1.12504	1.1831	0.942473	1.02328	0.876902	0.853131	1.37563
JAK2	1	0.471736	0.528107	1.01747	0.612951	0.624356	0.57029	1.05764	1.17651	1	1.01128	0.958864	0.926022	0.828158	0.911757	1.02521	1.14464	0.898753
LPXN	1	3.09825	1.82067	0.864428	1.01592	0.566126	0	0	0	1	0	0	0	0	0	0	0	0
CTNND1	1	0.471652	0.627992	0.358113	1.95301	0.796343	0.8066	0.66549	0.48999	1	0	0	0	3.30618	0.847143	0.832539	0	0.681153
MAGEC1	1	0	0	0	0	0.493891	0	0.923901	0.0510456	1	0	0	0	0	0	0	0	0
EIF1B	1	0	2.47725	2.90211	0	1.10559	1.54963	1.51559	2.89429	1	0	0	0	0	0	0	0	0
DPM1	1	1.27059	0.920574	1.24319	1.20373	1.11587	0.794879	1.16668	0.784232	1	1.57991	0.964698	0.882458	0.8602	1.00388	1.0257	1.12034	1.06462
USO1	1	3.07712	1.10832	2.10072	0.525091	1.53376	0.442364	0.667161	0.380925	1	1.15545	0.941281	0.963196	0.692799	1.50919	0.703067	0.672394	0
MRPS14	1	0.952323	1.00104	0.984694	1.35068	0.838357	0.748422	1.08147	1.01631	NA	Inf	Inf	Inf	Inf	Inf	Inf	Inf	Inf
PQBP1	1	1.69357	1.45965	1.03784	1.07395	0.95886	0.925752	0.785206	0.885933	1	1.66873	0	0	0	0	0	0	0
DKC1	1	1.03274	0.826386	1.05095	1.03379	1.16587	1.0486	0.985937	0.938861	1	1.07775	1.1431	1.0014	1.00818	1.10824	1.05265	1.15725	1.15486
EIF5B	1	1.25645	1.44854	0.849581	0.728856	1.16046	0.583105	0.642837	1.10178	1	0.989977	0.900811	0.960831	0.847814	0.967884	0.898024	0.896234	1.07743
EDF1	1	1.86132	0	1.60758	0.053484	0.937854	0.0929583	0.925731	1.50312	NA	Inf	NA	Inf	NA	Inf	NA	Inf	Inf
DNAJA2	1	1.30274	1.01081	1.08235	0.718432	0.949633	0.693526	0.54153	0.668227	1	0.800399	1.0095	0.792372	0.90454	0.815995	0.765702	0.81249	0.728621
BRD4	1	1.09762	0.0279924	1.0756	0.613281	0.581338	0.588945	0.157049	0.349106	1	1.03292	0	1.01585	0.858793	0.757974	0.690486	0	0
PFDN1	1	1.10923	0.560967	2.2776	0.791625	1.08624	0	0.861478	1.67167	1	0.946469	0	1.86349	0	0	0	0	1.84287
RNGTT	1	0.482826	1.38276	0.512244	1.9076	1.97294	0	0	0	NA	NA	NA	NA	NA	Inf	NA	NA	NA
KIF21B	1	3.38757	3.44413	1.05777	4.79223	1.95996	0	3.76061	2.93956	NA	Inf	NA	NA	Inf	NA	NA	Inf	NA
ROCK2	1	0.985047	0.961697	1.09777	0.94763	0.961588	0.91887	0.846916	0.847933	1	0.862629	0.993768	0.939331	0.918203	1.00186	1.00709	1.05984	0.958571
CLASP2	1	0.973339	1.58102	0.563479	1.40383	1.12447	0.868471	0.652527	1.00413	1	1.08438	0.837709	0.642805	1.24837	0.716871	0.642745	0.487349	0.900762
PTCD1	1	0.777337	0.82468	1.00914	1.10243	1.02663	0.456076	0.424481	0	1	0.867633	0.942316	1.00607	1.17113	1.079	0	0	0
ZC3H11A	1	1.33197	0	0	1.00168	0	0	0	0	NA	NA	NA	NA	NA	NA	NA	NA	NA
DNAJC13	1	3.06274	1.78005	5.30383	1.62315	3.99763	0.950217	1.58021	0.734137	NA	Inf	Inf	Inf	Inf	Inf	NA	Inf	NA
DNAJB6	1	0.709464	1.70152	0.849036	1.94258	0.942073	1.16452	1.4614	1.20056	NA	Inf	NA	Inf	Inf	Inf	Inf	Inf	Inf
NDUFS2	1	0.150461	0.338662	0.582949	0.439872	0.42704	0.219402	0.505725	0.37392	1	0	0.906056	0	0	0	0	0	0
HMMR	1	0.97226	0.919117	0.995418	1.0934	1.17323	0.963355	0.901502	0.764568	1	0.965582	0.961498	0.960342	0.959555	1.32712	1.06708	1.03382	0.950123
PDCD6	1	1.40644	0.46088	1.2246	0.653013	0.528805	0.343028	0.544064	0.343563	1	0.988409	0	0.910817	0.656157	0.55748	0	0.739869	0
TBCA	1	3.21851	1.56039	3.87373	0.451563	0.469158	0.214371	0.0535213	2.24378	1	2.87058	1.68073	3.32655	0.499836	0.458097	0.467177	0	2.47904
ATP6V1G1	1	4.33865	0.634017	2.47693	0	0.359387	0.179327	0	0.419443	1	2.39181	0	2.32553	0	0	0	0	0
FLNB	1	1.79511	2.0005	0.924996	1.82613	1.47905	1.15832	0.923	2.92658	1	1.10456	1.03466	0.849014	1.07014	1.03089	0.817593	0.949868	1.29403
NDUFS6	1	0.182996	0.860464	1.77737	0.884924	0.85386	0.746217	0.291673	0.276215	1	1.03655	0.965913	1.20267	0.831779	0.951335	1.02787	0.793261	0
ULK1	1	1.04448	0.675919	1.30338	1.179	0.740593	0.70119	0.878644	0.808566	1	0.758734	1.03211	1.12278	1.00429	1.19936	1.34232	1.45792	1.50825
CS	1	5.99678	2.30128	2.54844	0.799783	1.7655	0	0	2.22421	NA	Inf	Inf	Inf	NA	Inf	NA	NA	Inf
MRPL33	1	1.48804	0	0	1.41644	1.00264	0	0.509847	0.89358	NA	NA	NA	NA	NA	NA	NA	NA	NA
SEC22B	1	4.23312	0.686424	3.05202	1.90422	1.61599	4.21716	1.33041	0.903525	NA	Inf	NA	Inf	Inf	Inf	Inf	Inf	NA
PRPF40A	1	1.23552	0.102824	0.805942	0.942773	0.991171	0.386574	0.63627	0.80106	1	1.42595	0	1.04028	1.35884	0	0	1.15608	0.805373
MTX2	1	0.985836	0.711452	0.933781	1.07624	0.991536	0.874954	0.792681	0.839461	NA	NA	NA	NA	NA	NA	NA	NA	NA
ERN1	1	0.923443	1.29957	1.28469	1.30158	0.767073	1.13271	1.6277	0.963219	1	1.14457	0.937572	1.23162	0.988916	1.2174	1.31936	1.30242	1.03765
ZNF324;ZNF324B	1	0.850159	1.30689	0.755607	1.27796	1.42568	0.534096	1.32639	0.680359	NA	NA	NA	NA	NA	NA	NA	NA	NA
ERLIN1	1	0.934692	0.618643	0.665085	0.743291	0.825834	0.665345	0.173458	0.366935	1	1.12096	0.869505	0.836279	0.946694	0.966293	1.00433	0	0.67641
NDUFS3	1	1.20372	0.593538	0.771112	1.3534	0.574516	0.838895	0.929174	0.8344	1	1.22909	1.01869	1.24444	1.07518	1.0884	0.898007	1.01146	0.951278
SRSF10	1	1.51591	0.562717	1.29653	1.50748	0.873682	1.17345	0.759676	0	1	0	0	0	0	0	0	0	0
ECI2	1	1.25079	1.57457	1.70291	1.02397	1.17087	1.51558	1.12182	0.912743	1	0.869705	0.982692	1.3212	0.746182	0.97665	1.31145	0.966781	1.05572
BANF1	1	1.16143	0.646819	1.38575	0.773371	2.02648	0.753389	0.64384	0.164752	1	1.32394	0.603573	1.54426	0.660211	0.722121	0.94468	0.652266	0.779673
SF3B1	1	0.659206	0.529075	1.03469	0.726756	0.950938	0.506916	1.13	0.632213	1	0.995157	0.995157	0.899164	0.703661	1.00669	1.04618	0.957509	1.08729
RPS6KA5	1	0.864038	0.835009	0.915074	1.12161	0.975457	0.994504	0.928719	0.847057	1	1.01322	0.891805	0.94556	1.03719	1.07328	1.06555	1.03118	0.8957
MYCBP2	1	1.1149	0.932384	1.02605	1.25497	0.467396	1.5172	0.64044	1.86125	NA	NA	Inf	Inf	NA	NA	NA	NA	NA
GCAT	1	1.15397	0.642779	0.718857	0.722407	0.896392	0	0.624333	0	NA	NA	NA	NA	NA	NA	NA	NA	NA
NPM3	1	0.773361	0.849088	0.671201	0	0	1.64012	0	0.856287	NA	NA	NA	NA	NA	NA	NA	NA	NA
SNRNP200	1	1.78183	1.1602	1.73039	1.46531	1.67939	0.843158	0.865075	1.20526	1	1.97208	1.39643	1.83169	1.41029	1.58687	1.71214	1.17202	1.78467
RPS6KA4	1	0.893623	0.845333	0.844606	1.02564	0.882145	0.914954	0.886261	0.773865	1	0.880594	0.932368	0.855631	0.942178	0.942649	0.978128	1.03827	0.924976
SURF6	1	0.845066	0.782901	1.44771	1.41285	1.11717	1.39911	1.13542	1.26165	1	0.779539	1.19133	1.90921	1.47684	1.52068	1.27705	1.24689	1.39796
UTP20	1	1.01175	1.56006	0	21.3412	8.91785	0	0.654268	8.04731	NA	NA	NA	NA	Inf	NA	NA	NA	NA
NUP155	1	1.9009	0	1.57412	1.54667	1.52556	1.42755	0.856197	0.82197	1	0	0	0	0	0	0	0	0
STK16	1	0.368364	0.474129	0.847988	1.09349	1.21491	0.831148	0.895874	0.659789	1	0.706527	0.746603	0.708676	1.14481	0.99355	1.05269	1.24496	0.857989
SLC25A12	1	2.57897	0.895655	1.02244	1.02149	0.42898	0	0.601166	0	NA	NA	NA	NA	NA	NA	NA	NA	NA
EIF3G	1	2.55643	1.97058	2.53721	0.414937	1.6705	0.880623	2.4723	0.968104	1	2.14816	1.84553	1.35696	1.32652	1.28915	1.31806	1.71933	1.66654
EIF3J	1	0.926204	0.863937	0.974901	0.887655	0.885193	0.810796	0.778312	0.680017	1	0.92118	0.920226	0.983341	0.915676	0.936225	0.978057	0.951637	0.813371
ZMPSTE24	1	1.61656	0.793727	2.26445	0.988343	1.00963	0.763709	0.818404	0.748754	1	1.42467	0.731703	1.9961	0.801577	0.778464	0.705047	0.860447	0.78347
IDH1	1	4.32258	0.866689	2.56345	0.293738	0.418861	0.11278	0	0.727148	1	1.17842	0	1.35083	0	0	0	0	0.999727
CCNK	1	1.02879	0.925873	1.22288	0.762675	1.06822	1.20231	1.15684	0.815518	1	0.704999	0.769101	0.867942	0.932391	0.925776	1.05446	0.998607	0.793589
DNAJC8	1	0.379839	1.16884	4.60474	0	0	0.444261	0	0.663147	NA	NA	Inf	NA	NA	NA	NA	NA	NA
ATP5H	1	1.31931	0.698577	1.54206	0.607736	0.567464	0.317162	0.302222	0.342681	1	1.5492	0.84122	1.55877	0.788928	0.646804	0.478824	0.510062	0.574578
TRIO	1	8.33145	9.93946	1.61009	1.3017	1.09481	0	0.95272	0	NA	Inf	Inf	NA	NA	NA	NA	NA	NA
ATP5L	1	2.72604	0.5463	2.61048	0.3908	0.675638	0	0	0	1	1.77661	1.03212	1.66548	0	0.748944	0	0	0
RSL1D1	1	1.00413	0.990368	1.0119	0.983488	1.00437	1.01392	0.978308	1.04427	1	1.00928	1.10412	1.01218	1.04812	1.11381	1.28821	1.37856	1.26924
WFS1	1	1.10421	1.34151	0.922306	0.734736	0.772132	0.612756	0.570056	0.63823	NA	NA	NA	NA	NA	NA	NA	NA	NA
CLPX	1	0.801554	1.70975	2.39719	1.38466	1.20554	0.738971	1.00071	0.929409	NA	NA	NA	NA	NA	NA	NA	NA	NA
CDKL5	1	0.149227	0.617311	1.03875	0.145514	0.94824	0.830885	1.37019	1.42002	1	0	0.707641	0.67619	0	0.722507	0.868142	1.05716	0.97344
CIAO1	1	1.36275	1.19417	1.75322	1.13972	2.10247	0	1.44616	2.29559	1	0	0	0	0	0	0	0	0
SRP72	1	1.5343	0.80904	1.11557	1.19787	0.782157	0.7961	0.841182	1.07374	1	1.00965	0.937273	1.04046	1.11548	1.09173	1.04007	1.06512	1.11516
STK17B	1	2.12433	1.04341	1.2715	1.72003	0.852135	1.75535	1.13842	1.34567	NA	Inf	Inf	Inf	Inf	Inf	Inf	Inf	Inf
MTA2	1	4.05046	3.04948	2.49215	1.38271	1.81619	1.15649	0	0	NA	Inf	NA	NA	NA	NA	NA	NA	NA
STK10	1	1.00003	0.924172	1.185	1.0051	0.995936	0.957073	1.05147	0.920701	1	0.943217	1.0134	1.04019	1.00217	1.09683	1.17351	1.22702	1.05157
PRKD3	1	0.697166	0.754743	1.08057	0.792438	0.796402	0.808267	1.00373	0.750543	1	0.778478	0.747932	0.832989	0.827563	0.912603	0.886282	1.00465	0.852357
LTN1	1	2.64808	0	1.32302	0	2.38767	0	0	1.35165	NA	NA	NA	NA	NA	NA	NA	NA	NA
MYO1D	1	0	3.11662	0	1.64446	2.00968	0.878327	0.892326	0	NA	NA	Inf	NA	NA	NA	NA	NA	NA
ERLIN2	1	0.410325	0.565454	0.429806	0.452079	0.349556	0.491353	0.413736	0.45993	1	0.646212	1.03334	0.549714	0.410937	0.639386	0.82548	0.816172	0.881983
PRPF6	1	2.9764	5.16887	3.49325	4.1914	11.7977	0	1.54586	4.91318	NA	NA	NA	NA	NA	Inf	NA	NA	NA
FRYL	1	0.473008	0.73861	0	0.431595	0.427111	0	0.377646	0	NA	NA	NA	NA	NA	NA	NA	NA	NA
ENDOD1	1	0	0.400947	0.578246	1.28226	1.03402	0.287754	0.295316	0.473789	1	0	0	0.794817	0.953195	0.756431	0	0.815728	0.453333
RHOBTB3	1	0	0	0	0	0.753496	0	0	0.704394	1	0	0	0	0	0	0	0	0
AP2A2	1	4.87012	1.54712	2.75465	3.24239	0	5.37596	1.18812	1.1461	NA	Inf	NA	NA	NA	NA	NA	NA	NA
CCNB2	1	0.706571	0.656809	1.00035	0.809883	0.933662	0.519269	0.747785	0.610175	1	0.905532	0.952697	1.05816	0.932091	0.998855	0.902555	0.93896	0.946744
YIF1A	1	0.685637	0.708149	0.89041	0.693201	0.660468	0.725799	0.731562	0.696173	NA	NA	NA	NA	NA	NA	NA	NA	NA
ZFPL1	1	1.91954	0.89434	0.77418	1.28396	1.4213	0.613713	0.601373	0.798254	NA	NA	NA	NA	NA	NA	NA	NA	NA
NDUFB4	1	0.584273	0.733373	0.793415	0	0.388964	0.786248	0	0	NA	NA	NA	NA	NA	NA	Inf	NA	NA
LETM1	1	4.53014	2.09721	4.52891	2.37409	0.81777	0.5061	0	0.512551	1	1.26411	1.06284	1.27612	1.08694	0.790415	0	0	0
LUC7L3	1	0.208602	1.18752	0.937493	0.630425	1.6614	0	0.44397	0.510966	1	0	1.14316	0.857588	1.05747	1.39694	0	1.10791	0
NDUFA10	1	3.19211	1.4505	0.28627	0.22217	0	0	0.752313	0.407568	1	1.67798	1.34317	0	0	0	0	1.11196	0
SMC2	1	2.30311	4.11796	2.00828	1.72313	1.36473	2.88249	3.3394	3.3517	1	1.08354	0.951173	1.16269	0.839864	0.805349	0.630828	0.814776	0.884315
IPO7	1	0.869752	0.749486	1.3455	1.13192	0.701498	1.17382	1.11806	0.951565	1	0.950151	1.02427	0	1.07682	1.00229	0.961919	1.18673	1.27204
MAP3K6	1	1.03479	0.638397	1.30421	0.793752	0.827686	0.673876	0.887603	0.787017	1	1.00115	1.33859	1.10387	1.01582	1.22804	1.38693	1.17481	0.893155
PGM3	1	0.5745	0.529027	1.4334	0.220311	0.528175	0.664054	0.742076	0.727448	1	1.38865	0.980661	0.962517	0	1.03771	1.08443	1.05379	1.02825
SVIL	1	0.978013	1.47376	0.60198	1.98078	1.63142	0.93981	1.17221	1.15786	NA	NA	NA	NA	NA	NA	NA	NA	NA
AHSA1	1	1.02853	1.99098	3.28727	0	1.72784	0	0	0.515063	NA	NA	Inf	Inf	NA	Inf	NA	NA	NA
SGPL1	1	0.552513	0.450639	0	0.690283	0	0	0	0	1	0	0	0	0	0	0	0	0
SEC24B	1	1.15723	1.81139	1.1994	2.06863	1.38973	2.52615	1.23134	2.27153	NA	NA	NA	NA	NA	NA	NA	NA	NA
ACSL3	1	1.31233	0.503463	0.998494	0.962752	0.608948	0.585877	0.548534	0.675955	1	1.29933	0.951544	1.03111	1.12523	0.880669	0.760052	1.02187	0.910301
ZBTB11	1	2.70469	0.273929	0.80294	0.383736	2.98722	1.93798	2.43467	1.62566	1	0	0	0	0	1.35984	0	0	0
POP4	1	1.30426	1.36518	0.899981	1.64921	1.37298	1.20522	1.07633	0.91778	NA	NA	NA	NA	NA	NA	NA	NA	NA
SNAP29	1	2.40923	1.38264	4.19248	1.2042	0.764205	0.356673	1.80574	1.254	1	1.54605	1.23917	1.40994	0.928363	1.44256	0	1.21369	1.06689
HSPA4L	1	0.85975	1.46871	0.716961	0.29154	1.18638	0	0	0.791989	NA	Inf	Inf	Inf	NA	Inf	NA	NA	NA
AP2A1	1	0.994448	1.55076	1.27459	1.66269	0.837648	1.29272	1.41902	0.863745	1	0.927484	1.06591	0.965909	0.918375	1.05792	0.835056	0.925044	0.907303
STAU1	1	0.990981	1.82527	1.33655	1.85923	1.43434	0.814661	1.27721	1.165	1	0.74427	1.16104	0.935951	1.18612	0.860618	1.07556	1.01921	1.09142
BAG2	1	1.83192	1.18867	2.09647	1.45324	1.14313	0.338998	0.741649	1.13057	1	2.24806	1.78943	2.2041	1.81503	1.24967	0	0.783695	1.44164
MAP4K4	1	0.218008	0.737165	0.208623	0.175766	0.348561	0.0497089	0.153697	0.645088	1	0.992127	1.30809	0.951686	0.876756	1.33623	0	1.23302	0.995124
AIFM1	1	0.706106	0.936584	0.735706	0.550222	0.983263	0.27725	0.491621	0.650356	1	0.783277	1.07444	0.809224	0.764298	1.03697	0.616717	0.838245	0.918652
LATS1	1	1.00826	1.16801	1.56917	1.52718	1.2099	0.97528	1.09825	1.04772	1	0.958579	1.07706	0.961701	1.14139	1.0883	1.19268	1.11062	1.01691
FADS2	1	0.694129	0.256213	0.376928	0.967713	0.323906	0.167718	0.229514	0.376685	1	0.76247	0	0.85955	1.11835	0.639951	0	0.728438	0.769622
TXNDC12	1	4.91609	0	8.04872	1.48495	0	0.512448	0	1.24231	NA	Inf	NA	NA	NA	NA	NA	NA	NA
SYF2	1	2.01717	1.01188	1.02593	1.48851	0	0	1.06118	0	NA	NA	NA	NA	NA	NA	NA	NA	NA
NDUFB10	1	1.3931	1.32688	1.52783	0.543625	0.18839	0.236462	0.293542	0.414434	1	1.11176	1.24986	1.28052	0.606084	0	0	0.579238	0.766457
TOMM40	1	3.26747	0	4.65512	0	0	0	0	0	NA	NA	NA	NA	NA	NA	NA	NA	NA
PAK4	1	0.8936	0.789102	1.09501	0.966735	0.911816	0.971889	0.911451	0.742082	1	0.856573	0.88448	0.992853	1.0253	1.00038	1.06544	1.12828	0.873011
ACTL6A	1	3.78935	0	5.62753	0	1.3002	0	0	1.8789	1	0	0	0	0	0	0	0	0
CCNE2	1	0.939966	1.01145	0.780894	1.20365	0.906757	1.63215	0.767764	0.778503	1	1.16318	0.994159	0.939548	1.04251	0.901648	1.26955	1.21928	1.25962
LDHA	1	2.31126	1.53637	2.01382	1.51691	1.3306	0.694218	0.605951	0.982393	1	1.97694	1.42543	1.5658	1.38046	1.28113	0.757212	0.748785	1.13849
GLUD1	1	1.74514	0.69762	0.957444	0	0.477281	0.207151	0.133044	0.783517	1	0.922694	0	0.89151	0	0.560049	0.477203	0	0.807747
CYB5R3	1	3.27307	1.03039	3.28472	0.616205	0.713668	0.340519	0.5644	0.51214	1	2.46373	1.19376	2.2055	0	0	0	0.970844	0
MT-CO1	1	1.41233	0.712713	1.61479	0	2.04398	2.08282	0.977767	1.63857	NA	NA	NA	NA	NA	Inf	NA	NA	NA
MT-CO2	1	1.25673	0.962997	1.14889	1.00613	0.973855	0.556859	0.913375	0.637054	1	1.30687	0.926025	1.10506	0.915824	0.867996	0.612621	0.845785	0.629542
MT-CO3	1	0	0	0	1.1808	0.945802	0.951188	0.651478	0	NA	NA	NA	NA	NA	NA	NA	NA	NA
SOD1	1	12.3233	3.33384	16.5239	1.73937	1.24153	0.376583	0	3.20968	1	2.49064	1.14449	3.20456	0.661553	0.431257	0.325793	0	1.1279
ABL1	1	0.780034	0.753547	0.759847	0.632728	0.471636	0.228775	0.146632	0.0280265	1	0.746515	0.855419	0.744776	0.70698	0.550961	0.356764	0.249651	0.0370785
EGFR	1	0.790107	1.00369	0.792928	0.791103	0.892799	0.847428	0.661451	0.157929	1	0.853645	1.03835	0.875472	0.91731	0.936238	1.00961	0.912064	0.377807
PGK1	1	3.05676	1.36872	2.86018	0.354264	0.578491	0.113668	0.222615	1.35421	1	2.54997	1.50009	2.4788	0.633853	0.80588	0.782924	0.574708	1.74121
HLA-A - P01892;P30512;P10316;P01891	1	2.70296	1.71438	2.51468	2.24662	1.80024	1.87248	2.0202	1.80201	NA	NA	NA	NA	NA	NA	NA	NA	NA
HBZ	1	1.62579	1.11253	1.43101	0.868777	0.85583	0.567374	0.628063	0.699792	1	1.67833	1.2683	1.43966	0.934844	0.98812	0.708137	0.92744	0.860488
HBE1	1	2.81263	1.62828	2.56901	1.1629	0.860772	0.828646	0.546053	1.48474	NA	Inf	NA	Inf	Inf	NA	NA	NA	NA
CRYAB	1	0	1.58741	5.36658	5.53458	10.3734	5.27701	3.70363	7.95102	NA	NA	NA	NA	NA	NA	NA	NA	NA
LMNA	1	1.77553	0.987841	1.63204	1.07337	0.878791	0.535987	0.762433	1.20862	1	1.35695	1.09042	1.23438	1.01836	0.990928	0.812432	0.900879	1.17481
SPTA1	1	1.3782	1.2556	0	0.432041	1.67117	0.732192	1.54171	1.11428	1	1.69237	1.43041	0	1.70578	0	1.46811	1.75133	2.09699
TFRC	1	1.23772	0.961954	2.02548	1.13737	0.712101	0.89809	0.660951	0.803731	1	1.23678	0.91477	1.25077	1.00636	0.87951	0.861265	0.985855	0.667538
MT2A	1	0.45495	0.903473	1.34162	1.60948	0.536627	1.38443	2.16158	1.90639	1	0.567957	1.05486	1.70853	1.80893	0.75065	1.71746	2.36996	2.81475
MT-ATP8	1	1.15874	0.29455	0.854615	1.09349	0.547283	0.300077	0.169251	0.250254	1	1.11229	0	1.22545	1.09499	0.93527	0	0	0
RAF1	1	3.6008	2.55207	1.39726	5.0266	3.11171	0	1.16651	0	NA	NA	NA	NA	NA	NA	NA	NA	NA
ALDOA	1	2.68803	1.48894	2.67956	0.716436	0.978148	0.462964	0.480549	1.45785	1	2.10196	1.27681	2.16214	0.828587	0.990564	0.645638	0.722174	1.65097
ANXA1	1	8.93062	2.9432	8.73271	0.340904	1.09081	0.358389	0.349647	5.12691	1	5.49483	1.9432	4.96021	0.715568	0.873626	0.576408	0.710313	3.72005
TK1	1	0.523333	4.39058	8.64081	0	0	0	0	0	NA	NA	NA	Inf	NA	NA	NA	NA	NA
TUBB4A	1	1.36727	0.700411	1.75028	0.990247	0.965181	0.850278	0.824767	0.80444	1	1.20779	0.843757	1.6959	0.825307	0.959423	1.12297	1.00614	0.807828
GAPDH	1	3.65992	1.26827	4.13917	0.552158	0.633112	0.302144	0.221532	1.16939	1	2.50913	1.17245	2.88719	0.633562	0.628391	0.410179	0.411716	1.18995
NTRK1	1	0.730596	0.608099	0.887454	0.778035	0.799764	0.763495	0.691889	0.457293	1	1.11692	0.772244	0.958371	0.752311	0.864907	0.914231	0.95757	0.959814
CAPNS1	1	4.22322	0.585424	3.9283	2.47065	0.689967	0.298319	0.313734	0.688785	1	1.57576	0.571171	0.7928	0.814069	0.702685	0	0	0.744203
MT1E	1	0.840927	1.03818	1.9215	1.424	1.12289	0.944208	3.72243	1.95987	1	0	0	0	0	0	0	0	0
HSPB1	1	1.2662	1.04166	1.19638	0.876953	0.595605	0.55347	0.37131	0.629954	1	1.38858	1.16765	1.27363	0.863957	0.722292	0.659128	0.595068	0.788182
RPN1	1	1.2739	0.690662	1.48001	0.850081	0.589627	0.644703	0.621954	0.561327	1	1.07979	0.912943	1.16887	0.85188	0.791849	0.838462	0.845407	0.728239
RPN2	1	1.12713	0.707061	1.57063	0.724795	0.711531	0.379339	0.367156	0.459467	1	1.09693	0.839063	1.46288	0.834966	0.855551	0.781803	0.790746	0.859598
GNAI2	1	1.01435	1.62505	0.520967	1.48372	1.55743	0.877436	1.16623	1.26473	1	1.05258	1.59412	0.971901	1.57915	1.58561	1.17796	1.44795	1.65593
HIST1H2AC;HIST3H2A;HIST1H2AB;HIST1H2AA;H2AFX	1	1.06298	0.912535	0.852581	0.738005	0.847763	0.827066	0.728797	0.711777	1	1.0009	0.869796	0.749277	0.705587	0.870085	0.828744	0.913342	0.659114
ATP1A1	1	1.51405	0.902214	1.29927	0.761061	0.999206	0.810926	0.908145	0.857113	1	1.17355	1.05723	1.06397	0.843659	0.942554	0.845911	0.920685	0.942447
HMGN1	1	2.02488	1.48633	1.53121	1.9525	1.78416	1.65897	1.31566	1.78517	1	1.15155	0.993584	1.05793	1.4257	1.4314	1.45692	1.15107	1.39567
SLC25A5	1	1.03431	0.916347	0.91653	1.09174	0.811888	0.740342	0.81785	0.853653	1	0.979131	0.997212	0.911252	1.07447	0.975477	0.853731	0.912306	0.901269
EIF2S1	1	1.72059	1.16463	1.09959	0	0.107716	0	0	1.24333	1	1.78492	0.949933	1.22454	0	0	0	0	1.16106
HMGN2	1	1.78904	0.862075	1.35937	1.31449	1.75329	1.6591	0.888342	1.99709	1	1.02562	0.808909	1.35093	1.00257	1.66906	0.743019	0.70477	2.04548
RPLP1	1	1.98885	0.711991	2.22756	1.40985	1.83565	2.24517	1.45473	2.44971	1	1.68793	1.16583	2.14948	1.41007	2.0751	2.53939	1.76138	2.68203
RPLP2	1	1.67749	0.966294	1.53816	0.784343	1.27418	0.836567	0.791887	1.16845	1	1.57283	1.06999	1.53624	0.905275	1.28635	1.02974	1.03455	1.377
RPLP0;RPLP0P6	1	0.815807	0.756855	0.868579	0.998955	0.86708	0.873577	0.714328	0.572389	1	0.865127	0.875381	0.882474	0.946649	0.890392	0.960663	0.890278	0.824195
SSB	1	1.20151	0.932919	1.18854	1.07668	0.821235	0.935495	0.856855	0.839858	1	1.14856	1.11706	1.1272	1.08326	1.02226	1.10714	1.05872	1.08888
ITGB1	1	1.85063	0	1.38355	0	0	0.617338	0	0	NA	NA	NA	NA	NA	NA	NA	NA	NA
PRKCB	1	1.01275	0.981745	1.04359	1.016	1.03092	0.941735	0.849546	0.768726	1	1.02712	1.02191	0.983155	1.05131	1.06664	1.14952	1.08944	1.00248
KRT18	1	1.33686	1.9916	0.757964	0.756206	0.83665	0.628296	0.389811	0.470044	1	1.14061	1.84663	0.790909	0.830783	0.902407	0.78084	0.621442	0.688083
MYL1	1	0.854503	1.01902	0.538669	1.21862	0.740378	0.516709	0.560911	0.606703	1	0.646705	0.925291	0.465862	1.06679	0.67612	0.54496	0.650977	0.634376
INSR	1	1.22645	0.713033	1.29516	0.986919	1.01831	1.4172	1.05102	0.969283	1	0.863919	0.838382	0.912729	0.875866	0.942041	0.988097	1.0401	0.845932
LCK	1	0.994361	0.862117	0.978963	0.906372	0.882831	0.651874	0.457504	0.127308	1	0.926232	0.925933	0.996623	0.920858	1.02014	0.796	0.619613	0.180955
FYN	1	1.02231	0.936958	1.21182	0.928724	0.953174	0.890006	0.811251	0.456223	1	0.95551	0.990494	1.03909	1.0092	1.05445	1.09484	0.950034	0.550924
RB1	1	0.803807	0.64993	0.608989	0.852731	0	0.555796	0.599017	0.711224	NA	NA	NA	NA	NA	NA	NA	Inf	NA
PTMA	1	0.795429	0.692239	1.09801	0.69988	0.484743	1.21402	0.631591	0.930495	1	0.768777	0.733629	0.925413	0.611475	0.482273	0.865409	0.683195	0.923124
CDK1	1	1.06385	0.800156	0.979287	0.89968	0.954316	0.886407	0.95898	0.750464	1	0.978565	0.930884	1.13588	0.920827	1.01692	1.01339	1.09907	0.894246
ATP5B	1	1.39152	0.835889	1.51632	0.768478	0.571827	0.547936	0.564313	0.710421	1	1.29943	0.904648	1.39858	0.785477	0.667427	0.713542	0.764141	0.85557
S100A6	1	2.26133	1.06992	3.43783	0.963408	0.460765	0.45	0.437409	1.53645	1	2.47022	1.10264	3.25765	1.16776	0	0.839435	0	1.55729
ENO1	1	0.685503	0.733141	1.26809	1.41663	0.960911	0.724089	0.553651	1.40836	1	0.713784	0.759609	1.07411	1.15879	1.1875	0.810324	0.787571	1.29557
PYGL	1	1.14294	0.920778	1.35279	0.863318	0.983159	1.04364	0.827829	0.846122	1	1.03744	1.00752	1.1412	0.906022	1.07371	1.17658	1.01434	1.02239
GPI	1	2.67981	0.503495	0.688766	0.479945	0.767017	0.223949	0.263561	0.353252	1	1.21803	0.744907	0.677113	0.66729	1.01122	0.526943	0.581275	0.808668
NPM1	1	1.0014	0.735369	0.953755	0.568404	0.45709	0.351169	0.364395	0.815283	1	1.1731	0.959751	0.96838	0.68744	0.674732	0.523101	0.546193	0.939602
TPM3	1	0.641231	1.04966	0.551885	1.10744	0.87064	0.740845	0.729626	0.825302	1	0.652556	1.08895	0.527422	1.05266	0.832535	0.832213	0.809045	0.79503
LDHB	1	1.62896	1.16497	1.58366	1.32137	1.08933	0.88451	0.876672	1.14562	1	1.50609	1.28826	1.47435	1.22461	1.30494	1.08028	1.11411	1.29018
NEFM	1	0.846718	1.01349	2.74891	1.23782	2.18412	0.689794	0.613593	0.716604	NA	NA	NA	Inf	NA	Inf	NA	NA	NA
P4HB	1	1.94366	1.69027	1.9479	1.11962	0.644087	0.654534	0.853836	1.03402	1	1.48176	1.46603	1.41468	1.01628	0.868233	0.789897	0.971568	1.14294
H1F0	1	0.832217	0.426385	0.878853	1.88618	1.35683	1.01003	1.07176	0.978678	1	1.22261	1.08807	0.921211	1.54513	1.61013	1.37974	1.25771	1.48211
FES	1	0.928809	1.03882	0.985605	1.10942	1.14219	1.10982	1.03836	1.03849	1	0.817218	0.969238	0.914209	1.04711	1.10237	1.12297	1.1627	1.0849
CTSD	1	10.8786	0	4.61123	0	0	0	0.616162	0	NA	Inf	NA	Inf	NA	NA	NA	NA	NA
ANXA2;ANXA2P2	1	1.49639	1.27462	1.53601	1.50069	0.907224	0.773802	0.807125	1.49973	1	1.37431	1.26707	1.43471	1.402	1.02554	0.928591	1.21016	1.89282
CAPN1	1	1.93252	1.49519	0.892602	0.902292	1.16477	0	0.90383	1.26159	1	1.51041	1.31006	0	0.662504	1.05168	0	0.946923	1.25051
TUBB	1	1.07259	0.945337	1.02272	0.965924	0.868418	0.657485	0.711731	0.675295	1	1.09822	1.04475	1.03565	0.976343	1.01106	0.921655	0.896554	0.902735
PFN1	1	2.28923	0.66463	2.49301	0.0528443	0.40442	0.102537	0.185838	0.772291	1	1.20827	0.470219	0.991614	0.134146	0.316449	0.158802	0.199789	0.583465
EPRS	1	1.57661	1.50365	1.35555	1.20544	1.12786	0.683132	0.809308	0.81544	1	1.31299	1.27398	1.32865	1.09372	1.11918	1.02518	0.987384	1.05628
CTSB	1	0.881783	1.02364	0.971018	0.670151	0.696703	0.53168	0.65501	0.59552	1	0.989738	1.06701	0.994416	0.785655	0.821482	0.795264	0.871233	0.823766
HSP90AA1	1	2.12466	1.40893	1.96181	1.07541	0.973761	0.602253	0.73403	1.15558	1	1.49842	1.32859	1.42449	0.94884	0.992528	0.670974	0.819102	1.27092
HNRNPC	1	1.12631	0.698079	0.871306	0.889753	0.801907	0.728716	0.752309	0.639001	1	1.06034	0.943774	0.973194	0.942235	0.966966	1.07502	0.916324	0.868652
UQCRH	1	0.683844	0.632756	1.07985	0.967123	0.598106	0.728163	0.532675	0.515713	1	0.853881	0.62953	0.829428	0.849891	0.596399	0.798153	0.664378	0.562201
YES1	1	0.91768	0.792066	1.07226	0.898143	0.901419	0.889171	0.774051	0.636605	1	0.858697	0.876673	0.992533	0.884647	0.999267	1.00527	0.977684	0.791158
LYN	1	0.774257	0.729251	0.930159	0.818714	0.735011	0.704701	0.611437	0.298168	1	0.851896	0.898395	0.929358	0.894355	0.897339	0.898341	0.819155	0.412163
RET	1	0.877978	0.878142	0.93646	0.898596	0.964694	0.876618	0.865249	0.788706	1	0.886347	0.933066	0.876434	0.892697	0.938897	1.00778	1.05449	0.92853
TPM2	1	0.722434	1.02992	0.559909	1.43666	0.949429	0.586154	0.906182	0.908728	1	0.750244	1.04428	0.681529	1.13664	0.993382	0.769124	0.827226	0.881171
IGF1R	1	0.754262	0.648491	1.05673	0.706912	0.731452	0.821404	0.758706	0.654065	1	0.918852	0.923921	1.0479	0.978814	0.966033	1.12283	1.12046	0.966149
ANXA6	1	3.12923	1.69258	1.54639	1.5128	0.61768	0.806892	0.831038	1.36722	1	2.19662	1.48923	1.95564	1.57184	1.07225	0.722984	0.885215	1.41103
SLC3A2	1	1.23843	1.47036	1.08306	0.89512	0.724982	0.676482	0.772962	0.554887	1	1.32196	1.1088	1.09099	0.907141	1.18823	0.854881	0.944477	0.878042
HSP90AB1	1	1.90222	1.3231	1.53753	1.01493	0.868932	0.599044	0.704068	1.05742	1	1.54728	1.33663	1.41766	0.926277	0.978705	0.777073	0.911824	1.17583
ASNS	1	1.32997	0.614746	0.669654	0.391396	0.289693	0.577669	0.454672	0.531582	1	1.05981	0.898171	0.522997	0	0	0	0.606486	0.65423
CTSG	1	0.896055	0.858882	0	0.820967	0.33747	1.28981	0.913775	0.399797	1	0.835944	0.983268	0	1.0529	0	1.45549	1.12344	1.24192
PDHA1	1	1.09918	0.848793	1.59395	1.1161	0.986326	0.895402	0.545254	0.355351	1	1.02021	0.974895	1.03706	0.953528	0.968665	0.972541	0.839263	0.756657
CYC1	1	0.881835	0.385806	0.714946	0.428544	0.230092	0.169902	0.216772	0.208654	1	0.98859	0.668725	0.938751	0.551147	0.60934	0.500701	0.500304	0.497446
MET	1	0.892662	0.655024	0.982536	0.761238	0.806955	0.837995	0.720327	0.414804	1	1.06744	1.06808	1.19913	1.09911	0.921499	1.05361	0.970453	0.65608
SNRNP70	1	0	0.998446	1.70274	0	0.890951	0.76343	0	0	NA	NA	NA	NA	NA	NA	NA	NA	NA
HCK	1	0.898931	0.735737	1.00832	0.764318	0.88745	0.776863	0.625614	0.28668	1	0.955408	0.85395	1.00837	0.81449	1.03942	0.946816	0.828325	0.414832
VIM	1	1.56435	1.39437	1.57657	0.949945	0.924261	0.86095	0.728252	1.16798	1	1.31571	1.33619	1.29968	1.1313	1.00971	0.86651	1.02453	1.36979
RPS17	1	1.08972	0.861673	1.05962	1.01461	1.1659	1.08928	0.878769	0.836783	1	1.10957	1.00449	1.03254	1.14161	1.20995	1.24811	1.06714	0.878471
GNAI3	1	0.830328	1.44813	0.387615	1.47109	0.934311	0.937311	0.816064	0.941443	1	0.704622	1.43864	0	1.49614	1.05626	1.03386	1.08508	1.17071
ANXA5	1	1.64499	1.26896	0.724863	1.07911	0.957463	0.235467	1.09369	1.8989	1	2.09215	1.79474	0	1.37909	1.38101	0	1.8068	3.04499
RPSA	1	1.22213	1.42368	1.54948	0.97573	1.26333	1.20032	0.97198	0.888883	1	1.31897	1.22262	1.26948	1.00656	1.10216	1.05216	0.940254	0.8536
MRPL3	1	1.20887	0.923167	1.41228	0.866434	0.562348	0.754279	0.768553	0.572194	1	1.07358	0.93252	1.12895	1.22895	0.830854	0.902616	1.01639	0.697829
SNRPA	1	0.73486	0.682457	0	0	0	0.722185	0.572068	0	NA	NA	NA	NA	NA	NA	NA	NA	NA
FGF2	1	0.434137	0.141268	0.359254	0.486583	0.365009	0.48143	0.294532	0.553804	NA	NA	NA	NA	NA	NA	NA	NA	NA
SRP19	1	1.16392	1.52747	1.48504	0.920218	0.988939	0.83728	0.860961	1.00063	1	1.0985	1.5818	1.44587	0.911633	1.10243	0.998929	1.13018	1.21935
GSTP1	1	5.00811	1.85632	3.1816	0.465908	1.00289	0.397947	0.218456	2.09848	1	3.21608	1.91978	2.65729	0.651714	1.023	0.544469	0.420942	1.9391
VIL1	1	0.80764	1.24591	0.347929	1.16249	1.07041	0.594736	0.786241	0.862362	1	0.706972	1.1969	0.499764	1.03374	1.03381	0.778573	0.965274	1.04663
LGALS1	1	2.46975	1.05747	2.77532	0.591106	0.520723	0.888866	0.552481	1.16161	1	2.13834	1.15973	2.30475	0.681464	0.677223	0.827179	0.698474	1.19532
HMGB1	1	1.25636	1.16278	0.897789	0.773573	0.676413	0.671181	0.672915	0.881264	1	1.10626	1.19461	0.972453	0.728342	0.696802	0.698632	0.76858	1.15664
TPM1	1	0.788548	1.02617	0.533579	1.2363	0.913133	0.673236	0.658869	0.807138	1	0.873525	1.13533	0.610249	1.10205	0.772345	0.791466	0.824191	0.86981
CLTA	1	1.27249	0.798438	0.80346	0.946618	0.971728	0.9659	0.625457	0.497625	1	1.00644	0.826635	1.02116	0.787265	0.812256	0.865046	0.737076	0.599432
CLTB	1	1.91179	3.43477	2.34403	0	0.876775	0.898513	0.783574	0.843505	NA	Inf	Inf	Inf	NA	NA	NA	NA	NA
ANXA4	1	0.941198	1.14189	1.08227	0.756033	0	0	0	0.377913	NA	NA	NA	NA	NA	NA	NA	NA	Inf
CNP	1	0.397493	0.735012	0.491515	0.356038	1.04916	0.0711711	0.371974	0.308468	1	0.915453	0.586571	0.994188	0.869824	0.755353	0	0.887398	1.02937
PDGFRB	1	1.61232	1.44935	1.58918	1.27553	1.01304	1.06832	1.13966	0.780103	1	0.922959	1.21194	1.0556	1.16166	1.07092	1.044	1.08236	0.973406
DLD	1	2.85674	0.631694	1.52224	0.96856	0.719478	0.620621	0.309682	0.46015	1	1.8998	0.856946	1.55501	1.11159	0.908853	0.883361	0	0.793242
HNRNPA1	1	1.09658	0.68276	0.854651	0.80875	0.560851	0.533579	0.473953	0.393701	1	1.17451	0.898692	0.958911	1.1458	0.915551	0.840791	0.737959	0.713744
SNRPA1	1	1.1448	1.19813	1.30929	0.571535	1.09098	1.33119	1.07472	1.52282	NA	Inf	Inf	Inf	Inf	Inf	Inf	Inf	Inf
COX6C	1	1.13393	0.779565	0.854019	1.10621	0.57788	0.636955	0.449923	0.362439	1	0.926607	0.856705	0.846803	0.930609	0.740741	0.71742	0.717361	0.530149
FGR	1	2.40542	2.27465	1.20755	1.25034	0.327135	0.643122	0.0960823	0	1	3.3033	0	1.96152	1.46616	0	0	0	0
PARP1	1	0.593289	0.596777	1.24314	0.473972	1.52981	0.454987	0.4214	1.22458	1	1.39401	0.870086	1.14247	0.931301	0.841109	1.09214	0.960071	1.05107
UCHL1	1	1.89463	1.1152	2.73428	0.729127	1.51916	0.256985	0.371343	1.03725	1	1.43192	0.467635	1.73754	0.660232	1.28207	0	0	0.938296
LTA4H	1	1.05807	0.922465	0.902042	1.00303	0	0	0	0	NA	NA	NA	NA	NA	NA	NA	NA	NA
H2AFV;H2AFZ	1	1.37791	0.954942	1.45839	1.29621	0.868088	0.47647	0.592536	0.73013	1	1.28006	0.940047	1.31137	1.20291	0.865397	0.554108	0.707941	0.796167
HIST1H2AJ;HIST1H2AH;H2AFJ;HIST2H2AC;HIST2H2AA3;HIST1H2AD;HIST1H2AG	1	1.53884	0.960251	1.3843	1.01683	0.978584	1.33928	0.961144	0.977287	1	1.25385	1.08299	1.23553	0.973291	1.03597	1.34043	1.29016	1.05245
CISD3	1	0.880229	0.957335	0.797401	1.37139	0.930459	0.559979	0.980043	0.656803	NA	NA	Inf	NA	Inf	NA	NA	NA	NA
HSPA1B;HSPA1A	1	1.50684	0.979817	1.40449	0.869663	0.845785	0.517118	0.608778	0.684052	1	1.19297	0.986304	1.16776	0.799125	0.860037	0.749088	0.836454	0.791393
U2AF1	1	1.03499	0.871391	0.727905	0.94419	0.894366	0.758847	0.59868	0.51096	1	0.866888	0.803304	0.635972	0.796224	0.839657	0.765136	0.79577	0.483707
CBS	1	1.92712	1.20369	2.69172	1.25925	0.830537	0.883013	0.848387	1.2869	1	1.6194	1.16332	2.23195	1.36824	1.13516	0	1.21872	0
TROVE2	1	0.938296	1.1344	1.22438	0.587918	1.30273	1.07518	0.293438	0.976792	1	1.84751	0.974099	0.958048	1.08524	1.13376	0.726399	0.63751	0.687123
ARAF	1	0.883211	0.119655	0.885626	1.79032	3.05494	1.29686	3.6969	3.03402	NA	NA	NA	NA	Inf	Inf	NA	Inf	Inf
HIST1H1E	1	0.926961	0.864817	0.900299	1.1009	1.09463	1.01034	0.823788	1.00188	1	0.971096	1.03162	0.874914	1.12967	1.15202	1.16898	1.2078	1.17801
DLAT	1	1.11634	0.946904	1.15203	1.53641	1.22799	1.21301	1.59216	1.24996	1	0.920297	0.953093	0.885149	1.02326	0.963154	1.12679	1.31756	1.20226
TXN	1	0.89949	1.77712	1.00844	0.489214	0.774126	0.448914	0.413546	1.53913	1	0	2.20681	2.90525	0	0	0	1.09154	4.46453
COX5B	1	1.07344	0.856829	1.05546	0.808707	0.849134	0.885672	0.722722	0.691357	NA	Inf	NA	Inf	NA	NA	NA	NA	NA
CTSA	1	1.26771	1.47932	1.47775	1.38557	1.11396	1.23178	0.910688	0	1	2.40604	2.57567	2.66274	2.35348	1.99839	0	0	0
PRKAR1A	1	0	1.38964	1.25879	1.15326	0.581613	1.40001	0.68311	1.19738	NA	NA	NA	NA	NA	NA	NA	NA	NA
TFPI	1	0	1.15712	1.47908	1.69071	0	0	1.39832	1.02235	NA	NA	NA	NA	NA	NA	NA	NA	NA
ESD	1	4.32888	1.44446	2.88107	0	0.685525	0	0	1.44586	NA	Inf	NA	NA	NA	NA	NA	NA	NA
HSPD1	1	1.77274	1.0191	1.63023	0.84526	0.653241	0.626927	0.60598	0.832701	1	1.94737	1.25802	1.86324	0.987099	0.850969	0.818329	0.854212	1.17219
HSPA5	1	1.25259	1.06461	1.40979	0.996911	0.944148	0.856572	0.771612	0.982012	1	1.16343	1.16385	1.34122	1.04651	1.06917	1.02041	1.08545	1.166
MAP2	1	0.792893	0.279018	0.120125	1.33542	0.284085	0.211203	0.267658	0.114973	1	0.922967	0.530163	0.305688	1.28055	0.656709	0.474316	0.344978	0.319462
HSPA8	1	1.38429	0.990809	1.38335	0.875773	0.790416	0.637842	0.630269	0.747237	1	1.30717	1.0423	1.30662	0.853063	0.881747	0.748838	0.782187	0.818582
SLC2A1	1	0.894205	0.766853	1.02699	0.879671	0.872242	1.22603	1.17232	1.14407	1	0.935356	0.772678	0.946816	0.950936	0.92779	0.999906	1.025	1.06124
EPB41	1	0.863948	0	0	0	0	0	0	0	NA	NA	NA	NA	NA	NA	NA	NA	NA
PDHB	1	1.43882	0.846981	1.60226	0.810532	0.693962	0.484577	0.305448	0.617645	1	1.18739	0.785842	1.54921	0.939231	0.924129	0.9033	0.703436	0.66361
ITGAM	1	0.647771	0	0	16.171	1.00146	1.71547	0	0	NA	NA	NA	NA	Inf	NA	NA	NA	NA
PYGB	1	1.03604	0.397283	1.16293	0.531419	0.627386	0.642929	0.510834	0.365222	1	0.988748	0.906826	1.1321	0.685688	0.832826	1.04805	0.884035	0.808026
RALB;RALA	1	0.273268	0.287266	1.02419	0.160596	0.788081	0.161491	0.480944	0.223888	1	0	0	1.01731	0	0.722252	0	0.617475	0
BCR	1	0.828554	0.741242	0.900722	0.686752	0.526345	0.291242	0.205562	0.0341398	1	0.874597	0.84104	0.897016	0.709962	0.606971	0.402438	0.289667	0.0750736
PIM1	1	0.615988	0.751839	0.89072	0.750463	0.681415	0.861938	0.709264	0.629126	1	0.812673	0.984544	0.964917	0.960143	0.975213	1.04941	1.154	1.00034
FGFR1	1	0.855548	1.00785	1.05812	0.962977	1.00213	0.884214	1.10772	0.652685	1	0.845817	1.04987	0.928164	0.927664	1.02719	1.03594	1.171	0.906143
TOP1	1	1.83698	0.627526	0.827429	1.74349	1.41842	0.551151	0.656506	0.685437	1	1.23066	0.757417	0.855241	1.65077	1.38355	0.884214	0.940397	0.804886
G6PD	1	9.02761	4.90022	6.96676	3.12994	2.29002	1.12708	2.33421	3.76257	1	2.88212	2.11071	2.67837	1.79969	1.6479	1.00862	1.34944	1.83467
MTHFD1	1	3.59412	2.47565	3.39678	1.05529	0.777818	1.02527	0.645633	0.959577	1	2.71256	1.48493	3.02975	1.01421	1.01202	1.1562	0.859431	1.57507
CDK4	1	0.898327	0	1.47872	0.617406	0.921911	0.442162	0.521661	0.605454	1	0	0	1.26815	0	1.07804	0	0	0
PABPC1;PABPC3	1	1.01039	0.945313	1.14789	0.996322	0.972413	0.888354	0.808352	0.788284	1	0.94937	0.979145	1.03522	0.91999	0.956716	1.02643	1.00485	0.966946
PCNA	1	1.34028	0.860918	1.24146	0.790125	0.892218	0.63257	0.516177	0.67103	1	1.21619	0.976598	1.27311	0.906729	1.0075	0.85894	0.848269	0.944246
COX6A1	1	0	0	1.26836	0.503772	0	0.270048	0	0.293282	1	0	0	0	0	0	0	0	0
HARS	1	6.23022	2.06865	3.45045	1.91999	1.9009	1.05552	1.07752	1.29554	NA	NA	NA	NA	NA	NA	NA	NA	NA
SLC25A4	1	0	0.84012	1.87744	1.18896	0.644991	0	0.626824	0.911686	1	0	0	0	0	0	0	0	0
SLC25A6	1	0.961096	0.806053	1.31074	1.02953	0.762094	0.543889	0.701885	0.87524	1	0.893197	0.821265	0.980146	1.07317	0.820459	0.665835	0.923885	1.10363
IMPDH2	1	6.91424	1.00813	8.92383	1.04972	0	0	0	0.695226	NA	Inf	NA	Inf	NA	NA	NA	NA	NA
TPR	1	1.56356	1.20822	1.87671	1.06685	0.904787	0.815451	0.911113	1.14541	1	1.18398	1.44373	1.48398	0.92322	0.953173	0.864474	1.13967	1.36362
CKB	1	2.39566	1.91539	2.59329	0.268609	0.281888	1.01723	1.0885	1.71597	1	2.0716	1.57347	1.64396	0	0.914338	1.55686	1.17163	1.51173
ACTN1	1	3.26358	5.85786	1.74351	3.83817	2.51995	2.40698	2.6813	3.99404	1	1.23641	1.80906	1.43463	1.58078	1.22787	1.21796	1.2325	1.56576
MYL4	1	0.732811	1.38983	0.553749	1.14013	0.726922	0.50529	0.536064	0.538007	1	0.715558	1.24038	0.548681	1.0783	0.802109	0.623181	0.585953	0.623332
SRC	1	0.815861	0.733829	0.890254	0.775584	0.803437	0.733438	0.683956	0.464552	1	0.802561	0.778448	0.897241	0.778656	0.861694	0.87506	0.908115	0.574319
XRCC6	1	1.04828	0.738322	1.32997	0.34326	0.716049	0.595011	0.412277	0.421638	1	1.36726	1.15637	1.15226	1.02305	1.12516	0.910158	0.911947	1.31353
XRCC5	1	1.02006	1.15245	1.73288	0.350877	0.584885	0.503054	0.309339	0.38555	1	1.50748	1.12222	1.54011	0.84431	1.03211	1.09506	0.953648	1.09215
COX4I1	1	0.872975	0.450392	1.22349	0.796153	0.689266	0.660145	0.677536	0.608753	1	0.980565	0.767802	1.21806	0.730753	0.730753	0.788789	0.784131	0.704626
RNH1	1	6.82016	6.52062	3.53783	2.49564	3.41981	1.08891	2.05795	3.31815	NA	Inf	Inf	Inf	Inf	Inf	Inf	Inf	Inf
CYBA	1	0	0.244279	1.60863	1.8836	0.0922992	0.194443	0.439502	1.75867	1	0	0	0.991372	0.549161	0	0	0	0
NCAM1	1	1.10601	0.908436	1.3342	1.34999	1.24018	1.32769	1.45104	1.56498	NA	NA	NA	NA	NA	NA	NA	NA	NA
ITGA4	1	0	0	0.887158	0.799965	0.894877	0.833404	1.14312	1.30172	NA	NA	NA	NA	NA	NA	NA	NA	NA
EEF2	1	4.26865	2.6794	3.02227	1.65334	1.66636	0.655433	1.11994	2.56941	1	2.11223	1.47187	1.50011	1.12041	1.08948	0.900953	0.959424	1.62256
MT1G;MT1M	1	0	0.817934	0.971855	1.19384	0.194296	0.931118	1.68677	0.971704	1	0	0.872197	0	1.33547	0	1.26174	2.31334	1.31059
PDIA4	1	1.55007	1.18799	1.30086	0.89089	0.81373	0.439933	0.644205	1.27891	1	1.24696	1.30947	1.20293	0.908507	0.882292	0.785158	0.889185	1.23657
P4HA1	1	4.00533	0	8.76695	7.27422	5.61507	2.98867	1.6328	3.48905	1	1.1431	0	1.44374	1.48808	1.39511	1.02418	0	1.66505
LCP1	1	2.19935	0.581564	3.47784	0.963969	2.6462	0.827434	0.359276	4.42689	1	2.02936	1.29408	1.74725	1.41528	1.3061	0.93484	0.983951	1.37411
ETFA	1	1.98427	1.47121	4.08175	0.704987	0.897738	0	0	0.238787	NA	Inf	Inf	Inf	NA	Inf	NA	NA	NA
PRKAR2A	1	1.31336	1.01786	1.65729	0.746568	0.85197	0.916918	0.84957	0.840754	1	0.9737	0.997874	0.971182	0.914051	0.878238	1.01662	0.907336	0.955738
GTF2F2	1	1.25793	0.186848	1.00223	1.10771	0.929787	0.447535	0.539685	0.15197	1	1.12418	0	1.10679	1.17796	1.04603	0	0.792359	0
CD59	1	0.602901	1.63877	0.430855	1.4275	1.13155	0.873464	1.04894	1.2325	1	0.720246	1.58049	0.526272	1.29483	1.20176	1.01177	1.22637	1.34668
MIF	1	0.88748	1.15043	0.901639	1.47627	1.16308	1.09678	1.09537	0.965323	1	0.74839	1.00945	0.782404	1.27364	1.12551	1.22306	1.51042	1.42549
PRKCSH	1	2.48425	0.73695	1.54876	0.920035	0	0.475237	0.305858	1.08086	1	1.41857	0.919836	1.51659	0.858232	0	1.05257	0	0.712341
HCLS1	1	1.68507	1.14692	1.57339	1.28194	0.778102	1.2675	0	0	1	0	0	0	0	0	0	0	0
FDPS	1	0.796685	0.465691	1.26267	0.717951	0.670692	0.28924	0.531831	0.471785	1	0.766894	0	1.23615	0.719384	0.738958	0	0.725373	0
COX7A2	1	0.952163	1.41442	1.75785	1.90267	0	0.932767	1.07976	0	NA	Inf	NA	Inf	NA	NA	NA	NA	NA
PLA2G2A	1	0.92103	0.571994	0.48797	1.06244	0.582132	0.787165	0.258318	0.563481	1	0.929661	0.769969	0.69093	0.972714	0.826032	0.899465	0.75794	0.797081
PKM	1	2.76631	1.29008	2.9121	0.98118	0.757041	0.46941	0.528715	1.81152	1	2.11644	1.2666	2.40826	1.03582	0.810463	0.647465	0.70642	1.84645
HSP90B1	1	2.14702	1.42757	2.10043	0.913155	1.0298	0.569379	0.744672	1.31073	1	1.70721	1.44284	1.47586	0.930405	0.936098	0.759694	0.928063	1.24261
CCNB1	1	1.07159	0.928898	1.02529	0.987845	1.00703	0.9511	1.07068	0.970913	1	0.966086	0.985635	1.04624	1.05491	1.05788	1.13838	1.30735	1.0895
MYL6B	1	0.742775	1.36179	0.275917	1.23917	0.557754	0.466711	0.440663	0.376606	1	0.867469	1.4963	0.539853	1.74771	0.93798	0.841584	0.835899	0.847898
SNRPN;SNRPB	1	1.25361	0	0	1.18196	0.596093	0.804726	1.04009	0.772065	1	0	0	0	0	0	0	0	0
COX6B1	1	1.60565	0.857406	2.56096	0.742516	0.673139	1.0261	0.765468	1.06144	1	1.4761	0.704915	1.87955	0.734692	0.94385	0.793968	0.60895	1.00366
HNRNPL	1	2.00637	1.24737	1.72439	1.35435	1.23834	0.789385	0.734722	0.864943	1	1.46054	1.40885	1.4822	1.34031	1.35255	1.3644	1.14474	1.13322
DARS	1	4.57105	1.66365	0	0.666122	0.769874	1.18814	1.52231	0.529549	NA	Inf	Inf	NA	NA	NA	Inf	NA	NA
JUP	1	0.423356	0.146673	0.354542	0.43909	0.510097	0.169117	0.122625	0.456618	1	0.29487	0.224196	0.189805	0.350957	0.464603	0.243809	0.0302811	0.379665
BRAF	1	1.04734	0.880391	0.951728	0.958778	1.01298	0.834952	0.89296	0.725702	1	1.04172	1.04209	0.955173	1.05535	1.153	1.09332	1.15201	0.894646
RAC2	1	2.15549	1.23319	1.72026	0.975551	0.579636	0.440774	0.871905	0.547009	1	1.64191	1.05713	1.38079	1.05478	0.608656	0.543306	0.879031	0.667193
GSPT1;GSPT2	1	47.3828	3.11437	35.6479	0	4.79209	0	10.4005	0	NA	Inf	NA	NA	NA	NA	NA	NA	NA
EZR	1	2.4565	1.49355	2.49343	0.598914	0.622557	0.566281	0.460059	2.12865	1	1.76161	1.47371	1.57235	1.05166	0.94913	0.659391	0.810253	1.82521
NQO1	1	1.01021	0.351405	1.466	0.7274	0.251384	0.661725	0.270542	0.308294	1	1.45366	0.994716	1.38828	0.899834	0.629632	0.944317	0.634072	0.664185
PHKG2	1	1.18604	0.722662	1.03847	0.818782	0.747371	0.976276	0.800845	0.445733	1	1.02611	0.926023	0.939105	0.826514	0.853541	0.99954	0.958081	0.689888
RPS2	1	1.06046	1.0824	1.05722	1.0625	1.19528	1.20127	1.14677	1.06685	1	1.17293	1.09039	1.0432	0.998763	1.2208	1.38822	1.24593	1.19052
DSP	1	0.616054	0.679707	0.323508	0.597734	0.653123	0.486827	0.24145	0.568648	1	0.704088	0.803218	0.48313	0.682449	0.765629	0.612264	0.486309	0.75375
CD44	1	1.41266	1.86035	0.955208	0	0.517661	0.537113	0	0	NA	NA	Inf	NA	NA	NA	NA	NA	NA
NQO2	1	1.18601	2.60429	0.576301	1.82162	4.34131	3.85046	4.39651	4.63884	1	0.971244	1.97741	0.558767	1.77825	3.09092	2.99383	3.82001	4.06312
ITGB4	1	6.37308	3.86246	3.54887	0	1.40964	0	0	1.12215	NA	NA	Inf	Inf	NA	NA	NA	NA	NA
HLA-A - P16188;P30447;P13746;P05534;P04439;Q09160	1	1.43912	0.785774	1.26923	0.933712	0.874149	0.975422	0.593003	1.08326	NA	NA	NA	NA	NA	NA	NA	NA	NA
HIST1H1B	1	0.888374	0.990266	0.837911	1.10532	0.91647	0.833568	0.930849	0.894103	1	0.948782	1.01752	0.805143	1.10046	1.03255	1.0762	1.13993	1.11421
HIST1H1D	1	1.08446	0.967684	1.43785	1.22135	1.62078	1.14709	1.04252	0.983699	NA	NA	NA	Inf	NA	Inf	NA	NA	NA
HIST1H1C	1	0.612221	0.868943	0.899172	0.667211	0.797964	1.1358	0.925528	0.588675	1	0	0.904991	0.848218	0	0	1.34952	1.15533	0
EPCAM	1	1.04489	1.03719	1.15155	0.981651	0.832271	0.554262	0.594229	0.695315	NA	NA	NA	NA	NA	NA	NA	NA	NA
POR	1	0	0	1.62836	0.652178	0	0.462002	0.656473	0.740318	NA	NA	NA	NA	NA	NA	NA	NA	NA
FER	1	0.980931	0.876875	1.08766	1.0215	0.96406	0.994535	0.898848	0.820911	1	0.917004	0.984742	1.01475	0.947903	1.03401	1.09334	1.12467	0.962562
ATP2A2	1	1.06903	1.0546	1.15257	0.856203	0.964051	0.77097	0.726076	0.746101	1	0.939417	0.964946	1.00953	0.885397	0.94679	0.908487	0.893523	0.89498
STMN1	1	1.42573	0.903134	1.71925	1.11467	0.604552	1.36465	0.798311	1.01797	1	0.918312	1.08465	1.14488	1.01098	0.664363	1.43594	1.00901	1.05569
YBX3	1	2.24258	2.93872	3.23177	3.96925	2.07196	2.14198	3.91327	2.85087	1	0.853824	0.965657	0.925346	1.2628	1.16055	1.25528	1.22336	1.10095
ZNF24	1	0.866059	0	0	0	0	0	0	0	1	0	0	0	0	0	0	0	0
ZNF3;ZNF250	1	1.49419	1.13773	1.17041	1.83054	0.965817	1.31008	0.94935	0.600436	NA	NA	Inf	NA	Inf	NA	NA	NA	NA
HSPA6;HSPA7	1	1.37953	1.09318	1.44967	0.679497	0.741361	0.510557	0.518858	0.598225	NA	NA	NA	Inf	NA	NA	NA	NA	Inf
HMGA1	1	1.80708	0	0	2.44435	1.90734	0	0.525849	0.0500107	NA	Inf	NA	NA	Inf	Inf	NA	Inf	NA
ZNF8	1	0.68567	0.531696	0	0.994509	0	0	0	0	1	0	0	0	0	0	0	0	0
GOT1	1	0.183809	0.918689	0.0928196	1.18438	0.801458	0	0.792177	0.0705944	1	0	1.20894	0	1.24665	0.893993	0	1.10396	0
PRKCA	1	0.984665	0.834093	1.1003	1.38273	1.13974	0.861922	0.868198	0.931316	1	0.891087	0.909557	0.862232	1.11936	1.0909	1.05626	0.991915	1.15591
UBTF	1	0.643243	1.15954	0.649481	1.08877	0.904526	1.00462	1.0048	0.888899	1	0	1.14679	0	1.05838	0.906192	1.27293	0	0.977906
NDUFB7	1	0	1.36953	8.00486	1.63892	2.77983	3.13787	6.13179	2.74602	NA	NA	NA	Inf	NA	NA	NA	Inf	NA
PRKACA	1	0.973633	0.991667	0.965806	0.96442	1.15927	0.920357	0.919702	0.926406	1	0.885648	1.01747	0.968269	0.935661	1.19731	1.04676	1.13809	1.03868
CAPN2	1	1.08606	2.35561	3.35127	3.02425	1.74278	0.832393	2.17645	0.234981	1	0	1.05053	0.990789	0.895317	1.1306	0	0.778151	0.743604
DES	1	0	0	0	0.354449	0.617812	0	0	0	1	0	0	0	0	0	0	0	0
GAP43	1	0.845941	1.17671	0.741612	0.678991	0.369877	0.507306	0.849657	1.01421	1	1.50074	1.53945	1.2499	1.36286	0.921421	1.39789	1.3004	1.65863
CTPS1	1	0	1.06911	0.492999	0	1.12356	0.787715	1.30125	1.15699	NA	NA	Inf	NA	NA	Inf	Inf	Inf	Inf
DDX5	1	1.25438	0.961607	0.769834	1.54216	0.961717	0.815577	0.498039	0.618264	1	0.905738	0.849564	0.806632	1.19199	0.945546	0.825089	0.81374	0.728763
PFKL	1	1.72687	0.348762	1.44147	0.49228	0.537176	0.321116	0.285755	0.476056	1	1.66486	0	1.40889	0	0	0	0	0
PSMC3	1	1.36689	0.8894	1.16321	0.793662	0.548112	0.348364	0.413236	0.629389	1	1.3286	0.938251	1.36881	1.24093	0.962786	1.08665	0.871971	1.4395
TCP1	1	4.38476	2.59955	3.63084	1.76474	1.09807	0.666006	1.11293	1.62968	1	1.95228	1.56739	2.07593	1.14493	1.09922	0.708736	0.932579	1.18901
ERCC2	1	0.53047	0.951913	0.64626	0.835311	0.81095	0.629074	0.552185	0.0297367	1	0.925874	1.14503	1.04547	0.984532	1.07312	0.887663	0.930843	0
RPL35A	1	0.784321	0.975929	0.868578	1.12472	1.07698	0.951616	0.990307	0.815751	1	0.766891	1.06774	0.872468	1.0986	1.12243	1.03076	1.28145	1.00405
RPL7	1	0.937642	0.918906	0.942239	1.06427	0.960396	0.953319	0.939412	0.90323	1	0.922201	1.01705	0.951941	1.03101	1.10186	1.22484	1.26133	1.18258
HLA-B - P18463;Q29940;P30493;P30492	1	1.20018	1.93997	1.25842	0.965588	0.751057	0.735467	0.581195	0.598242	1	1.02179	0.897442	1.10224	0.764272	0.725279	0.801164	0.809617	0.761667
SON	1	0.70622	0.322327	0.486365	1.3221	0.93835	1.17206	0.813524	0.954318	1	0.738068	0	0	1.04894	1.02735	1.31954	0.81299	0
RPL17	1	1.00703	1.09548	0.922632	1.14801	1.02436	0.987371	0.865548	1.0021	1	0.889461	1.03625	0.857573	1.02914	1.00755	1.07329	1.09684	1.07337
PGAM1;PGAM2	1	1.84719	1.68821	1.33448	1.55873	1.63545	1.07055	1.01956	1.71258	1	1.32761	1.19821	0.993178	1.30891	1.34661	1.03286	0.976893	1.43097
ATP5J	1	1.61803	0.766869	1.85305	0.94589	0.625008	0.475931	0.194641	0.516246	1	1.67604	0.997264	1.67767	0.929036	0.850103	0.672264	0	0.842297
UGT1A6;UGT1A8;UGT1A10;UGT1A7;UGT1A9;UGT1A1;UGT1A5;UGT1A3;UGT1A4	1	0.233753	0.153778	0.0954345	0.774521	0.683294	0	0.623673	0.42968	1	0	0	0	0	0	0	0	0
NCL	1	1.06779	0.92612	1.14058	1.0547	0.91436	0.918762	0.882878	0.797539	1	0.934703	0.945978	1.00436	0.956215	0.875354	1.0222	0.988656	0.870098
POLR2E	1	4.32762	3.15057	4.15417	1.06059	1.16514	0.75557	0.726175	1.5367	NA	Inf	Inf	Inf	NA	NA	NA	NA	NA
ERCC3	1	0	0	0	0	0	0	0	0	NA	NA	NA	NA	NA	NA	NA	NA	NA
CSNK2A2	1	0.799865	0.886214	0.986359	1.05617	0.961019	0.965497	0.95271	0.810452	1	0.948823	0.977088	0.943144	1.07973	1.02471	1.091	1.1877	0.992754
CCNA2	1	0.899941	0.824053	0.804006	1.37205	1.085	0.731414	0.862443	0.69546	1	0.828825	0.833216	0.842646	1.04839	1.15418	0.970973	1.12355	0.984388
BTF3	1	1.16534	0.34974	0.506409	0.412492	0.0705587	0.292937	0.0467469	0.0816362	1	1.61983	0.931996	0.873811	0.9704	0	0.887313	0	0
RAB5A	1	0.72811	1.2619	1.7518	0.234674	0	0.241129	0.695384	0.895438	1	0	0.948456	1.31389	0	0	0	0.693285	0.782133
RAB6A;RAB6B	1	1.21716	0.799813	1.17204	0.669133	0.620976	0.463029	0.393258	0.568494	1	1.23361	0.940056	1.13854	0.731618	0.907732	0.810994	0.877748	0.773855
COX5A	1	1.98234	0.593818	3.18892	0.432547	0.432332	0.370064	0	0.327157	1	1.56906	0.984505	2.31225	0	0.551758	0	0	0
LMNB1	1	1.93169	1.03179	2.02229	1.03327	1.21324	0.91385	0.694571	0.60118	1	1.45801	1.4254	1.30087	1.15232	1.01669	0.869151	1.00514	0.949605
ITGAL	1	0.406944	0.488471	0.786595	2.11793	0.587665	1.60856	1.95209	1.69279	1	0	0.947997	1.94633	2.213	0	1.35635	1.56498	1.4543
DDC	1	1.40216	2.59733	1.28264	0	0.790123	1.19074	0	2.11887	NA	NA	Inf	NA	NA	NA	Inf	NA	Inf
CAST	1	5.25937	4.38644	1.5907	3.06462	0	13.947	4.7519	9.353	NA	Inf	NA	NA	NA	NA	NA	NA	NA
PTMS	1	1.23645	1.71415	2.00431	0.813357	0.37315	1.95712	0.928604	2.32153	1	0	1.16147	0.850677	1.19604	1.97591	2.7202	2.6393	2.95912
CDK11A;CDK11B	1	8.36678	7.05532	1.338	10.9646	6.42499	12.4191	13.0707	14.2925	NA	NA	NA	NA	Inf	NA	Inf	Inf	Inf
PTN	1	0.899218	0.678336	0.890507	1.56961	1.21224	0.316141	0.828525	0.645897	1	1.29507	0.89517	0.730337	1.63668	1.17668	0.763634	0.952463	1.12981
ATP6V1B2	1	10.1703	5.91664	16.0759	0	5.54595	1.68555	16.6989	3.72815	NA	NA	NA	Inf	NA	NA	NA	NA	Inf
FLNA	1	2.56962	2.41143	2.22847	2.06515	1.31832	0.840103	1.3076	2.00613	1	1.30335	1.40212	1.28752	1.12896	1.00359	1.03149	1.06727	1.35127
NT5E	1	1.11221	1.78672	0.286426	2.11726	1.3673	0.909998	0.927739	1.13595	1	1.75224	2.51531	0.561145	2.75402	2.16237	1.18463	1.55445	2.13205
EPHA1	1	0.418246	0.455909	0.716415	0.458679	0.640558	0.604648	0.285085	0.172726	1	0	0	0	0	0	0	0	0
MDK	1	1.66699	0	0	2.13845	1.40257	0.865095	0	0	NA	NA	NA	NA	NA	NA	NA	NA	NA
VDAC1	1	1.15362	0.60721	1.80899	0.393069	0.389503	0.505825	0.389536	0.258097	1	1.23579	0.769269	1.61874	0.557227	0.635919	0.699942	0.584576	0.488252
SDHB	1	3.37095	1.47793	1.43204	1.13553	1.70718	0.387817	0.396836	0.660688	1	2.28659	1.3721	1.56609	1.2321	1.39253	0.90415	0.958332	1.09096
COMT	1	2.32119	0.375775	1.42484	0.383341	0.105093	0.450348	0.266237	0.280381	1	1.69364	0.731199	1.66828	0.757464	0	0	0.577377	0.710972
PCMT1	1	0.664115	0.365688	1.18541	0.667751	0.254772	0.0588803	0.528476	0.130395	1	2.02832	1.32147	1.7435	1.18962	1.1138	0.796922	0.85256	1.53308
FBL	1	1.40731	0.685914	0.831242	1.72149	1.2637	0.830474	0.683883	0.774221	1	1.09086	0.93157	0.792302	1.21672	1.1413	0.876269	0.878158	0.919764
RPS4Y1	1	1.61067	1.75009	1.35378	2.72864	1.2827	1.0947	1.97104	1.60936	1	1.2934	1.42845	1.28753	1.37971	1.13859	1.56321	1.56242	1.37678
GART	1	2.72661	1.30377	2.72641	0.511938	0.670832	0.231023	0.321685	0.755226	1	2.43786	1.27184	2.19147	1.13962	0.844145	0.613017	0.942733	1.41325
PAICS	1	2.64123	1.19729	3.43744	1.14038	1.08847	0.874524	1.0522	1.20878	1	1.41992	1.12007	1.99685	0.790987	0.88537	0.737186	0.728472	1.30923
UBA1	1	1.87592	0.972093	1.55388	1.22539	1.06734	0.478853	0.348002	1.08339	1	1.38051	1.3162	1.46463	0.987089	1.06503	0.691469	1.06598	1.36166
NME2;NME2P1	1	1.95214	0.784558	1.26431	1.17745	0.776386	0.475935	0.669249	1.04845	1	1.62695	1.12413	1.11152	1.20696	0.998558	0.82216	0.996396	1.4021
FGFR4	1	0	0.606726	0.651977	1.13351	0.393748	0.413386	0.58336	0	NA	NA	NA	NA	NA	NA	NA	NA	NA
SPRR1A;SPRR1B	1	0	0	0	0	0	0	0	0	NA	NA	NA	NA	NA	NA	NA	NA	NA
PRKACG	1	0.534901	0.747893	0.594343	0.952845	0.928168	0.93074	0.408263	0.127958	1	0	0	0	0	0	1.05911	0	0
HNRNPA2B1	1	1.44048	0.95089	1.0593	1.2436	0.832813	0.535716	0.581512	0.724185	1	1.22818	1.08316	1.01033	1.26618	1.01762	0.759564	0.785118	0.927847
PRKACB	1	1.24379	0.483732	1.20021	1.03655	1.00166	1.14822	1.07353	0.911282	1	1.12558	0	1.06776	1.0285	0.94327	1.15853	1.36776	1.04674
UQCRC2	1	1.86626	0.097966	2.30952	0.171475	0.959018	1.11047	0.372865	1.11236	1	0.592387	0.360228	0.953214	0.640045	1.1705	1.67601	1.60356	1.30347
FECH	1	1.03062	0.832963	0.975416	0.927146	0.932669	0.806201	0.691565	0.204816	1	0.904241	0.850084	0.892278	0.901115	0.950639	0.913483	0.864041	0.279355
SFPQ	1	1.41849	0.830442	1.00467	1.45297	0.58372	0.286437	0.36147	0.502687	1	1.34404	0.997501	0.851777	1.28198	0.821794	0.505964	0.558596	0.791005
TUBG1	1	2.93456	0	0	2.73754	0	0	0	0	1	0	0	0	0	0	0	0	0
PPIB	1	13.0982	4.75185	2.42906	8.30917	5.1785	5.36711	2.56454	4.72197	NA	Inf	Inf	Inf	Inf	Inf	Inf	Inf	Inf
WARS	1	2.48863	1.21593	1.77599	0.317845	0.778805	0.228159	0.547419	0.755874	1	2.23714	1.65395	1.79735	1.02756	1.25784	0.746791	0.888817	1.05121
RPS3	1	1.04449	0.877862	1.14732	0.9989	1.00766	0.915628	0.854966	0.777764	1	0.9464	0.877446	0.980854	0.892894	0.922292	0.935212	0.846878	0.775255
RPS6KB1	1	0.926727	0.963135	1.70805	1.02156	1.05941	1.02955	1.388	1.4439	1	0.783954	0.815638	0.869742	0.643691	0.930888	0.879563	0.921685	0.817368
JAK1	1	0.918035	0.860835	1.17331	1.03943	0.841611	0.82808	0.930502	0.815072	1	0.863659	0.972809	1.0145	0.941042	1.0193	1.01391	1.10864	0.977161
AHCY	1	3.5194	0.312538	2.09408	0	1.44387	0.208694	0.693291	0.768243	1	1.64703	0	1.09663	0	0.837996	0	0.907606	1.00303
CFL1	1	3.31632	1.60486	3.54419	0.969381	0.776915	0.527801	0.389042	1.38607	1	2.68847	1.46753	2.97405	0.934677	0.888518	0.622063	0.549798	1.65891
EIF4B	1	1.73944	1.61603	2.4609	1.07728	1.22443	0.954292	0.894122	1.76141	1	1.47498	1.50483	1.64195	1.03351	1.03505	1.07346	1.12779	1.53535
CPT2	1	3.27894	0.958564	3.03477	0	0.880811	0	0	0	1	0	0	0	0	0	0	0	0
EEF1B2	1	3.31156	1.67419	4.42953	1.43168	1.07857	1.3072	0.716647	2.20695	1	2.04526	1.30071	2.61791	1.37018	1.35463	0.947817	1.13547	1.93042
ATP5F1	1	1.09791	0.921945	1.37843	0.964916	0.814789	0.636559	0.674755	0.622416	1	0.910185	0.803735	1.04519	0.897747	0.742377	0.629846	0.727531	0.641173
ACP1	1	1.53211	0.381656	0.45479	1.78293	0.391744	0.594235	0.210823	0.328351	1	1.33607	0	0	1.45378	0.374851	0.571903	0	0
ACAT1	1	1.69582	0.239961	4.53018	0	0	0.43027	0	0.993445	NA	Inf	Inf	Inf	NA	NA	NA	NA	Inf
MYL9	1	0.918971	2.2257	0	1.81256	1.52942	1.08937	0	1.34901	1	0	0	0	0	0	0	0	0
CCNE1	1	0.649368	0.732496	0.826728	0.546276	0.553543	0.639685	0.617037	0.681001	1	0.90589	0.846684	1.06347	0.713586	0.764951	0.999728	0.872638	0.91166
CDK2	1	0.921867	0.852184	0.935712	0.981409	0.979394	0.804277	0.86759	0.800507	1	0.930709	0.924774	0.996322	0.904631	1.03602	1.00293	1.09855	0.949181
ADRBK1	1	1.90875	1.30722	1.54046	0.615602	1.57944	0.772593	1.24398	1.93944	1	1.82117	1.19063	1.07527	0.848529	1.71138	1.29566	1.43369	2.12617
MCM3	1	2.09217	1.50138	1.80739	1.52965	1.5681	1.4352	1.06046	1.31908	1	2.18534	1.18995	1.33952	0	0	0	0	0
MPST	1	2.62619	0.24819	1.26953	1.52092	0.904935	0	0	0.760524	1	2.04668	0	1.65315	1.47712	1.03109	0	0	1.34251
RPS12	1	1.23117	0.849612	1.3838	1.14995	0.82049	0.916232	0.894259	0.769922	1	1.09997	1.03584	1.33624	1.00059	0.925747	1.05736	1.09212	0.870164
DNAJB1	1	1.98904	0.862767	1.216	0.623425	0.382481	0	0.51827	0.435892	1	1.80387	0.582511	0	0.872804	0	0	0	0
ATP5A1	1	1.20528	0.859007	1.23383	0.948029	0.745201	0.616525	0.777826	0.60264	1	1.12581	0.923666	1.16577	0.919914	0.843486	0.849178	0.924104	0.810682
PSMA1	1	1.43801	1.34067	1.40481	1.0455	0.716707	1.27123	0.909632	1.49549	NA	NA	NA	NA	NA	NA	NA	NA	NA
PSMA2	1	1.47079	0.792848	0.533377	0.808262	0.541329	0.476263	0	1.11463	NA	NA	NA	NA	NA	NA	NA	NA	NA
MSN	1	2.77252	1.74984	1.92174	0.650639	0.882833	0.298444	0.411155	1.53842	1	2.55293	1.68337	2.078	1.08832	1.24027	0.649283	0.977197	1.69332
DDX6	1	1.15597	0.639196	2.06708	2.07845	0.971572	1.18586	0.53156	0.961915	1	1.45422	0.737596	1.02732	1.09331	0.795447	0.923755	0.840825	0.726224
DNMT1	1	7.47365	1.04187	4.34712	2.2636	0.661793	3.01733	2.68607	2.51193	1	3.11745	0.668467	1.55881	1.34236	0	1.82112	1.68898	1.33339
U2AF2	1	1.78195	0.680014	0.671815	0.895176	1.15087	0.97549	0.543289	1.01686	1	1.3292	0.974281	0.876198	1.2973	1.1146	0.990767	0.782182	1.09113
RPL13	1	0.914947	0.913947	0.892101	0.961818	0.957425	0.866999	0.993823	0.81352	1	0.949441	1.08644	0.912535	1.02107	1.05323	1.05682	1.30644	1.0368
HMGB2	1	0.736912	0.802816	0.777095	0.898851	0.769482	0.433875	0.455657	1.12637	1	1.25819	1.28414	1.21249	0.955019	0.895015	0.896637	0.895912	1.40231
PTBP1	1	2.36491	1.00438	1.63349	1.23894	0.750779	0.349678	0.570623	0.852549	1	2.00158	0.992926	1.50866	1.18587	0.925326	1.14631	1.27792	1.21826
TARS	1	1.2143	0.863584	2.81426	1.61096	1.74945	0.071766	0.741504	1.93876	1	2.20929	1.73964	1.64121	1.09683	1.32462	0	1.1359	1.47683
VARS	1	1.64407	1.23705	2.32341	0.851828	0.946512	0.534555	0.537772	0.795098	1	1.76876	1.59658	1.60714	1.34295	1.30741	0.932011	1.11101	1.31307
EEF1G	1	1.43993	1.49831	1.16469	0.944179	0.932948	0.583844	0.746646	1.30132	1	1.25324	1.25206	1.05197	1.06158	0.935339	0.779301	0.99872	1.40021
STOM	1	0.768487	0.700471	1.07981	1.15932	0.782972	0.443381	0.283837	0.423631	1	1.37179	0.578722	1.0109	1.34777	0.58965	0.734749	0.934486	0.86137
YWHAQ	1	1.24355	1.40353	1.43877	1.00477	0.847606	0.856167	0.737751	0.961718	1	1.17613	1.32975	1.21805	1.06449	0.97709	1.08548	1.05173	1.10046
MAPK3	1	0.903036	0.812431	0.990047	1.07014	0.86261	0.867787	0.801437	0.811476	1	0.855207	0.888803	0.995212	0.960957	1.04393	1.06552	1.16488	0.967587
MARK3	1	0.939528	0.898343	1.10582	0.90074	0.872496	0.965797	0.894288	0.732898	1	0.89233	0.901642	0.933777	0.857909	0.957306	1.0313	1.02864	0.84153
RPL10	1	0.87658	0.847742	0.904896	1.04589	1.11072	0.984095	0.924655	0.945459	1	0.848072	0.947782	0.89539	1.07967	1.09364	1.09932	1.12439	1.10726
RPA1	1	1.42421	1.11319	1.28558	1.27244	0.897458	0.779979	0	1.07337	NA	NA	NA	NA	NA	NA	NA	NA	NA
APEX1	1	228.538	73.7897	63.8825	51.8368	25.8265	34.5014	22.5926	138.874	NA	Inf	Inf	Inf	Inf	NA	Inf	NA	Inf
DCK	1	1.02707	0.833384	1.15402	0.759959	0.788201	0.932082	0.802368	0.889199	1	0.876101	0.803035	1.01843	0.727791	0.846526	1.04031	1.02257	0.996551
CAD	1	1.95834	1.18634	1.97429	1.39365	2.13113	1.1983	1.45544	1.2	1	1.24443	0.951211	1.01277	0.860367	1.13989	0.921794	1.06026	0.897431
CALR	1	2.05784	1.48024	1.63524	0.956281	0.67454	0.634667	0.73131	0.744188	1	1.62297	1.3266	1.60393	0.967973	0.843956	0.780623	0.960802	0.899859
MAP4	1	2.33063	0.904906	1.32951	1.70419	0.490867	1.0328	0.43007	1.13205	1	1.22453	0.894735	0.807036	1.26756	1.01368	1.10431	0.781561	1.44017
CANX	1	2.17232	1.3272	1.86128	0.807871	0.805549	0.716647	0.783112	1.18806	1	1.316	1.10461	1.2097	0.717114	0.807066	0.858122	0.744945	0.966749
PIK3R1	1	0.722282	0.98163	1.01064	0.884592	1.32618	1.0211	1.03349	1.18581	1	0.474848	0.979619	0.857867	0.99819	1.29095	1.19619	0.752448	1.30171
PSMA5	1	1.52188	0.583406	1.16216	0.126405	0.511389	0.308067	0	0.826147	1	1.95392	0	1.64322	0	0	0	0	0
ABCD3	1	1.19026	1.72267	2.59901	1.16123	1.00006	0.635846	2.51278	1.02672	1	0.966652	1.56392	1.21064	1.07665	1.14667	0.925851	0.98232	1.22196
TMOD1	1	0.695007	1.41775	0.260316	1.20007	1.1685	0.706965	0.787262	0.934061	1	0.780681	1.18664	0.694454	1.20255	1.27836	0.959394	1.01051	1.1371
NDUFS1	1	0.881457	0.202493	1.76486	0.335253	0	0.188046	0.176746	0.103916	1	0.791734	0	1.13171	0	0	0	0	0
MAPK1	1	0.962726	0.809312	0.94448	0.932439	0.762248	0.838358	0.844816	0.751425	1	1.00874	0.94113	0.996053	0.923975	1.04988	1.05809	1.06891	1.01466
RBL1	1	0.324323	0.530841	0.778789	0.984272	0.652599	0.883263	0.569529	0.729899	1	0	0.883576	1.17307	1.28255	1.10924	1.64017	1.13687	1.37092
GRN	1	1.23835	0.442896	0.625172	1.01019	0.835397	0.78311	0.710096	0.60952	1	1.11843	0	0	0.98503	0.915718	0.939352	0.917513	0.738029
LAP3	1	0	0	0.391625	0.273736	0.415475	0	0	0.313797	NA	NA	NA	NA	NA	Inf	NA	NA	NA
TPP2	1	1.71702	1.84659	1.9686	0	0	0	0	0.777017	1	0	0	0	0	0	0	0	0
EPHA2	1	0.826742	0.745855	0.99834	0.872395	0.87567	0.746954	0.699721	0.489946	1	0.867651	0.847209	0.982547	0.888283	0.974703	0.906421	0.911525	0.613088
EPHB2	1	0.944973	0.863265	1.04511	0.999338	1.03227	0.898744	0.851427	0.768065	1	0.816789	0.896416	0.948459	0.976344	0.989577	1.04682	1.01392	0.871699
TKT	1	3.66753	2.8	3.04303	1.01403	0.482696	0.313345	0.550635	1.96785	1	1.75173	1.5048	1.73335	0.758814	0.888678	0.550773	0.681049	1.93464
TYK2	1	0.984151	0.985094	1.0583	1.05764	1.16802	1.08481	1.38255	1.13594	1	0.913225	1.0669	0.960191	1.12888	1.10537	1.14858	1.2743	1.11228
EEF1D	1	1.71144	1.46416	1.617	0.884839	0.916969	0.626736	0.71066	1.08021	1	1.70554	1.5057	1.56153	1.01746	1.02648	0.718286	0.843549	1.0958
MARCKS	1	3.92924	1.64641	2.37425	0.688916	0.691445	0.69357	0.630966	1.21138	NA	Inf	NA	Inf	NA	NA	Inf	NA	Inf
ERP29	1	4.56864	0.916217	4.06761	0.358228	1.06228	0.92266	0.827162	2.10786	1	3.57002	1.96877	2.95028	0.917988	1.02677	0.797121	0.81342	1.94988
PRDX6	1	3.95698	1.46857	3.97775	0.562502	0.212448	0.664347	0.187415	1.62243	1	3.15743	1.63099	3.35236	0.634568	0.39532	0.820712	0	2.04712
BLVRB	1	1.45709	0.4742	3.04168	0	0	0.876795	0.167161	0.744719	NA	NA	NA	Inf	NA	NA	Inf	NA	NA
PRDX3	1	2.77805	1.79213	6.51889	0	0.950181	0	0	0	1	1.73333	1.68569	3.16232	0	0	0	0	0
ATP5D	1	1.55741	1.0736	1.67948	0.679724	0.622799	0.697379	0.853335	0.704274	NA	NA	NA	NA	NA	NA	NA	NA	NA
RPL12	1	0.867455	1.09822	1.14437	1.29336	1.1901	1.15408	1.12707	1.19045	1	0.851346	1.02627	1.13096	1.10755	1.14409	1.30601	1.31683	1.1993
PDIA3	1	2.57088	1.65013	2.59015	0.862172	0.897854	0.475074	0.726449	1.49269	1	1.96929	1.56059	2.09096	0.9802	0.980729	0.73956	0.959583	1.62256
PPP2R1A	1	1.72556	1.3788	1.28724	1.25968	0.53202	1.07807	0.462266	0.74832	1	1.73453	1.16261	1.23761	1.24685	0.931927	1.01025	0.964621	0.872228
CDC27	1	1.12377	1.27318	1.01124	1.17038	0.924789	0.900367	1.78784	0	1	0	0	0	0	0	0	0	0
WEE1	1	0.866062	0.962005	1.00142	0.980428	0.899766	0.864721	1.00831	0.80727	1	0.860292	0.975404	0.921783	0.898842	0.968114	1.02245	1.0788	0.89665
NMT1	1	1.65778	1.63817	2.28379	1.26951	1.40749	0.757442	0.802067	1.056	NA	NA	NA	NA	NA	NA	NA	NA	NA
HLA-A - P30455;P30443	1	0.776582	0.184058	0.651757	0.839215	0.924512	0.634537	0.755125	0.42247	1	0.719627	0	0.621305	0.834063	0.87192	0.774352	0.914185	0
HMOX2	1	1.02266	1.05915	1.48917	1.50344	1.13372	1.03872	1.09644	0.966452	1	1.07197	1.16261	1.26123	1.26754	1.11911	1.15627	1.18158	1.03633
ADSS	1	0.285874	0.703717	0.731088	0.141485	0.703122	0.340938	0.603316	1.03634	1	0	1.38753	0	0	0	0.808868	1.03876	1.20422
AXL	1	0.783637	0.698925	0.913606	0.944527	1.0823	0.847739	0.884574	0.90204	1	0.933961	0.835133	1.05751	0.902082	0.938623	0.978753	1.07168	0.840457
TSPO	1	1.0656	0.838709	1.07404	1.05852	1.00718	0.460194	0.700728	0.414343	NA	NA	NA	NA	NA	NA	NA	NA	NA
CLIP1	1	1.62908	1.45118	1.01326	0.723915	0	2.42598	0.713724	0.940141	NA	NA	NA	NA	NA	NA	NA	NA	NA
SLC7A1	1	1.10557	0.87445	0.882732	0.867962	0.56747	0.803876	0.844755	1.14693	NA	NA	NA	NA	NA	NA	NA	NA	Inf
SDHA	1	2.18954	1.3828	2.23412	1.47464	0.673704	1.01785	0.461537	0.780403	1	1.66209	1.11111	1.73994	1.14515	0.78763	1.15679	1.12072	1.12454
CORO1A	1	1.51087	0.0513566	1.51496	1.26668	0.650983	0	0.390772	0	NA	Inf	NA	Inf	NA	NA	NA	NA	NA
MAT2A	1	1.64742	1.27315	1.98284	1.5181	1.21435	0.793062	0.580062	0.68957	NA	NA	NA	NA	NA	NA	NA	NA	NA
PRKAR2B	1	1.14653	0.655922	3.11037	0.724682	1.03695	1.5777	0.567673	0.725839	1	0	0.621498	1.39404	0	0.787098	0.642061	0.790868	0.81898
CPS1	1	1.26788	1.24287	1.04133	0.778748	0.547969	0.452913	0.6447	0.425407	1	1.62312	1.67982	1.72952	1.13914	0	0	0	0
DNAJA1	1	1.20447	0.906248	1.4181	0.606331	0.487275	0.724902	0.343919	0.405216	1	1.23735	0.967596	1.1916	1.0372	0.969291	1.0881	0.845676	0.872573
AKT1	1	0.939114	0.824665	1.11802	0.898829	1.01444	0.953296	0.875648	0.74962	1	0.932725	0.851248	1.16721	0.829356	1.05107	1.05857	0.980975	0.88564
AKT2	1	1.18636	1.0085	1.21847	0.910393	0.839562	1.03177	0.788596	0.777205	1	0.960446	0.950585	1.04967	0.923433	0.94963	1.05135	0.903755	0.790499
UQCRC1	1	1.30178	0.716196	1.36175	0.381479	0.563783	0.489059	0.706704	0.293372	1	1.40906	1.11222	1.50359	0.619876	0.719941	0.955224	0.994567	0.622434
ATIC	1	3.97531	1.01127	2.83929	0.52433	0.348842	0.221903	0.276786	1.20678	1	4.00507	1.86336	2.98872	0.736129	0.781489	0.996057	0.682988	1.84606
HNRNPH3	1	3.47752	0	2.22875	1.60734	0.656232	0	0.711529	0	NA	Inf	NA	Inf	NA	NA	NA	NA	NA
HNRNPH1	1	1.14634	1.10409	1.27099	1.22748	0.931138	0.675838	0.656994	0.793765	1	1.11624	1.07875	1.09152	1.05165	0.906738	0.786896	0.823516	0.91051
YWHAB	1	1.85065	1.09468	1.70455	0.868111	0.745745	0.987213	0.840897	1.01862	1	1.35803	1.00155	1.39445	0.734242	0.815144	0.988336	0.866866	1.02311
SFN	1	0.94506	0.641806	1.12662	0.653514	0.78356	0.683326	0.607137	0.775312	1	1.59264	1.212	1.6362	1.12228	1.26451	1.13956	1.13564	1.48832
STIP1	1	3.4387	2.10281	3.24707	0.506542	0.640557	0.45395	0.426836	1.88017	1	2.44709	1.38305	2.32002	0.723927	0.789945	0.458394	0.658769	1.63852
S100A11	1	3.96732	1.47535	3.42363	0.511428	0.179447	0.0811736	0.214043	1.47332	1	2.80378	1.57561	2.37925	0.40537	0.217493	0	0	1.79155
PRDX2	1	3.21109	3.31012	6.18329	0.482266	0.833325	0.208227	0.404199	3.06913	1	2.91826	1.6503	2.50543	0.815845	1.00097	0	0.820143	1.64337
RPL9	1	0.942496	0.783576	0.864184	1.12331	0.796442	0.81254	0.701308	0.697049	1	0.940428	0.935773	0.938273	1.12147	1.01194	1.05522	1.05423	0.916505
ACSL1	1	1.09808	0.972596	0	0.782515	0.575125	1.29074	0.496235	0	1	0	0	0	0	0	0	0	0
KIF5B	1	0.909334	1.36246	1.69584	0.709594	0.500123	0.337149	0.4653	1.62495	1	1.28808	1.51662	1.47203	1.19155	0.647235	0.659813	0.781085	0.989452
CSTF2;CSTF2T	1	11.5064	0.864949	13.9926	0.729509	9.28253	0.592466	7.69301	11.2656	NA	Inf	NA	Inf	NA	Inf	NA	Inf	Inf
DUT	1	1.53861	0.969928	1.64087	1.03151	0.657434	0.541984	0.427619	0.987355	1	1.21855	1.03859	1.31035	1.07206	0.715114	0.855239	0.690746	1.23743
CKS2	1	1.91095	1.55165	7.44973	0	1.1664	5.04905	0.801362	0.599691	1	1.92892	0	3.22009	0	0	1.56216	0	0
MAN1A1	1	0.995824	1.10787	0.978363	0.485233	1.10173	0.895546	0.805896	0	NA	NA	NA	NA	NA	NA	NA	NA	NA
TTK	1	1.0663	0.731956	1.26414	0.721378	0.959543	1.15007	0.744087	0.871843	1	0.978673	0.78688	1.03094	0.927382	1.19006	1.08041	0.924859	1.20201
MCM4	1	2.19744	1.17565	1.48591	0.770206	0.965659	0.628302	1.123	0.987053	1	1.51236	1.35279	1.36528	0.909548	1.18082	0.81045	0.967566	1.01336
MCM5	1	12.6968	12.806	11.6989	1.19098	9.06508	4.58332	11.8236	15.5502	NA	Inf	NA	Inf	NA	NA	NA	NA	Inf
MCM7	1	2.24368	1.62086	2.25493	0.983749	0.959014	0.643084	0.94437	0.810117	1	1.72746	1.4343	1.69595	1.15145	1.08432	0.886965	1.02091	1.07792
SHMT2	1	2.0828	0.882782	1.36254	0.712345	1.02369	0.523225	0.603043	0.945433	1	1.57456	1.21218	1.30048	1.19515	1.15979	0.937711	1.05301	1.27056
HSPA4	1	2.47474	1.63533	1.94529	1.05561	1.15043	0.168988	0.713058	1.15116	1	2.3249	1.65478	2.1539	1.31247	1.36682	0.749351	0.989585	1.59249
CTNNA1	1	1.32983	3.06869	2.98238	2.3303	0.579088	0.17112	2.05524	0.849649	NA	NA	Inf	Inf	Inf	Inf	NA	Inf	Inf
CTNNB1	1	3.26999	2.30342	2.46128	3.23116	2.34299	2.91825	2.8308	3.83532	NA	NA	NA	NA	NA	NA	Inf	Inf	Inf
PHB	1	1.0842	0.839169	1.08443	0.857711	0.921614	0.875537	0.870683	0.913258	1	0.983191	0.9027	1.01341	0.795426	0.916451	1.02452	1.07844	1.0214
RDX	1	2.62861	1.7394	2.33056	1.18839	1.25423	0.640959	0.448352	2.12622	1	3.18363	1.86222	2.25568	1.26307	1.82583	1.69843	1.21474	3.28512
RFC1	1	0.300858	0.182153	0.203455	0.82207	0.485262	0.603298	0.46729	0.161413	1	0	0	0	1.60321	1.05004	1.18368	0.941636	0
RPL22	1	1.1415	0.981202	0.896177	0.96728	0.959965	1.09611	0.717217	0.820591	1	0.981682	1.07171	0.937708	0.937611	0.967407	1.03956	0.971811	1.01033
GTF2F1	1	2.64935	1.05468	0.89108	1.84387	2.37186	0.971386	0.214419	1.09337	1	1.0396	1.12166	1.74409	1.96435	1.50853	1.00615	0	1.22173
SPR	1	0.975978	0.911494	0.945295	0.839994	0.905045	0.880244	0.78373	0.681718	1	0.924295	0.968426	0.94586	0.904213	1.03312	1.06424	1.01629	0.879773
APLNR	1	0.449932	0.93853	1.185	0.351345	0.424278	0.308849	0.530177	0.3043	NA	NA	NA	NA	NA	NA	NA	NA	NA
AGL	1	1.82538	0.613126	0.240384	0.731153	1.01239	0.959357	0.487718	0.477578	1	1.56624	1.10347	0	0.889418	0.909861	1.06588	0.948865	0.816323
MYH9	1	0.820333	1.32308	0.517906	1.27267	1.0933	0.843847	0.910845	1.05803	1	0.739608	1.3668	0.518635	1.26345	1.17085	0.951226	1.08557	1.16961
MYH10	1	0.771911	1.38385	0.557847	1.39563	1.0242	0.829437	0.868583	1.02049	1	0.717596	1.32805	0.511559	1.2549	1.10217	0.927612	1.05089	1.13238
COPB2	1	0.926108	0.682438	0.907493	1.00952	0.896773	0.608019	0.564233	0.738688	1	1.27123	0.82714	0.977702	1.00359	0.974313	0.733442	0.924973	1.00419
SOAT1	1	1.20479	1.0305	1.75884	0.984749	1.6908	1.24041	1.07751	0.583811	1	0.856104	1.17283	1.07433	0.935117	1.13386	1.16865	0.97801	0.930435
BSG	1	1.13106	0.442905	0.629398	0.370811	0.403176	0.303049	0.359771	0.339838	1	1.04567	0.786921	1.02501	0.633178	0.740992	0.607851	0.778254	0.688464
FUS	1	1.14533	0.518916	1.26833	1.87852	0.885284	0.334532	0.313856	0.653615	1	1.26544	0.975138	1.09761	1.59158	1.60447	0.810715	0.791077	1.02076
NUP214	1	0	1.5074	0	0.918219	0	0	0	0	1	0	0	0	0	0	0	0	0
DEK	1	7.19927	3.13312	0.755184	9.56941	3.95258	0	1.9766	5.36006	NA	Inf	NA	NA	Inf	Inf	NA	Inf	Inf
MYH11	1	3.91636	0	0	3.86728	1.05882	0	1.28268	1.09739	1	0	0	0	0	0	0	0	0
FLT4	1	1.18947	0.584748	2.6635	0.654496	2.94742	0.940045	1.00013	0.482279	1	0.769552	0.884496	1.13588	0.977998	0.854756	0.936526	1.05118	1.05702
PSMC2	1	1.36575	0.995117	2.76447	0.547194	0.569686	0.615516	0.395915	0.522114	1	1.43344	1.32589	1.3372	1.04219	0.978428	1.06394	0.977536	1.19167
MAP2K2	1	1.21623	1.00452	1.22698	0.848332	0.932468	0.91831	0.846108	0.650237	1	1.00493	0.975909	1.1027	0.829058	0.921312	1.00247	0.927726	0.687535
ATP5C1	1	1.04599	0.711724	1.17861	1.05264	1.02198	0.699677	0.557506	0.616871	1	1.05053	0.788504	1.17118	0.825792	0.955484	0.729497	0.827773	0.628232
CPOX	1	0.743974	0.590383	1.21371	0.667254	0.682635	0.730934	0.616067	0.369525	1	0.845204	0.80327	1.05612	0.674645	0.741982	0.922144	0.825666	0.629412
RPL4	1	0.882283	0.907283	0.863918	1.03088	1.08803	1.01981	1.03885	0.940783	1	0.862775	1.01001	0.900456	0.992452	1.1153	1.14773	1.27807	1.05328
LONP1	1	13.3625	2.02505	8.09794	1.21475	1.37975	2.6919	3.37053	2.26001	1	2.39173	1.16314	1.59049	1.0807	1.22907	1.12005	1.59652	1.39903
FLT3	1	1.05283	0.986854	1.18717	1.45214	0.916933	1.4457	0.844695	0.66266	1	0.97068	1.07181	0.963598	1.22167	1.08116	1.15708	0.927266	0.956516
BMPR1A	1	0.939426	0.869056	0.855571	0.953934	0.972038	1.07781	0.9535	0.988685	1	0.911791	1.03788	0.896114	1.02825	1.06864	1.14479	1.14864	1.13292
ACVR1B	1	0.915891	1.04807	0.973825	1.05046	1.18019	1.03818	1.05185	0.961295	1	1.01712	1.24862	1.1566	1.0482	1.37411	1.3211	1.31106	1.30532
TGFBR1	1	0.883079	0.950924	0.996832	0.974942	0.860243	0.833105	0.931634	0.800813	1	0.859503	0.960435	0.99764	1.00273	1.06733	1.10491	1.19472	1.03994
ACVRL1	1	0	1.0842	1.01177	1.25969	0	0.976333	1.44077	1.40403	1	0	0	0	0	0	0	0	0
SRP14	1	1.23386	1.01079	0.914486	0.936915	1.05899	0.836934	0.908095	0.902992	1	1.00621	1.1495	0.916638	0.906673	0.979993	1.07089	1.11807	1.043
TGFBR2	1	0.745444	0.910905	0.680152	0.864623	0.989628	0.940039	0.927104	0.847721	1	0.829986	0.894013	0.906016	0.87088	0.964623	1.01689	1.10216	0.881479
TAGLN2	1	3.08343	1.19123	1.9978	2.16081	1.15651	1.66945	1.06464	2.07038	1	2.00868	1.25963	1.35461	1.90906	1.21095	1.58815	1.51807	1.91988
TALDO1	1	22.1798	4.6293	23.0042	1.40642	5.57605	1.95218	2.93293	10.0752	NA	Inf	Inf	Inf	NA	Inf	Inf	Inf	Inf
RBMX;RBMXL1	1	1.33931	0.567091	0.604107	1.67571	0.88805	0.291857	0.355857	0.556699	1	1.11785	0.65127	0.529175	1.3753	1.09265	0.636016	0.602252	0.722746
ATP6V1A	1	1.9984	1.04593	2.20293	0.861411	1.12717	0.629403	0.968818	1.51551	1	2.01494	1.20232	2.33025	0	1.3947	0	1.26844	2.06832
HSPA9	1	1.4914	0.879656	1.65168	1.08793	1.02107	0.77931	0.793816	1.03134	1	1.34399	1.06518	1.57287	0.987748	0.97692	0.90198	0.945363	1.08356
RPS19	1	0.958675	1.01663	1.0356	0.993667	1.03071	0.89288	0.865692	0.789502	1	0.929157	1.05794	0.980495	0.981075	1.00098	1.0153	0.969908	0.908527
RPL3	1	0.960409	1.09827	1.12084	1.21132	1.03868	0.938699	0.895669	0.891073	1	0.832414	0.995054	0.862092	1.04525	1.09099	1.07794	1.11523	1.02064
DDOST	1	0.745047	0.596947	1.07523	0.42185	0.670063	0.359821	0.623863	0.439022	1	0.856533	0.760763	0.999082	0.720575	0.765786	0.6994	0.765084	0.694215
ANP32A	1	0.230347	0.791874	0.22012	0.210275	0.221082	0.203054	0.219335	0.207463	1	0.3892	0.890947	0.357555	0.310515	0.392329	0.328267	0.420382	0.385088
FEN1	1	9.88833	2.17565	3.87846	2.37759	2.50847	0	0.400294	1.15944	NA	Inf	NA	NA	NA	NA	NA	NA	NA
TXLNA	1	4.11909	3.39746	4.87963	1.16398	0.837241	1.03524	2.23661	3.78225	NA	Inf	Inf	Inf	NA	NA	NA	Inf	Inf
CCT6A	1	2.59595	1.58019	3.35193	0.624063	0.528014	0.250466	0.243723	1.02092	1	1.69673	1.22012	2.14398	0.623151	0.864123	0.574549	0.6104	1.04939
RPL13A	1	0.828386	0.9407	0.845329	0.968497	0.969357	1.01486	0.960025	0.835865	1	0.811016	1.04308	0.840465	0.95159	1.06381	1.10831	1.19322	1.08612
ARL1	1	2.4083	0.83242	2.31175	0.874767	0.635746	1.2937	1.09285	0.480885	1	0	0	0	0	0	0	0	0
MDH1	1	0.558437	2.05285	2.09584	1.74321	0.870687	0	0.738433	0.772909	NA	NA	Inf	Inf	Inf	NA	NA	NA	NA
MDH2	1	2.79156	1.30821	4.76206	0.556314	0.467487	0.146082	0.176924	1.69319	1	2.11879	1.40695	2.60592	0.708085	0.658494	0	0	1.49004
RFC3	1	1.72439	1.28267	0.733557	1.69599	1.26497	0.987102	0.756226	0.895494	1	0.942017	0.863769	0.557331	1.18048	0.878056	0.997313	0.879255	0.929217
HADHA	1	2.05583	1.10575	1.92707	1.61454	0.962159	0.227186	0.512106	0.318475	1	1.5143	1.24149	1.26278	1.32999	1.07663	0.701742	0.964195	0.779924
EIF2S3;EIF2S3L	1	4.51865	1.59175	2.24702	0.549224	2.59611	0.368094	1.04938	1.84364	NA	Inf	Inf	Inf	NA	Inf	NA	NA	Inf
PRPH	1	1.41523	0.984224	4.21828	1.07136	0.559524	0.410542	1.80252	1.23802	1	1.46496	1.13073	1.29588	1.23142	1.11091	1.71748	1.3242	1.67058
BUD31	1	1.54516	1.01197	0.920598	1.06599	1.08833	0	0	0	NA	NA	NA	NA	NA	NA	NA	NA	NA
NAA10	1	3.19263	1.47978	2.3219	1.60633	1.26493	0.645618	0.753245	1.25204	NA	NA	NA	NA	NA	NA	NA	NA	NA
CSK	1	0.949975	0.892497	0.620162	0.268359	0.0446378	0.0073545	0.00188893	0.000750448	1	0.862695	0.866652	0.61574	0.259066	0.0585485	0.0094936	0.00294519	0.000979401
IARS	1	2.37351	1.30993	1.73081	0.219891	0.622501	0.137927	0.265105	0.250383	1	1.75755	1.20763	1.74419	0.814106	0.914478	0.672454	0.635463	0.686895
EIF1	1	2.43685	1.21541	2.21011	1.5578	0	1.76443	0.749024	2.1142	1	0	0	0	0	0	0	0	0
PRKCI	1	0.973538	0.713311	1.13585	0.909354	0.965656	0.84324	0.760444	0.709394	1	0.939756	0.871256	1.02627	0.838143	1.03425	1.02629	0.95594	0.881543
TMPO - P42166	1	1.18674	0.778595	1.32567	0.694091	0.711622	0.801904	0.6326	0.583828	1	1.01967	0.857627	1.12827	0.845856	0.930506	0.963963	0.881248	0.812319
SKIV2L2	1	0	0	0	1.20479	0	0	0	0	NA	NA	NA	NA	NA	NA	NA	NA	NA
AKR1C3	1	2.77103	2.00642	3.09399	0.330848	0.653797	0.287345	0.785201	1.39124	1	1.81221	1.30277	1.74438	0	0.87068	0.947858	1.0243	1.54956
PIK3CA	1	0.76603	0.813247	1.03385	1.19489	1.43036	1.32746	1.34211	1.44365	1	0.886397	1.02759	0.994869	1.22624	1.34876	1.31261	1.44019	1.61984
PIK3CB	1	1.2637	1.67516	1.33466	1.11329	2.20709	1.38018	1.99301	1.26603	1	0.652347	1.03326	1.03758	1.01148	1.66762	1.68528	1.63857	1.53457
MTOR	1	0.646463	0.580236	1.101	0.838436	1.23917	1.01544	0.97011	1.0984	1	0.742638	0.726527	0.921856	0.907253	1.19207	1.07145	1.1683	1.15967
PI4KA	1	0.892804	0.922304	1.05437	1.13648	1.11412	1.10407	1.05891	1.15442	1	0.868665	0.98299	0.920806	1.01479	1.16157	1.15556	1.1755	1.14759
EPS15	1	1.27128	0.932066	0.904721	0.712722	1.7137	0	0.733361	1.08423	NA	NA	NA	NA	NA	NA	NA	NA	NA
RPS27	1	0.419468	0.803694	0.381078	0.922027	0.34817	0.689251	0.707771	0.701581	1	1.04735	1.03918	0.946761	0.858731	0.954036	0.886332	0.99411	0.93602
TEC	1	0.790762	0.814822	0.889245	0.966391	0.770872	0.824061	0.843847	0.621923	1	0.833843	0.956657	0.919956	0.900937	1.00129	1.07837	1.08439	0.837618
ABL2	1	0.85427	0.7672	0.807315	0.70507	0.393161	0.14326	0.0579687	0.00663899	1	0.734806	0.815348	0.797609	0.645099	0.444271	0.2257	0.136516	0
FRK	1	1.00777	0.912759	0.939911	0.997208	0.901099	0.787106	0.542809	0.15227	1	0.885306	0.911695	0.932459	0.893942	0.859942	0.799281	0.642327	0.197514
RBM34	1	1.80754	0	0.905359	1.17712	1.61913	1.48836	0.848337	1.84491	NA	Inf	NA	NA	NA	NA	Inf	NA	Inf
LRPPRC	1	1.61383	1.19323	1.28009	1.1262	0.952385	0.417862	0.694454	0.757843	1	1.32288	1.14516	1.11223	1.2525	0.929724	0.688337	0.864129	0.902812
ACAA2	1	6.68559	0	6.11248	0	2.47691	0	0	0	NA	NA	NA	Inf	NA	NA	NA	NA	NA
RPL35	1	0.976412	1.08564	0.923954	1.05875	0.987942	0.907143	0.966598	0.918673	1	0.914076	1.16626	0.950691	1.08327	1.14189	1.19391	1.42838	1.24265
PRCP	1	2.60037	1.66148	2.4009	2.35469	1.2671	1.19799	0.933734	1.68026	NA	NA	NA	NA	NA	NA	NA	NA	NA
MATR3	1	1.61752	2.15873	1.3473	2.47861	1.65046	1.57068	1.3602	1.05052	1	1.07724	1.4341	0.940164	1.43372	1.05292	1.20663	1.27924	1.01831
SSR1	1	2.71189	0	0	0.231507	1.7977	0	0.196637	0.200128	NA	NA	NA	NA	NA	NA	NA	NA	NA
SYK	1	0.939129	0.755371	1.02434	0.840606	0.869601	0.883644	0.85353	0.755623	1	0.854203	0.851992	1.00033	0.891974	0.904595	1.00302	1.06172	0.872407
RANBP1	1	2.49961	1.77434	2.85881	1.18909	1.0268	1.19763	1.035	1.68206	1	1.70747	1.52574	1.98612	0.818475	0.896477	0.807721	0.870658	1.28222
NAMPT	1	2.1247	0.724721	2.54522	0.503324	0.700176	0.406899	0.563524	1.56625	NA	Inf	NA	NA	NA	NA	NA	NA	Inf
PSMC4	1	3.43386	1.68316	1.87738	0.917577	0.752768	0.696238	0.673328	0.976879	1	1.63377	1.26978	1.44255	0.937626	1.06657	1.01102	0.969795	1.34535
VDAC2	1	1.19002	0.527549	1.56772	0.399018	0.518983	0.612675	0.447768	0.530089	1	0.993248	0.679022	1.26182	0.654183	0.659378	0.881555	0.68462	0.602718
USP5	1	17.2205	14.7941	10.246	6.26807	4.17317	3.25628	3.04844	4.79312	NA	Inf	Inf	NA	NA	NA	NA	NA	NA
MAPK8	1	0.951384	0.77388	1.06976	0.936983	0.853986	0.879859	0.786789	0.71055	1	0.920094	0.87215	1.01507	0.911978	0.93562	0.974107	1.01	0.859942
MAPK9	1	0.959738	0.782503	1.16302	0.901549	0.774729	0.856936	0.767245	0.634101	1	1.00622	0.917932	1.15412	0.960662	0.832391	0.928352	1.00985	0.819467
MAP2K4	1	0.459096	0.28878	0.917867	0.456805	0.329557	0.312841	0.373594	0.402617	1	0.758266	0	0.791846	1.09514	0	0.816509	0.754549	0
RANGAP1	1	1.70137	2.06546	1.7637	0.958702	1.40564	0.705329	0.69491	0.565167	NA	NA	NA	Inf	NA	Inf	NA	NA	Inf
NOP2	1	0.950091	1.01401	1.0111	0.975329	0.942881	1.02269	0.878757	0.947877	1	0.832343	1.04258	0.915461	0.978425	0.964979	1.01362	1.05139	1.06549
CRK	1	1.28314	0	0.275651	1.35098	1.81483	0	0.108453	0.256663	1	1.6722	0	0	1.18316	1.19723	0	0	0
CRKL	1	3.05415	1.15858	3.44872	0.897402	0.410704	0	0.315514	0	NA	Inf	NA	Inf	NA	NA	NA	NA	NA
NSF	1	0.925902	0.60686	0.471786	0.222677	0	0	0.242454	0.354428	1	1.36672	0.790863	0	0	0	0	0	0
MAP2K3	1	0.752449	0.655712	1.05188	1.07569	1.01406	0.741338	0.919578	0.730822	1	0.770031	0.773734	1.0129	1.1279	0.980846	0.928265	1.1585	0.866683
RPL27A	1	0.844521	0.916996	0.734919	1.17003	0.820352	0.846465	1.01464	0.816368	1	0.951318	1.04178	0.853092	1.05313	1.06102	1.21536	1.30806	1.19261
RPL5	1	1.02303	0.956462	1.06998	1.09952	1.09214	1.05691	1.01028	1.01014	1	0.944401	1.04001	1.00539	1.05007	1.14063	1.17491	1.24384	1.06525
RPL21	1	1.04928	1.14	0.96107	1.07694	1.08898	1.03114	1.24403	1.09938	1	0.820329	1.1614	0.810904	0.959853	1.04742	1.10258	1.27538	1.00157
RPL28	1	0.987296	1.00888	0.864212	0.915577	0.824801	0.929579	0.897203	0.882825	1	0.847176	0.972457	0.852311	1.05275	1.02831	1.1555	1.20931	1.07104
RPS9	1	0.924076	0.982473	1.00004	0.994422	1.03333	0.994462	0.982771	0.896425	1	0.91801	0.991072	0.999268	0.976045	1.1267	1.19052	1.23214	1.08453
RPS5	1	1.0054	0.941779	1.02574	0.961978	1.06609	1.08491	0.926927	0.870984	1	0.940738	0.903305	0.930316	0.950358	1.08134	1.16471	1.06093	1.00888
RPS10	1	0.781142	1.10679	0.932771	1.31776	1.24665	1.1225	1.04569	0.993872	1	1.01749	1.06642	0.883097	1.09792	1.07146	1.12245	1.06713	1.04615
MAP1B	1	0.454946	0.509491	0.441559	0.566858	0.516028	0.491971	0.494254	0.481898	1	1.20334	1.3639	1.05799	1.31703	1.27157	0.916106	1.23104	1.15851
IQGAP1	1	2.22953	1.21137	1.59881	1.016	0.866978	0.839812	0.471826	0.536115	1	1.51812	1.43748	1.15332	1.13558	0.924489	1.0444	0.977994	1.1586
STT3A	1	1.31877	0.638726	1.20536	0.898519	0.611213	0.747216	0.501058	0.52583	1	1.01445	0.774048	0.94115	0.896079	0.720239	0.826848	0.823376	0.667438
RAP1GAP	1	1.14588	1.34107	0.952155	1.59637	1.37397	1.15363	1.09937	1.11174	NA	NA	NA	NA	NA	NA	NA	NA	NA
CAPZA2	1	0.815701	0.604911	0	0.337556	0.400664	0.457609	0.154522	0	NA	NA	NA	NA	Inf	NA	Inf	NA	NA
CAPZB	1	1.58756	1.41475	0.726434	1.55464	0.90654	0.433128	0.78506	1.05122	1	1.09091	1.12571	0.867736	1.09573	0.85379	0.721807	0.786512	1.0645
EIF1AX;EIF1AY	1	1.3122	0.724368	1.29968	0.772392	0.826957	0.706824	0.510304	0.552297	1	1.3714	1.01273	1.27345	0.99668	1.20944	0.925986	0.858434	0.847712
QARS	1	0	1.11209	0.233908	0	0.19827	0.265072	0.256136	0.840418	NA	NA	NA	NA	NA	NA	NA	NA	NA
RPL29	1	0.894571	0.956717	0.919665	1.05754	1.04693	0.98153	0.942851	0.801044	1	0.852752	1.04855	0.94483	1.01489	1.06904	1.1475	1.20102	1.08101
ATP5O	1	1.41961	0.715275	0.993002	1.26545	0.725709	0.576803	0.452782	0.432444	1	1.24771	0.704509	0.861696	1.1872	0.802901	0.62397	0.649176	0.622139
LIMS1;LIMS2	1	0.665955	2.45804	3.22119	0.590107	1.5117	1.78282	1.85995	0.802289	1	0	1.42896	1.33149	0	1.47749	1.34412	1.37197	0.989328
PIP4K2A;PIP4K2B	1	1.0813	0	0.853832	0	0.699474	0	0.675644	0	NA	NA	NA	NA	NA	NA	NA	NA	NA
ARCN1	1	1.2499	1.13451	2.33987	1.04465	1.49121	1.44726	1.31434	1.50731	1	1.93753	1.80052	1.67737	1.17387	1.31961	1.49259	1.4011	1.38693
PRRC2A	1	0.91254	0.433179	0.294779	2.21408	0.717167	0.276791	0.206651	0.359302	1	1.35752	1.01204	0.742536	1.99919	0.966358	0.705357	0.615015	1.03898
CCT5	1	2.48356	1.56221	2.73416	0.816566	1.06155	0.369867	0.688996	1.54752	1	2.12516	1.65061	2.26522	1.1898	0.996408	0.904435	1.14514	1.65381
PTDSS1	1	0.9048	0.621628	0.693517	0.933499	0.889218	0.976231	0.703113	1.05286	1	0.85501	0.889474	0	1.10191	1.00728	1.18835	1.1468	1.25025
NES	1	0.618659	1.24633	0.964004	0.986226	0	1.43043	0.737818	1.41365	NA	NA	NA	NA	NA	NA	NA	NA	NA
CSNK1A1	1	1.0994	0.876047	0.938668	0.930886	0.960277	0.865453	0.726404	0.682785	1	1.01624	0.950765	0.90515	0.849784	1.01663	1.029	0.880502	0.804242
CSNK1D	1	1.05755	0.927579	1.1405	0.862532	1.09668	0.94741	0.794343	0.650217	1	1.00456	1.0766	1.03249	1.08608	1.17412	1.23815	1.15774	0.966293
IDH2	1	5.50733	1.0979	2.87245	1.38617	1.35555	0.482249	0.253217	1.21603	NA	Inf	Inf	Inf	Inf	Inf	NA	NA	Inf
PIK3CG	1	0.713582	0.978467	0.84072	1.1339	1.16293	0.991544	0.9327	1.02659	1	0.884541	0.990929	0.933533	1.07376	1.15416	1.17777	1.15383	1.09265
MARCKSL1	1	0.553783	0.82757	1.13431	0.737162	0.258686	1.14284	0.814117	1.00145	1	0	0.883753	0.952543	0.790207	0	1.59805	1.22803	1.41425
PXN	1	2.29323	1.8696	0.302589	0	1.05802	1.41013	0.676872	0.650834	1	0.911736	0.943405	0	0	0	1.02912	0	0
RPL34	1	0.917355	0.875707	1.08836	1.12008	1.03263	1.111	1.11855	1.05845	1	0.82249	0.896679	0.932137	1.05098	0.960382	1.14238	1.11415	1.03945
NASP	1	2.875	2.37992	2.87839	0.43772	0.810957	1.83887	1.24035	1.16102	1	1.48079	1.43872	2.0866	0.871018	0.866275	1.49569	1.20021	1.46891
FASN	1	1.59081	0.90379	1.68922	0.618798	0.734436	0.184468	0.386914	0.646858	1	1.46953	1.1295	1.47743	0.736049	1.01277	0.646917	0.865707	0.994329
FNTA	1	1.46068	0.845407	1.01142	0.277686	0	0	0	0	1	0	0	0	0	0	0	0	0
CCT3	1	2.29807	1.13732	2.86251	1.13566	0.937414	0.424088	0.692612	1.29055	1	1.48987	1.10668	1.58045	0.994977	1.00657	0.803213	0.803213	1.16861
MRPL19	1	0.876293	1.32184	1.52443	1.84131	1.57817	0	1.46371	1.42259	NA	NA	Inf	NA	NA	Inf	NA	NA	NA
TUFM	1	1.97505	1.2511	2.10513	1.16575	0.798086	0.392441	0.555031	1.05683	1	1.47292	1.10371	1.28793	0.846321	0.791065	0.501035	0.710583	0.872927
SRP9	1	1.20572	0.878951	1.26929	0.865415	1.10227	0.880723	0.604418	0.833451	1	1.12555	0.956713	1.18348	0.901205	1.03797	1.04593	0.781477	0.999638
PCYT1A	1	44.848	0	0	0	86.3513	2.90977	4.91911	0	NA	NA	NA	NA	NA	NA	NA	NA	NA
AARS	1	3.92055	2.69162	2.9092	0.285028	1.00488	0	0.62852	0.842623	1	2.25259	1.74319	1.56331	0	1.07333	0	0	0
SARS	1	2.06498	1.28853	1.4117	0	0.271291	0.12415	0.371455	0.803422	1	2.41058	1.99526	1.91371	0	1.11472	0	1.2851	1.51064
PPM1F	1	11.8972	4.48673	13.1545	0	0	0	1.1745	2.41133	NA	Inf	Inf	Inf	NA	NA	NA	NA	NA
CSNK1E	1	0.790535	0.767142	0.604882	0.543039	0.645641	0.516501	0.596694	0.402512	1	1.10357	1.16032	1.02956	0.909425	1.37392	1.20745	0.836383	0.941141
CTCF	1	1.23924	0.668236	1.14459	1.27329	0.937157	0.782878	1.04065	0.864591	1	1.24613	0.929625	1.04887	1.52193	1.3598	1.21897	1.28134	1.66999
PSMB2	1	1.32387	3.79457	6.00989	2.38192	4.02417	1.7175	1.13598	2.92378	NA	Inf	Inf	NA	Inf	Inf	Inf	Inf	Inf
MCM2	1	1.31273	0.511243	1.64887	0.471169	1.07671	1.06226	0.720898	0.764196	1	1.50186	0.916951	1.3326	0.69668	1.04663	1.14797	1.06015	1.30613
TMED10	1	2.38711	1.3023	1.98718	1.26145	0.659256	0.348121	0.260051	0.457333	1	1.6068	1.39431	1.70467	0.987445	0.944421	0.800412	0.6938	0.722788
RBM25	1	0.602357	1.05694	0.592562	0.905023	0.901177	0.547959	0.675765	0.582477	1	0.972721	0.894253	0.685965	0.884845	0.694738	0.655919	0.797506	0.732059
NUMB	1	0.82882	0	0.839446	1.04618	0	1.4412	0	1.32452	1	0	0	0	0	0	0	0	0
CLK1	1	0.964921	0.810961	0.906509	1.12714	0.898246	0.883144	1.02387	0.866175	1	0.864682	0.760561	0.775743	0.883651	0.951431	1.04492	1.07786	0.90665
CLK2	1	0.84229	0.840785	1.40812	1.00017	0.824733	0.805304	0.703909	0.59081	1	1.07991	0.905921	1.09259	0.978622	0.789956	1.05764	1.03185	0.84234
CLK3	1	1.18782	0.0750156	0.996203	0.726339	1.20851	0.747136	0.349492	0	1	1.03588	0	1.05669	1.47822	1.18356	0.909589	0	0
HINT1	1	1.15293	0.484323	1.34761	0.615517	0.379674	0.530728	0.280705	0.275262	1	1.4758	0.828457	1.39102	0.547074	0.544877	0.668958	0.423652	0.58039
NUP153	1	0.700149	0.707406	0.159673	0.987258	0.231092	0.0971272	0	0.533502	1	1.24958	1.46128	0.785948	1.9814	1.36511	0	0	1.25785
RANBP2	1	4.22045	1.61018	3.5217	0.758191	0.821635	0.543277	0.304809	0.345219	1	1.71786	1.30352	2.33023	1.75708	1.25327	1.21591	1.01816	0.988685
GSK3A	1	0.928585	0.817303	1.05836	0.83262	0.832224	0.806255	0.819812	0.81066	1	0.859988	0.890593	0.985902	0.875463	1.03763	1.00207	1.07983	0.922541
GSK3B	1	0.895578	0.955621	0.956686	1.05216	1.02584	0.793234	0.867661	0.719446	1	0.854679	0.958535	0.967448	0.905832	0.987406	0.991087	1.03533	0.83737
GNAQ	1	0	0	0	0	0	0	0	0	1	0	0	0	0	0	0	0	0
GDI2	1	1.27901	0.957203	0.7453	0.441327	0.60175	0.161176	0.314537	1.11246	1	1.87483	1.38292	1.40569	1.19965	0.897347	0.989634	0.959595	2.00335
EMD	1	1.3234	1.10237	0.904174	0.789159	0.88067	0.860639	1.04453	1.38078	1	1.01597	0.923376	0.951462	0.984916	1.05345	1.04509	1.06586	1.55544
CPT1A	1	0.766443	0.916407	0.693662	1.90747	0.800419	0.967199	0.877388	0.817001	1	0.911492	0.948555	0.758958	1.19041	0.952573	0.869159	0.95635	0.788864
SERPINH1	1	4.12668	0.763502	3.33728	1.14466	0.968943	0.263109	0.632979	1.58038	1	2.53293	0.979931	2.06921	1.03436	0.936209	0	0.842244	1.70992
ST13;ST13P4;ST13P5	1	5.40118	2.38598	5.23756	0.566983	0.597413	0.387662	0.543103	1.86863	1	3.72897	2.17408	3.43687	0.82998	0.98594	0.604865	1.20482	2.18661
VASP	1	1.38104	1.68375	2.35845	0.578585	0.659173	0.418342	0.439112	1.3453	1	1.77103	1.33141	1.62855	0.829294	1.1498	0.890084	0.970514	1.36762
CDK7	1	0.89124	1.08839	1.02584	1.19902	1.2418	0.94818	0.788202	0.171844	1	0.808071	0.946742	0.819592	1.02107	1.08499	0.969194	0.94723	0.227721
CDK9	1	1.14029	1.04213	1.11743	1.15691	1.02641	1.03978	0.928724	0.849329	1	1.06415	0.948572	0.986373	0.986917	0.90416	0.971434	0.901173	0.851148
LRBA;NBEA	1	0	0	0	0	0	0	0	0	NA	NA	NA	NA	NA	NA	NA	NA	NA
PPT1	1	3.70001	1.94256	1.83472	1.64598	1.68377	0	0.136498	0.386533	1	1.33613	0.784709	0	0.914439	0.959995	0	0	0
RPL14	1	0.982249	0.962304	1.00137	0.950387	0.956676	0.877478	0.853974	0.562172	1	0.961597	1.02177	0.969811	0.975828	1.05117	1.02668	1.06299	0.90101
CCT8	1	3.81226	1.12481	4.06103	1.3957	1.07829	0.791684	0.921846	2.07858	1	1.83855	1.35167	1.68904	0.997163	1.06127	0.767329	1.16011	1.45324
CCT4	1	2.83624	3.23954	2.07016	1.56282	1.03596	0.317597	0.796982	2.89885	1	2.03572	1.89744	2.05688	1.49908	1.25757	0.93475	1.21315	2.2794
FXR2	1	1.3127	1.22798	1.127	2.3491	2.85135	0.66708	0.655865	0	NA	NA	NA	NA	NA	NA	NA	NA	NA
RAB5C	1	0.974717	0.671237	1.74073	0.692831	0.540317	0.791648	0.399722	0.511084	1	1.16783	0.865057	1.68704	0.80618	0.722895	0.989352	0.670556	0.674008
RAB7A	1	2.4942	1.23233	3.01903	0.70567	0.535702	1.06334	0.984825	0.912568	1	2.47653	1.40983	2.99559	1.81121	0	1.98937	2.34814	1.87564
DAP	1	1.33446	1.62081	5.85852	2.56191	1.16886	9.16571	4.10226	6.20001	NA	NA	NA	Inf	NA	NA	Inf	Inf	Inf
DAP3	1	1.12725	1.26352	1.4572	1.49716	0.840792	1.12795	1.59883	1.29516	1	1.06932	0.960696	1.44992	1.06783	0.754943	1.07778	1.03126	1.06747
GALK1	1	1.3316	0.182622	2.45695	1.67591	0.390227	0.632797	0.495026	0	1	1.14669	0	1.22567	1.25364	0	0	0	0
SSR4	1	0.773694	0.909138	0.846724	0.698023	0.836722	0.825636	0.631269	0.641128	1	1.11761	0.990488	0.899591	0.994457	0.921071	1.04315	0.811528	0.811087
BCAP31	1	1.43944	0.895353	1.61349	0.419282	0.747129	0.40932	0.711092	0.513477	1	1.74955	1.2857	1.73456	0.980561	0.878473	1.54892	1.41724	1.26372
HCFC1	1	6.79852	0.853965	9.83643	4.33865	1.00388	0	0.350707	0	NA	NA	NA	Inf	NA	NA	NA	NA	NA
IRAK1	1	1.00248	0.85827	0.682931	0.637462	0.537285	0.602333	0.903119	0.761924	1	1.10932	0.949692	1.00956	1.06513	1.02147	0.996638	1.06056	0.948558
ALDH3A2	1	0.155893	0.0740613	0.883947	0.173108	0.716961	0	0.127326	0.0611665	1	0	0	0.62329	0	0.886101	0	0	0
HSD17B4	1	0.923803	0.655702	1.07521	0.843878	1.40956	0.549987	0.6014	0.763097	1	0.878918	0.793611	0.921067	0.756434	1.23097	0.874432	0.798303	0.79477
PSMD7	1	1.96323	0	0	0	0	0	0	0	NA	NA	NA	NA	NA	NA	NA	NA	NA
RPS6KA3	1	0.949052	0.961409	1.09537	0.989039	1.10157	0.960998	0.903153	0.816241	1	0.886069	0.966129	1.01647	0.982411	1.03947	1.06256	1.03336	0.916161
PRKX;PRKY	1	1.02809	0.675319	0.922968	1.0505	0.738729	0.786874	0.752485	0.689874	1	0.897002	0.725594	0.93845	0.834205	0.841353	0.820676	0.892684	0.590453
AFF1	1	1.85428	0.471138	1.98554	0.267277	1.63402	0.87618	0.62546	0	1	1.4717	0	2.42813	0.835457	1.75294	1.06871	1.48888	0
HDGF	1	4.10756	2.424	3.79019	1.04135	0.593778	0.325387	1.20369	1.75447	1	2.18556	2.07533	2.11146	1.14529	0	1.19857	1.40134	2.50005
CCNH	1	0.866246	0.68763	0.881109	0.73938	0.532012	0.683618	0.536711	0.088186	1	0.936548	0.882027	1.03082	0.8895	0.80729	0.832559	0.689702	0.098062
MNAT1	1	0.912463	0.940882	1.11652	0.844306	1.02123	0.697437	0.590265	0.045592	1	0.992518	1.09766	1.21546	0.933406	1.02663	0.960856	0.831038	0.0901199
NEK2	1	0.844003	0.898132	0.768989	0.767022	0.756067	0.949775	0.844635	0.776011	1	0.868674	0.988765	0.994149	0.933337	1.00256	1.03759	1.10013	1.07074
NEK3	1	0.625163	0.563371	1.23768	0.614001	1.01342	0.660967	0.77378	0.698254	1	0.732988	0.666202	0.853495	0.724831	0.917164	0.770129	0.858071	0.962263
NDUFA8	1	0.0266441	0.502177	0.998321	0.978595	0.338296	0.199886	0.489945	0.0172647	1	0	0.866793	1.09621	1.1284	0.876654	0.931909	0.824771	0
HNRNPA3	1	1.19571	0.689862	1.09498	1.08214	0.647151	0.609527	0.406507	0.41825	1	1.04949	0.982251	1.11066	1.12537	1.02007	0.930077	0.760214	0.848779
PGD	1	9.75943	0.633641	5.65068	1.06721	1.12319	0.381847	0	0.62505	1	1.10766	0	1.4571	0	1.19553	0	0	0
HNRNPM	1	1.17547	0.911126	1.11813	1.01149	0.930944	0.723233	0.854049	0.882882	1	1.11182	1.05138	1.00521	1.03884	0.922099	1.07781	1.0815	0.884989
KPNA2	1	1.09083	1.00747	1.31221	1.51859	1.52593	1.17992	1.29832	1.36971	1	1.00649	1.19354	1.40127	1.2772	1.42619	1.49632	1.22895	1.43816
KPNA1	1	0.415788	0	0	0	0	0	0.492515	0	NA	NA	NA	NA	NA	NA	NA	NA	NA
NCBP2	1	0.162037	0.31422	0.464451	0.352566	0.334255	0.914623	0.567749	0.208206	1	0.842595	1.2109	1.37339	1.15962	1.17474	1.37783	1.07154	0
POLR2H	1	0	0	0	0	0.4421	0	0	0	NA	NA	NA	NA	NA	NA	NA	NA	NA
MAP2K6	1	0.973344	0.931909	0.91267	1.0513	1.04952	0.981151	0.918414	0.823388	1	0.986187	0.995841	0.975791	1.04404	1.11785	1.13315	1.16538	0.996658
ARHGDIA	1	2.76814	2.3394	1.57925	1.24293	1.07301	1.57916	0.67554	2.39782	NA	Inf	Inf	Inf	NA	Inf	NA	NA	Inf
ARHGDIB	1	2.01693	1.10325	1.3819	0	0	0.484868	0.267453	0.455458	1	1.66732	0.922271	1.10818	0	0	0	0	0
HNRNPF	1	1.77807	0.502556	1.84639	0.705363	0.681109	0.505477	0.583068	0.959463	1	1.43811	0.986412	1.27674	0.904345	1.01581	0.849321	0.858133	0.778824
MSH6	1	4.86841	1.11625	0.920796	0.126782	2.71779	1.57684	2.04334	1.31383	1	1.83167	1.42335	0.93764	0	1.73339	1.10646	1.90349	1.18083
KIF11	1	1.28402	0.939374	1.31429	0.904501	0.94149	0.0814328	0.0709338	1.07252	NA	NA	NA	Inf	Inf	NA	NA	NA	NA
MRPL12	1	5.2337	1.16799	5.88828	1.04532	0.943338	1.86592	1.0897	1.27869	1	2.74123	1.1898	2.92229	0	0	1.20085	1.14679	1.23908
AKR1C2	1	0.660326	0.591692	1.07388	0.795059	0.647197	0.680085	0.614918	0.603024	1	0	0.789698	1.02553	0.895064	0.832871	0.907678	0.867513	0.854619
CAPZA1	1	0.765701	1.13223	0.80015	1.55357	1.10483	0.824047	0.805149	0.925532	1	0.949659	1.18899	0.752862	1.016	1.09278	0.822271	1.04886	1.18099
SLC25A1	1	1.25483	0.866595	0.875416	1.20697	0.803637	0.393925	0.352122	0.404144	1	1.25089	1.04817	0.865343	0.861441	0.728336	0.535976	0.490288	0.631805
PPP5C	1	4.18974	4.60708	6.84807	0	0	0	0	0	NA	NA	Inf	Inf	NA	NA	NA	NA	NA
PLK1	1	0.739835	0.411341	1.02744	0.676951	0.797691	0.745422	0.864424	0.362648	1	0.772069	0.855411	1.00895	0.900151	0.963455	0.785156	0.904081	0.68723
ACLY	1	2.60331	1.20255	2.46999	0.778599	0.430169	0.292385	0.339554	0.799688	1	1.62915	1.08473	1.58276	0.834094	0.725589	0.635903	0.866332	1.0855
COPB1	1	0.894881	0.723963	1.0691	0.851569	0.537628	0.522211	0.459905	0.543534	1	1.09434	1.00175	1.17762	0.934325	1.00728	1.11284	1.01168	0.942994
COPA	1	0.966063	0.850851	1.1477	1.38433	0.98172	0.654647	0.699067	0.714086	1	1.00686	0.977153	1.0191	1.18273	1.0071	0.826759	0.859417	0.799774
CTSC	1	1.74194	1.74979	2.04482	0	1.2378	1.26211	0.80492	3.26526	NA	NA	NA	NA	NA	NA	NA	NA	Inf
LIMK1	1	1.23635	1.11537	1.04162	1.33229	1.58287	1.36699	0.84034	0.970681	1	0.899228	0.997668	0.84943	0.964243	1.00625	0.986028	0.933943	0.68276
LIMK2	1	1.40078	1.2251	1.40591	1.30284	1.15396	0.895473	1.00619	0.84012	1	0.952419	0.969409	1.02121	0.947813	0.953601	0.931257	1.00347	0.878238
HCCS	1	2.03508	0.718798	2.66571	1.14261	0.897395	0.577997	1.2069	0.961382	NA	Inf	NA	Inf	NA	NA	NA	Inf	NA
MAPK10	1	0.548627	0.378452	0.891741	0.703079	0.94941	0.455695	0.959942	0.185329	1	0.864161	0.689128	1.10668	0.875433	0.917192	0.799112	1.26786	0.551913
SLC16A1	1	1.00917	0.937713	1.02442	0.398343	0.790954	0.773612	0.740964	0.719064	1	0.826494	0.879655	0.899788	0.785328	0.7139	0.867113	0.801795	0.747572
IST1	1	1.67433	0	4.16258	0	0	0	0	0	1	0	0	0	0	0	0	0	0
SUB1	1	1.08879	1.2108	0.750748	1.73339	1.00299	0.664048	0.621746	1.05663	1	0.932675	1.10525	0.682121	1.19799	1.10692	0.653414	0.714644	0.710182
RARS	1	1.01639	1.04713	1.43558	0.83139	1.16915	0.181194	0.0816645	1.4898	1	1.30682	1.02001	0.864043	0.793929	0.823893	0	0	0.895155
YARS	1	1.73769	1.61062	2.25769	0.443796	0.948478	0	0.762009	1.22216	1	1.49451	1.2621	1.62147	0.860911	0.791174	0	0.961398	1.09704
PRKAG1	1	0.871332	0.547837	1.11462	0.823646	0.68471	0.7339	0.571551	0.249628	1	0.867294	0.806711	1.06109	0.75007	0.802376	0.83886	0.777321	0.417758
PRKAA2	1	0.783534	0.630579	1.07873	1.01443	0.853305	0.588729	0.82253	0.788688	1	1.10218	0.969801	1.09124	1.0106	1.24298	1.12699	1.29167	0.936159
ATP1B3	1	2.39539	1.46355	2.4554	0.257586	0	0	0.095983	0.347895	NA	Inf	Inf	Inf	NA	NA	NA	NA	NA
RAD23B	1	2.39091	1.75576	2.24574	1.00858	0.813962	0.419151	0.348721	1.00752	1	2.4282	1.90823	2.31488	1.07718	0.880624	0	0	1.28943
EPHB3	1	0.795562	0.60121	0.952512	0.781723	0.883155	1.04164	0.458301	0.779383	1	0.801875	0.877496	0.991702	0.821519	1.03061	0.98617	0.839241	0.915002
EPHA5	1	0.442512	0.982771	1.06077	0.563144	0.980218	0.967612	0.880111	0.471604	1	0.959576	0.941627	0.824958	0.818808	1.00542	0.996325	0.902905	0.756837
EPHB4	1	1.04504	1.00627	1.03424	1.14563	1.00071	0.882858	0.839708	0.502476	1	0.865075	0.915129	0.920241	0.951071	0.989519	0.942328	0.933995	0.581471
EPHB1	1	0.770939	1.18659	0.9427	0.814855	0.931243	0.628461	0.979083	0.609436	1	1.14347	1.2388	1.12659	1.0288	1.03144	0.883016	0.958331	1.0892
EPHA4	1	1.16225	0.896742	1.07907	0.680485	1.19813	1.02067	0.999188	0.976675	1	1.05946	1.08128	1.21373	1.11878	1.16877	1.22277	1.34473	1.11898
GALC	1	0.639974	0.828755	0.928457	0.638679	0.925471	0.943746	0.684427	0.636432	1	0.944792	0.875771	0.895631	0.632841	0.878284	1.11498	0.855059	0.743653
AK2	1	3.08472	0.258439	5.05466	0.101211	0.399693	0.479742	0.371883	3.41437	1	3.62152	0.690731	5.70103	0	0	1.33699	0	1.92691
ALDH18A1	1	12.8865	8.36891	2.00024	0.939137	0.896519	0.682748	0.699101	1.02984	NA	Inf	Inf	NA	NA	NA	NA	NA	NA
EIF5	1	9.69094	0	2.02161	5.97818	4.85534	4.05265	0.894477	11.3929	NA	Inf	NA	NA	NA	NA	NA	NA	NA
CSE1L	1	1.23817	3.53276	1.23652	0.734948	0.877898	0.777205	0.932671	0.80924	1	1.13245	1.22157	1.04164	0.709794	0.79197	0.892055	1.02703	0.932779
VCP	1	2.46572	1.35305	3.02106	1.10905	1.24599	0.504215	0.903837	1.63654	1	1.9594	1.48214	2.25295	1.28267	1.09547	0.7688	1.10239	1.59771
HADHB	1	1.14475	0.363155	1.00096	0.895604	0.50545	0.271211	0.296831	0.457993	1	1.18119	0.686007	0.9577	0.861409	1.00506	0.454833	0.516644	0.647684
NAP1L1	1	1.14251	0.502481	1.35933	0.774906	0.832192	0.694562	0.55129	0.586012	1	1.13095	0.706804	1.23064	1.08936	1.12749	0.895494	0.875452	0.82708
TPD52	1	1.70641	1.11688	1.40212	0.0743028	0.638065	1.04046	0.644982	1.43928	1	2.50201	1.02762	1.72449	0	0	0	0	1.52728
SEC13	1	1.20781	1.07826	1.11146	0.622609	0.844397	0.782016	0.699911	0.687737	1	1.0223	1.19674	1.07822	0.764298	0.924895	0.909264	1.00904	0.945497
NPEPPS	1	0.963197	1.11617	1.15835	0.731364	0.92896	0.596082	0.593247	0.519278	1	0.939722	0.838242	1.24737	0.920189	0.876316	0.966656	0.8255	0.849077
HNRNPH2	1	5.43886	1.69024	0	0	1.07956	0	0	0.644772	NA	NA	NA	NA	NA	NA	NA	NA	NA
EIF3B	1	1.07843	0.828474	1.15564	0.989218	1.00417	0.866616	0.776767	0.811721	1	1.15291	1.2536	1.17754	1.21953	0.995841	0.922185	1.15707	0
BID	1	34.5684	23.402	52.5743	0	0	0	1.00671	0	NA	NA	NA	Inf	NA	NA	NA	NA	NA
ATP5J2	1	1.2047	0.900407	1.2163	1.48936	0.450641	0.364164	0.626842	0.331061	1	1.23664	1.00005	1.20256	1.54813	0.890659	0.69429	0.794275	0.732147
GFRA1	1	1.28284	0.930627	0	3.22586	2.01588	0	0.506258	0	NA	NA	NA	NA	NA	NA	NA	NA	NA
RRP1	1	0	0.320095	3.74996	6.78732	6.07973	6.33414	5.77648	3.08515	1	0	0	1.64007	5.68726	6.01797	4.07216	4.35468	1.86886
MARS	1	1.19681	0.83007	1.2049	0.623182	0.552068	0.559481	0.504859	0.450734	1	1.18486	1.21717	1.09098	1.04399	1.01757	0.971441	0.92252	0.886513
MAZ	1	1.27314	1.16052	0.586147	1.66778	0.192275	0.623786	0	0	1	0.982407	0.865974	0.609006	1.39304	0	0.740094	0	0
POLE2	1	1.15865	1.26256	2.26475	0	0.944987	1.0489	2.12782	0.629954	NA	NA	NA	NA	NA	NA	NA	NA	NA
ATP5E;ATP5EP2	1	1.37243	0.913264	1.90782	0.738711	0.502405	0.629138	0.444082	0.444415	NA	NA	NA	Inf	NA	NA	NA	NA	NA
ATP5I	1	1.15999	0.737638	1.5701	0.889297	0.6472	0.706661	0.492127	0.6674	NA	NA	NA	Inf	NA	NA	NA	NA	NA
EIF6	1	1.28423	0.256928	1.25332	0.191746	0.452027	0.181853	0.579512	0.446579	1	1.5577	0.723736	1.27988	0.595598	0.586095	0.423004	0.653738	0.807545
TMEM33	1	1.16103	0.471906	0.89423	0.646704	0	0	0	0.646061	NA	NA	NA	NA	NA	NA	NA	NA	NA
GSDMD	1	1.62799	2.13399	0.548506	1.42758	2.68172	0	0.61803	0.429839	NA	Inf	Inf	NA	Inf	NA	NA	NA	NA
ARPC4	1	1.95989	0.107763	1.33996	2.42132	0.998761	1.03514	0.97488	1.87605	1	1.45817	0	0	2.50315	1.03147	1.17446	1.07884	1.46157
TPI1	1	1.62234	1.12994	1.5985	0.795266	0.770104	0.359529	0.42405	0.602912	1	1.5561	1.12832	1.67986	0.879332	0.793319	0.54851	0.552366	0.802884
EIF3E	1	1.52706	1.16575	1.3652	1.09886	1.10519	0.6274	0.917688	0.789011	1	1.18063	1.06724	1.14735	0	0.969554	0.847262	1.04388	0
SEC61B	1	1.49214	0.950989	0.98698	1.74941	0.987256	0.673886	0.886993	0.65658	1	1.37983	0.996777	0.946095	1.41312	0.863914	0.794916	0.884971	0.766082
PPP4C	1	0.848161	1.15546	0.915264	1.02651	0.784675	0.662465	0.893137	0.962373	1	0	0	0.982468	0	0	0	0	0
MYL6	1	0.880237	1.31553	0.49879	1.27736	1.04333	0.726196	0.784003	0.977909	1	0.770526	1.29848	0.524704	1.20734	1.09551	0.880189	1.0218	1.17809
ACTB	1	0.879836	1.13763	0.682168	1.12663	1.00498	0.738727	0.823477	0.926273	1	0.890813	1.27489	0.704915	1.14491	1.13648	0.872584	0.978906	1.14352
EIF4A1;EIF4A2	1	2.2978	1.47046	2.06575	1.3593	1.16661	1.18383	0.834945	2.12432	1	2.32098	1.69068	2.11966	1.40155	1.23375	0.827639	1.02802	1.73672
RPS20	1	1.29677	0.874121	1.34288	0.875798	0.772232	0.692139	0.657896	0.668601	1	1.11504	0.873642	1.06533	0.920263	0.936255	0.958962	0.799261	0.810275
CDC42	1	1.49406	0.99275	1.74415	0.671165	0.664631	0.259521	0.14579	0.543361	1	1.47909	1.17804	1.65591	0.995192	0.714346	0.745701	0.597318	0.993207
DSTN	1	1.54561	0.509864	1.45177	0.956239	0.815483	0.769625	0.253727	0.855875	1	1.52199	0	1.47581	0.81052	0.818298	0.916597	0	0.948543
RAB8A	1	2.06165	0.952939	1.72943	0.394492	0.887957	0.627744	0.466831	0.649116	1	1.68399	1.05565	1.37093	0.805986	0.877615	0.592309	0.762786	0.804872
RAB2A	1	1.42168	1.04385	1.43088	0.369341	0.294671	0.0644545	0.0628087	0.26317	1	1.49883	1.25114	1.79371	0.68664	0.840432	0	0	0.853451
CKS1B	1	2.04322	0	2.42856	0	0	0	0	0	1	1.52737	0	1.81867	0	0	0	0	0
RAB10	1	1.25457	0.945004	1.40595	0.678977	0.580659	0.572344	0.587621	0.542197	1	1.11611	0.922403	1.22539	0.663362	0.622181	0.658724	0.65796	0.603045
RAB14	1	1.57171	1.48409	2.74365	1.60812	1.13376	0.0759872	1.05057	0.0919381	1	1.38135	1.10284	1.04927	0.998858	0.890874	0	1.05851	0
ACTR3	1	4.45194	1.88372	2.65795	1.39045	1.45602	0.879044	0.818255	1.70237	1	2.15262	1.57104	1.41034	1.37105	1.17683	1.03604	1.1069	1.81447
ACTR2	1	20.8705	23.3133	19.9385	20.3933	22.5483	9.15797	13.2446	12.3696	NA	Inf	Inf	Inf	Inf	Inf	NA	Inf	Inf
ACTR1A	1	1.20954	0.758323	1.2196	0.34818	0.630368	0.417129	0.357674	0.381184	1	1.33135	0.95927	1.25726	0.774618	0.787652	0.942485	0.894639	0.87424
ABCE1	1	5.66365	2.8003	5.47033	1.59642	1.58252	0.937985	1.06317	1.08744	1	2.62867	1.69158	2.68165	1.31125	1.48583	1.26753	1.38383	1.50393
RPS3A	1	0.985599	0.975065	1.04224	1.09272	0.994176	0.859592	0.997308	0.932096	1	0.949723	1.01004	0.961734	1.02983	1.09674	1.11457	1.21905	1.07605
RPL26	1	0.862766	0.895906	0.886452	1.03486	0.967949	1.03381	1.00503	0.918116	1	0.859485	1.00743	0.901808	0.997945	1.0171	1.13285	1.13855	1.01556
PSME3	1	1.72889	1.29571	4.83895	0	0.140966	0.2107	0	1.10543	1	0	1.19278	2.48202	0	0	0	0	1.03674
RPL15	1	1.02346	1.06573	0.965053	1.05463	1.13465	1.14251	1.1219	1.00976	1	0.9875	1.10087	0.936023	1.01395	1.18294	1.33636	1.3207	1.22157
RPL27	1	0.909709	0.855727	0.906725	0.970555	0.927316	1.00783	0.90059	0.84296	1	0.81073	0.916164	0.818955	0.939665	0.999838	1.14956	1.22055	0.940435
RPL37A	1	0.875364	0.904026	0.855368	0.989496	0.985132	1.00821	0.920453	0.734972	1	0.783619	0.908477	0.808311	0.910869	0.924419	1.06632	1.04267	0.72529
RHOA	1	1.94935	0.748205	1.65547	0.0856387	0.695242	0.341018	0.414811	0.750583	1	1.98806	1.07208	1.89961	0	0.937487	0.647207	0.805133	0.729377
HSPE1	1	4.04094	1.87892	4.4338	0.160022	0.378003	0.214113	0.0311597	2.79484	1	3.46502	2.0485	3.97831	0.19471	0.539168	0.271954	0	2.70994
SEC61A1;SEC61A2	1	0.874764	0.756898	1.08177	1.0752	0.685048	0.787673	0.700247	0.563665	1	0.936616	0.877783	0.912834	0.9059	0.798906	0.934233	0.937212	0.782328
VBP1	1	1.26979	0.617556	2.38948	0.228948	0.139613	0.107583	0	1.7797	1	1.17955	1.03594	2.26315	0	0	0	0	1.92086
B2M	1	0.538866	0.444499	1.54692	0	0.343447	0	0.390848	0	NA	NA	NA	Inf	NA	NA	NA	NA	NA
COPZ1	1	1.67771	1.17307	2.54262	0	0	0	0.316469	0.715598	NA	Inf	NA	Inf	NA	NA	NA	NA	NA
DCAF7	1	1.51776	0	1.34733	0.325264	1.04199	0.639239	0	0.286147	1	1.66949	0	1.13772	0	1.3394	0	0	0
WDR5	1	0.985493	0.669057	0.965304	0.700755	0.877317	0.877191	0.642746	0.763711	NA	NA	NA	NA	NA	NA	NA	NA	NA
AP1S1	1	1.06363	1.35024	0.698887	0	0	0	0	0	NA	NA	NA	NA	NA	NA	NA	NA	NA
HNRNPK	1	2.3623	1.07545	2.15714	1.07579	0.77398	0.575077	0.448651	0.758481	1	1.94417	1.11779	1.64062	1.13838	0.948495	0.985123	0.78775	1.12037
YWHAG	1	1.39256	0.790119	1.33974	0.725311	0.665061	0.869943	0.709155	0.624295	1	0.83292	0.890952	0.971559	0.771192	0.924882	0.913904	0.913461	0.796667
TIMM10	1	1.11263	0.60431	1.04101	0.577287	0.624278	0.92855	0.632574	0.567751	1	1.06193	0.842157	1.05715	0.791117	0.93139	1.1776	0.911343	0.737139
RPS7	1	1.13227	0.823274	0.713911	1.06806	0.927515	0.73276	0.691334	0.669617	1	1.15859	0.846511	0.765629	1.11455	0.982769	0.903701	0.934648	0.813297
PPP1CA;PPP1CC;PPP1CB	1	1.95617	0.843227	1.75777	0.804311	0.670923	1.08243	0.808673	1.05378	NA	NA	Inf	Inf	NA	NA	NA	NA	NA
CALM1	1	2.1635	1.37215	1.73951	1.22202	0.989385	0.997333	0.758479	1.1135	1	1.88844	1.11125	1.47426	1.37195	0.856274	1.14652	0.938584	0.885901
PSMC1	1	4.59554	3.84662	4.05017	1.72511	1.90767	1.37626	0.713501	2.1286	1	1.4043	1.27224	1.77783	1.13095	1.37534	0.971613	1.05888	1.64538
PSMC5	1	2.65961	1.58882	2.02404	1.06436	0.765482	0.167018	0.476358	0.638031	1	1.73027	1.3734	1.36675	1.41515	0.804487	0	0.753506	0.966653
RPS8	1	1.03599	1.12742	0.99231	1.12899	1.04242	1.03804	1.02117	1.00466	1	0.960016	1.10565	0.956762	1.1053	1.06271	1.12655	1.28575	1.16705
RPS15A	1	1.16581	0.911882	1.19578	0.97931	1.09369	0.932263	0.776786	0.906478	1	1.02727	0.87728	1.05185	0.886582	0.999232	0.964438	0.855014	0.875455
RPS16	1	1.02662	0.911122	1.1057	1.08085	1.12571	0.953327	0.857557	0.870105	1	0.86958	0.965521	0.963023	1.00489	1.18783	1.07679	1.0141	0.983788
YWHAE	1	1.29313	0.933708	1.01403	0.603206	0.743996	0.663991	0.763373	0.757687	1	1.03015	0.987384	1.09409	0.721118	0.817194	0.845267	0.918687	0.769205
RPS14	1	0.784727	0.942337	1.13466	1.23539	0.967189	0.989649	1.04521	0.936282	1	0.994492	1.0368	0.996252	1.14224	1.16155	1.07365	1.21964	0.991483
RPS23	1	0.785334	0.942994	0.750537	1.23405	1.21912	1.17852	0.963597	0.992929	1	0.862619	0.929187	0.746697	1.1279	1.20178	1.16423	1.10923	1.08892
RPS18	1	0.875606	0.963258	0.988221	1.02803	1.07042	0.93195	0.99287	0.87402	1	0.95871	1.09897	0.973236	1.05439	1.14283	1.1805	1.34176	1.21217
RPS29	1	0.769209	0.913046	0.798171	1.10185	1.00305	0.769071	0.882076	0.671738	1	0.689957	1.06262	0.738243	1.1156	1.00612	0.937463	1.05851	0.74417
RPS13	1	0.997571	1.1019	0.844017	1.08583	0.938573	0.870797	0.818591	0.910717	1	0.960812	1.085	0.840742	1.01649	0.962651	1.03075	1.06966	0.979518
RPS11	1	1.03239	1.0498	0.949779	1.1006	1.06734	1.02723	0.979241	0.977104	1	0.865137	1.0284	0.816912	1.0227	1.08036	1.10936	1.17038	1.05273
SNRPE	1	0.778998	0.735397	0.750402	1.09048	0.929994	0.572835	0.571948	0.528679	NA	NA	NA	Inf	Inf	Inf	NA	NA	NA
SNRPF	1	2.08978	0.124791	1.75	2.42195	0.657589	0.758678	0.780225	1.02586	1	2.02241	0	0	1.04386	0	0.779816	0	0.648473
SNRPD1	1	1.04993	1.12985	0.851271	1.0894	0.395048	0.383852	0.547781	0.766806	NA	NA	NA	NA	NA	NA	NA	NA	NA
SNRPD2	1	0.698475	0.480335	1.50968	1.41828	1.16515	0.317892	0.497497	0.555493	1	1.05814	0	0.994734	0.945828	0.767704	0	1.28628	0.640039
SNRPD3	1	1.37687	0.829576	0.693307	0.584279	0.495525	0.309354	0.573405	0.320994	1	1.05614	0.858892	0.763396	1.14115	1.12923	0.670817	0.704531	0.650948
TMSB4X	1	11.4591	5.33859	13.3801	2.2378	1.36705	4.17353	1.98617	8.35466	NA	Inf	Inf	Inf	Inf	Inf	Inf	Inf	Inf
PSMC6	1	1.91998	2.01155	2.47559	1.63113	1.14516	0.820673	0.818991	1.45972	1	1.92046	1.44905	1.94925	1.71543	1.40956	0.97146	1.08348	1.72395
RPL7A	1	0.949234	0.964216	0.962657	0.981281	0.972518	0.940026	0.933553	0.846748	1	0.871512	0.995416	0.899566	1.02006	1.04493	1.08573	1.13767	0.995605
CNBP	1	1.78397	1.14751	1.70971	1.19692	0.682435	0.863184	0.962138	0.554053	1	1.36875	1.17967	1.39309	1.22928	0.650889	0.684202	0.715558	0.949853
RPS4X	1	1.23562	0.987828	1.00958	1.25867	1.04218	1.0009	0.877624	0.896054	1	1.12872	1.01839	0.919148	1.19539	1.06022	1.09417	1.07165	1.02941
RPL23A	1	1.22014	0.97744	0.957948	1.05956	1.09495	0.843915	0.906169	0.941786	1	1.12024	1.113	1.03241	1.06019	1.13466	1.05349	1.12467	1.17035
RPS6	1	1.06788	0.951698	0.817296	1.18408	0.958946	0.795962	0.841623	0.87135	1	0.96251	1.00473	0.809122	1.18668	1.06624	0.984527	1.10408	1.02009
HIST1H4A	1	0.960959	0.805868	1.00147	0.958106	0.964056	0.834053	0.831201	0.866737	1	1.07226	0.979749	0.961061	0.969405	1.07641	0.9748	0.987598	0.95922
RAB1A	1	0.800799	0.493911	1.1997	0.537527	0.499323	0.40973	0.389244	0.539006	1	0.965589	0.804413	1.11287	0.733816	0.74163	0.67121	0.578101	0.65678
RAN	1	3.37778	1.99403	2.71373	0.841025	1.30597	0.52351	0.660972	1.70835	1	2.32295	1.73581	2.17257	1.01594	1.19358	0.668873	0.968739	1.58216
RPL23	1	1.02195	1.01683	0.950833	0.960779	0.596884	0.705628	0.716287	0.814671	1	0.875529	1.01277	0.752005	1.05181	1.00514	0.834295	0.906302	0.941725
RPS15	1	2.22065	1.20852	1.69517	0.921814	1.2135	1.19247	0.960184	0.75848	1	1.66166	1.12193	1.35303	0.844958	1.05118	1.25599	1.00768	0.99157
RPS24	1	1.07961	1.02435	0.980311	1.16079	0.936864	0.978867	0.974995	0.960163	1	1.10037	1.11541	1.04631	1.14837	1.08375	1.25331	1.19206	1.26209
RPS25	1	1.12656	1.05403	1.12646	1.06591	1.08287	0.953784	0.939989	0.827754	1	1.15757	1.19373	1.06172	1.27229	1.32885	1.16903	1.30069	1.09083
RPS26;RPS26P11	1	0.811115	0.790275	0.905254	1.02465	1.04146	0.913311	0.95293	0.994083	1	0.839108	0.952211	0.942328	0.926083	1.14346	1.19209	1.20917	1.16503
RPS28	1	1.02408	0.999706	1.03909	0.987885	1.20713	0.921081	0.956494	0.918481	1	0.940087	1.01006	0.96339	0.941191	1.15055	1.10928	1.18299	1.11688
FAU	1	0.713269	0.758337	0.818546	1.13576	0.84639	0.877301	0.640632	0.847255	1	0.819434	0.965031	0.969376	1.38328	1.12679	1.00938	0.995761	1.19275
GNB1	1	0.959424	1.46522	0.732938	1.47022	1.57751	0.867941	1.24355	1.43801	1	0.972728	1.42018	0.843936	1.38549	1.61026	1.02981	1.18007	1.30896
GNB2	1	1.74878	2.8605	0.138664	3.01573	2.08782	1.87842	2.32182	2.46241	1	0.864232	1.28189	0	1.07262	0.934613	0.849719	1.07267	1.26477
RPL30	1	1.03137	0.842784	1.23636	1.0197	1.07589	0.88356	0.758231	0.78186	1	1.18259	1.0236	1.23419	1.14353	1.21268	1.17157	0.989076	0.969129
RPL39P5;RPL39	1	1.41546	1.37682	0.622661	1.38369	1.45158	0	1.33556	1.14643	1	0	0	0	0	0	0	0	0
RPL31	1	0.90005	0.909886	0.928884	0.796427	0.99773	1.02068	1.02673	0.876849	1	0.888931	0.984919	0.910887	1.08072	1.10532	1.21951	1.25925	1.06015
RPL10A	1	1.03544	1.06687	0.925237	1.1293	1.10331	1.07707	1.08188	0.967294	1	1.00073	1.11959	0.927809	1.0579	1.13015	1.26771	1.29582	1.21027
RPL32	1	0.967066	0.980517	0.903182	1.0573	0.929648	0.96536	1.04067	0.913777	1	0.898389	1.05957	0.844058	1.03761	1.03505	1.18031	1.3076	1.07875
RPL11	1	1.28531	1.13112	1.19058	1.18484	1.35388	1.14626	1.12088	1.2688	1	1.0005	1.09808	1.07847	1.17273	1.17474	1.23129	1.21444	1.15845
RPL8	1	1.01139	1.04148	1.15408	1.12171	1.097	0.924965	1.04408	0.953746	1	0.882631	1.01924	0.941802	1.00844	1.03044	1.07494	1.21278	1.07
PPIA	1	1.01109	0.636773	1.10513	0.596455	0.60425	0.491788	0.364958	0.752714	1	0.95244	0.676252	1.20215	0.586871	0.632628	0.576526	0.500072	0.92069
FKBP1A	1	0.81581	0.840021	0.912027	0.895487	0.419123	0.799478	0.523141	1.58628	1	0	0	0	0	0	0	0	0
RPS27A	1	0.71966	0.780831	0.970419	1.05874	1.12113	1.10645	1.14954	1.06248	1	0.596735	0.826176	0.858384	1.16065	1.15362	1.20885	1.37294	1.25761
TRA2B	1	6.34786	6.06569	6.49112	3.82039	3.62067	3.68248	5.26192	0.700827	NA	Inf	Inf	Inf	Inf	Inf	Inf	Inf	NA
AP2B1	1	1.36242	1.34843	1.0167	1.12446	1.11897	0.895079	0.825362	0.826626	1	1.25832	1.37408	0.966926	0.998195	1.0058	0.996483	1.09218	0.990411
GNAS	1	2.00839	1.92034	0	1.60669	1.82046	0.840962	0	1.01258	NA	Inf	Inf	NA	NA	Inf	NA	NA	NA
YWHAZ	1	1.091	0.889362	1.13542	0.82049	0.645848	0.740665	0.708137	0.699895	1	1.10819	0.899757	1.07421	0.868942	0.795837	0.847172	0.862911	0.849452
PPP2R2A	1	1.08454	0.989829	1.45461	0.673447	1.07399	0.598704	0.402819	0.678651	1	0.967597	0.852938	0.936966	0.847625	0.952907	0.843457	0.775214	0.814284
DYNLL1	1	2.37981	2.0187	2.39701	1.83009	1.44469	1.4714	1.65283	1.71813	1	1.1334	1.098	0.974712	1.06705	0.964216	0.943169	0.967968	1.17114
RPL38	1	1.04908	0.620422	0.475902	1.24725	0.787675	0.41528	0.443767	0.66768	1	0.896656	0.778407	0.487821	1.26426	0.841553	0.621556	0.672347	0.810788
SKP1	1	1.00462	0	0	0.214445	1.16109	0.157222	0.15158	0.145854	1	0	0	0	0	1.06557	0	0	0
GNG5	1	0.870165	0	0.73837	1.07596	0.717827	0	0	0.553155	1	0	0	0	0	0	0	0	0
RPS21	1	0.738411	0.690203	0.972645	0.743987	0.926761	0.909631	0.604055	0.452919	1	0.736133	0.836143	0.955973	0.749225	0.98462	1.05514	0.830321	0.614164
EIF5A;EIF5A2;EIF5AL1	1	6.37848	4.33217	7.72585	0.961798	1.70988	0.738037	0.80856	3.02507	1	3.43052	1.88841	2.87518	1.51888	1.03201	1.02728	1.0932	2.04472
GNB2L1	1	2.1663	0.817831	2.00921	1.22307	1.12959	0.645477	0.559618	1.05552	1	1.38341	0.76778	1.35701	0.934366	0.886768	0.76335	0.671996	0.773897
ACTG1	1	0	1.37916	0.930246	0.87368	0	1.76377	1.32775	0.512221	1	0	0	0	0	0	0	0	0
TMSB10	1	0.765966	0.722827	1.2455	1.03796	0.532072	2.16615	1.20824	1.44595	1	1.46969	0.924651	1.95833	1.11794	0.592572	2.06717	1.21761	2.43465
PPP2CA;PPP2CB	1	0.692752	0.714945	1.19449	0.579534	0.328949	0.479228	0.746048	0.497245	1	1.12448	1.20097	1.96048	1.31024	0.758038	1.3095	1.60458	1.10043
YBX1	1	0.956442	1.01457	1.00847	1.01693	1.00514	0.986337	0.931574	0.891556	1	0.86173	0.972834	0.9179	0.940533	0.962805	1.09479	1.07846	0.919446
SEC11A	1	0.146171	2.55815	0.223289	0	0.0898725	0	0	0	NA	NA	NA	NA	NA	NA	NA	NA	NA
CSNK2B	1	0.678628	0.810845	1.0949	1.10238	1.04281	1.05481	1.20418	0.999748	1	0.743308	0.967154	0.926704	1.04404	1.29429	1.15451	1.33776	1.20236
TPM4	1	0.821204	1.20725	0.540932	1.15692	0.908589	0.739149	0.773246	0.830579	1	0.764226	1.14196	0.537477	1.06764	0.879532	0.851332	0.901842	0.889484
ACTA1;ACTC1;ACTG2;ACTA2	1	1.45089	1.70782	0.783384	1.95586	0.827854	1.1633	0.973482	1.31319	1	1.73189	2.25406	0.957135	1.9644	1.40153	1.16667	1.4722	1.79464
EEF1A1;EEF1A1P5	1	1.74938	1.12086	1.14284	2.01386	0.99214	0.523431	0.68563	0.759353	1	1.73324	1.15702	1.04026	1.379	0.856136	0.56103	0.623507	0.759808
TUBA1B	1	0.928233	0.83494	1.06501	0.910182	0.896674	0.753219	0.79714	0.835177	1	0.949544	0.999796	1.0419	0.927142	0.980602	0.92592	0.962935	0.950308
TUBA4A	1	0.662013	0.837232	0.934123	0.897676	0.738115	0.777505	0.534297	0.727286	1	0.828406	1.00061	0.88175	1.14208	0.90391	1.20673	0.761473	0.852644
TUBB4B	1	1.05203	0.952888	1.01228	0.957929	0.893582	0.814601	0.770456	0.804236	1	0.990941	0.996793	1.01407	1.00591	0.993586	0.978057	1.01142	0.952006
CSNK2A1;CSNK2A3	1	0.937559	1.02856	1.04822	1.14297	1.04128	0.876881	0.917595	0.767233	1	0.848852	0.999589	0.986529	1.06672	1.03183	1.06461	1.07717	0.927029
PAFAH1B2	1	3.06968	1.83133	2.02208	1.64659	0	0	1.21304	4.24138	NA	NA	NA	NA	NA	NA	NA	NA	NA
HBG2;HBG1	1	1.86243	0.835869	2.04388	0.697803	0.79156	0.522876	0.63961	0.814883	1	2.32766	1.28324	2.05883	0.741086	0.960718	0.759029	0.869809	0.968198
IGBP1	1	1.29558	0.898915	1.04523	0.844306	0	0	0.63805	0.676512	1	0	0	0	0	0	0	0	0
GTF2I	1	1.02961	0.754561	0.675511	1.06149	0.69956	0.602198	0.572763	0.514025	1	0.927995	0.847411	0.800434	1.01519	0.848395	0.772934	0.762716	0.720784
CCT2	1	2.28197	1.5816	2.39671	1.26654	1.26867	0.897552	1.18701	1.44875	1	1.74042	1.19197	1.92454	1.48596	1.09019	0.709327	0.853486	1.41708
PRKDC	1	0.698667	0.675453	0.977894	0.989707	1.21725	1.0366	1.10077	1.19423	1	0.687971	0.747892	0.92414	0.98201	1.24746	1.20026	1.31825	1.33099
MAP3K9;MLK4	1	0.506339	0.920413	0	0.58781	0.469087	0.799379	0.325831	0.859514	1	0	0	0	0	0	0	0	0
MT1X	1	0.210991	0.592332	1.01254	1.20408	0.389504	1.02449	1.73139	1.31817	1	0	0	0	0	0	0	0	0
NUCB2	1	3.31792	1.77324	5.96061	1.68784	0.693232	0.451615	1.15083	0.696037	1	1.55733	0	0	0	0	0	0	0
BASP1	1	3.99807	10.6884	7.68666	8.47999	2.86008	5.66758	3.55656	7.31213	1	1.4731	1.86956	1.48934	1.48292	1.51253	1.45831	1.30174	1.64447
DCD	1	0	0	0	0	0	2.25491	0	2.13344	NA	NA	NA	NA	NA	NA	Inf	NA	NA
MRPS22	1	1.04979	1.16504	1.347	1.03268	0.984744	1.41957	1.15709	1.00344	1	0.956423	1.05153	0.997915	1.13198	0.966066	1.11741	1.12362	0.920561
MRPS25	1	1.34356	1.41555	0.75576	1.25602	1.38358	1.53531	0.44062	2.0611	1	1.05522	1.01455	1.09075	1.13501	1.22061	1.3278	1.0613	1.07594
MRPS35	1	0.393952	0.618805	1.23178	1.07204	1.67673	0.931188	0.72139	0.968492	1	0.947724	1.00016	1.08615	0.886066	1.19153	1.04747	0.9775	0.953608
MRPS5	1	0.751936	0.603537	0.771137	0.636175	0.961296	0.799552	0.708263	0.699678	1	0.803257	0.876353	0.860377	0.831601	1.03914	1.0656	0.935509	0.9674
MRPS36	1	2.06808	0	0	0	1.49432	1.20753	1.17008	0	NA	NA	NA	NA	NA	NA	NA	NA	NA
MRPS11	1	0.806598	0.618004	0.729326	0.995024	0.944479	0.527079	0.476354	0.68728	1	0.752339	0.663635	0.70189	1.00355	0.756016	0.63392	0.596233	0.808464
MRPS15	1	0.499082	0.999041	0.794702	1.04263	1.1162	1.05555	1.0113	0.918264	1	0.746039	1.0182	0.875964	1.01885	1.06944	1.14465	1.21521	1.06867
MRPS21	1	0.529516	1.26869	1.81994	1.17499	0.949066	1.28829	0.930251	0.93134	1	0	1.10093	1.4567	1.09044	1.24376	0.660942	0.662843	0.647676
MRPS34	1	0.559704	0.788599	0.683838	0.864082	0.81483	0.749726	0.569829	0.696425	1	0.892449	1.04803	0.886736	1.0179	1.05668	1.14914	1.13072	0.964703
MRPS6	1	1.62415	1.1277	1.86141	1.08247	1.31034	1.22395	0.802426	1.02649	1	1.62931	1.20042	1.46833	1.25457	1.1182	1.11248	1.01661	0.901916
MRPS9	1	1.39188	1.38047	1.53097	0.871268	1.27432	1.09559	0.91454	1.19242	1	1.19283	1.17579	1.15674	1.17597	1.18736	1.05935	1.0661	1.19336
SARNP	1	6.98062	1.70994	2.84447	8.80311	2.96773	0.724449	2.81787	3.12877	NA	Inf	NA	Inf	Inf	Inf	NA	Inf	Inf
COG7	1	0.403717	0.276923	0.437084	0.252733	0.348375	0.285383	0.239035	0	1	0	0	0	0	0	0	0	0
RPL24	1	1.00649	1.04558	0.891643	1.30765	1.20261	1.00203	1.0702	1.12538	1	0.812655	1.01538	0.76711	1.11873	1.18608	1.12149	1.23833	1.10134
ERH	1	1.32081	0.290192	1.22536	0.314011	0.685942	0.958582	0.0667199	0.93003	1	1.4717	1.14385	1.27373	1.1725	0.99722	1.05774	0	1.1899
RHOG	1	1.90883	0.366909	3.13644	0	0.74277	0.691254	0.425594	1.36865	1	1.26237	0	1.45289	0	0.828944	0.843296	0	1.11482
RPL19	1	0.882365	0.927855	0.908626	1.06787	1.0627	1.10785	1.0777	0.985296	1	0.861059	1.01763	0.832416	0.998946	1.08575	1.19377	1.24244	1.08669
SRSF3	1	0.888534	0.54057	0.528197	0.89833	0.769146	0.467416	0.511266	0.475552	1	0.773147	0.859373	0.568658	0.837928	0.824919	0.573388	0.620036	0.582403
H3F3A;HIST2H3A;HIST3H3;HIST1H3A;H3F3C	1	1.55106	1.28237	1.3685	1.52928	1.60318	0.701838	1.19288	1.06811	1	1.49683	1.16073	1.15468	1.03916	1.36995	0.896028	0.993784	1.11163
RBM3	1	1.64448	0	0	1.54119	1.13187	0.627111	0.824122	0.901135	NA	NA	NA	NA	NA	NA	NA	NA	NA
ATP2C1	1	0.941585	0.881032	1.92005	0	1.23435	0.57459	0.729913	0.768163	NA	NA	NA	Inf	NA	NA	NA	Inf	NA
CYCS	1	1.08517	0.802699	0.555664	0.871682	0.453025	0	0.141999	0	NA	NA	NA	NA	NA	NA	NA	Inf	NA
TFAM	1	0.986673	1.75734	0.296855	2.18744	1.24058	1.26629	0.610413	0.545554	1	0.817763	1.03261	1.03156	1.73915	1.30785	1.33174	0.841321	1.28339
SLC25A3	1	0.840134	0.85826	0.958416	1.02715	0.997015	0.800896	0.541093	0.787319	1	0.834774	0.887069	0.870819	1.06291	0.976376	0.953468	1.0247	0.84315
HDLBP	1	16.1658	2.48064	9.1162	13.1756	5.53867	9.53414	0.765473	8.39141	NA	Inf	Inf	Inf	Inf	Inf	Inf	NA	Inf
GTF2B	1	1.37358	0.432853	0.0274491	0.604846	0.54595	0	0.18345	0.416113	NA	NA	NA	NA	NA	Inf	NA	NA	NA
CDK3	1	0.921832	0.76699	1.02497	0.689365	0.769113	0.657177	0.592428	0.304741	NA	NA	NA	NA	NA	NA	NA	NA	NA
CDK6	1	2.02251	1.06998	1.52993	2.37886	0.824154	0.557188	0.383636	0.534856	1	1.53159	1.07087	1.35847	1.55956	0.894773	0	0	0
CDK5	1	0.986267	0.85784	1.11768	0.910499	0.979211	0.912724	0.8505	0.775063	1	0.969656	0.896343	1.11616	0.928703	1.11918	1.07432	1.07391	0.938185
CDK16	1	0.785769	0.916695	1.08819	0.925819	0.900821	0.865571	0.810886	0.630737	1	0.890583	0.924596	0.940444	0.79757	0.858397	0.910442	0.934269	0.73603
CDK17	1	0.791962	1.16841	1.06082	1.61857	1.51816	1.00969	1.09724	1.34463	1	0.758332	1.01795	0.941476	0.796861	0.965938	1.02872	0.87811	0.897145
PURA	1	0.629992	0.794597	1.5028	0.928927	1.12208	0.84604	0.756753	0.898837	1	1.17866	1.04542	1.26885	1.12075	1.15623	1.16831	1.08945	1.26869
CLTC	1	1.26812	0.933116	1.24086	0.992388	0.956592	0.755767	0.759544	0.788948	1	1.14671	1.01615	1.09751	1.00048	1.00838	0.928313	0.982283	0.943986
HNRNPU	1	1.19618	0.893581	1.13214	1.11233	1.0479	0.811445	0.824061	0.829007	1	1.02142	0.96165	0.968348	1.10206	0.977464	0.99173	0.967574	0.984283
SPTBN1	1	0.642842	1.09535	0.606151	1.1237	0.895965	0.71509	0.643588	0.777213	1	0.797041	1.1476	0.728443	1.09267	1.01765	0.923258	1.00579	1.06172
TIAL1	1	0.896805	0	2.62988	0.483457	0	0	0	0	NA	NA	NA	Inf	NA	NA	NA	NA	NA
SET;SETSIP	1	3.2665	1.00323	2.67662	0.81909	0.643818	0.404609	0.479541	0.658223	1	2.01153	0.892994	1.81133	0.695095	0.57689	0.500613	0.50354	0.801651
SRSF2	1	1.03986	0.879959	0.945014	1.03091	0.934893	0.708558	0.748155	0.778882	1	1.00027	0.746105	0.928536	0.997688	0.944785	0.734044	0.86414	0.890709
FABP5	1	15.5942	1.93357	18.1666	0	0	4.40219	0	0	NA	Inf	NA	Inf	NA	NA	NA	NA	NA
CAP1	1	3.03399	1.80299	3.96704	1.21795	0.514727	1.58181	1.50047	2.39724	1	2.05685	1.57691	1.77607	0.923047	1.23124	0.779348	1.17555	1.8263
SLC7A5	1	1.07275	0.983843	1.083	0.94745	0.54585	0.712277	0.627879	0.727425	1	0.984187	1.08903	1.04796	0.832098	0.891102	0.876894	0.79764	0.897994
EXOSC10	1	1.39357	2.30426	1.62018	0	1.38665	1.45861	0.855836	3.77596	NA	NA	NA	NA	NA	NA	NA	NA	Inf
PFKP	1	2.07277	1.62509	1.4927	1.556	0.861683	0.480767	0.455497	0.793139	1	1.43371	1.15869	1.36913	1.2918	1.1813	0.725264	0.876603	0.988161
EWSR1	1	1.25957	1.13809	0	1.91559	2.1011	0.692114	0.661289	0.835523	1	1.05048	0	0	1.74324	1.09818	0.872969	0.845019	0.925637
AKAP17A	1	1.16599	1.67332	0.72557	3.01556	2.14716	1.19793	1.3499	1.53797	1	0	0	0	1.12838	2.06889	1.62535	0	0
PRKCE	1	0.952744	1.05081	0.899243	0.911927	1.03151	0.928626	0.783257	0.783037	NA	Inf	Inf	Inf	NA	Inf	Inf	NA	Inf
OGDH	1	0.309126	0.713893	0.307871	1.96775	0.989871	0	0.20973	0.230703	NA	NA	NA	NA	Inf	Inf	NA	NA	NA
DSG1	1	0	0.0496868	0	0.24546	0.0270788	0.392742	0	0.976133	1	0	0	0	0	0	0.536026	0	0.879346
RPL18A	1	0.792003	0.855747	0.882984	0.945817	1.06701	0.929178	0.974709	0.929219	1	0.801291	0.935947	0.845598	0.971489	1.0864	1.06506	1.16452	1.02832
MAP2K1	1	1.05358	0.78582	1.23192	0.698054	0.755687	0.652719	0.64581	0.556108	1	1.00982	0.869681	1.17584	0.760425	0.879128	1.03334	0.923264	0.685277
FKBP4	1	4.80026	2.57581	5.48724	1.86003	0.791653	1.35963	1.09848	2.12552	1	2.40068	1.86758	2.57364	1.27428	0.920061	1.87695	0.989587	2.0872
RPL6	1	0.921539	0.940561	0.977619	0.998599	0.981421	1.00662	0.996942	0.91748	1	0.870911	1.01224	0.922775	1.00986	1.08031	1.17226	1.18697	1.02587
SLC25A11	1	0.94544	0.709956	0.975061	0.854413	1.05228	0.827018	0.83848	0.863828	1	0.896226	0.719339	0.850989	0.78203	0.811788	0.675145	0.758851	0.631261
LMNB2	1	2.16911	1.48014	2.63163	1.73707	2.10611	2.13222	2.67138	1.84049	1	2.26259	1.56006	2.64679	1.77648	2.0026	1.31564	1.29606	2.19737
ZNF85;ZNF141;ZNF681;ZNF43;ZNF506;ZNF486;ZNF708;ZNF492;ZNF737;ZNF257;ZNF675;ZNF98;ZNF732;ZNF676;ZNF724P;ZNF728;ZNF493;ZNF254;ZNF726	1	1.1715	0.868338	1.14712	1.42627	1.3874	1.10479	0.879243	0.375637	1	1.23379	0.980189	0.862323	1.53242	1.07239	1.16705	1.08836	0.794099
EIF4G1	1	2.14642	1.64204	0.821374	1.04045	0.82091	0.473758	0.459321	1.07392	1	1.44547	1.13278	1.13385	1.07205	0.723838	0.840647	0.77783	1.15957
PRKCQ	1	0.960588	0.466892	1.00916	0.706997	1.25533	0.9007	0.676222	0.511724	1	1.08278	0.971921	1.26644	0.983369	1.46263	1.12497	1.23335	1.12283
ACVR1	1	0.84695	0.862544	0.993458	1.08117	1.10056	0.943785	0.848395	0.874715	1	0.850162	0.945631	0.974295	0.997134	1.09681	1.04438	1.05095	1.05381
AKR1C1	1	4.92255	2.14486	3.36374	0.517808	1.836	0.938297	1.5333	1.66636	1	1.47203	1.03481	1.27931	0.599261	0.798333	1.15686	0.735759	0.688133
SSBP1	1	1.18744	0.38497	1.3662	0.670075	0.561117	0.613045	0.292363	0.591848	1	1.61756	0.822086	1.38742	1.06366	0.860945	0.683138	0.539397	0.550879
MST1R	1	0.580934	0.654929	1.67382	0.829951	1.2096	1.36568	0.994259	0.961036	1	1.17673	1.06876	1.43986	0.884046	1.14074	1.43199	1.09189	0.986247
YWHAH	1	1.44046	0.97884	1.32129	1.23444	0.978407	1.27311	1.03987	1.13023	1	0.999597	0.909837	1.10587	1.34132	0.927004	1.16407	1.08513	1.11896
UBE3A	1	1.12833	0.693771	0.83848	0.764113	1.00082	0.482993	0	0.781903	NA	NA	NA	NA	NA	NA	NA	NA	NA
PTK2	1	0.852313	0.976705	1.0229	1.02762	0.978037	1.03408	0.923727	0.942363	1	0.822843	0.929617	0.944013	0.920499	1.03847	1.0907	1.13581	0.978725
PRKCZ	1	2.11668	1.24661	0.895189	1.23859	1.6263	0.84786	1.34406	1.68037	1	1.0308	1.03075	1.02172	1.18405	1.12698	0.881496	1.01849	0.800474
SRSF11	1	1.02151	0.327761	0.586475	0.713444	0.824246	0.577724	0.466166	0.877407	1	0.943583	0	0.727619	0	0.868399	0.775846	0.657034	1.02672
EEF1A2	1	4.99889	2.51793	8.40154	0.19962	0	0	0	2.44125	NA	NA	NA	Inf	NA	NA	NA	NA	Inf
PRKCD	1	0.93295	0.722108	0.993539	0.814371	0.79688	0.793256	0.758249	0.678522	1	0.914963	0.856183	0.999525	0.88454	0.927111	1.03176	0.989824	0.874775
CALD1	1	2.37373	1.79995	1.83868	1.66048	0.275998	0.899122	0.596199	0.178485	1	1.98655	1.87828	1.50218	1.24764	1.09579	1.27455	1.39592	0
BTK	1	0.81318	0.756825	0.958077	0.840938	0.618342	0.566798	0.4597	0.106766	1	0.890117	0.854741	0.952832	0.841891	0.895246	0.793824	0.581461	0.162974
GFPT1	1	1.23686	0.203209	0.544842	0	0.283704	0	0.133228	0	NA	NA	NA	NA	NA	NA	NA	NA	NA
PSME1	1	3.17903	0.928187	2.91401	0	0.650333	0	0.443199	0	NA	NA	NA	Inf	NA	NA	NA	NA	NA
TYRO3	1	2.13941	1.06598	2.3475	1.16743	0.511775	1.47572	2.21395	1.60774	1	0	0	0	0	0	0	0	0
PRDX1	1	3.57341	1.76613	3.36195	0.714766	0.72906	0.667019	0.627794	2.14565	1	2.62657	1.55327	2.47711	0.801664	0.783239	0.796095	0.806507	1.8537
CDK18	1	0.5151	0.508109	0.572718	0.650186	0.652724	1.38664	0.650414	0.764876	NA	NA	NA	NA	NA	NA	NA	NA	NA
RPL18	1	0.841006	0.982715	0.831219	0.940164	0.939885	0.87011	0.878092	0.803462	1	0.85123	1.11508	0.864636	1.04925	1.09001	1.10132	1.24746	1.07198
C1QBP	1	0.601824	1.11197	1.49912	0	0.131942	0	0.109355	0.217979	1	0	0	1.60177	0	0	0	0	0
CKAP4	1	1.14177	0.744765	1.50533	0.728183	0.715384	0.695653	0.771488	1.0411	1	1.25661	1.22159	1.44679	0.935617	0.933061	1.21452	1.34054	1.09572
TJP1	1	2.68741	0.445766	0.605317	2.15282	1.80486	2.19758	0.769636	1.83947	NA	Inf	NA	NA	Inf	Inf	Inf	NA	Inf
KHDRBS1	1	4.41555	1.71107	2.30647	1.48788	1.12607	0.351159	0.669202	1.76701	1	2.00916	1.24444	1.22192	1.19439	1.00565	0	1.22085	1.25582
BAX	1	0.102959	0.803481	0.635006	0.956096	1.24585	0.764143	0.652719	0.596938	NA	NA	NA	NA	NA	Inf	NA	NA	NA
KLC1;KLC2	1	2.65682	2.29034	2.9278	1.75756	1.08276	0	1.06836	1.71957	NA	Inf	Inf	Inf	Inf	Inf	NA	NA	Inf
TNK2	1	0.784241	0.952327	1.07666	0.84152	1.00048	0.9512	0.680617	0.491069	1	0.868089	0.845448	0.91702	0.810024	1.03251	1.03628	0.863677	0.600561
SRSF1	1	0.985078	1.22525	1.0413	1.05134	1.22702	0.774873	0.757668	0.944722	1	0.903937	1.26836	0.941129	1.14744	1.36219	1.0333	1.08207	1.05569
ARHGAP1	1	0	1.58994	2.18682	0	1.42815	0	1.37123	0	1	0	0	0	0	0	0	0	0
SRSF4	1	1.15971	0.760654	0.962994	1.03665	0.867703	0.732721	1.09083	0.807568	1	0	0	0	0	0	0	0	0
DHX9	1	1.02307	0.990784	1.20155	1.28569	0.906269	0.971704	0.747138	0.785026	1	0.918411	0.937363	1.05955	1.06676	1.10195	0.977523	1.05234	0.905539
DDR1	1	1.01672	1.11282	0.984465	1.14117	1.24516	0.824397	0.946435	0.655119	1	0.871271	0.960264	0.815038	0.9758	1.08635	0.940791	1.04463	0.675386
GOLGA3	1	1.67884	1.71962	1.63857	2.27076	1.49067	2.22629	1.78628	0.772433	NA	NA	NA	NA	NA	Inf	NA	NA	NA
GOLGA2	1	0.54839	0.611686	0.912586	0.614961	0.820366	0.713057	0.843811	1.30815	NA	NA	NA	NA	NA	NA	NA	NA	NA
LGALS3BP	1	0	0.753742	0.942582	0.265652	1.24263	0.292173	0.155167	0.567192	NA	NA	Inf	Inf	NA	Inf	NA	NA	Inf
PPID	1	12.8636	1.40945	8.616	13.1067	0.955992	1.35223	0.673328	4.58377	NA	NA	NA	Inf	NA	NA	NA	NA	Inf
SSRP1	1	2.44817	2.85721	1.05707	3.52249	9.64883	2.91305	4.41698	0.944293	NA	NA	Inf	NA	Inf	Inf	Inf	Inf	NA
RBL2	1	0.930317	6.30823	1.18903	1.0145	0.903629	0.911465	4.48625	0.679399	NA	NA	Inf	NA	NA	NA	NA	Inf	NA
NSUN2	1	2.60066	0.483585	1.69281	0.967146	0.677539	0.533766	0.658532	0.746183	1	1.31498	0.940197	0.885782	0.894592	0.664652	0.833722	0.756371	0.946386
RBBP4	1	3.2523	1.1706	2.78763	1.63859	2.09242	0.598974	0.920936	1.07995	1	1.41431	0.950413	1.19536	1.37916	1.16315	0	0	0
NCBP1	1	0.943057	0.467521	1.91375	0.510345	0.571989	1.39301	0.686928	1.26931	1	1.02229	0.773071	0.88784	0.875489	0.887927	1.06091	1.08402	0.770266
AHNAK	1	2.6643	5.09366	5.18125	2.32218	2.05412	1.78119	1.26053	3.51746	1	1.78274	2.63375	3.12371	2.28338	2.1974	2.10302	1.78521	2.3526
CPSF1	1	0.0527684	0.030057	0.0289053	0.028422	1.17114	0.783255	1.04283	1.26872	NA	Inf	NA	NA	NA	Inf	NA	Inf	Inf
BST2	1	0.637658	0.794135	0.526269	0.700209	0.492421	0.466702	0.17165	0.502453	1	0.732568	0.9943	0.591584	0.769202	0.655862	0.655435	0	0.713988
PMPCA	1	8.05357	0	7.23921	13.9645	0	0	11.419	0	NA	Inf	NA	Inf	Inf	NA	NA	NA	NA
KIAA0195	1	0.539272	0	1.97204	2.6435	1.53143	1.62306	2.62232	1.03374	NA	NA	NA	NA	NA	Inf	NA	NA	NA
TWF1	1	0	0.163865	0	0.409031	0.310074	0	0	0	1	0	0	0	0	0	0	0	0
ASPH	1	44.5974	58.7953	96.3546	50.1561	62.3065	63.6673	47.4532	56.6979	NA	Inf	NA	Inf	Inf	Inf	Inf	NA	Inf
CDC20	1	2.81903	0.051886	0	1.16083	0.225797	0	0	0	NA	Inf	NA	NA	NA	NA	NA	NA	NA
GRSF1	1	3.98486	2.4173	4.28131	0.513856	0.845144	1.04757	0	0.405302	NA	Inf	Inf	Inf	NA	NA	Inf	NA	NA
MAP4K2	1	0.839925	0.796988	1.07904	0.937551	0.903301	0.903353	0.788867	0.638368	1	0.776882	1.05697	0.976746	0.981076	1.06855	1.11826	1.07888	0.89526
MAP3K12	1	1.19359	0.645592	1.52618	1.55983	1.33155	1.35063	1.17327	0.938493	1	1.04514	1.03141	0.937487	0.952811	1.11977	1.17067	1.22565	1.12659
MERTK	1	1.32515	0.613171	1.59989	0.863941	1.51615	0.53523	0.914425	1.0516	1	0.946286	0.894565	0.900123	0.933546	1.13072	0.885686	0.727004	0.745106
CHD3	1	11.5105	0.661554	0.514791	0.779781	0	0.647062	0.519821	0.6875	NA	Inf	NA	NA	NA	NA	NA	NA	NA
SF3A3	1	2.8174	1.41336	3.86397	2.6269	1.32164	1.83485	0.697648	1.57676	1	0.933576	1.1041	1.07365	0.909147	0.652136	0.932147	1.1264	0.942401
AIMP1	1	2.42014	1.60582	5.64319	1.49673	0.758772	0.75831	0.365329	0.706056	NA	Inf	Inf	Inf	Inf	NA	NA	NA	NA
ILF2	1	0.804208	0.51909	0.567365	0.821078	0.826865	0.744538	0.553636	0.521872	1	1.01767	0.867239	0.801163	0.835447	0.703905	0.811742	0.689227	0.691221
ILF3	1	0.830208	1.39361	0.446877	1.27233	1.41123	0.5301	0.921132	0.744244	1	0.829964	1.03091	0.595633	1.06924	1.09039	0.816149	0.801969	0.776121
TRAP1	1	2.24271	1.58301	2.54717	1.17253	1.06577	1.33105	0.806379	1.26244	1	1.66933	1.30342	1.37353	0.931406	0.94186	1.14089	0.898715	1.17524
TRAF2	1	1.69944	0	0.316268	0.869009	0.728883	1.14427	1.32551	0.926423	NA	Inf	NA	NA	NA	NA	Inf	Inf	Inf
ECH1	1	1.20129	0.867503	1.41199	0.804833	1.08005	0.860424	0.871578	0.787009	1	1.01823	0.90223	1.259	0.952593	1.16282	1.24291	1.13231	1.0387
MLLT11	1	2.30764	1.70104	2.12849	1.72846	2.09371	1.52116	1.74425	1.5944	NA	Inf	Inf	Inf	Inf	Inf	Inf	Inf	Inf
STK4	1	1.01707	0.931995	1.08352	0.992866	0.974012	0.842008	0.778681	0.374679	1	0.854381	0.880885	0.996111	0.921482	0.980446	0.926887	0.866599	0.467222
FLII	1	0.900712	1.87898	0.747196	1.38479	1.05167	1.09459	1.01775	1.10398	1	0.857723	0.917402	0.46231	0.697674	0.605526	0.62325	0.654457	0.555899
MRPL28	1	1.35795	1.0395	0.975287	0.680121	0.884981	1.06598	0.845008	0.762619	1	1.15921	1.14515	1.12185	1.15714	1.14777	1.39125	1.08348	1.16104
GPS1	1	0.935265	1.55094	0	0	0.646829	0	0.78359	0.838896	1	0	0	0	0	0	0	0	0
ZNF154	1	1.23248	1.52361	1.60826	1.87603	0.684225	0.421558	1.15181	0.539512	NA	NA	NA	Inf	NA	NA	NA	NA	NA
PRKAA1	1	1.076	0.997022	1.1422	0.998559	0.919965	0.858859	0.846656	0.438634	1	0.932121	0.953669	1.04065	0.982237	0.989684	0.997619	1.03168	0.502552
CALCOCO2	1	1.1172	0.74877	1.0002	0.895043	0.5489	0.560408	0.449311	0	1	1.04476	0	1.01979	0	0	0	0	0
EIF2B5	1	0	0	0	0	0	0	0	0	NA	NA	NA	NA	NA	NA	NA	NA	NA
TARDBP	1	5.76992	4.55799	3.52036	1.17999	4.48584	2.31878	2.04717	3.56204	1	1.35647	1.02884	1.44632	1.20069	1.27837	0.885006	0.883591	1.04283
HNRNPA0	1	1.29886	0.427399	0.901176	1.88454	1.4775	0.984989	0.526926	0	1	1.00147	0	0.67376	1.58428	1.19084	0.961484	0.627181	0
PRDX4	1	1.60947	0.953323	0.60085	2.18158	1.03986	1.07448	1.16268	2.28782	NA	NA	NA	NA	Inf	NA	NA	NA	Inf
MAP2K5	1	0.915877	0.924313	0.930821	0.991242	1.02145	0.899084	0.926	0.785329	1	0.918131	1.00473	0.961327	1.01516	1.11807	1.15496	1.188	0.921862
MAPK7	1	0.569625	0.639754	0.768941	0.968871	1.00522	0.710606	0.895629	0.571532	1	0.772652	0.828183	0.832158	0.914527	0.966316	1.04581	1.07236	0.772913
PAK2	1	2.25982	0.894137	1.43069	0.365457	0.914368	1.38963	0.961362	1.6014	1	1.71495	1.11004	1.58245	0	0.695015	1.56998	0.995596	1.35335
CBX3	1	5.51021	2.20485	2.46047	1.97677	0.491489	0.56966	0.702979	1.01089	1	2.96755	3.21591	1.67496	1.32534	1.0256	4.82315	2.00895	1.06821
STK3	1	0.826658	0.849752	1.19269	0.86258	0.97014	0.855309	0.718304	0.238638	1	0.914054	0.906781	1.09913	0.879855	0.992946	0.943696	0.883273	0.32629
PSMD2	1	2.04059	2.07981	2.87656	2.42565	1.2962	0.590842	1.1104	1.96714	1	1.40289	1.52255	1.1352	1.75614	0.822811	0.803693	1.15725	1.4081
DDX10	1	0.552448	1.71654	1.76856	0.246971	0.378348	0.260242	0.838861	0.223063	1	1.24241	1.39118	1.07796	0	0.937538	0	1.03959	0
DNAJC3	1	3.65882	4.81699	0	2.82417	0	0	0	0	1	0	0	0	0	0	0	0	0
MAP3K1	1	0.798565	0.854201	1.01183	0.757819	0.878272	0.931133	0.815941	0.790754	1	0.819861	0.907793	0.932227	0.857709	0.905714	0.983057	1.01949	0.895752
SRSF5	1	1.23642	0.947482	0.783352	1.15471	0.936631	0.888364	0.952109	0	NA	Inf	NA	NA	Inf	Inf	NA	Inf	NA
SRSF6	1	0.926421	0.925353	0.863109	1.01528	0.991918	1.0236	0.87644	0.63508	1	0.886994	1.00051	0.885531	1.03956	1.05307	1.14705	1.082	0.947437
TRIM28	1	1.62736	1.4824	1.38009	1.55246	1.21247	0.914773	0.926878	1.24971	1	1.28104	1.37137	1.2257	1.12319	1.13382	1.15499	1.22594	1.22309
G3BP1	1	1.70987	0.77618	1.3353	0.986851	0.142331	0.434459	0.62848	0.884369	1	1.17915	1.30137	0.948642	1.01938	0	0.927599	0.964383	1.17016
SKP2	1	0.929883	2.62673	3.24151	0.794375	1.07434	2.57442	2.0767	0.959325	NA	NA	Inf	Inf	NA	NA	Inf	Inf	NA
PABPC4	1	1.08073	1.16726	0.91075	1.06889	1.03057	0.997642	0.871855	0.82483	1	1.06815	1.05269	1.01283	0.970902	1.06852	1.15	1.11495	0.972873
ATM	1	0.548201	0.412753	0.982008	1.00736	1.51741	1.27314	1.23222	1.2949	1	0.606362	0.607665	0.954835	0.922479	1.31597	1.25609	1.37716	1.40058
EIF3I	1	2.62144	1.21105	3.37159	1.09598	1.50118	0.767751	0.57753	1.6008	1	1.25504	1.28012	1.86022	0.932413	1.09067	0.948411	0.816898	1.03632
PPIL2	1	1.22878	0.86161	1.10257	0.642536	0	0	0	0	1	0	0	0	0	0	0	0	0
TARBP1	1	0	0.941807	0	0	2.16227	0	0	0	NA	NA	NA	NA	NA	NA	NA	NA	NA
UBE2V1	1	0.614974	0.597211	0.57273	0.773768	0	0.962948	0	1.70435	1	0	0	0	0	0	0	0	0
MRPL49	1	1.11776	1.45431	1.15591	1.18769	1.14031	0.960813	1.1115	0.91934	NA	NA	NA	NA	NA	NA	NA	NA	NA
DYNC1I2	1	1.06875	0.583381	1.37093	1.0959	1.10606	1.17949	0.962207	0.925987	1	1.06045	1.05416	1.02291	1.03454	1.15327	1.32876	1.21454	1.03583
ILK	1	1.60604	1.12413	1.33763	1.20644	1.30953	1.06101	1.03143	0.78631	1	1.24382	1.10211	1.12567	1.08546	1.0941	1.16803	1.07614	0.905209
NNT	1	0.207013	0.107221	1.18133	0	0.0552433	0.0924326	0.195377	0.204496	1	0	0	2.43455	0	0	0	1.56357	1.22811
TCOF1	1	1.42208	1.2018	1.1122	1.2607	0.999092	1.50417	1.51992	1.06938	1	0.941027	0.970813	0.775932	1.02896	0.966846	0.855935	1.03151	1.00217
UNC119	1	0.741921	0.905056	1.09064	1.06722	0.837271	0.426393	0	0	NA	NA	Inf	Inf	Inf	Inf	NA	NA	NA
SF3B2	1	0.919097	0.455095	1.33592	0.845568	0.679909	0.973032	0.972328	0.505137	1	1.06967	1.00774	0.847508	0.97523	0.9612	0.906531	1.118	0.877455
GOLGA4	1	0.865987	3.92624	3.84615	1.11794	0.914847	0.813955	0.864799	0.676357	1	0	0	0.955882	0	0	0	0	0
FKBP5	1	3.10525	1.54294	3.74207	0	0	0	0	0	NA	Inf	NA	Inf	NA	NA	NA	NA	NA
MYO9B	1	0.9061	1.29633	0.792989	0	0	0	0	0	NA	NA	Inf	NA	NA	NA	NA	NA	NA
ROCK1	1	0.981534	1.01711	0.988325	1.01711	0.906862	0.947093	0.891663	0.877789	1	0.922771	1.02362	0.976306	1.02822	1.02891	1.06401	1.04229	0.967299
TNK1	1	1.03897	0.879182	1.21321	0.927622	1.30958	1.3428	1.19266	1.07156	1	0.914489	0.943165	0.993959	0.904688	1.05302	0.971842	1.1654	0.955481
PICALM	1	1.01486	0.713024	0.794792	0.793109	0.388827	0.158569	0.278512	1.42409	1	0	0	0.832391	0.9132	0.558502	0	0.792677	0.937078
SQSTM1	1	0.572384	0.543503	0.631086	1.05399	0.645363	0.625988	0.87979	0.775562	1	0.938444	1.3597	0.657422	1.36076	1.0679	0.832498	0.58361	1.09155
MTX1	1	0	4.07282	1.29896	0	0	3.13842	2.11569	5.64175	NA	NA	Inf	NA	NA	NA	NA	NA	NA
TUBB3	1	1.01168	0.879192	1.2541	1.11106	1.33375	0.725186	0.775161	0.672813	1	0.924666	0.842422	1.01647	0.974627	0.838966	0.821535	0.881219	0.817658
PRPF4B	1	0.736314	0.606192	1.11183	0.763079	0.905217	0.698806	0.860016	0.549886	1	1.30608	1.51586	1.58988	1.57391	1.42113	1.08588	1.05283	1.27103
ATR	1	0.545861	0.66985	1.30854	0.811735	1.23687	1.33273	1.0687	1.14782	1	0.693845	0.787784	1.02872	0.902127	1.13374	1.27786	1.14266	1.08623
HDAC1;HDAC2	1	2.17689	2.29432	3.93377	0.952432	2.11768	2.2824	1.69895	3.28004	NA	Inf	Inf	Inf	NA	Inf	NA	NA	Inf
CAMK2B	1	1.49328	0.946944	1.55106	1.07068	1.15388	0.781876	0.534746	0.749699	1	1.2604	0.960779	1.32917	0.851216	0.940551	0.962553	0.643461	0.802537
CAMK2G	1	1.10647	0.965659	1.09597	0.967345	0.922617	0.868345	0.840098	0.853398	1	0.955309	1.02324	0.987082	1.02105	1.05935	1.1443	1.14894	1.10863
CAMK2D	1	1.08963	0.963541	0.997294	1.01536	0.936376	0.905176	0.914227	0.834416	1	0.906569	0.980255	0.899061	0.982501	1.03695	1.06223	1.2046	1.04943
DCTN2	1	1.82985	0.68942	0	0	0	0	0	0	NA	NA	NA	NA	NA	NA	NA	NA	NA
SNW1	1	1.00147	0.711885	0.565712	1.29762	0.621857	0.214271	0.137692	0.3647	1	1.18097	0.877027	0.455876	1.58627	0.906791	0.581893	0.391217	0.893408
TRA2A	1	0.567871	0.509596	0.719352	0	0	0	0	0	1	0	0	0	0	0	0	0	0
KRR1	1	1.03612	0.844523	0.801322	0.464858	0.9178	1.18839	1.03399	2.15916	1	0	0.989192	0.954801	0	0	1.00273	0	0
PWP1	1	1.11235	0.471933	1.36984	0.793571	0.459742	0.7664	0.770525	0.619955	1	0.952763	0.988931	1.43891	1.05621	0.998518	1.08907	1.06545	1.07425
CUL1	1	1.87118	0	1.48893	1.36611	1.35905	0	0	1.12573	NA	NA	NA	NA	NA	NA	NA	NA	NA
DYRK1A	1	1.06114	1.01926	0.918789	1.0749	0.836326	1.2187	1.1177	1.48005	NA	NA	NA	NA	NA	NA	NA	NA	NA
RIN1	1	7.14383	1.31602	1.98508	1.09772	1.45016	0.799442	0.552889	0.147894	1	0.936949	1.24473	1.36812	0	1.35985	1.08519	0	0
ACVR2B	1	0.636508	0.867537	1.40482	0.469344	0.368436	0.398831	1.19543	0.689848	1	0.467275	1.30893	1.10109	1.13195	0.358353	0.820747	0.885369	0.821729
SPTAN1	1	0.657502	1.2241	0.804732	1.23063	0.8232	0.609922	0.745102	0.887698	1	0.932027	1.22115	0.874156	1.15671	1.03443	0.93329	1.02825	1.07802
GNL2	1	1.10099	0.909102	0.599693	1.38106	0.949357	0.53012	0.534742	0.750089	NA	NA	NA	NA	NA	NA	NA	NA	NA
DDX39B;DDX39A	1	3.35352	2.07959	2.40379	2.21717	1.9453	1.34347	1.51673	1.64626	1	1.66023	1.31172	1.54944	1.56671	1.23578	1.01979	1.3203	1.33612
BLMH	1	0	0	0	0	0	0.560169	0	0	NA	NA	NA	NA	NA	NA	NA	NA	NA
BMPR2	1	0.734486	0.609434	1.31539	1.30539	1.10186	0.765458	0.761737	0.769179	1	1.05745	1.14904	1.15875	1.3649	0.95088	1.30754	1.23726	1.1552
PTK6	1	1.08596	0.953441	0.869589	0.828053	0.736061	0.918625	0.84657	0.910346	1	0.984357	1.10443	0.970555	0.972238	0.940324	1.11682	1.10301	1.06273
TUBB2A	1	0.770502	0.746881	1.33307	0.863236	0.831877	0.743336	0.640486	0.726991	1	0.834429	0.897945	1.06957	0.879417	0.97364	1.05438	0.907409	0.82961
BYSL	1	1.08185	0.841267	0.797761	1.26114	1.00206	0.762951	1.0578	0.741328	1	0.935775	1.02425	1.18402	0.849231	0	0.908974	1.03427	0.768648
PRKG1	1	1.40617	1.36366	0.977281	1.28198	1.25127	1.30511	1.17763	1.0001	1	1.30914	1.05607	1.08512	1.16827	1.08155	1.15952	1.11326	1.10058
CDK13	1	0.821479	0.852865	0.931651	0.901423	0.745238	0.803271	0.824658	0.749659	1	0.823815	0.866748	0.76006	0.89167	0.997321	0.870092	0.923488	0.860931
CIRBP	1	3.14599	0.31877	0	1.51673	1.0826	0.396654	0.476527	0.246527	1	1.8486	0	0	2.59936	1.41097	0	1.02774	0
HNRNPD	1	2.13101	1.14215	1.72586	0.973274	0.903689	0.208255	0.280433	0.29099	1	1.92387	1.42487	1.85771	0.955949	1.14676	0.724595	0.601061	0.651975
PDE1C	1	0.283275	0.114304	1.23354	0.642336	0.644178	0.48324	0.766069	1.19095	1	0	0	1.01643	1.27502	1.28894	0.857408	0.965887	1.36175
BOP1	1	1.47921	1.66018	1.75792	1.76262	1.48525	1.35566	1.76597	0.956329	1	1.29854	1.23156	1.16406	1.06428	1.21461	1.37706	1.25771	1.08539
EIF3A	1	1.5755	1.45667	1.58933	1.42691	0.889888	0.689605	0.751126	0.868459	1	1.27699	1.16067	1.18107	1.06904	0.975345	0.781256	0.927923	1.13726
UBAP2L	1	1.84928	1.63969	1.84179	1.18882	1.51141	0.322053	0.877765	0.53124	1	1.01524	0.992938	1.15261	0.815571	0.931755	0.820084	0.864096	1.03384
SCRIB	1	0	0	1.10733	0	0	0.555071	0	1.28211	1	0	0	0	0	0	0	0	0
IKBKE	1	0.892593	0.5274	1.54665	0.883058	1.0405	0.958865	0.657809	0.631552	1	1.00891	0.929091	1.05862	0.967684	1.0428	1.11023	1.05759	1.05997
MLEC	1	0	0	0.666504	0	0	0	0	0	NA	NA	NA	NA	NA	NA	NA	NA	NA
TTLL12	1	0	0	0	0	0	0	0	0	NA	NA	NA	NA	NA	NA	NA	NA	NA
TFDP1	1	0.96673	0.861236	0.985339	1.6772	0	0.671335	0.856526	0.566833	NA	NA	NA	NA	NA	NA	NA	NA	NA
FHL2	1	5.31611	2.15538	0.372633	2.05896	1.47214	0	0	1.21868	NA	Inf	NA	NA	NA	NA	NA	NA	NA
DPYSL3	1	1.54625	0	1.55182	0.548877	0	1.21447	1.28258	1.65597	1	0	0	0	0	0	0	0	0
ICT1	1	1.3013	0.0194614	0.258344	4.48752	0.146274	0.173999	1.06713	0.756384	NA	NA	NA	NA	Inf	NA	NA	Inf	Inf
DCTN1	1	0.634989	0.508295	2.84425	0.338004	1.55962	0.809347	0.407491	8.44505	1	0.798575	0.503981	0.843542	0.481644	0.894977	0.515192	0.350374	0.852668
DYNC1H1	1	1.1172	1.01477	1.338	0.745136	0.817401	0.794085	0.778222	0.67355	1	1.117	1.01292	1.08105	0.941388	0.983845	1.03747	1.00706	0.907309
MAP7	1	1.28883	1.15848	0.323081	1.49019	0.416147	0.226607	0.198411	0.18375	1	1.49558	1.1347	0.963597	1.89351	1.06269	0	0	0
CTTN	1	1.50986	1.52918	1.76304	1.58589	1.12995	0.841194	0.909792	0.902582	1	1.26288	1.42382	1.20254	1.15951	1.13444	0.986291	1.03729	1.2956
RCN2	1	1.17554	0.745695	0	0	0	1.02609	0.621545	0.776042	NA	NA	NA	NA	NA	NA	NA	NA	NA
PTK2B	1	0.838634	0.854803	0.951436	0.984976	0.918296	0.893336	0.915157	0.767009	1	0.839705	0.913369	0.921698	0.942148	0.957663	1.04518	1.0946	0.924321
FLNC	1	2.22029	1.04791	1.04164	1.01588	0.839773	0.430383	0.585923	1.52387	1	1.52517	1.53448	1.29861	1.22667	1.28984	1.15412	1.1376	1.56021
FKBP8	1	0.938343	0.41844	1.71877	0	0.861805	0.524372	0.431763	0.893904	NA	NA	NA	NA	NA	Inf	NA	Inf	NA
FRG1	1	1.5348	1.65519	0.357146	2.53221	0.689668	0.118769	0	0.169857	NA	Inf	Inf	NA	Inf	Inf	NA	NA	NA
CAPRIN1	1	0.776327	0.56247	0.613391	1.47665	1.27967	0.675027	0.792663	1.20982	1	0	0.59452	0.643658	1.68332	1.65344	1.28196	1.53428	1.89461
RBM39	1	0.800937	0.819454	0.851046	1.11762	0.909607	0.750508	0.745206	0.79717	1	0.832534	0.968857	0.788288	1.04398	1.02597	0.9046	0.942722	0.900375
HLTF	1	1.52393	0.880705	0.580001	0.349607	0.448866	0.546258	0.619176	0	1	1.59951	0	0	0	0.71459	0	0	0
MCM6	1	2.10259	1.29673	1.3214	0.528204	1.42683	0.459873	0.857958	1.14126	1	1.492	1.39337	1.4589	0.96135	1.12343	0.894759	1.21599	1.22158
ZNF460	1	1.57628	1.23294	0.614988	2.19365	1.96798	1.16785	0.439304	0.507685	1	0.945528	0.82361	0.763546	1.03469	1.15439	0.904315	0	0
LAGE3	1	0.605168	0.417849	0.705377	0.916841	1.24843	0.426677	0.640358	0.682038	1	0.980126	0.835191	0.88633	0.826152	1.03158	0.942484	0.948366	1.02272
ESPL1	1	1.02391	0.85223	1.09053	0.972953	0.792638	1.08744	0.610468	0	NA	NA	NA	NA	NA	NA	NA	NA	NA
MELK	1	0.909148	0.832491	1.08192	0.895542	1.0459	0.96536	0.894263	0.640712	1	0.883381	0.964147	1.00952	0.941284	1.00544	0.978667	0.915363	0.760972
PDCD11	1	0.556095	1.5562	1.07112	1.43687	2.01117	1.32758	1.15322	0.571408	1	0	1.66841	1.04236	1.39208	1.3484	1.51256	1.46037	0
GANAB	1	1.66054	1.08607	1.98591	1.13329	0.670262	0.51149	0.739849	0.905876	1	1.39594	1.23544	1.3354	1.01751	0.826132	0.823015	0.726601	1.12916
RFTN1	1	0.926494	1.23798	0.620374	1.68636	1.23554	1.08815	0.930016	1.3702	NA	NA	Inf	NA	NA	NA	NA	Inf	Inf
PPP2R5D	1	0	0.486852	0.340909	0	0	0	0	2.32299	1	0	0	0	0	0	0	0	0
LBR	1	1.27348	1.46385	1.19975	1.98459	1.09827	1.22291	1.10492	0.927721	1	1.33377	1.2068	1.37231	1.45189	1.18828	1.15505	1.28415	1.12917
NAA30	1	1.82978	1.0887	1.19205	0	0.998116	0	1.05026	1.09633	1	0	0	0	0	0	0	0	0
CHD4	1	1.13376	0.779289	0.812081	0.753944	0.704943	0.571879	0.731901	0.632746	1	1.32331	0.913069	0.998663	0.791585	0.616835	0.57515	0.751425	0.816485
LASP1	1	1.47481	1.28165	1.78552	1.27519	0.707024	1.42103	1.02582	1.17927	1	1.53669	1.63593	1.93541	1.3368	1.14248	1.72831	1.6797	1.70898
ZNF638	1	1.26902	0.363579	0	1.13565	1.29661	1.07052	0	0.222454	NA	NA	NA	NA	NA	Inf	NA	NA	NA
KPNB1	1	2.10971	1.41845	1.71074	1.34655	1.05112	0.803408	0.865999	1.09218	1	1.62668	1.45605	1.52152	1.15924	1.10504	0.882414	1.00802	1.2092
NOLC1	1	0.888184	0.919441	0.746624	1.11182	0.570163	0.82631	0.803027	0.80064	1	0.831712	1.07694	0.776241	0.865067	0.90858	1.02442	1.1291	1.08537
NUMA1	1	1.44352	1.22829	1.22542	2.11712	1.23849	0.639551	0.633185	1.18325	1	1.20539	1.05686	0.904647	1.40908	1.10411	1.0021	0.834121	1.07546
SLMAP	1	1.35904	0.402892	2.00709	1.04096	0.2733	0	0.0932674	0.353366	1	1.65328	0	2.62232	1.37543	0	0	0	0
GAPVD1	1	0.961109	0.897564	1.17224	1.08727	0.899413	0.768137	0.781937	0.71294	1	0.997673	0.879843	1.07565	1.05791	0.986067	0.954101	0.89808	0.955759
NCAPH	1	1.16829	1.13058	0.171797	0.877106	0.877708	0.641722	0	0.589175	NA	NA	NA	NA	NA	Inf	NA	NA	NA
SPCS2	1	0.872756	1.2565	2.18894	0	0.711215	0.551337	0.664334	1.58319	NA	NA	NA	Inf	NA	NA	NA	NA	Inf
2002-09-01	1	13.2725	4.0267	8.69267	3.41182	5.28787	1.50039	1.94752	4.47677	1	3.28286	2.37639	2.03223	2.50734	2.35073	1.11755	1.27859	3.4806
SART3	1	2.81876	1.53664	1.3762	2.22038	1.21378	1.61074	1.08763	1.3633	1	0.934734	1.02496	0.927566	0.906853	0.794698	1.25527	1.00053	1.15681
ACAP1	1	0.227285	0.839046	0.461559	1.12939	0.92491	0.589651	0.65569	0.747424	1	0	0.900203	0.448804	1.11593	1.02789	0.706634	0.848372	0.905094
EFTUD2	1	2.83485	0.793438	2.0601	0.821077	1.06569	1.92968	0.493173	1.24146	NA	Inf	NA	Inf	NA	Inf	Inf	NA	Inf
ARL6IP1	1	0.760622	0.656842	0.672425	0.552801	0.733587	0.472998	0	0	NA	NA	NA	NA	NA	NA	NA	NA	NA
SLC39A14	1	0.703106	0.623164	0.41184	0	0.417625	0.822189	0.218376	0.68686	NA	NA	NA	NA	NA	NA	NA	NA	Inf
KARS	1	2.62629	0.0805909	1.51411	0.165536	0.0683942	2.77768	1.09584	1.8432	NA	Inf	NA	Inf	NA	NA	NA	Inf	Inf
RRS1	1	1.07408	1.00015	1.11634	2.287	1.19553	1.35917	1.21475	0.730806	1	0.901452	0.96062	1.10076	1.13331	0.891688	0.933737	0.946234	0.797891
IQCB1	1	2.53258	0	0	2.92368	2.07622	0	2.29427	0	NA	NA	NA	NA	NA	NA	NA	NA	NA
POLD3	1	1.2387	0.751812	0	0	0.544095	0	0	0.591763	NA	NA	NA	NA	NA	NA	NA	NA	NA
EIF4H	1	2.62872	1.84637	1.36522	1.41021	0.520245	1.13168	0.517303	1.07901	1	1.6548	1.12571	1.94158	0.976501	0.795233	1.46793	0.85429	1.62032
ACOX1	1	0.720814	0.841603	0.723604	1.21699	1.17053	1.196	1.37155	1.57584	1	0.800943	0.990572	0.71179	1.16539	1.24348	1.43091	1.61736	1.7455
OXA1L	1	0.827348	0.810634	0.774036	0.69731	0.347612	0.837129	0.391373	0.641724	1	0.788199	0.894841	0.779762	1.06754	0.798134	1.03344	0.717603	0.79149
PDIA6	1	1.03208	0.796534	0.826457	0.786097	0.726719	0.475735	0.564905	0.847068	1	1.09677	1.04247	1.00514	0.904806	1.07035	0.773427	1.10103	1.29774
PAFAH1B3	1	1.45408	0	1.51993	0	0	0	0	0.913179	1	0	0	0	0	0	0	0	0
EBP	1	1.81638	1.5211	1.66627	1.53625	0.97779	1.37541	0.907378	0.99695	NA	NA	NA	NA	NA	NA	NA	NA	NA
PRKD1	1	1.06389	0.564391	0.26068	1.1151	0.730193	0.783926	0	0.834362	1	0.868778	0.887852	0.459579	0.885021	0.76802	0.884751	0	0.688256
PLEC	1	0.869734	1.93753	0.316966	0.683237	0.989965	0.612809	0.513757	0.384763	1	0.890541	1.79353	0.525561	0.858568	1.04636	0.827924	0.70686	0.676639
NOMO1;NOMO3;NOMO2	1	1.46864	1.10524	1.30226	0	0.44748	0.289011	0.276233	0.328207	1	1.25287	1.07232	1.21682	0	0	0	0	0
PPA1	1	1.05896	0	2.94739	0.862677	0	1.56916	1.23946	0.19697	NA	NA	NA	Inf	NA	NA	NA	NA	Inf
PTGES3	1	2.66112	2.25638	1.81125	1.60207	1.96103	1.19526	1.48303	1.95937	1	1.37096	1.1828	0.892051	0.837929	1.16517	0.737372	0.928204	1.18004
NONO	1	1.23015	0.682858	0.48493	1.26339	0.648154	0.230172	0.342687	0.355972	1	1.19649	0.913178	0.650247	1.23962	0.842607	0.475753	0.628424	0.740471
RCN1	1	0	0	0.703286	0	0	0	0	0	NA	NA	NA	NA	NA	NA	NA	NA	NA
PCBP1	1	1.79676	1.02284	1.47364	0.908443	0.890364	0.513922	0.568566	0.845444	1	1.772	1.08428	1.61002	1.00758	0.916701	0.75105	0.815026	1.12511
PCBP2	1	4.12525	1.83646	7.37789	0	1.47779	0.668546	0.106522	1.39319	1	3.48623	3.18249	5.5462	0	2.07936	0	0	2.61987
TCEB1	1	1.16155	0.731586	3.07629	1.31322	1.07186	0.0944475	0.439136	1.7833	NA	NA	NA	Inf	Inf	NA	NA	NA	Inf
EPHA7	1	0.776806	0.696069	1.03615	0.573722	1.75877	0.765819	0.851787	0.643749	1	1.03685	0.994909	0.97897	0.976604	0.895568	1.02929	0.92426	0.891413
DHCR24	1	1.35836	0.936277	1.08567	0.859047	0.60007	0.685494	0.930313	1.00541	1	0.843641	0.9584	1.0149	0.851395	0.665857	0.830819	0.745121	0.701494
SF3B3	1	5.4143	1.74842	4.79206	2.78601	2.21502	3.20794	2.09728	2.82046	1	1.74617	1.16147	1.799	1.34426	1.82753	1.51268	1.33857	1.52016
KIAA0020	1	0.734477	0.90207	0.712986	0.564326	0.773796	0.676842	0.601551	0.741071	1	0.823699	0.890621	0.773736	1.14576	0.984575	0.970387	0.9138	0.955044
DLGAP5	1	0.856561	0.925239	0.490541	0.853002	0.703419	0.379737	0.383357	0.561987	1	0	0	0	0	0	0	0	0
RSU1	1	0	0.342423	1.15209	0.772629	1.60161	0.711491	0	0.772291	NA	NA	NA	NA	NA	NA	NA	NA	NA
CNN3	1	1.65344	0	2.46191	0	0	0	0	3.0514	1	0	0	0	0	0	0	0	0
RPS6KA1	1	0.860213	0.801961	0.991058	0.938966	0.973995	0.822477	0.873339	0.765619	1	0.921536	0.950112	1.03328	0.961508	1.03334	1.06378	1.14085	0.961869
SAFB	1	0.714571	1.78993	3.11892	1.89158	1.03658	0	0.113599	1.2926	1	0.807592	0	0.921624	2.01773	1.11854	0	0	1.16616
SF3B4	1	0.882564	0	3.45537	0	0	0	0	0	NA	NA	NA	NA	NA	NA	NA	NA	NA
SEC23A	1	1.05728	0.831684	1.18496	0.911305	1.87382	0.856263	0.700032	0.0476584	1	0.775488	0.735115	0.964469	0	0.819542	0.803737	0.671935	0
SEC23B	1	1.37998	1.06916	1.43141	0.767387	0.902048	0.832737	2.12425	0.869061	NA	NA	NA	NA	NA	NA	NA	NA	NA
SF3A1	1	1.07768	1.43315	2.3935	0.518505	0	0.51871	0.451229	1.28708	1	1.36944	1.16567	1.38624	0	0	0	0.843877	0.940141
TESK1	1	0.567972	0.985898	0.828117	0.812593	1.21892	0.814035	0.733187	0.507843	1	0.898459	0.996139	1.08448	1.07331	1.31736	1.34067	1.38453	1.4059
TRAM1	1	0.944821	1.0285	0.828534	0.879611	0	0.827873	0.673847	0	NA	NA	NA	NA	NA	NA	NA	NA	NA
SF1	1	5.95848	0.939072	3.85466	3.63636	0.362289	0.582101	0.128775	1.79497	1	2.86731	0.995494	1.40814	1.63774	0	0.544669	0	1.28577
TRIP13	1	1.74401	0.876533	1.45437	1.31155	1.01089	0.17698	0.358925	0.805813	1	1.60995	1.3735	1.27039	1.50351	1.66432	0	0	1.1007
MAPRE1	1	1.71267	1.5599	1.26453	0.62156	1.43871	0.445427	0.647915	1.19915	1	1.19619	1.16827	1.24859	0.798071	0.959545	0.531188	1.24142	1.06731
MYLK	1	0.845875	0.87335	0.742731	0.824142	0.881848	0.724818	0.679728	0.604835	NA	NA	NA	NA	NA	NA	NA	NA	NA
SLC1A5	1	1.10448	0.653775	1.28004	0.707786	0.672986	0.748441	0.684825	0.542425	1	1.30311	1.04145	1.44028	1.01105	0.958614	1.3294	1.07023	0.857576
ZKSCAN8	1	0.606969	0.863951	0.821552	1.16101	1.04866	1.04699	0.900493	0.255831	1	0.999155	0.910405	0.794396	1.1764	1.13566	1.15519	1.20455	0
UBE2V2	1	0.677165	0.855724	0	0	0	0.611765	0	1.15638	1	0	0	0	0	0	0	0	0
STK11	1	1.45353	1.56624	2.06632	1.05302	1.41735	1.32074	1.62998	1.35581	1	1.1774	1.14345	1.52288	0.981545	1.21068	1.21016	1.63705	1.25297
RAB11B;RAB11A	1	2.08215	1.07212	2.0791	0.463177	0.38261	0.73767	0.708673	0.325941	1	1.66317	1.15343	1.57463	0	0.739797	0.880814	0.92288	0
ZYX	1	8.79211	5.65185	5.15934	2.03388	1.86578	2.13371	1.14691	4.31934	NA	Inf	Inf	Inf	Inf	Inf	Inf	Inf	Inf
2007-09-01	1	5.54445	2.67569	3.75877	1.11498	2.38335	0.346196	1.91881	4.8382	1	2.32818	1.80287	2.31933	1.04654	1.19848	0	1.56337	2.96767
ADRM1	1	0	0	1.00486	0	0	0	0	0.862922	NA	NA	NA	NA	NA	NA	NA	NA	NA
PKN1	1	1.0363	0.901651	1.08189	1.05044	0.90199	0.890943	0.796709	0.766049	1	0.906616	0.938405	0.952482	1.00403	1.00502	1.06285	0.979777	0.924592
PKN2	1	0.86784	0.913222	0.943401	1.06525	1.03177	0.907641	0.907983	0.675948	1	0.913981	0.978564	0.963818	0.954806	1.01611	1.04909	1.07871	0.822911
DDB1	1	1.12649	0.868166	0.874088	0.782495	0.844014	0.818562	0.584034	1.45985	NA	NA	Inf	NA	NA	NA	NA	NA	NA
PPP2R5E	1	1.38625	1.08422	1.11769	1.70918	1.15449	1.00782	0.555802	1.35674	NA	NA	NA	NA	NA	NA	NA	NA	NA
MAPK14	1	1.03687	0.775654	1.06629	0.895284	0.837552	0.780046	0.629231	0.571232	1	1.04839	0.842666	0.965384	0.829843	0.928177	0.948707	0.838785	0.729795
MRPL23	1	0.900447	0.813175	0.985722	0.646834	0.734496	0.937552	0.555657	0.637677	1	0	0.980895	0	0	0.863525	1.33778	0.82246	0.942451
CDC37	1	2.69469	1.81187	1.37353	0.764664	0.452054	0.434095	0.468956	1.15123	1	1.8961	1.23653	1.23182	0.510426	0.496779	0.463346	0.621678	0.828234
DPYSL2	1	3.20104	1.57856	2.75687	0.677114	0.603924	0.439617	0.991133	1.30133	1	1.73498	1.24647	2.17983	0.613985	0.682519	0.588178	1.14873	1.34518
CAMK4	1	0.354979	0.520418	0.890253	0.238854	0.422445	0.471468	0.520803	0.380092	1	0.57637	0.905217	2.77223	0.917193	1.54666	1.25349	1.26267	0.843571
MAP3K11	1	1.20944	0.91041	1.24488	1.33531	1.26796	1.31756	0.970085	0.815766	1	0.978816	0.8774	1.11775	0.992037	1.09056	1.14303	1.03598	0.896789
ECM1	1	0	0	0	0	0	0	0	0	NA	NA	NA	NA	NA	NA	NA	NA	NA
SRSF7	1	1.29104	1.08846	0.450781	1.13117	1.00571	0.897605	0.674976	0.857582	1	1.14819	1.08028	0	1.08185	1.08864	1.06022	0.843539	1.00919
CPSF6	1	0	0.598868	0.676672	0	0	0.641804	0.319717	4.5855	NA	NA	NA	NA	NA	NA	NA	NA	Inf
SMN1	1	2.03379	0.395666	0.957476	0.30198	0.299921	0.264381	1.20705	1.63002	1	1.3252	0	0.69506	0	0	0	1.16424	1.33505
DBN1	1	0.607632	1.42444	0.48149	1.3372	1.23357	0.9204	0.875784	1.00958	1	0.854819	1.39421	0.618273	1.38937	1.33974	1.08118	1.29307	1.13564
FSCN1	1	2.87284	1.2162	2.8125	0.876282	0.846556	0.170171	0.545428	1.42861	1	2.17841	1.62193	2.19627	0.939884	0.969861	0.562694	0.735868	1.44433
MAPK6	1	0.601607	0.420642	0.801179	0.746442	0.707072	0.525005	0.614936	0.582849	1	0.947021	0.662018	0.771007	0.840164	1.07732	0.834669	0.933205	1.05149
DECR1	1	2.56184	0	0.803379	2.41816	0	0	0	0	1	0	0	0	0	0	0	0	0
NDUFA5	1	1.21005	1.10744	2.50563	1.17126	0.901677	0.518636	0.585902	0.537083	1	0.697966	0.9318	1.94484	0.943657	0.788505	0.677021	0.479977	0.563064
NDUFA9	1	0.815569	0.629397	1.1059	1.03058	0.468433	0.15589	0.311829	0.225246	1	0.825152	0.797917	1.07348	1.066	0.792973	0.838375	0.645741	0.717763
PCK2	1	3.35527	1.42377	2.9644	0.785179	3.79639	1.15929	1.39992	3.3048	1	2.39689	0.876421	1.36713	1.2487	1.37743	0.825419	0	1.76777
UPP1	1	0	1.25794	0	0	0.804947	0	0.561766	0	1	0	0	0	0	0	0	0	0
DDR2	1	0.922639	0.795383	0.928018	0.900458	0.819171	0.661546	0.79887	0.556697	1	0.985639	0.959921	0.891827	1.01257	1.06775	1.0163	1.10717	0.826128
UGP2	1	8.48941	4.64282	5.93905	0	0	0	0	2.9016	NA	Inf	Inf	Inf	NA	NA	NA	NA	NA
IMMT	1	1.039	0.684358	1.12412	0.737372	0.77362	0.663239	0.665864	0.609732	1	0.928563	0.787228	1.06787	0.72157	0.803962	0.825648	0.856677	0.724271
KNOP1	1	1.93609	0.22114	1.66641	0.550706	0	0.616323	0.21183	1.49973	1	1.93885	0	1.40003	0	0	0	0	1.82184
HNRNPUL2	1	0.847623	1.28703	1.03665	1.30352	1.58985	2.32494	0.391814	0.671906	1	0	0.939205	1.33298	0.997553	1.51051	1.59442	0	1.47791
INF2	1	0.253012	0	0.165124	0	0.0983868	0	0.0899833	0.119192	1	0	0	0	0	0	0	0	0
HLA-C;HLA-H	1	0.798672	0.75801	0.926141	0.647763	0.633623	0.557489	0.478422	0.556096	1	0.898547	0.848364	0.985493	0.722056	0.776917	0.753597	0.688529	0.721441
PDS5A	1	1.20448	0.774233	0.736549	0.77092	0.598562	0	0.423352	0.674548	1	1.02526	1.04773	0.680488	0.779681	0.495867	0	0.633864	0.718152
AAK1	1	0.892194	0.779268	0.959954	0.969381	1.06323	0.872811	0.825389	0.876244	1	0.804466	0.890563	0.81388	0.949404	0.991777	0.932616	0.952749	0.79093
TSR1	1	0.505014	0.647133	0.891276	0.850292	0.609254	0.403767	0.576067	0.673594	1	0.585086	1.28985	1.10369	1.71292	1.49565	1.08198	1.40872	1.56415
LRRFIP1	1	21.0814	1.66018	6.93687	6.76905	12.7596	10.8227	0	3.67291	NA	Inf	NA	Inf	Inf	NA	NA	NA	NA
C18orf21	1	1.08072	0.904418	1.78608	1.58221	1.21541	0	0.783433	0.993689	1	0	0	0	0	0	0	0	0
MAP7D1	1	0	0.976649	0	1.39163	1.34789	1.04612	0	1.25861	1	0	0	0	0	0	0	0	0
LSM12	1	1.08979	0	1.13387	1.0966	0.770873	1.57665	0.998626	1.24228	NA	NA	NA	NA	NA	NA	NA	NA	NA
TUBB8	1	1.20124	1.03685	1.14894	0.976732	0.959746	0.685213	0.626113	0.657379	1	1.139	1.47374	1.1156	1.14308	1.22315	0.898888	0.894097	0.739003
TIMM50	1	1.35896	0.925023	1.45423	0.748009	0.897118	0.882743	0.854203	0.879008	1	1.09386	0.826546	1.03627	0.805737	0.828998	0.953627	0.897518	1.0376
ZNF672	1	0.817252	0.856394	0.799049	0.82096	0.726796	0.823058	0.896846	0.821447	1	1.05204	1.01588	0.839183	1.03336	1.07565	1.08439	1.00758	1.07319
GLYR1	1	0.889349	1.31992	0	1.38073	0.886557	0.772344	0.677769	0.913823	1	0	0	0	0	0	0	0	0
LARP7	1	1.02226	0.97544	1.12001	0.960934	0.783835	1.02036	0.777776	0.810748	1	0.905026	0.997075	1.0373	0.96311	0.969083	1.09092	1.02371	0.934439
TBC1D10B	1	1.31937	1.01496	0.476209	1.32406	1.21535	0.769682	0.682915	0.952261	NA	NA	NA	NA	NA	NA	NA	NA	NA
ANO6	1	1.00454	0.820663	0.70317	0.781817	0.824886	0.578265	0.595604	0.765976	1	0.839825	0.934926	0.920002	0.980364	0.841018	0.793969	0.770873	0.910101
FAM98B	1	2.32118	0.949353	1.18359	0	0	0	0	1.63496	NA	NA	NA	NA	NA	NA	NA	NA	NA
KLHL12	1	1.17621	0.90057	1.13594	1.3655	0.94984	0.830692	0.808672	0.978712	1	0.869525	0.831168	0.856916	0.852584	0.922899	0.759794	0.843248	0.747858
HSD17B12	1	1.07995	1.15614	0.488809	1.27564	0.550884	0.409898	0.773809	0.467795	1	0.955225	0.637706	0.830427	1.45294	1.14627	0.958218	1.03263	1.05523
AGK	1	1.22755	0	2.16698	0.414374	0	0.461764	0.394922	0	NA	NA	NA	NA	NA	NA	NA	NA	NA
FASTKD1	1	1.68534	0	0	0	0	0	0	0	NA	NA	NA	NA	NA	NA	NA	NA	NA
OCIAD2	1	3.04549	0.821702	2.15625	2.11507	2.00007	1.11717	0.484058	1.31869	NA	Inf	NA	Inf	Inf	Inf	Inf	NA	Inf
HSP90AB2P	1	1.38453	1.05148	1.42428	0.862983	0.581117	0.394927	0.296227	0.646308	1	1.4212	1.01308	1.5459	0.904558	0.733872	0	0	0
TMEM41B	1	0.913451	1.05387	0.85647	0.710172	0.874654	0.724694	0.696542	0.726417	1	0.839504	1.15323	0.778269	0.677532	0.925814	0.85206	0.81252	0.852815
ALG10B;ALG10	1	0	0	0	0.376134	0.405227	0.497306	1.049	0	NA	NA	NA	NA	NA	NA	NA	NA	NA
NOM1	1	1.00638	0.690057	0.941079	0.879427	0.180347	1.58164	1.6343	1.56121	1	0	0.96298	0.981031	0.999159	0	0	1.23428	1.00076
PPP6R3	1	0.284128	0.395355	0.544308	0.496751	0.389388	0.10595	0.290568	0.824339	1	0	0.613516	0.905058	0.976546	0.708921	0.872526	0.621622	1.05057
ZNF667;ZFP37	1	0	1.3262	0	0.976621	0.995077	0	0	0	1	0	0	0	0	0	0	0	0
WDR44	1	0.49181	0.136006	1.01369	0.433497	1.20213	1.15858	0.851412	0.75787	1	0.800644	0	1.05675	0.601518	1.03487	1.20381	1.34374	1.15275
RRP12	1	1.35457	0.783792	1.26949	1.7525	1.04793	1.29852	0.853345	1.15232	1	1.51798	1.63682	1.28914	1.69482	1.45156	1.38771	1.28914	1.27367
TOR1AIP1	1	1.31661	1.36872	1.77463	0.909732	0.164732	0.465632	0.640306	0	1	0	0	1.62424	0	0	0	0	0
PCID2	1	0.948811	0.772248	0.733281	0.275206	0.169973	0.508836	0.631659	0.588975	1	1.00721	0.858073	0.835119	0	0	0.662656	0.902827	0.746229
CCDC158	1	0	1.21109	2.91623	3.8674	0.631329	0	4.52739	0	NA	NA	NA	Inf	NA	NA	NA	NA	NA
ZNF569	1	1.49262	1.18841	0	0	0	0	0	0	1	0	0	0	0	0	0	0	0
COX20	1	0	0	0	0	0	0	0	0	NA	NA	NA	NA	NA	NA	NA	NA	NA
NUP188	1	0.197238	0.175631	0.393017	0.357082	0.208585	0.30548	0.282123	0.254921	1	0	0	0.822921	0.630811	0.519819	0.964746	0.677964	0.588706
HP1BP3	1	1.07538	0.759191	0.719319	0.625941	0.567852	1.10898	0.822843	0.591633	1	0.772569	1.16893	0.703171	0.874335	0.922198	0.972096	0.872956	1.03447
CEP170	1	1.54315	1.21659	1.32141	1.24817	0.922279	0.452874	0.348522	0.355099	1	1.39288	1.44908	1.36772	1.4509	1.36879	1.3204	0	0
FAM83B	1	0.522105	0.717525	0.659523	0.650115	0.507956	0.67055	0.327587	0.460339	1	0.948217	1.26674	1.14225	1.03199	1.23187	1.37304	1.14862	0.96374
CHCHD2;CHCHD2P9	1	1.1491	0	1.46272	0	0.68064	0.524661	0	0.677398	NA	NA	NA	NA	NA	NA	NA	NA	NA
C9orf114	1	1.77095	2.50213	1.559	2.75306	2.28878	1.82972	0.557862	0.438266	NA	Inf	Inf	Inf	Inf	Inf	Inf	NA	NA
UBR4	1	1.54466	1.0414	1.30864	0.763887	1.18379	0.929731	1.16679	1.6981	1	0.966433	0.905924	0.903047	0.701672	0.926218	0.974124	1.17078	1.0708
MRPL2	1	1.87417	1.75208	1.2219	0.756771	2.29294	1.05992	0.889581	1.28459	NA	Inf	NA	NA	NA	Inf	NA	NA	NA
KPRP	1	0	0	0	0.522979	0.0517825	0.248488	0.0187248	0.58324	1	0	0	0	0.413624	0.506565	0.664836	0	1.00665
ATAD3B	1	1.02538	0.66716	0.740496	1.55581	1.19322	0.975605	1.1834	0.816147	1	0.857359	0.895067	0.803398	1.03808	0.937441	1.08213	1.27615	1.2599
DCAF8	1	1.38999	1.68042	0.822333	1.1997	1.55381	1.35075	0.93951	1.09878	NA	NA	NA	NA	NA	NA	NA	NA	NA
DDI2	1	0	0	1.02779	0	0	0.76279	0	0	NA	NA	NA	NA	NA	NA	NA	NA	NA
FAM222A	1	0.94663	0.350536	0.993776	0.958103	0.629477	1.03567	0.776302	0.780436	1	0.893342	0	0.979698	1.02095	0.972151	1.2397	1.01211	0.948748
CDC42BPA	1	1.07894	1.13398	1.15198	1.11515	1.04363	1.08198	0.958539	0.975884	1	0.864654	0.978519	0.872797	0.857704	0.927062	0.999052	0.970691	0.884977
PRPF38B	1	1.66543	0	0.654709	1.67973	0	0	0.674279	0	1	0	0	0	0	0	0	0	0
CDKAL1	1	0	1.75805	2.30668	0	1.43441	0	0	2.26117	NA	NA	NA	NA	NA	NA	NA	NA	NA
ECM29	1	6.62338	1.9675	2.63558	0	1.34159	0.633701	2.38697	1.76059	NA	Inf	Inf	NA	NA	NA	NA	Inf	NA
LRRC16A	1	0.989888	1.23383	2.17575	1.67116	0.866897	2.24943	0.59953	0.770448	NA	NA	NA	Inf	NA	NA	NA	NA	NA
QIL1	1	1.25379	0.724648	1.20282	1.42638	1.81722	1.10351	1.2787	0.879757	NA	NA	NA	NA	Inf	Inf	NA	NA	NA
RNF213	1	0	0	1.86247	0	0	0.469166	0.279969	0	1	0	0	1.73888	0	0	0	0	0
LPCAT4	1	0	0.519492	1.0486	0	0.796591	0	0	0.249025	1	0	0	0	0	0	0	0	0
INTS3	1	0.256207	0.739501	0.679285	0.151671	0.495859	0.644305	0.390656	0.234132	1	0	0	0	0	0	0	0	0
ZNF787	1	0.327737	0.826547	0.872932	1.06498	0.902904	0.977967	0.732349	0.617189	1	0	0.855972	0.830287	1.01434	0.962391	1.13599	0.939962	0.718878
ATL3	1	1.18067	1.17752	1.36417	0.410831	0.738742	0.097403	0.415606	0.486258	1	1.41008	1.45775	1.41316	0	1.06668	0	0.96441	0.790953
RPL7L1	1	1.08476	0.443323	1.07522	1.33585	0.988898	1.67424	1.35155	1.20088	NA	NA	NA	NA	NA	NA	Inf	Inf	NA
CDC42BPG	1	1.33208	1.2895	0.931759	1.80677	1.59587	1.09925	1.62386	1.26032	1	1.01476	1.03827	0.935384	1.19774	1.10837	1.0769	1.20012	1.03271
MRM1	1	0.981746	1.76916	2.42959	1.75175	1.03958	1.87703	1.66634	0.914192	NA	NA	Inf	Inf	Inf	NA	Inf	Inf	NA
SMEK1	1	0.79674	1.14954	0.80396	0.750885	0.631652	0.669645	0.353647	1.05987	1	0.855226	0.954607	1.02171	1.11557	0.975966	0.822639	0.63813	1.03899
ARMC6	1	1.8478	1.13787	1.37965	1.06671	1.13259	1.19517	1.03877	1.27472	1	1.76007	1.11781	1.20935	1.0105	1.27551	1.24025	1.17885	1.29503
TTI2	1	0.929983	0.678386	0.961476	1.08987	0	1.1591	0	0.673137	NA	NA	NA	NA	NA	NA	NA	NA	NA
ANKRD54	1	0.753717	0.421923	0.573498	0.929939	1.28435	0.369569	0.252774	0	1	0	0	0	0	1.53135	0	0	0
JMJD6	1	0.271151	0.22777	0	0	0.355272	0	0	0.099224	NA	NA	NA	NA	NA	NA	NA	NA	NA
PTRF	1	0.896935	0.769853	1.145	2.13864	1.80329	0	0	1.27974	NA	NA	NA	NA	Inf	Inf	NA	NA	NA
ZCCHC8	1	1.09353	2.21369	0.316639	1.62565	0.778914	0.776396	0.59762	0.304211	1	1.09013	1.18133	0.838307	1.16468	0.834574	0.987559	0.815403	0.910767
RPUSD3	1	0.470255	0	0	0	0.591803	0	0	0	NA	NA	NA	NA	NA	NA	NA	NA	NA
DHX57	1	7.09121	7.64859	5.861	0	3.97918	8.62572	2.15023	9.33854	NA	NA	Inf	Inf	NA	Inf	Inf	NA	Inf
CDC73	1	0.479511	0	0.461599	1.37434	0.733967	0.548513	0.581933	0.53567	NA	NA	NA	NA	NA	NA	NA	NA	NA
SLC27A4	1	2.53764	0	2.39327	0	0	0	0	0	NA	NA	NA	NA	NA	NA	NA	NA	NA
LETMD1	1	0.838506	0.953732	0.913086	1.20415	1.08697	0.806594	0.701616	0.722923	NA	NA	NA	NA	NA	NA	NA	NA	NA
EDC4	1	0.836869	0.60497	1.17455	0.236522	0.279269	0.217092	0.498313	0.727877	1	1.042	0.822668	1.24532	0	0	0	0.740499	0.928235
PRPF8	1	1.18169	1.40841	3.08075	0	2.86268	0	0	3.24672	1	0	0.72578	1.03443	0	1.17377	0	0	1.16533
TTC27	1	4.14088	2.14144	3.53001	2.00079	1.9545	3.42303	2.4584	0	1	0	0	0	0	0	0	0	0
MTFR2	1	1.30305	1.09001	0.948695	1.11448	1.42225	1.34457	0.665279	1.07988	NA	NA	NA	NA	NA	NA	NA	NA	NA
RPL22L1	1	0.784722	0.743759	0.422411	2.09331	0.548128	0.326191	0.461366	0.642976	NA	NA	NA	NA	NA	NA	NA	NA	NA
PKN3	1	0.656841	1.05313	0.715026	1.10595	1.13107	0.980818	0.91509	0.852877	1	0.87795	0.901554	0.878757	0.946269	1.02786	1.08144	1.03614	1.17256
RSBN1L	1	0.560072	0.681981	0.485183	0.677443	0.663618	0.451354	0.645135	0.472342	NA	NA	NA	NA	NA	NA	NA	NA	NA
PPIP5K1	1	0.824176	0.829739	0.951099	1.04973	0.757005	0.630117	0.636298	0.590453	1	0	0	0	0	0	0	0	0
ULK3	1	0.999064	0.920353	1.12128	1.05582	1.01713	1.04267	0.981176	0.941092	1	0.918096	0.900867	1.01337	0.924195	1.04706	1.08597	1.12678	0.983482
ZNF773	1	1.02631	0.783193	0.634346	1.07647	0.684647	0.540884	0.589435	0.489	1	0	0	0	0	0	0	0	0
LARP1	1	1.25091	1.4146	1.45661	1.21063	1.38655	1.39076	1.6709	1.44858	1	1.05279	1.01128	0.866067	1.0845	0.90133	0.988783	0.993753	0.871373
TRAF7	1	1.23856	0.731126	1.27826	1.07382	1.35885	1.23282	1.29453	1.59578	1	1.05388	0.981416	1.03683	1.30204	1.38293	1.46776	1.49006	1.32315
FAM111B	1	0.810673	0	0	0	0	0	0	0	NA	NA	NA	NA	NA	NA	NA	NA	NA
FIP1L1	1	0.290599	0.686728	0.230698	0.850221	0.527716	0.615635	0.601614	0.393462	1	0	1.03717	0	0.857354	0.800753	1.12419	1.17906	0.668074
TMEM205	1	1.34239	0	1.24702	0	0	1.04573	0.725387	0.598521	1	0	0	0	0	0	0	0	0
FAT4	1	0	0	0	0	0	0	0	0	NA	NA	NA	NA	NA	NA	NA	NA	NA
MPRIP	1	0.311759	1.46629	0.449898	1.30699	2.34997	1.43865	1.73296	0.529048	1	0	1.57192	0.941047	1.40658	1.72517	1.23924	1.09844	1.12569
RAB11FIP1	1	0.991093	0	1.24201	2.63888	0.137727	1.13655	0.852396	1.49214	NA	NA	NA	Inf	Inf	NA	Inf	Inf	Inf
HACD2	1	1.0015	0.84597	0.851149	0.769957	0.68509	0.540164	0.502074	0.658416	1	0.890682	0.900312	0.846616	0.717673	0.703527	0	0	0.793053
HSDL2	1	0.994828	1.38563	1.00839	0.613782	0.579894	0	0	1.15515	1	0	0	0	0	0	0	0	0
CERS6	1	0.877609	0.913827	0	0	0.784433	0.761173	0.690791	0.635321	NA	NA	NA	NA	NA	NA	NA	NA	NA
MAP3K15	1	0	1.40596	1.27017	0	1.37047	1.35789	1.25456	0	1	0	0	0	0	0	0	0	0
ZNF574	1	0.916125	0.743373	0.984136	0.90373	0.884718	0.727851	0.59073	0.521197	1	0.96929	0.992071	1.08454	1.12551	1.00589	1.01397	1.04306	0.851728
RBM44	1	0.869483	2.4173	0.997024	0	0	1.41823	0.639213	0	NA	NA	NA	NA	NA	NA	NA	NA	NA
FAM83H	1	1.27359	1.05193	0.809599	1.10202	2.3346	0.750642	1.36801	0.736833	1	1.29223	1.12687	0.925318	1.27896	1.55471	0	1.35494	1.24024
Q6ZSR9	1	1.1005	1.23212	0.868361	1.09675	1.28108	0.731077	1.20064	0.750187	1	0.975595	1.24766	1.02934	0.975456	1.12419	1.10363	1.25804	0.990694
ACAD11	1	1.1509	1.43131	1.01987	0.82257	0	0.0495935	0	0	NA	NA	NA	NA	NA	NA	NA	NA	NA
MOB2	1	1.07325	0.928386	0.95306	0.858956	1.02763	0	0	1.38442	NA	NA	NA	NA	NA	NA	NA	NA	NA
TUBA1A;TUBA3C;TUBA3E	1	1.61373	1.60807	1.43792	2.01391	1.17648	1.11853	0.974913	1.12675	1	1.5592	1.62206	1.19951	1.54263	1.06195	1.12709	1.09768	1.51736
RPS27L	1	1.1321	0.746629	0.777319	1.26554	0.833613	0.696333	1.03235	0.71817	NA	NA	NA	NA	NA	NA	NA	NA	NA
ERN2	1	0.481086	0.832809	0.196041	0	0.619313	0.56215	0.728305	0.517801	NA	NA	Inf	NA	NA	NA	NA	Inf	Inf
SND1	1	3.85001	1.05201	2.04999	1.33278	0.331969	0.230513	0.392215	1.34966	1	2.31477	0.926527	2.4102	1.16496	1.45834	0	1.52969	2.17069
MARK2	1	0.893504	0.942509	0.942319	0.900686	0.914733	0.860453	0.756213	0.694051	1	0.846284	0.936943	0.860745	0.895908	0.942815	0.992476	0.932134	0.763516
DDX46	1	1.13493	0.697263	0.640879	0.809574	0.715867	0.362545	0.342982	0.422741	1	1.53167	1.20816	1.29729	1.15383	1.13321	0.809657	0.722803	1.09066
SV2A	1	1.14492	2.31876	1.61695	1.36124	1.04366	0.726303	0.820454	0.834628	NA	NA	NA	NA	NA	NA	NA	NA	NA
BZW1	1	1.98054	0	2.44008	0.838156	0	0	0.911671	0.861315	1	0	0	0	0	0	0	0	0
DHX30	1	1.13431	2.30098	0.631192	1.77319	1.09577	1.35369	1.86832	0.925593	1	1.19214	0.967074	0.704264	1.00198	1.06133	1.07786	1.01889	0.994014
MEPCE	1	1.33859	1.78475	1.28249	1.53433	1.80714	1.92417	2.03042	1.58787	1	0.788334	1.02014	0.823863	0.989999	1.12917	1.29528	1.54418	1.14442
ZNF771	1	0.694778	1.4002	0.580794	0.319476	0.744769	1.35161	0.877736	1.05083	1	0	1.33844	1.54042	0	1.28692	2.07627	1.48824	1.51862
CYFIP1	1	1.75655	1.44098	1.2515	1.44922	1.39757	0.694758	0.362068	1.00046	1	1.1836	1.27904	1.08749	1.18211	1.01777	0.830493	0	1.21223
TAOK1	1	0.956315	0.943556	1.07438	1.03449	0.798632	0.884014	0.798817	0.627126	1	0.980683	1.01514	1.02537	1.13207	1.10101	1.11863	1.15454	0.884764
MOB1A;MOB1B	1	2.41816	1.28536	1.75572	0.943378	0.833531	1.16042	0.784935	0.584455	NA	Inf	Inf	Inf	NA	NA	Inf	Inf	NA
STRADA	1	0.928757	0.513115	0.800613	0.793269	0.786503	0.840745	0.787313	0.767652	1	0.930094	0.90727	1.04007	0.953635	1.04744	0.874499	0.918288	0.781268
PHF5A	1	1.11631	0.502953	1.24967	0.957032	1.09656	1.03166	0.702016	0.698172	1	1.15102	0.959601	0.986608	1.08749	1.30458	1.2338	1.27726	0.930429
TRMT1L	1	0	1.1703	0.675031	1.16353	0.814022	0	0	0.482804	NA	NA	NA	NA	NA	NA	NA	NA	NA
ZC3HAV1	1	1.58446	0.926488	1.90795	1.45207	1.25543	1.0149	0.907188	1.19664	1	0.912685	0.89681	1.00134	0.923591	0.84043	0.847552	0.806009	0.851632
MRPL21	1	0.56662	0.478347	0.708275	0.813974	1.24564	0.415863	0.516994	0.637718	1	0.762992	1.0295	0.793901	0.718109	1.40628	0.697244	0.921078	0.682396
MYH14	1	0.618588	1.23997	0.401404	1.25376	1.29876	0.799191	0.831214	0.971429	1	0.783839	1.29692	0.599728	1.26569	1.10996	1.04957	1.10913	1.23592
HDGFRP2	1	1.81556	1.84302	1.61837	0.270141	0.462027	0.9138	0.171793	0.577114	NA	NA	NA	Inf	NA	NA	NA	NA	NA
HUWE1	1	1.84982	1.77536	1.7004	1.89228	1.25589	0.383662	1.20023	1.79592	1	1.4273	1.10958	0.912584	1.32563	0.824232	0.769983	1.20217	1.11893
CTU1	1	1.31916	1.4397	0.735632	3.29668	1.37377	0.45007	0.570545	0.795568	NA	NA	NA	NA	Inf	Inf	NA	NA	NA
PXK	1	2.33381	1.88453	3.1952	0	2.98573	2.99003	0	0.687837	NA	NA	NA	NA	NA	NA	NA	NA	NA
KIAA0907	1	2.09168	1.66367	2.3267	1.84913	0	1.91503	1.73788	1.48702	1	0	0	0	0	0	0	0	0
CMC1	1	8.76489	1.4674	4.76022	10.8512	1.50416	2.73544	1.35521	1.23583	NA	Inf	NA	Inf	Inf	NA	NA	NA	NA
TTC7B	1	0.650263	0.835511	0.822689	1.66479	0.757907	0.756442	0.874527	1.04018	1	0.977082	1.63332	1.20106	1.29581	1.26558	1.15064	1.17056	1.43587
ADCK1	1	0.832334	0.487452	0.99529	0.67692	1.1205	0.938776	0.849229	0.909663	1	0.870954	0.995843	1.1927	1.02672	1.05605	1.17173	1.1736	1.12344
PABPN1	1	0	1.60695	0.748678	1.02941	0.913487	0	0.626739	0.817718	NA	NA	NA	NA	NA	NA	NA	NA	NA
ZNF329	1	1.04549	31.6294	0	0	15.8022	62.3708	9.90319	38.2261	NA	NA	NA	NA	NA	Inf	Inf	Inf	Inf
AGPAT6	1	4.77366	2.44641	3.70065	7.92193	4.77969	1.10943	2.32761	0.656227	NA	Inf	Inf	NA	NA	NA	NA	Inf	NA
KTN1	1	1.43862	1.98739	1.81052	0.883053	0.791825	0.601789	0.682084	1.29602	1	1.81255	1.90702	1.3415	0.888164	1.07386	1.12443	0.967098	1.40467
FAM83A	1	0.912928	0.779224	0.99975	0.850485	0.976596	0.914877	0.825207	0.758742	1	0.841425	0.863542	0.872147	0.845003	0.930455	1.0691	0.9678	0.980278
ALYREF	1	1.47371	0.80547	0.799399	1.67228	1.13792	0.616506	0.504527	0.696851	1	1.20501	0.90694	0.753953	1.72625	1.32673	0.829444	0.760843	0.853492
GPR180	1	1.20909	1.26145	1.26057	1.60308	1.38188	0.96374	1.04133	1.49446	NA	Inf	Inf	Inf	Inf	NA	NA	NA	NA
PIM3	1	5.06814	3.66635	7.61357	3.31724	8.16592	5.23724	4.60737	3.9364	NA	Inf	Inf	Inf	Inf	Inf	Inf	Inf	Inf
IQGAP3	1	0	0.326172	1.37304	0.750924	0	0	0	0.670822	NA	NA	NA	NA	NA	NA	NA	NA	NA
ZC3H18	1	1.42587	0.984089	0.928959	0.831501	0.940906	0.483983	0.378304	1.07551	1	1.35555	1.21161	1.13622	1.09014	0.834348	1.18731	0.973854	1.68489
CAND1	1	1.8826	0.44043	2.25969	0.626518	0.489999	0.456269	0.63611	0.576985	1	1.18443	0.787282	1.1528	1.03687	1.13113	0.805764	0.817269	0.801663
RTTN	1	0.775012	0.783344	0.713891	1.23049	0	1.03869	0.716535	0.942563	NA	NA	NA	NA	NA	NA	NA	NA	NA
TSPYL5	1	0	0	0.84917	3.97412	1.22555	0	0	0	1	0	0	0	0	0	0	0	0
PROSER2	1	1.57608	0	0.495518	2.47723	0.642758	0.807123	0.498463	1.03328	NA	NA	NA	NA	NA	NA	NA	NA	NA
NIT1	1	0.907077	0.688138	1.28423	0.669156	0.766593	0.774473	0.596862	0.548932	1	0.855469	0.797545	1.35602	0.75328	0.915725	1.00673	0.893867	0.753934
C2CD5	1	0.857344	0.930547	1.16	0.877668	0.938642	0.919553	0.871533	0.900848	1	0.81932	0.941279	1.02411	0.899429	1.03837	1.11102	1.11799	1.06498
HIPK2;HIPK1;HIPK3	1	0.909391	0.766254	0.923386	0.755393	0.696981	0.369174	0.640497	0.640497	1	0.903052	0.80538	0.807512	0.747742	0.74229	0	0.820689	0.788199
PHYKPL	1	0	0.896841	1.06104	0	0	0	0	0	1	0	0	0	0	0	0	0	0
LURAP1L	1	0.881715	0.653351	1.04951	1.08557	1.01903	0	0.749567	0.72619	1	0.829108	0.68871	0.966541	1.07057	1.10539	0	0.954758	0.859156
MAP4K3	1	0.829677	0.723317	0.733197	0.774537	0.647411	0.521665	0.313251	0.0328466	1	0.796958	0.796259	0.705986	0.781868	0.746053	0.658143	0.445199	0.0480985
LEPREL2	1	1.06102	0.573073	2.56769	1.02981	1.43256	1.1749	1.19549	0.987648	1	1.04392	0.747744	1.27528	0.722864	1.00843	1.0824	1.1108	0.872014
MAPKAPK5	1	0.85188	0.917691	0.930898	0.934274	1.00421	0.896559	0.893395	0.675354	NA	Inf	Inf	Inf	NA	NA	Inf	Inf	NA
MAP7D3	1	0.737651	1.20665	1.39717	2.7764	1.8037	0	0.472524	2.36858	NA	NA	NA	NA	NA	NA	NA	NA	NA
MGA	1	1.11278	0	0.958084	1.00079	1.04983	0	0.718023	0.457127	1	0.943447	0	0.658421	1.0275	1.07006	0	0.973251	0.857424
BRSK2	1	0.179249	0	0.158784	1.17393	0.725813	0	0.839761	0	1	0	0	0	0.924385	0	0	0	0
TRIM59	1	6.17546	2.76059	2.19146	1.95072	4.00573	3.32517	2.22112	2.19366	NA	Inf	Inf	Inf	Inf	Inf	Inf	Inf	Inf
PHF6	1	0	0	1.25763	1.5581	2.03044	6.18976	1.63833	2.7555	NA	NA	NA	NA	NA	NA	Inf	NA	NA
UBR1	1	1.03797	0.886666	1.04259	0.866236	0.900163	0.954677	0.882044	0.925634	1	0.871262	0	1.23393	1.03738	1.01082	0.968258	1.31414	1.11654
CHERP	1	0.971733	0.961546	1.39272	0.758896	1.29085	1.17381	1.06773	0.594509	1	1.43786	1.37657	1.19206	1.1685	1.52202	1.49896	1.38224	1.11987
SUGP2	1	0.835967	0.766431	1.01736	1.24282	1.05477	1.07194	0.936339	1.17349	1	0	0	1.03571	1.36054	1.27702	1.30153	1.31443	1.5508
DNAJC10	1	1.19283	1.53137	1.19607	2.43309	2.17703	1.83021	1.75947	1.99916	1	0.863516	0.739222	0.803638	0.874668	1.05599	0.980618	1.0893	1.05788
RHOT2	1	0	0	7.80548	6.03935	0	0	5.54196	1.26315	NA	NA	NA	NA	NA	NA	NA	NA	NA
MRPL41	1	2.73509	0	3.71291	0	0	0	1.37326	0	NA	NA	NA	NA	NA	NA	NA	NA	NA
SLC35F2	1	1.6598	0.707804	1.08914	1.19863	1.16627	0.840851	0.956766	1.07967	NA	NA	NA	NA	NA	NA	NA	NA	NA
PNPLA6	1	0	0.374931	0.21794	0.71537	0.626274	0	0.362042	1.00898	NA	NA	NA	NA	NA	NA	NA	NA	NA
RAVER1	1	0.994511	1.45055	0.545794	1.54292	0.674288	0	0	1.09984	1	0	0	0	0	0	0	0	0
FTSJ3	1	0.535079	0.598496	1.46579	0.654686	0.674073	1.59136	0.399748	0.933468	1	0	0	1.01021	0	0	1.1095	0	0
EXOC8	1	0.747473	1.10201	1.59365	0.611952	0.734796	0.555517	0.583167	1.04489	NA	NA	NA	NA	NA	NA	NA	NA	NA
TRMT2A	1	1.04683	1.68133	0.748415	1.72123	0	0	0.446827	0.695807	1	0	0	0	0	0	0	0	0
XRN1	1	0.0299636	0.859375	0.0351303	0	0	0	0.423053	0	NA	NA	NA	NA	NA	NA	NA	Inf	NA
VKORC1L1	1	0	0.600702	0	0	0	0.457854	0.484547	0.410588	NA	NA	NA	NA	NA	NA	NA	NA	NA
CCAR2	1	1.16941	1.24666	2.42425	0.783089	1.03375	0.730199	1.453	1.60672	1	1.33267	1.01925	1.10622	0.857161	0.821283	0.647948	0.79902	0.96944
PDIK1L	1	1.80471	1.03838	2.8164	1.24625	2.4427	0	1.21547	0	NA	NA	NA	NA	NA	NA	NA	NA	NA
NDUFAF2	1	2.44676	0.929659	1.86678	0	1.43796	1.6153	0.644025	0.655669	NA	NA	NA	NA	NA	NA	NA	NA	NA
FAM58A	1	6.04477	1.05683	1.74084	1.77172	1.18004	1.57506	1.0481	1.24308	NA	NA	NA	NA	NA	NA	NA	NA	NA
NUP93	1	0.979793	0.540856	0.521665	0.160385	1.0956	0.223168	0.22508	0.622311	1	0.878139	0.96782	0.988197	0.636306	1.0499	0.860102	0.730392	0.747172
LRRC47	1	2.29813	0.53097	1.73779	0.586832	0.998423	0.268273	0.28192	0.328278	1	2.07754	0	1.66151	0	1.06674	0	0	0
ABHD12	1	0	0	1.09483	1.53933	1.44044	0.933836	0	0	NA	NA	NA	NA	NA	NA	NA	NA	NA
SLC35F6	1	0.831011	0.907996	1.11898	1.00212	0.59219	0.652582	0.71572	0.77245	1	0.78375	1.01589	1.08952	1.04449	0	0.801845	0.935036	0.980734
ZADH2	1	1.00727	1.30084	1.65562	1.25801	1.04989	1.02244	1.19455	0	NA	NA	NA	NA	NA	NA	NA	NA	NA
ZNF808;ZSCAN12;ZNF251	1	0	0	0	0	0	9.56434	1.51313	15.8777	1	0	0	0	0	0	0	0	0
ZGPAT	1	0.690906	0.582947	0.446894	1.23479	2.35608	0.637617	0.538814	0.801712	NA	NA	NA	NA	NA	Inf	NA	NA	NA
JAGN1	1	0.977589	1.0004	2.66257	0.959067	1.26357	1.37085	1.62832	1.39744	NA	NA	NA	NA	NA	NA	NA	NA	NA
MRPL50	1	1.22166	0.308589	0.278812	0.537759	0.10552	0.0687991	0.11643	0.455662	1	1.7512	1.23123	1.02547	0	0.72537	0	0	0.688845
ZC3H8	1	0	2.85555	0.235944	0.18318	1.80394	1.94027	2.19424	1.42232	1	0	1.2606	0	0	1.23409	1.52393	1.36443	0
PARP16	1	0	1.31347	1.74171	1.93119	2.27246	1.24291	0.293999	1.19655	NA	NA	Inf	Inf	Inf	Inf	Inf	NA	Inf
CPSF7	1	1.35071	1.04915	1.41553	2.62699	2.86132	1.05388	1.0024	0.936091	1	1.17666	0	1.27308	1.29602	1.22436	0	1.26604	0.999543
ARFGAP2	1	1.41159	1.09808	2.40571	1.04838	0	0	0.134902	0	NA	NA	NA	NA	NA	NA	NA	NA	NA
CDKN2A	1	56.8185	44.531	43.6428	57.3532	0	45.5869	43.5679	0	NA	NA	NA	NA	NA	NA	NA	NA	NA
EMC1	1	2.65783	2.69142	0	0	1.88334	0.347689	0.933171	0.704835	NA	Inf	Inf	NA	NA	Inf	NA	NA	NA
PAF1	1	6.45417	3.52734	2.09969	0	0	1.64757	0	0	NA	NA	NA	NA	NA	NA	NA	NA	NA
ENAH	1	1.10653	1.15242	0.96173	0.883343	0.639668	0	0	1.07823	1	1.21343	1.0954	0.805645	0.916731	0.824732	0	0	0.981285
GPATCH11	1	0	22.4816	1.57092	14.7928	16.849	17.2067	15.8827	16.8539	NA	NA	Inf	NA	NA	NA	Inf	NA	Inf
KRI1	1	0.66605	1.10145	6.46226	0.576141	1.49913	3.652	1.48301	6.05414	1	0	1.09748	1.1474	0	1.07851	0	1.38004	1.42015
THAP8	1	0.753788	0.800068	1.4342	0	0.922253	0.739181	0	0	NA	NA	NA	NA	NA	NA	NA	NA	NA
KBTBD3	1	0	1.09212	0	1.20191	0.853366	0.829327	1.31475	0.914636	1	0	0	0	0	0	0	0	0
ZNF579	1	1.22747	0.669891	0.707428	1.94049	1.00696	1.07779	0.553196	1.18991	NA	NA	NA	NA	NA	NA	NA	NA	NA
ZFP62	1	0.859685	0.7016	0.522382	1.03722	0.685789	0.776092	0.475553	0.619851	1	0	1.26421	0	1.31792	0.857889	1.18644	0.868083	1.02431
SLC43A3	1	2.894	1.38216	4.55392	0.363718	0.432274	0	0	0	NA	Inf	Inf	Inf	NA	NA	NA	NA	NA
UBAC2	1	0.79828	0	0.867327	0	0	0	0.555341	0.988848	NA	NA	NA	NA	NA	NA	NA	NA	NA
RDH13	1	0	0	0.455503	0	0.977764	0	1.3737	0	1	0	0	0	0	0	0	0	0
TXNDC5	1	2.10246	1.22384	1.34044	0.738577	0.712637	0.586166	0.413668	0.847323	1	1.97846	1.89618	1.78634	0	1.62664	0	0	1.45873
SCCPDH	1	2.25225	0	2.31718	2.41568	0	0	0.847078	0	NA	NA	NA	NA	NA	NA	NA	NA	NA
SERBP1	1	1.24845	0.958145	1.03658	1.21496	0.98778	1.05678	0.839873	0.823381	1	1.07311	0.989023	1.01567	1.11191	1.1172	1.17636	0.971167	0.897395
NOA1	1	0.948984	0.62394	0.635328	1.08462	1.08947	0.708763	0.404902	0.437427	1	1.70043	0.930052	1.50553	1.33644	1.21149	1.90915	1.581	0.840561
LSM14A	1	0.84614	0.488913	0.384707	0.813763	0.518218	0.471115	0.30198	0.482507	1	0.905494	0.530599	0.438566	0.927966	0.667903	0.616378	0.434239	0.617541
CCNY	1	0.742338	1.08436	0	0.598968	0	0.748611	0.463105	0	1	0	0	0	0	0	0	0	0
SMC1B	1	1.77997	1.46526	1.43152	2.06838	2.89697	8.11232	1.75382	1.71998	NA	NA	NA	NA	NA	NA	NA	NA	NA
PIK3C3	1	0.972901	0.994841	0.902721	1.06058	1.15278	1.0033	1.05976	1.19855	1	0.808706	1.06718	0.924245	1.10579	1.0956	1.11959	1.16808	1.27694
SRFBP1	1	1.64185	3.68179	1.06004	1.00365	3.44944	1.00762	0.952284	1.79853	NA	NA	Inf	NA	NA	Inf	NA	NA	Inf
SLC30A7	1	0	0	0	0	1.09676	0	0	0.55977	NA	NA	NA	NA	NA	NA	NA	NA	NA
PPHLN1	1	0.321658	0.617364	0.417886	0.988898	1.17525	0.26923	0.339588	2.58186	NA	NA	NA	NA	NA	Inf	NA	NA	Inf
LPCAT1	1	1.21256	0	1.23446	0	0.436356	0.734866	0.463332	0.42552	NA	NA	NA	NA	NA	NA	NA	NA	NA
FLAD1	1	0.810696	0.672039	1.81178	0.805564	1.15383	1.33732	0.870931	0.860937	1	0.948576	0.93045	1.1719	0.826466	0.982147	1.05828	1.05651	0.877345
DDX55	1	0.550748	0.223392	0.658797	0.85706	0.974872	0.591547	0.982221	0.861276	1	0.696914	0.885541	0.65612	0.84927	0.904033	0.715221	0.969272	0.897062
CTCFL	1	1.81927	1.50223	1.63722	1.87339	0.892518	1.5033	1.16896	0.914606	NA	NA	NA	NA	NA	NA	NA	NA	NA
ADCK3	1	0.441626	0.444603	0.924488	0.941188	0.944646	0.716775	0.58639	0.82873	1	0.784004	0.665189	1.02768	0.918945	1.00458	1.01028	0.834557	0.951056
GADD45GIP1	1	0.49186	0.470754	0.238874	0.750552	0.688279	0.278825	0.170144	0.609229	1	0.689975	0.73741	0	0.895703	0.74288	0.564586	0	0.787289
ZNF417;ZNF587	1	1.34595	0.85773	0.302213	1.43168	1.24546	1.00468	0.426442	0.271609	1	0.955223	0.795253	0	0.905449	0.878599	0.898786	0.932498	0
PIP4K2C	1	0.726225	0	0.900375	2.05207	1.3707	1.31057	0.887393	0.959786	NA	NA	NA	NA	NA	NA	NA	NA	NA
RDH11	1	0.979016	0.786592	1.10617	0.304794	0.752796	0.453711	0.871874	0.586977	NA	NA	NA	NA	NA	NA	NA	NA	NA
KIAA1524	1	1.32758	1.00723	1.27063	1.0775	1.31114	0.28224	0.994165	1.11243	1	0	0	0	0	1.39529	0	1.18454	0.896046
STT3B	1	1.93239	0.846383	2.67688	0.133469	0.469405	0.996555	0.0593286	0	1	1.3869	1.4516	1.50046	0.394795	0.703676	1.01139	0	0
HM13	1	1.33114	0	0.81765	0.75701	0.713394	1.06937	0.449332	0	1	0	0	0	0	0	0	0	0
MAPK15	1	0.769483	0.005066	0.808717	0.938134	0.00492216	0.00683779	0.907319	0.845776	1	0.676419	0	0.870465	0.8123	0	0.797591	1.054	0.874365
NEK9	1	1.05777	0.901937	1.08409	1.13969	0.980463	0.976654	0.970645	0.882356	1	0.908929	0.923397	1.01285	0.958113	1.03378	1.06759	1.1442	0.988315
DDX54	1	0.913722	0.63052	0.405805	1.49138	0.473557	0.652489	0.503771	0.439269	1	0.893538	0.976236	0.576907	1.43492	0.881003	1.15124	0.933934	0.877119
CABLES1	1	1.03727	0.870006	1.0971	1.13433	1.03849	1.1521	1.11722	1.21132	1	1.01502	1.08291	1.09605	1.02189	1.15048	1.36466	1.24366	1.17524
BRIX1	1	0.548297	0.928433	0.760965	1.03562	0.997041	1.1529	0.830361	1.10142	1	0.936794	1.02387	0.931926	0.97345	1.02847	1.27121	1.07405	1.14234
DTD1	1	0.665289	0	0.521064	0	0.316286	0.539727	0.529933	0.633455	1	0	0	0	0	0	0	0	0
NUP210	1	0.382362	0.301859	1.87314	0.767001	1.5532	0.988785	1.39725	0.660459	1	0	0	1.10039	0.734936	1.06827	1.10729	1.28244	0.774295
GEMIN5	1	1.84629	0.253543	1.98754	0.275535	0.611622	0.190278	1.00577	1.15012	NA	Inf	Inf	Inf	NA	NA	NA	Inf	Inf
IPO4	1	0.809796	0.89503	1.60778	0.227624	2.23026	0	0.157274	0.648214	NA	Inf	Inf	Inf	NA	Inf	NA	NA	Inf
ZNF526	1	0.717094	1.18553	0.968091	1.12735	0.942108	1.20068	0.652479	0.980741	NA	NA	NA	NA	NA	NA	NA	NA	NA
PPP1R13L	1	0.769837	0.523743	0	0	0.430521	0.568319	0.38866	0	NA	NA	NA	NA	NA	NA	NA	NA	NA
PTPMT1	1	2.04835	1.3917	1.12634	1.72258	1.34065	0.951971	1.00714	0.824753	NA	NA	NA	NA	NA	NA	NA	NA	NA
PDCD6IP	1	4.34195	4.33129	7.30347	1.39674	1.53266	0	1.78147	5.68513	NA	Inf	Inf	Inf	NA	NA	NA	Inf	Inf
THEM6	1	0.840816	0.591613	0.869923	0.775785	0.803519	0.700987	0.494861	0.514151	1	0.780287	0.838077	0.775805	0.661325	0.702967	0.7985	0.903105	0.955798
TFB1M	1	1.42964	0.948834	0.745855	0.903854	0.87538	0.839695	0.443582	0.547963	1	1.37292	1.04814	0.742704	0.937691	0.898144	0.975909	0.572871	0.688853
SCFD1	1	4.5204	0	4.57585	0	0	0	0.542577	1.10741	1	0	0	0	0	0	0	0	0
POF1B	1	0	1.02854	0	0.523943	1.11483	1.27792	0	1.78136	1	0	0	0	0	0	0	0	0
FAR1	1	0.261375	1.14191	0.147296	0	0.845352	1.35876	1.33515	0	NA	NA	NA	NA	NA	NA	NA	NA	NA
PCNP	1	0.893796	0.857329	1.04283	0.916351	0.730671	1.43793	0.864462	1.26862	1	0.863304	1.12384	1.26072	0.817895	0.718641	1.68971	1.16737	1.37413
GTSF1	1	2.341	1.13957	1.8678	1.13681	0.950953	1.42876	0.601368	1.17115	NA	NA	NA	NA	NA	NA	NA	NA	NA
CKAP2	1	1.97574	0.97936	0.443025	1.17317	0.265404	0.324541	0.130873	0.9303	1	1.36441	1.06244	0.794206	1.28514	0	0	0	1.1643
ATXN2L	1	1.61049	2.78405	2.72352	2.60212	1.18741	1.84977	1.17093	5.38474	1	0	2.09475	2.38569	1.51478	1.35148	1.99686	1.59458	3.02183
SREK1	1	1.37417	0.85066	0.109266	1.54747	0.892282	0.153874	0.142715	0.640646	1	1.36357	0.868774	0	1.54482	1.09902	0	0	0.985183
DNAJC9	1	0.98432	0.903062	0.953144	1.15805	0.889913	0.940658	0.914545	1.01917	1	1.06179	1.06885	1.01894	1.15928	1.07573	1.1521	1.26631	1.11046
PIK3R5	1	1.07481	0	4.30376	1.66824	1.69354	5.10858	0	1.39862	1	0	0	0	0	0	0	0	0
TTN	1	0.124947	1.50998	1.16254	0.929239	1.03349	1.09199	0.138253	0.933524	1	0	1.18171	1.02486	1.04113	1.19786	1.17862	0	1.25526
IRGQ	1	0	0	11.1045	0	0	0	6.1585	0	1	0	0	0	0	0	0	0	0
DDX1	1	1.75844	1.66087	1.6866	1.1776	1.16481	0	0	0.861739	1	0	0	0	0	0	0	0	0
SLC39A7	1	1.03812	0.91376	0.945743	0.946731	0.939742	0.749153	0.736409	0.737398	1	0.963941	1.02726	0.89287	0.862239	0.673685	0.791865	0.885813	0.860727
H1FX	1	1.07572	1.31876	1.09429	1.11848	1.31241	1.33296	1.13293	1.17996	1	0.920385	1.05265	1.06338	1.07631	1.1496	1.19131	1.13238	1.08717
TM9SF4	1	0.397525	1.5097	1.32545	0.491638	0.273199	1.02451	0.86874	0.274517	1	0	1.08226	1.08853	0	0	0.995316	0.940965	0
MRPS27	1	1.2213	1.30296	1.21315	1.0002	1.09496	0.894973	0.780786	1.17443	1	1.19312	1.18218	1.14878	1.05093	1.00568	1.07252	0.979135	0.975008
PIK3R3	1	0.834739	0.603382	0.895974	1.21491	1.16509	0.845083	1.22787	0.783349	1	0.777876	0.849152	0.755501	1.01981	1.03067	0.882435	1.14097	1.24194
AP3S1	1	0	7.21964	3.76866	10.6536	1.81234	0	1.50496	0	1	0	0	0	0	0	0	0	0
PHF3	1	1.42878	0.815891	0.532971	1.55955	0.789153	0.766787	0.517654	0.899606	NA	NA	NA	NA	NA	NA	NA	NA	NA
HSPH1	1	3.25659	1.93695	3.06111	1.49125	1.03968	0.714875	0.567455	1.30409	1	2.06734	1.52645	1.83316	1.09301	1.08588	0.91755	0.920911	1.29449
LPGAT1	1	0.717563	1.07855	1.74426	1.0471	1.38603	0	1.07227	0.752161	1	0	1.01127	0.97667	1.00616	1.26313	0	1.30829	0
TBC1D5	1	1.7157	1.17901	1.4352	1.30214	1.20475	1.25708	0.991555	1.19866	1	1.51369	1.16054	1.36319	1.28756	1.35136	1.54254	1.15994	1.37926
MYO18A	1	0.167802	1.14293	0.385602	0.457535	0.49481	0.79583	0.5892	0.769651	1	0.562386	1.45026	0.624858	0.849015	1.15529	0.925684	1.10575	0.914611
GCN1L1	1	0.982387	0.608041	0.873389	0.517613	0.806081	0.54085	0.468386	0.616164	1	1.07695	0.916605	1.07304	0.764839	0.87809	0.768964	0.789478	0.808244
NUP205	1	1.05042	0.36229	0.696583	0.601003	0.542963	0.609673	0.710772	0.325824	1	0.978521	0.898599	1.03251	0.822787	0.976121	0.951457	1.0078	0.848785
PIGK	1	1.24873	0.140401	1.37759	1.19202	0.678857	0.543323	0.597222	0.712071	1	0.730252	0	0.783521	0.771247	0.74524	0.65608	0.773515	0.591509
MRPS31	1	1.40647	1.06367	0.813721	0.837685	0.681909	0.910509	0.6473	0.736605	1	1.14968	1.03362	1.12513	1.10957	0.890164	0.921025	0.958645	0.936499
ALG3	1	0.815504	0	0.985437	1.04862	0.807065	0.815989	0.734737	0.751951	1	0	0	0	0	0	0	0	0
ANP32B	1	0.787365	1.56318	0.679674	0.419149	0.535272	0.299159	0.471006	0.750567	1	1.03206	1.42188	0.737047	0.550703	0.711373	0.583527	0.686629	0.730019
DPF2	1	0	1.72716	1.63868	1.89797	3.64277	3.74616	3.4844	2.22903	NA	NA	Inf	NA	Inf	NA	NA	Inf	NA
SYMPK	1	2.00526	1.16944	0.591662	0.743977	0.440696	1.16064	0.919822	0.90675	1	2.20582	1.54908	0.876274	1.10702	0.632788	1.58096	1.09593	1.39169
TAF15	1	1.13771	1.04321	0.74781	1.16135	1.08189	0.9882	0.326929	0.371819	1	1.06748	1.00512	0.751586	1.16791	1.15661	1.09819	0	0
DDX17	1	1.00753	0.859613	0.795026	0.9161	0.872021	0.744198	0.986138	0.588858	1	1.25033	0.977068	0.996582	1.03002	0.895718	0.830402	1.00969	0.774657
TANK	1	0.812247	0.731782	1.00382	0.906124	0.77697	0.696095	0.709279	0.602764	1	0.820883	0.956921	0.939678	0.920048	0.952208	0.845823	0.989857	0.747076
RAD50	1	13.0805	1.77991	3.05264	0	2.85942	0.731243	4.27781	7.47799	NA	Inf	Inf	Inf	NA	Inf	NA	Inf	Inf
UFD1L	1	2.93658	1.50261	2.25704	1.60201	0	0	0	0	NA	NA	NA	NA	NA	NA	NA	NA	NA
GLG1	1	0.989815	1.22016	0.631893	1.12312	0.953533	0.559176	0.592573	0.845824	NA	NA	NA	NA	NA	NA	NA	NA	NA
UPF1	1	1.50066	1.12994	1.65535	2.58348	1.11848	1.10877	1.51419	1.70328	NA	NA	NA	NA	Inf	NA	Inf	Inf	Inf
MAP4K1	1	0.572939	0.604652	0.64309	1.10113	0.635378	0.630386	0.59411	0.274966	1	0.855303	0.923342	1.04007	1.05852	0.888693	0.9698	0.915053	0.59834
KHSRP	1	1.49004	1.30744	1.56958	0.88555	0.712425	0.603037	0.974659	0.849196	1	1.29655	1.17899	1.33555	1.00389	0.894553	0.807882	0.883491	1.12686
GCDH	1	1.00942	0.82827	1.25424	0.92112	0.8187	0.993201	0.843481	0.783714	1	0.974003	0.823633	1.02655	0.858626	0.958978	1.01663	0.970958	0.877941
TNPO1	1	4.24291	1.13775	2.63525	2.21433	2.54346	1.21134	0.756726	1.02299	1	1.96657	1.03533	1.44401	1.06011	1.24431	1.33966	1.0225	1.77933
ARHGEF2	1	22.5947	2.89595	6.87089	7.33989	0.863195	5.27106	0.699221	2.61487	NA	Inf	Inf	Inf	Inf	NA	Inf	NA	Inf
STMN2	1	1.60124	1.18243	1.94537	0.986725	0.492424	0.925975	0.55304	1.21444	NA	NA	NA	NA	NA	NA	NA	NA	NA
RPL36AL;RPL36A	1	0.901095	0.934098	0.649238	1.06898	1.08543	1.00629	1.20766	0.917994	1	0.835738	0.903442	0.847404	1.04103	1.0803	1.20541	1.3638	1.10729
ERGIC1	1	0.350171	0	0.608534	0	0.762604	0	0.333302	0.821456	1	0	0	0	0	0.898192	0	0	0
CCDC47	1	1.1271	1.0878	1.13302	0.999918	0.806971	0.813014	0.844048	0.419073	NA	NA	NA	NA	NA	NA	NA	NA	NA
MRPL24	1	0.853065	0.32203	0.726219	0	0.817276	0.350436	0.555037	0.181348	1	0	0	0.750122	0	0.83369	0.491844	0	0
SYAP1	1	2.04167	2.03654	2.08685	1.06382	0	0	1.13928	0	1	0	0	0	0	0	0	0	0
EXOC4	1	0.155289	0.40986	0.382383	0	0.15659	0	0.439866	0	NA	NA	NA	NA	NA	NA	NA	NA	NA
ISOC2	1	3.40491	1.33014	2.12231	0.695339	1.37371	1.39591	0.942453	0.82125	NA	Inf	Inf	Inf	NA	NA	NA	Inf	NA
FERMT2	1	1.5213	1.63341	1.31658	1.35626	1.21838	0.851787	1.58896	1.56897	NA	Inf	Inf	NA	Inf	Inf	Inf	Inf	Inf
FUBP1	1	10.199	3.21305	8.46011	5.5892	1.13884	1.33135	0.060058	4.13803	1	2.85159	1.69873	2.39465	1.71857	1.32905	0.881992	0	1.7602
LRRC59	1	2.08743	1.16316	1.2337	2.31051	1.18666	0.961417	1.03525	0.916847	1	1.23927	0.863031	1.00324	1.29256	0.899956	0.637224	0.683607	0.757749
CHCHD1	1	1.34711	0.760229	0.844353	1.68625	0.75248	0.961335	0.485508	0.520448	1	1.30434	0	0.709859	2.45817	1.61778	1.44962	0.950301	1.17168
CCDC127	1	0.56533	0.261639	0.948225	0.0939666	0	0.118306	0.0829032	0.0818998	NA	NA	NA	NA	NA	NA	NA	NA	NA
SGK3	1	0.270074	1.10294	1.03668	1.32376	1.13848	1.38039	0.86238	0.835607	1	0	0	0	0	0	0	0	0
SARAF	1	3.20643	4.20165	2.33842	3.18415	4.00478	0	5.00174	2.28904	NA	Inf	Inf	NA	Inf	Inf	NA	Inf	NA
EFHD2	1	1.39688	1.67776	2.20819	1.63955	1.04285	1.91118	1.68938	1.3255	1	0	0	0	0	0	0	0	0
ULK4	1	1.37019	0	0.916054	2.16488	0.619114	1.84496	0.933578	0	NA	NA	NA	NA	NA	NA	NA	NA	NA
INTS12	1	1.74177	1.27283	1.55239	1.02506	1.45756	1.16293	0	0.738083	NA	NA	NA	NA	NA	NA	NA	NA	NA
RPUSD4	1	1.57828	1.0998	0.90333	1.32942	1.06464	0.618929	0.96358	0.627101	NA	NA	NA	NA	NA	NA	NA	NA	NA
GRAMD1A	1	0.994079	0.971152	1.24251	1.00583	1.22163	1.03595	1.11038	0.988279	1	0.916165	1.01273	1.01041	0.898029	1.137	1.22345	1.30827	1.04017
FAF2	1	0.786068	0.416317	1.43921	0.628129	0.960941	0.321779	0.601489	0.788564	NA	Inf	NA	Inf	NA	Inf	NA	NA	Inf
AP2M1	1	0.663819	0.73993	0.487714	0.701771	0.72274	0.54023	0.860257	0.424531	1	0.842041	0.830447	0.911466	0.958417	0.882193	0.892642	0.961638	0.920126
TUBGCP3	1	0.687208	0.436727	1.32491	1.22747	0.584548	0.874326	0.182967	0.816518	1	0	0	0.956674	1.10051	0	0.963046	0	1.03106
DNAJC19	1	0.422565	0.791803	0.382254	0.978714	0.55293	0.344346	0.229646	0.618968	NA	NA	NA	NA	NA	NA	NA	NA	NA
CMBL	1	0	0.23191	0.715881	1.33251	0.17029	0.230692	0	0.151513	NA	NA	NA	NA	NA	NA	NA	NA	NA
MRPL38	1	0	2.73548	0.739929	0.745563	2.32195	1.5203	2.28324	0.616404	NA	NA	Inf	NA	NA	Inf	Inf	Inf	NA
ERLEC1	1	1.27174	0.888143	1.43694	0	0.764695	0.530862	0.488477	0.90794	NA	NA	NA	NA	NA	NA	NA	NA	NA
KIAA1279	1	0	1.14133	1.26203	0.710994	0	1.73627	1.07418	1.39731	NA	NA	NA	NA	NA	NA	NA	NA	NA
MRPS24	1	1.12628	1.22774	0.84347	1.18759	0.814857	1.32572	0.861523	1.29337	1	0.707004	0.787842	0.717077	0.753756	0.860532	0.755757	0.795877	1.02911
MRPL53	1	3.26777	0	7.9177	0	0	0	0	0.450788	NA	NA	NA	NA	NA	NA	NA	NA	NA
DAZAP1	1	0.948873	0.638347	0.605693	0.93151	1.03555	0	0.469557	0.483159	1	0.979912	1.33511	0.569839	1.10682	1.33071	0	1.14129	0.927777
RBM33	1	1.14254	1.04526	0	15.6199	2.58144	0.739067	0	0	NA	NA	NA	NA	Inf	NA	NA	NA	NA
DTNBP1	1	1.34889	1.41041	4.20183	0	0	0.912418	0	1.33218	1	0	0	0	0	0	0	0	0
TMA16	1	2.34442	0.149101	0.212304	2.31765	2.09867	0	0.0475524	0.125728	1	1.13272	0	0	1.79806	0	0	0	0
PTCD3	1	1.12027	0.998206	1.13367	1.07584	1.0782	0.990212	0.965948	1.00661	1	1.00558	0.941277	0.932605	1.01737	1.06028	1.09402	1.10515	0.932911
S100A16	1	0	1.26089	3.7404	2.14655	2.85887	3.13918	3.0254	3.04096	NA	NA	NA	NA	NA	NA	NA	NA	NA
OTUB1	1	1.56418	1.24288	2.04189	1.14154	0	0	0	1.19342	NA	NA	Inf	Inf	NA	NA	NA	NA	NA
PGM2	1	1.23601	1.3535	0.490262	0.842735	1.1483	0	0.599238	0.194532	1	1.20911	1.15007	0	0.805012	1.21803	0	0	0
CERS2	1	1.302	1.14247	1.09916	1.19076	0.207703	0.944301	0.732751	0.321378	1	1.10441	0.750843	1.0446	0.914263	0	1.00032	0.813239	0.595934
LTV1	1	0.272804	0.760438	0.645846	0.308181	0.507129	0.195684	0.387324	0.483124	1	0	0.93596	0.87548	0	1.00182	0	0.822242	1.01719
VMP1	1	0.214093	0.49362	0.27631	0	0.676109	0	0.466007	0.247543	NA	NA	NA	NA	NA	NA	NA	NA	NA
AURKB	1	0.881175	0.871787	1.03371	0.955206	0.872726	0.838035	0.8531	0.883768	1	0.922793	0.942724	0.976821	0.893511	1.00929	0.924976	1.09787	0.967135
DDX27	1	1.00659	1.82448	1.10495	1.42405	1.42213	1.9404	2.15844	2.20274	1	0	0.913036	1.19352	1.01425	0.862049	1.25766	1.07497	1.93001
MYO19	1	0	0	0	0	1.20877	0	0.58932	0	NA	NA	NA	NA	NA	NA	NA	NA	NA
PGAM5	1	1.37614	1.3116	1.05378	0.886921	0.845576	0.77136	0.934084	0.865454	1	1.09167	1.09469	1.1484	0.865537	1.00254	1.05111	1.18491	1.14211
TMEM41A	1	1.19855	0	0.67997	0	0.474705	0	0	0	NA	NA	NA	NA	NA	NA	NA	NA	NA
ZNF845	1	1.37026	1.03808	0.927291	1.26995	1.06335	0.852858	0.681166	0.934044	NA	NA	NA	NA	NA	NA	NA	NA	NA
USMG5	1	0	0.736351	1.01699	1.57599	0.932192	0	0.425891	0.840091	NA	NA	NA	NA	Inf	Inf	NA	NA	Inf
ITCH	1	0.943934	1.33655	0.959773	0	0.73783	0.741043	0.602199	1.0446	NA	NA	NA	NA	NA	NA	NA	NA	NA
ZFP91	1	3.66469	1.01806	2.34695	6.69389	1.1082	2.12647	1.89503	2.08198	1	1.08457	1.09685	0.955674	1.46926	1.18491	0.933557	1.09808	1.03514
SLC35E1	1	0	0	0	0	0.446476	0	0.496326	0	1	0	0	0	0	0	0	0	0
ZNF668	1	0.925822	1.03756	1.03085	1.31221	0.897059	1.46525	0.840037	0.645617	1	0.948453	1.14382	1.09397	1.35754	1.29734	1.74772	1.09021	1.04694
CLPTM1L	1	2.34639	1.59159	8.28815	1.71118	0.637833	0	0.864199	0	NA	NA	NA	Inf	NA	NA	NA	NA	NA
EXOC2	1	0	0	0	0	1.05767	0	0	0	NA	NA	NA	NA	NA	NA	NA	NA	NA
CNDP2	1	3.98943	2.84829	3.62712	0	1.36997	0	1.53161	1.22972	NA	NA	NA	NA	NA	NA	NA	NA	NA
FAM167A	1	25.6209	20.7568	3.16028	1.19557	0	4.6193	5.34966	0	NA	NA	NA	NA	NA	NA	NA	Inf	NA
C4orf36	1	0	0.762101	0.901159	0	1.07123	0.925692	0.770192	0.696428	NA	NA	NA	NA	NA	NA	NA	NA	NA
MARK4	1	0.612279	1.37628	1.24358	1.28771	0.752343	1.06034	1.46881	0.296293	NA	NA	Inf	Inf	Inf	NA	NA	Inf	NA
SNX27	1	2.1634	0.940169	1.10747	0.807446	1.46277	0	0	0	1	0	0	0	0	0	0	0	0
C9orf89	1	0	0.885958	3.40952	0	1.07328	0	0	0	NA	NA	NA	Inf	NA	NA	NA	NA	NA
ZSCAN31	1	0.895971	0.65817	1.87154	1.33162	0.94953	0.470394	0.568936	0.676452	NA	NA	NA	NA	NA	NA	NA	NA	NA
ZNF512	1	0.842335	1.06394	0.442465	1.07241	0.742795	0.453752	0.41767	0	1	0	0	0	0	0	0	0	0
YTHDC1	1	2.00568	0.69405	0.846035	1.40456	1.64468	1.36591	1.3256	0.855816	NA	NA	NA	NA	NA	NA	NA	NA	NA
ZNF714;ZNF431;ZNF92	1	1.03257	0	0	0	0	0.820544	0	0	1	0	0	0	0	0	0	0	0
TTC14	1	1.01551	2.55385	2.77579	1.32318	1.86773	1.06889	2.10004	2.2824	NA	NA	Inf	Inf	Inf	Inf	Inf	Inf	Inf
MBOAT7	1	1.17236	0.0421657	1.65688	0.456069	0.319747	1.97364	1.28026	0.271832	1	0.935031	0	1.1963	0.787218	0.684818	0.8368	0.738195	0
ZFP3	1	1.30644	1.17218	1.04497	0.976797	1.18514	1.29664	2.0096	1.80126	NA	NA	NA	NA	NA	NA	NA	NA	NA
IPO9	1	1.70514	1.34164	1.07488	0.310494	1.0148	0.566264	1.04688	1.04342	1	1.25941	1.13844	1.12174	0	1.10842	0.723945	0.967325	1.16332
RBM14	1	0.976203	0.563026	0.220559	1.00027	0.433801	0.57452	0.182905	0.299951	1	0.994805	0.925481	0.515432	1.14447	0.811214	0.752969	0.61236	0.819964
NEK1	1	0.768125	0	0.841273	1.5866	0.561515	0	0.858525	0	NA	NA	NA	NA	NA	NA	NA	NA	NA
TRNT1	1	1.07975	0.38517	2.47341	0	0.533694	0	0.250691	1.3274	1	0	0	0	0	0	0	0	0
SMG1	1	1.96403	2.4224	1.32253	3.12546	2.86145	0	1.48064	0	NA	Inf	NA	NA	NA	NA	NA	NA	NA
VPS35	1	0.838985	0.747273	1.12713	0.978415	0.599108	0.0031197	0.00212443	1.42945	NA	NA	NA	NA	Inf	Inf	NA	NA	NA
PURB	1	1.47594	1.21751	1.37924	0.88239	1.13971	1.29162	1.15446	1.47878	1	0.979191	0.898422	1.03307	0.719787	0.946654	1.21515	1.26541	1.30174
PASK	1	1.38133	0.747191	0.745181	0.761043	0.730612	0.898133	0.604759	0.376763	NA	NA	NA	NA	NA	NA	NA	NA	NA
UIMC1	1	0.66521	1.44248	2.68437	1.1641	0	1.01417	0	0.801541	NA	NA	NA	NA	NA	NA	NA	NA	NA
CAMKK2	1	1.10271	0.823755	1.20083	0.935109	0.98559	1.09057	0.919432	0.744192	1	0.866488	0.710112	0.936125	0.726081	0.842308	0.927823	0.892619	0.74087
ERBB2IP	1	1.63063	1.53737	0	2.20279	0.216318	0	0	0.425184	1	0	0	0	0	0	0	0	0
TP53RK	1	0.811242	0.715884	1.27533	0.736657	1.12808	1.00188	0.573506	0.690716	1	0.835968	0.851111	1.03989	0.818438	1.12553	1.08851	0.817339	0.873465
PIGS	1	1.21214	1.21756	0	0	0	0	0	0	NA	NA	NA	NA	NA	NA	NA	NA	NA
SRPK1;SRPK3;SRPK2	1	5.53487	0	8.90455	4.26342	2.29331	0.916093	0.625683	1.13459	NA	Inf	NA	Inf	Inf	Inf	NA	NA	NA
RUFY1	1	0.986624	1.11937	0.728491	0.643374	0.667414	0.646323	0.668381	0.843238	NA	NA	Inf	NA	NA	NA	Inf	NA	NA
MMS19	1	2.06361	1.13694	0.674922	1.41425	0.581195	0.956641	0.518361	0	NA	NA	NA	NA	NA	NA	NA	NA	NA
FAM129B	1	0	0.60083	0.686764	0	0.572242	0	0	0	1	0	0	0	0	0	0	0	0
YME1L1	1	2.53956	0.973514	2.70115	1.42731	2.68182	1.19153	0	0	1	0	1.02237	1.22392	0.907168	1.06524	0.780229	0	0
PSMB7	1	0	0	0	0	0	0	0	0	1	0	0	0	0	0	0	0	0
SEC62	1	1.04745	1.10144	1.14784	0.683358	0.914599	0.606594	0.76163	1.1573	NA	NA	NA	NA	NA	NA	NA	NA	NA
CDC5L	1	2.67595	0.115978	1.48271	0.20014	0.732572	0.530042	0.287793	0.209378	1	0.960884	0	0.306517	0	0.403541	0.657475	0.444133	0
PSMD1	1	1.4479	0	1.83792	0.683827	0.692865	0.0516792	0.32514	0.440008	1	0.984969	0	1.06381	1.30607	0.973123	0	1.33948	1.31723
PFDN5	1	1.08107	0.443405	1.21971	0	0.393357	0	0	0	NA	NA	NA	NA	NA	NA	NA	NA	NA
PARK7	1	5.41084	2.40046	9.17804	0.36511	0.963565	0.449426	0	4.40617	1	3.33606	1.44807	6.06877	0.429436	0.959645	0.446231	0	2.22885
VAT1	1	1.10288	1.15549	1.73712	0.979998	1.02221	1.07846	0.937828	0.803817	1	1.08826	1.1646	1.18013	1.01694	1.1663	1.18853	1.11936	0.94054
PIK3R4	1	1.32865	1.3494	1.3477	1.39776	1.3067	0.943395	1.71981	1.20054	1	1.08273	1.01655	1.18869	1.26095	1.07832	1.39656	1.27307	1.28754
POP1	1	0.985461	0.919447	0.70725	0.694082	1.28089	1.45347	0.821806	0.688311	1	0.997552	1.16724	0.985092	1.22624	1.14078	1.15707	1.0513	1.04281
C12orf57	1	0	0	0	0.721957	0	0	0	0	1	0	0	0	0	0	0	0	0
PHB2	1	1.13363	0.876552	1.08211	0.870267	0.827775	0.974078	0.943183	0.821811	1	0.965193	0.871555	0.985987	0.813345	0.937436	1.06454	1.15354	0.952034
PKMYT1	1	0.558681	0.743741	0.830978	0.945068	0.953474	0.916307	0.832796	0.83893	1	0.795852	0.801603	0.798873	0.889851	1.04572	1.06425	1.0298	0.958984
CHP1	1	0	0	0.887996	0.351941	0.5235	0.302321	0.326107	0.195345	NA	NA	NA	Inf	NA	NA	NA	NA	NA
ZNF184	1	1.24374	0.742425	0.685349	0.815793	1.07523	0.820466	1.54663	0.545617	1	1.16642	0.979275	1.0977	1.03356	1.17373	1.16504	1.25509	0.730039
MAP3K5	1	0.775485	0.701477	0.938372	0.766779	1.47534	0.869286	1.25043	0.77183	1	1.35256	0.802142	0.944383	1.37875	0.944698	0.941053	1.13904	0.866206
ATXN2	1	13.6056	0	8.46183	12.0472	5.46208	2.21206	9.23317	9.48211	NA	NA	NA	NA	NA	NA	NA	NA	NA
HSD17B10	1	13.3751	6.75593	24.674	0	0	0	0	7.1648	NA	NA	NA	NA	NA	NA	NA	NA	NA
HNRNPAB	1	1.50449	1.10614	1.45286	1.06354	0.97901	0.969469	0.75673	0.908819	1	1.38044	1.15712	1.24557	1.19431	1.13923	1.09768	1.04248	1.02656
NAP1L4	1	1.26696	0.928994	1.00916	0.812325	0.523489	1.09568	0.803532	0.932836	1	1.30694	1.0116	1.07606	0.589275	0.627967	0.71973	0.790443	0.747513
TXN2	1	2.56195	0.721754	0	0	1.26266	0	0.823936	0	1	0	0	0	0	0	0	0	0
MAP3K3	1	0.818751	0.964509	0.901461	1.04971	0.938091	1.09121	0.917328	0.830139	1	0.805729	0.869925	0.960877	1.10318	0.937349	1.20123	1.0684	1.01093
ACO2	1	0	0.505518	0.603385	0.326596	0.429566	0.344428	0	2.20439	1	0	0	0	0	0.411633	0	0	0.981396
TM9SF2	1	0	0	0	0	0	2.05464	0	0	NA	NA	NA	NA	NA	NA	NA	NA	NA
CIB1	1	1.34062	2.14957	1.27899	0	1.35563	0	0	0	1	0	0	0	0	0	0	0	0
CCT7	1	2.04436	0.830171	2.61463	0.61924	0.538678	0.326375	0.333556	0.701116	1	1.48863	0.704313	1.89422	0.8399	0.577524	0.494517	0.368332	0.761895
EBNA1BP2	1	0.811479	1.01379	0.869742	0.741432	0.936474	0.936457	0.912978	1.03406	1	0.926639	0.951836	0.89912	0.989341	1.12271	1.29096	1.29818	1.1986
ARID3A	1	2.94404	2.40473	1.01864	1.80596	1.73604	1.4794	1.19983	1.1173	NA	Inf	Inf	NA	Inf	Inf	Inf	NA	NA
PRMT1	1	3.05686	0.775004	4.87672	0.598251	0.698797	0	0.295582	0.519392	NA	NA	NA	Inf	NA	NA	NA	NA	NA
HIST1H2BM;HIST1H2BL;HIST1H2BN;HIST1H2BH;HIST2H2BF;HIST1H2BC;HIST1H2BD	1	1.00147	0.583298	1.25077	1.13795	1.17543	0.823001	0.843333	0.897772	1	0.945929	1.02884	1.22865	1.15833	1.2676	1.07344	1.05061	1.2266
AGPAT1	1	0	0	0	0	0	0	0	0	NA	NA	NA	NA	NA	NA	NA	NA	NA
PTPN18	1	0.972787	1.26096	0.852094	0	0	0	0	0	NA	NA	NA	NA	NA	NA	NA	NA	NA
AKAP9	1	0.577788	1.18369	1.21693	0.867916	0.723084	0.511846	0.909291	1.18714	1	0.960767	1.04771	1.23992	0.818095	0	0	0.98357	1.25339
DDX50	1	0	0.675839	0.610927	0.560697	1.05399	0.693047	1.05364	0.461997	1	0	0.837125	0	0	1.0776	0	1.16009	0
C19orf43	1	1.2435	1.07972	0.819644	1.52171	0.941893	0.810391	0.746875	0.99163	1	1.15933	1.26558	0.800186	1.73492	1.06806	1.01359	0.9456	1.43814
GRWD1	1	1.32565	0.519694	1.10761	0.849698	0.810874	0.671551	1.15667	0.422215	1	1.04159	1.06958	1.09669	1.35452	1.09511	1.09176	0.683875	0.863523
CMSS1	1	12.2491	1.05772	1.86769	1.3297	13.356	0	1.18467	7.46725	NA	Inf	NA	NA	NA	Inf	NA	NA	Inf
ECSIT	1	0.656468	0.749543	0.611974	1.23399	1.28323	1.82218	0.609444	0.531706	1	1.16135	1.364	1.00933	1.18493	1.29148	2.00821	1.16997	1.36394
MRPL57	1	1.00447	1.08205	0	0.595399	0.765594	0.474126	0	0.868524	1	0	1.37444	0	0	1.05426	0	0	1.01649
TUBA1C	1	0.669615	0.831162	0.896412	1.06837	0.656032	0.735752	0.676525	0.63657	1	0.712419	0.651044	0.889079	1.01059	0.867938	0.752069	0.776268	0.707449
MYBBP1A	1	1.03847	1.08987	1.14873	1.22283	1.4042	1.50493	1.38485	1.49273	1	0.995318	1.02565	0.917948	1.06091	1.08855	1.21628	1.16484	1.16087
EIF2AK1	1	0.962651	1.08717	0.894317	0.933831	1.11554	0.971727	1.00044	0.846379	1	0.870319	1.02446	0.809945	0.907684	1.08595	1.04125	1.08252	0.82162
CORO1B	1	0.66343	1.8128	0	1.7439	1.17943	0	0	0	NA	NA	Inf	NA	NA	NA	NA	NA	NA
MRPL45	1	0.823317	0.74319	0.254588	1.27732	0.139131	0.31052	0.32828	0.188666	1	0.732368	0.763581	0	1.13329	0	0.785088	0.386088	0.403896
C7orf50	1	1.02621	0.886296	0.872277	1.04823	1.20347	1.09809	0.856147	0.963599	1	0.884955	1.03963	0.976378	1.08562	1.20675	1.18897	1.19997	1.10915
SDF4	1	1.88211	0.819329	1.32786	0.81707	0.79107	1.12914	0.130501	0.473624	1	1.10381	0.804164	1.20505	0.850281	0.706699	0.686968	0	0.626635
PDCD2L	1	1.4581	1.29659	1.99837	1.80968	0.972418	1.31695	1.05281	1.50121	NA	NA	NA	NA	NA	NA	NA	NA	NA
CHCHD6	1	1.39629	0.564913	0.511048	0.261686	0.222276	0.119248	0.175469	0.146267	1	0.819699	0.871668	0.860123	1.2642	1.18174	0.917712	1.18167	1.03073
AIFM2	1	1.37155	0.762259	2.44741	0	0.824978	0.72373	0.777912	0	NA	NA	NA	Inf	NA	NA	NA	NA	NA
RIOK1	1	1.45942	0.885361	1.29514	1.30637	0.991213	1.87426	1.03121	0.945285	1	1.37296	0.88551	1.2383	1.26074	1.0423	1.04827	1.22698	1.08312
UQCC2	1	1.48862	0.50446	1.23739	0.746046	0.682848	0	0.304263	0.411458	1	1.39081	0	1.09453	0	0	0	0	0
LLPH	1	0	0	0	0	0.944673	0	0	0.739793	NA	NA	NA	NA	NA	NA	NA	NA	NA
UTP23	1	3.75263	3.79343	0	1.51275	2.65829	3.11474	3.03349	1.1603	NA	Inf	Inf	NA	NA	NA	Inf	Inf	NA
PELO	1	1.00201	1.23921	1.27836	1.32711	0.704566	0.393614	0.310228	1.20999	1	0.914543	1.27187	1.21638	1.26946	0	0	0	1.52644
TRIM56	1	0.864748	1.06741	0.799136	1.33126	0.793604	0.714064	0.673105	0.685431	1	1.21032	1.29246	0.998423	0.986311	0.903861	0.907772	0.923417	0.837118
ERP44	1	1.20837	0.721915	1.09345	0.582879	0.714567	0.227502	0.408768	0.823949	1	2.11652	1.44069	1.75775	0.984275	0.952581	0	1.08664	1.84145
NTPCR	1	1.64615	1.3573	1.33021	1.32272	0.831729	0.436124	0.659566	0	1	2.82244	1.38433	2.35837	0	0.858247	0	0	0
C19orf52	1	1.71757	0.88564	1.44557	1.06264	0.891992	1.17493	0.992867	0.689335	NA	NA	NA	NA	NA	NA	NA	NA	NA
TACO1	1	6.75871	3.2518	14.0417	0	0	0	0	0	1	0	0	0	0	0	0	0	0
ESYT1	1	2.73567	0.436263	2.534	0	1.13163	0.707409	0.225935	1.13131	1	1.10901	0	1.30658	0	0.697397	0.840654	0	1.01925
ANP32E	1	0.576089	0.418194	0.665951	0.545056	0.267154	0.0592452	0.130876	0.117834	1	0.672329	0.562649	0.656491	0.476042	0.309951	0	0.312921	0
TMEM43	1	0.718382	0.817333	0.804125	0.839931	0.647865	0.724064	0.711905	0.830939	1	0	0	0	0	0	0	0	0
CABLES2	1	0.793085	0.456401	0.668342	0.43333	1.05825	0.976232	1.34841	0.956413	1	0.714422	0.815652	1.02028	0.745505	1.0448	1.24627	1.2588	0.934261
TBCD	1	2.49275	0.588621	0.730526	1.86766	0	0.667767	0	0	NA	NA	NA	NA	NA	NA	NA	NA	NA
NDC1	1	0.744077	1.42688	1.11101	0.490719	1.00211	0.425683	0.293789	0.744508	1	0.856499	1.36714	0.956903	0	0.857467	0	0.806297	0.891497
MMTAG2	1	0.373426	0.371456	0.782469	0.769806	1.41751	1.28475	0.660512	0.779331	NA	NA	NA	NA	Inf	Inf	Inf	Inf	NA
TUBB6	1	0.989385	0.956038	1.13204	1.10968	1.02618	0.857037	0.723891	0.949634	1	0.963957	0.94789	0.93325	0.943381	0.977485	1.04478	0.928967	0.969383
HNRNPUL1	1	0.799534	0.531999	0.746103	0.78994	0.823326	0.60137	0.561076	0.735654	1	1.13833	1.069	1.09403	1.14238	1.22094	1.32234	1.19791	1.11369
RPP25	1	1.5361	1.99182	0	1.66532	0	2.50434	1.96586	2.17049	NA	NA	NA	NA	NA	NA	NA	NA	NA
G6PC3	1	0	0	0	0	0	0	0	0	NA	NA	NA	NA	NA	NA	NA	NA	NA
DERL1	1	0.763645	0.810081	0.749693	0.581254	1.06411	0.613575	0.655756	0.486294	NA	NA	NA	NA	NA	Inf	NA	NA	NA
DDX23	1	1.14405	0.440606	0.128492	1.8374	1.03426	0.286843	0.532585	0.333384	1	1.07321	0.775677	0	1.65016	1.11388	0.872809	0.733692	0.950561
MRI1	1	1.64052	0.878271	2.75788	0	0.568983	2.41153	3.2038	3.46585	NA	NA	NA	NA	NA	NA	NA	NA	NA
VAMP8	1	1.0348	0.913914	1.6126	0.457339	0.379011	0.834906	0.843004	0.641734	1	1.15679	1.26943	1.43656	1.1987	1.04486	2.12539	1.3964	1.55742
TUBB2B	1	1.33016	1.57213	1.15023	1.14649	1.40608	0.93802	1.096	0.741266	NA	NA	NA	NA	NA	NA	NA	NA	NA
MLST8	1	0.770557	0.72618	1.3395	1.10568	1.30685	1.03521	1.01825	1.03894	1	0.730686	0.790075	1.08846	1.01035	1.19247	1.1634	1.08328	1.09779
TMEM109	1	1.85506	0.847972	1.25985	0.665046	0.704252	0.540708	1.13869	1.06744	1	1.30745	1.02813	1.19367	0	0.765888	0	1.17081	1.0275
NOC4L	1	1.78129	10.7844	0.982835	1.2008	6.90775	11.1774	5.25391	8.03265	NA	NA	Inf	NA	NA	Inf	NA	NA	Inf
UTP14A	1	1.35996	0.934538	0.483335	0.725264	0.886662	0.801989	0.168623	0.652406	1	1.66278	1.21788	0	1.58881	2.12422	1.0479	0	0.982657
TMED9	1	0.740861	0	0.940938	0.220346	0	0	0	0.346713	1	0.808295	0	0.926805	0	0	0	0	0.754404
GNL3	1	1.12595	0.772314	1.08531	1.14636	1.29755	0.839581	0.904574	1.0508	1	0.865209	0.918958	0.845516	1.22941	1.04936	1.07971	0.93564	1.14846
SPATA5L1	1	0.686926	0.835067	0.955265	0.911755	1.37215	0.731389	0.760487	0.999456	1	1.12408	0.891637	0.945818	0.871115	1.29349	1.45612	0.964709	1.20848
RIOK2	1	0.958819	0.750423	1.54969	1.36612	1.22165	1.38896	0.872179	0.767394	1	0.805819	0.862716	1.06634	0.977284	1.02841	1.13759	0.882198	0.755216
ELOVL1	1	1.19009	0	0.909341	0.801168	0.688703	0.704548	0.959155	0.69867	NA	NA	NA	NA	NA	NA	NA	NA	NA
HIGD2A	1	0.606852	0	0	0	0	0	1.17876	0	NA	NA	NA	NA	NA	NA	NA	NA	NA
REPIN1	1	1.76361	1.65544	1.19654	1.8488	1.95641	1.50721	1.70876	1.9267	1	1.11459	1.14203	0.936486	1.27821	1.1198	1.12954	1.17903	1.08424
RBM4;RBM4B	1	1.08254	1.31766	1.21756	1.50253	1.08444	1.66401	1.04721	0.869317	1	0.991153	1.42056	1.2092	1.29443	1.50488	1.86478	1.47023	1.34967
RPAP1	1	1.07133	0.880281	0.82685	1.03904	0	0.506173	0.753214	0.564952	NA	NA	NA	NA	NA	NA	NA	NA	NA
SF3B5	1	2.25626	1.34961	2.85833	1.44632	1.54491	1.36783	1.05266	1.16663	NA	Inf	Inf	Inf	Inf	Inf	Inf	Inf	Inf
SFXN3	1	0	0	4.27885	0	0	0	0	0	1	0	0	0	0	0	0	0	0
LSM14B	1	0	0.965516	0	1.35773	1.1283	0.972486	1.04377	0.832913	1	0	0	0	0	0	0	0	0
HINT2	1	4.70975	3.7033	7.13791	0	0	0	0	3.48374	1	0	0	0	0	0	0	0	0
NAA15	1	0.934264	0.357655	1.06607	1.2653	0.611654	0	0.881676	0.683121	NA	Inf	NA	NA	NA	Inf	NA	NA	NA
SRRT	1	1.2916	0.81956	0.594703	0.411736	0.398407	0.09417	0.608932	0.711684	1	1.46723	1.1285	1.10269	0.829374	0.854769	0	1.02083	0.98818
AP1M1	1	0.512715	0.593167	0.463662	0.757447	0.628751	0.458605	0.41522	0.411764	1	1.03279	0.759559	0.677958	1.10628	0.938282	0.9181	0.78097	0.714006
NUSAP1	1	2.39692	1.07771	0	2.54447	1.53386	1.43521	0.836466	2.4414	NA	NA	NA	NA	NA	NA	NA	NA	Inf
C14orf142	1	1.07887	0.83323	0.936955	1.22832	0.882881	0.775044	0.597496	0.587634	1	1.15484	0.683864	0.926139	0.999407	1.12214	1.06581	0.830578	0.840903
MAK16	1	1.74649	1.9173	1.18258	0.985419	1.95959	0.984231	2.36754	1.37285	NA	NA	NA	NA	NA	Inf	NA	NA	NA
POLDIP3	1	1.7463	0.452035	0	1.81908	1.13397	0	0.110696	0.750671	1	0	0	0	2.11495	1.45723	0	0	0
MRPL13	1	2.53909	0.72279	1.42182	0.479027	1.08361	1.33827	1.41492	0.944368	NA	Inf	NA	Inf	NA	NA	Inf	Inf	Inf
MRPL9	1	0.604767	0.751023	0.742995	0.719717	0.628685	0.59484	0.616164	0.850658	1	0.574471	0.742146	0.836307	0.856713	0.825075	0.822001	0.875128	0.804389
MRPL4	1	1.1884	0.667966	1.195	1.26267	1.72303	0.818555	0.556719	0.787134	1	1.55779	0.751709	0.899543	1.1857	0.635602	0.933567	0.68334	0.852126
MRPL1	1	0	0	0	0	1.04635	0	12.754	0	NA	NA	NA	NA	NA	NA	NA	NA	NA
NIFK	1	0.173203	0.573152	0.964601	1.36388	1.37906	0.943478	0.532645	0.832156	1	0	0.828391	0.879606	1.2917	1.40572	0.883183	0.901224	1.02328
FAM126A	1	0.406898	0.447396	1.00868	0.330129	0.800009	0.579671	0.814178	0.721234	1	0.933115	1.14277	1.09588	1.12334	1.50927	1.22434	1.24042	1.35095
MRPS26	1	1.12401	0.895189	1.28221	1.10002	1.172	0.881269	0.921515	0.828659	1	1.1306	1.04299	1.1153	1.00983	0.992921	1.00043	1.1021	0.953204
STK33	1	1.17333	0.856929	0.556694	0.844156	0.492064	0.981757	0.756518	0.282914	1	1.35264	0.909507	1.07658	0.90406	0.99981	1.15104	1.14439	0
MRPL37	1	0.756224	0.309265	0.297293	0.156525	0.683967	0.132841	0.473641	0.28947	1	0.881183	0.682898	0	0	0.920148	0	0.628847	0.780191
GTPBP4	1	1.26703	1.05904	0.962302	1.7286	1.17032	0.688002	1.27899	0.860368	1	1.1022	1.09232	0.859183	1.23579	1.21388	0.940406	1.17218	1.33399
UACA	1	0.694551	1.8979	1.78335	2.09076	1.83889	0.533827	0	0	NA	NA	NA	NA	NA	NA	NA	NA	NA
PRKD2	1	0.933587	0.892345	1.01931	0.915064	0.974274	0.931133	0.803768	0.803689	1	0.955256	0.968717	0.91402	0.998294	0.993554	1.07138	1.13783	0.950896
TNKS1BP1	1	1.13784	1.21482	1.1823	0.854958	0.902156	1.00665	0.711959	1.44252	1	0	0	0	0	0	0	0	0
LNP	1	0.568772	0.972712	1.4573	0.451524	0.503468	0.497382	0.448326	0.792878	1	0.488724	0.488512	0.633471	0.375638	0.458026	0.473837	0	0.536254
WDR33	1	9.19411	1.07548	2.80465	2.98079	1.79017	0	0	0.960065	NA	NA	NA	NA	NA	NA	NA	NA	NA
WDR12	1	0.917804	0.815021	1.74235	0	0.79999	1.66818	0.912694	0.912972	NA	NA	NA	NA	NA	NA	Inf	NA	NA
IMUP	1	0.50481	0	0	0.958637	0.460089	0.260562	0	0.378703	NA	NA	NA	NA	NA	NA	NA	NA	NA
DERL2	1	1.11062	0.698958	0.934111	0.677866	0.888287	0.574708	0.585192	0.710748	NA	NA	NA	NA	NA	NA	NA	NA	NA
DDX24	1	0.644365	0.629568	0.584535	0.859051	0.838662	0.629997	0.761252	1.29149	1	0.970307	1.00801	0.837586	1.00772	1.14631	0.989955	1.30067	1.14594
SLIRP	1	3.75834	0.687883	4.72365	1.74949	0.336115	0	0	0.277754	1	2.25844	0	2.08185	1.84111	0	0	0	0
NUAK2	1	0.683521	1.26568	0	1.16052	1.50007	1.47117	0.594521	1.19083	1	0	1.13587	0	1.32821	1.49126	1.1267	0	1.16052
NAT10	1	0.475738	0.233232	0.44174	2.70208	1.7759	0.383799	0.595754	1.32602	1	1.21282	0	1.18846	1.53201	1.33616	1.23689	1.21162	1.03965
XRN2	1	2.57312	1.48821	1.75177	1.14769	1.72706	0.366907	0.707346	0.869317	1	1.36242	1.27031	1.10222	1.27882	1.36009	0	1.07161	1.50846
NSRP1	1	1.28338	0.991645	0.391471	1.43827	0	0.170389	0.261186	0.89816	1	1.10814	1.07751	0	1.33603	0	0	0	1.01942
SIK2	1	0.830289	0.848857	0.975127	0.953547	0.953379	0.859948	0.890423	0.714128	1	0.839578	1.01236	0.970889	0.975771	1.05535	0.967068	1.12758	0.957917
RAB17	1	0	0.388837	1.18582	0	0.756923	0.452587	0.649466	0	NA	NA	NA	NA	NA	NA	NA	NA	NA
MAGT1	1	1.18449	0	0	0	2.48571	2.99195	0.757491	0	NA	NA	NA	NA	NA	NA	Inf	NA	NA
RAB1B;RAB1C	1	0.864574	0.822892	0.876266	0.979371	0.879146	0.630999	0.753505	0.589613	1	1.16381	1.04763	0.913179	1.07027	1.01725	0.922121	1.00006	0.912164
ANAPC1	1	2.19973	0.755274	1.28211	0.913663	1.16364	0	0.71174	1.13797	NA	NA	NA	NA	NA	NA	NA	NA	NA
UNC93B1	1	1.00575	1.22617	0.673432	0.661663	0.945384	0.455536	0.708541	0.547592	NA	NA	NA	Inf	NA	Inf	NA	Inf	NA
SH3BGRL3	1	2.28992	1.80442	2.60339	1.07049	0.734377	0.324601	0.431159	1.48711	1	3.07145	1.92396	3.10388	1.50626	0.704604	0.511757	0.684883	1.92802
SLK	1	1.12983	0.880663	1.14542	0.939179	0.860678	0.859692	0.871003	0.690893	1	0.901537	0.908246	0.964678	0.927783	0.972455	1.05578	1.06935	0.850011
TAOK3	1	0.974945	0.915628	0.973071	1.0079	0.971401	0.897824	0.876192	0.83863	1	0.987832	1.0135	1.01283	1.02157	1.1316	1.08374	1.16242	0.985276
DHX36	1	0.682333	0.565221	0.868968	0.603796	0.901199	1.58245	0.91494	0.777101	1	1.16293	1.0243	0.920236	0.736292	1.14531	1.14648	1.17361	1.1874
MRPL46	1	1.18416	1.90892	0.903842	0.742705	1.23853	1.33845	0.316464	1.25861	NA	Inf	Inf	Inf	Inf	Inf	Inf	Inf	NA
TMEM245	1	0.749696	0.890309	0.827653	0.458021	0.358271	0.451376	0.525597	0.680192	NA	NA	NA	NA	NA	NA	NA	NA	NA
BOLA2	1	2.10364	1.36885	9.21446	0	0	0.68592	0	0	NA	NA	NA	Inf	NA	NA	NA	NA	NA
TMX1	1	1.2402	1.69347	1.47512	1.02245	0.774292	0.920912	2.48859	0.850626	NA	NA	NA	NA	NA	NA	NA	NA	NA
PTPN23	1	0.993145	0.115963	1.64563	1.99391	0.605416	0.52845	1.28898	1.50185	1	0	0	1.33386	0	0	0	2.31974	2.43791
CHMP4B	1	1.87624	1.54052	2.81438	2.73111	2.038	0.365609	0.763374	1.16633	1	1.92476	1.73787	1.4599	0.919904	1.27731	0.724991	1.00999	1.36842
FN3K	1	0.843221	0.8149	0.986379	0.928378	0.972194	0.960802	0.956919	0.819494	1	0.858723	0.85797	0.940545	0.939006	1.06329	1.16532	1.14476	0.98399
PIGU	1	0.932858	0.653011	1.54644	0.528879	0.814448	0.65428	0.397622	1.17078	1	0	0.778343	1.15178	0	0.882675	0	0	1.24072
RNPEP	1	1.38112	1.25507	1.80508	0.99417	1.24101	0.914383	0.809698	1.75004	NA	NA	NA	NA	NA	NA	NA	NA	NA
EPB41L1	1	1.62763	0	1.86228	1.45027	1.11481	0.826664	0.980272	0.790087	NA	NA	NA	NA	NA	NA	NA	NA	NA
FAM83D	1	0.432108	0	0.565874	1.0387	1.34425	0.320025	0.390259	0.416359	1	0	0	0	0.921014	1.21253	0	0	0
SENP3	1	0	0.913751	0	1.7291	0	0	0	0	NA	NA	NA	NA	NA	NA	NA	NA	NA
OSBPL3	1	1.35786	1.71892	1.99082	0.97056	1.3085	1.98189	1.01656	1.07068	1	0.972049	1.10291	1.21537	1.04014	1.09214	1.33927	1.09544	0.855329
SMARCAD1	1	2.20701	0	0	1.3319	1.89559	0	0	0.856907	NA	NA	NA	NA	NA	NA	NA	NA	NA
ZNF768	1	0.900976	0.48486	0	0.523106	0.668577	0.302822	0.510792	0.265012	NA	NA	NA	NA	NA	Inf	NA	NA	NA
CCDC86	1	0.863292	0	1.60281	1.96622	0	0.991935	0	1.55266	NA	NA	NA	NA	NA	NA	NA	NA	NA
YTHDC2	1	0.261138	0.472734	0.535934	0.137556	0.841815	0.414729	0.55585	0.437248	1	0.686516	0.814345	0.777336	0.592273	1.05507	0.769842	0.859554	0.968631
AZI2	1	0.835155	0.874334	0.97111	0.933309	0.881729	0.863586	0.906807	0.720421	1	0.873243	0.943769	0.952704	1.00459	1.0383	1.06386	1.14195	0.908506
RANBP3	1	4.43718	0.772338	4.16996	2.047	1.21799	3.13812	2.5611	7.81719	NA	Inf	NA	Inf	NA	NA	Inf	Inf	Inf
DCTPP1	1	1.05975	0.779746	1.07287	1.09411	0.992908	0.983758	0.940141	0.887521	1	0.988903	0.993443	1.09455	1.08437	1.10835	1.208	1.24881	1.04448
RPF2	1	0.964952	1.16372	1.22921	1.0769	0.987385	1.13652	0.939831	0.84966	1	1.08461	1.16088	1.12461	1.25075	1.08168	1.27122	1.55927	1.30428
C8orf33	1	1.18804	1.33078	4.70463	2.86628	0.853797	2.0139	1.18723	1.17308	NA	Inf	Inf	Inf	Inf	Inf	Inf	NA	Inf
METTL17	1	1.03819	0	0.794005	1.11684	0.75653	0.591801	0.621787	0.687289	NA	NA	NA	NA	NA	NA	NA	NA	NA
SCAF1	1	0	0.701869	0.969799	0.618366	0.84665	0.571464	0.554955	0.563944	NA	NA	NA	NA	NA	NA	NA	NA	NA
ZNF696	1	0.866653	0.336149	0.263405	1.47179	0.459723	0.298401	0.373338	0	1	0.897443	0	0	1.68685	0	0	0	0
NRDE2	1	0	0.568051	0.592606	0	0.56572	0.659658	0.403832	0.482799	NA	NA	NA	NA	NA	NA	NA	NA	NA
PHAX	1	0.18466	1.05905	1.29718	1.28301	1.08458	0	0.7187	0.772583	1	0	1.13166	1.25816	0	1.10959	0	0	0
ACAD9	1	0.785289	0.665235	0.962996	0.686593	0.626505	0.62322	0.75439	0.693609	1	0.84119	0.804636	0.997229	0.663594	0.749049	0.773615	0.987348	0.759623
DDX31	1	0.300169	0.189026	0.168546	0.139697	0.287457	0.646805	0.179447	0.19364	NA	Inf	Inf	Inf	NA	Inf	Inf	Inf	Inf
SRD5A3	1	1.20458	0.93307	1.79952	0.923819	1.20228	1.01146	0.806057	0.763856	NA	NA	NA	NA	NA	NA	NA	NA	NA
ECT2	1	0.231818	0.131372	0.224231	0.79056	0.378224	0	0	0.242833	1	0	0	0	0.80821	0	0	0	0
PSTPIP2	1	0.556703	0.947126	0.4727	0	0	0	0	0.113361	1	0.527602	0.871602	0.804728	0	0	0	0	0
QTRTD1	1	1.61192	0.858878	1.19381	1.32589	0.951913	0	0.54448	0.85468	NA	NA	NA	NA	NA	NA	NA	NA	NA
SFXN1	1	1.30257	0.756301	1.59607	0.643896	0.475987	0.584036	0.463041	0.389087	1	1.31899	0.764023	1.4125	0.794201	0.882695	1.08838	0.669339	0.664532
MRPL44	1	0.44466	0.55521	3.01785	0.986461	0.405338	0	0.609788	0	1	0	0	2.65116	0.771979	0	0	0	0
FN3KRP	1	0.79107	0.958486	0.72615	1.14604	1.19321	1.15463	0.968808	0.952664	1	0.714518	0.932261	0.653193	1.01895	1.16465	1.20338	1.17636	0.956729
NMNAT1	1	0.40524	1.65325	4.52531	5.23651	0.561734	0.714392	1.8894	0.948965	1	0	0	0	0	0	0	0	0
XPO5	1	1.93945	0.8466	1.39411	0.858259	0.822016	0.440886	0.610055	0.441237	1	1.54067	1.08294	0.831476	1.31156	0.95363	0.783992	0.935848	0.72579
CLK4	1	1.69725	1.51117	1.33614	1.59562	1.48632	1.09248	0.974098	1.14472	1	1.53264	1.55986	1.2733	1.58876	1.61493	1.26992	1.21213	1.37682
CACYBP	1	2.13694	1.61503	1.81889	0.792636	0.580619	0.553409	0.599058	1.52433	1	1.67214	1.04304	1.33919	0.893759	0.576645	0.764816	0.673649	1.58194
NMRAL1	1	1.48205	0.843995	0.928502	0.675631	0.742967	0.945819	0.606568	0.2461	1	1.42884	1.21034	1.44444	0.867942	1.16263	1.48683	0.923546	0.833509
NEK6;NEK7	1	1.67174	0.532692	1.49164	1.03058	1.30949	1.00578	0.981163	0.532442	1	1.16977	0	1.175	0.849165	1.01957	1.04017	0.812507	0.920491
MOV10	1	0.94984	0.795635	0.405913	0.356981	0.969621	1.61934	1.64872	1.69752	1	0.903868	0.895808	0	0.502452	0.834734	1.03996	1.4688	1.26345
EPB41L5	1	0	0	0	0.691423	1.29833	0.616938	0	0.899472	NA	NA	NA	NA	NA	NA	NA	NA	NA
GPN1	1	1.18278	1.02536	0.962398	0.98967	0.905945	0.586407	0.875679	0.813271	NA	NA	NA	NA	NA	NA	NA	NA	NA
CSNK1G1	1	0.61565	0.4847	0.99693	0.507131	0.625897	0.704807	0.678362	0.533481	1	0.738213	0.793287	0.880194	0.795085	0.898175	0.890051	0.951718	0.787627
MRPL47	1	0.791954	0.609294	0.486666	0.576448	0.656589	0.898541	0.842936	0.849372	1	0.996826	0.799826	0.737918	0.95904	1.13766	1.16591	1.08379	1.02025
TM9SF3	1	0.675006	0.433161	0.691863	0.582386	0.433256	0.593376	0.459924	0.19732	1	0.789142	0.702732	0.735074	0.804253	0.605412	0.771747	0.833673	0.49853
APMAP	1	0.362604	0.0677257	0.360787	0.0480109	1.14282	0.698981	0.0471475	0.0693933	1	0.992645	0	1.11582	0	1.26778	0	0	0
ABCB6	1	0	1.15381	1.73995	0.371084	2.07806	1.3023	1.4586	0.985915	1	0	0	0	0	0	0.874488	0.825558	0
HMG20A	1	2.11147	0	8.75375	0	0	0	1.53718	0	NA	NA	NA	NA	NA	NA	NA	NA	NA
MRPS30	1	0.808795	0.918889	0.918661	0.787509	0.851032	0.624794	0.86742	0.711728	1	1.09047	0.903075	1.01086	0.937246	0.860265	1.09612	0.996628	1.02018
ENY2	1	1.36631	6.86809	4.79191	1.17081	2.33183	0.100525	0.786798	2.81436	NA	NA	Inf	Inf	NA	Inf	NA	NA	Inf
NOP10	1	0.73353	0.700282	0.675366	0.59076	0.860205	0.635213	0.414412	0.407405	1	0.919991	0.904713	0.9088	1.05033	0.995153	0.939392	0.97977	0.644675
OSGEP	1	0.970107	0.8929	1.15267	1.01708	1.23822	0.915417	0.866016	0.656913	1	0.890073	0.942006	0.908203	0.918286	1.0685	1.01061	1.01897	0.807732
LUC7L	1	0.336884	0.180501	0.69064	0.701818	0.463398	0.427765	0.684153	0.339509	1	0.523173	0	0.481591	0.492954	0.598904	0.566602	0.58587	0.775502
MRPL40	1	1.60314	0.807701	0	1.01218	0.884598	1.3274	1.23366	0.712567	NA	Inf	NA	NA	NA	NA	Inf	Inf	NA
PPAN	1	8.56714	10.3002	28.5402	31.7973	5.76433	8.39621	7.0463	10.9063	NA	Inf	Inf	Inf	Inf	Inf	Inf	Inf	Inf
RTN4	1	0.292332	0.752732	0.259422	0.956612	0.170469	0	0.205598	0.53371	NA	NA	Inf	NA	NA	NA	NA	NA	NA
INCENP	1	0.779534	0.781167	0.831107	1.02048	0.497952	0.699807	1.02456	0.797047	1	0.727437	0.844804	0.921025	0.998541	1.09506	1.11753	1.28556	0.960566
EXOSC3	1	0	0.496406	2.43546	1.28598	1.13129	0	2.08396	1.04085	NA	NA	NA	Inf	Inf	NA	NA	Inf	NA
PAK6	1	0.416104	0.210844	0.774815	0.223415	0.853233	0.335037	0.522002	0.0507875	1	0.99165	0	0	0	0	1.25216	0	0
XPNPEP1	1	2.22743	0.272212	1.3093	0.43152	0.389924	0.329131	0.191761	0.302048	1	2.52542	0	1.18677	0	0	0	0	0
MYO5C	1	0.896242	3.52825	0	1.19359	1.94316	0.895268	0.702532	0.877392	1	1.00071	1.77582	0	1.7152	1.63428	1.17117	1.14517	0.783972
DDX21	1	0.781279	1.06004	1.01871	1.22322	0.899286	0.63854	0.882357	0.946336	1	0.892688	0.934202	0.84331	1.01303	1.14297	0.9682	1.01723	1.04148
SAR1A	1	24.4675	0	2.71538	0	0	0	0	0	NA	Inf	NA	NA	NA	NA	NA	NA	NA
POLE3	1	2.30273	1.4482	1.47152	1.39149	0	1.23714	0	2.08565	1	0	0	0	0	0	0	0	0
AAAS	1	2.99192	0	1.24142	0	0	0	0	0	NA	NA	NA	NA	NA	NA	NA	NA	NA
AASDHPPT	1	2.7544	1.61587	2.65674	0.880625	0.98675	0.772096	0.780477	1.82535	1	0	0	0	0	0	0	0	0
CDC42SE2	1	0	0	0.564676	0.74058	0.505716	0	0	0	1	0	0	0	0	0	0	0	0
APOBEC3C	1	1.24997	0.239888	1.10817	1.02176	0.822475	0.421479	0.266574	0.504423	NA	NA	NA	Inf	Inf	Inf	Inf	NA	Inf
PNO1	1	0	0.994081	0	1.73504	1.15427	0.52273	0.490411	0	NA	NA	NA	NA	NA	NA	NA	NA	NA
MRPL17	1	1.1071	0.962101	1.06013	0.727115	0.746359	0.707192	0.66781	0.434414	1	1.3031	1.31847	1.06824	0.872769	1.00047	1.03702	0.739889	0.758052
TOMM22	1	1.19108	0.378494	0.71283	0.581872	0.488392	1.49787	0.551312	0.349403	NA	NA	NA	NA	NA	NA	NA	NA	NA
FARSB	1	0	0	0	1.16742	0	0	0	0	NA	NA	NA	NA	NA	NA	NA	NA	NA
SAMSN1	1	0.468306	0.470765	0	0	1.58572	1.24197	0	0	NA	NA	NA	NA	NA	NA	NA	NA	NA
BMP2K	1	0.758456	0.64086	0.979118	0.99652	1.05947	0.844853	0.880816	0.863659	1	1.00748	0.973866	1.02448	0.994805	1.12185	1.05408	1.06069	0.91853
SMC4	1	1.54712	1.43232	1.8936	0.799082	1.05342	0.810758	0.903388	0.664929	1	1.28456	1.55913	1.57522	1.06832	1.7915	1.37333	1.42146	1.23849
OLA1	1	3.06582	0	1.57707	0	0	0	0	0	1	0	0	0	0	0	0	0	0
MDN1	1	0.53437	1.2258	1.08679	0.34681	1.14135	0.879295	1.12406	0.943705	1	1.33905	1.18215	1.19114	1.09645	1.08788	1.27507	0.939895	1.03506
PDRG1	1	1.98411	0.760685	1.46486	1.13911	1.00925	0.879279	0.682968	0	NA	NA	NA	NA	NA	NA	NA	NA	NA
STAU2	1	1.77027	0.952014	1.8132	1.10534	1.36257	1.14136	1.28351	1.22536	NA	Inf	NA	NA	NA	NA	NA	Inf	NA
DDX28	1	0.612586	0.229277	0.332745	0.614129	0.830922	1.07691	0.51926	0.565313	1	0.833428	0.791852	1.00724	1.00113	0.940072	1.08703	0.673932	0.815263
SLC39A9	1	1.14866	0.811924	0.92982	0.864163	0.617743	0.728656	0	0.491235	1	0	0	0	0	0	0	0	0
TMEM106B	1	0	1.22159	0	0	0	0.743153	0.731694	0	NA	NA	NA	NA	NA	NA	NA	NA	NA
AGPAT5	1	0.144803	0.0146996	0	0.947019	0.831237	0.43751	0	0.037573	1	0	0	0	1.04185	1.0004	0	0	0
SPATS2L	1	1.21867	1.16617	0.748073	1.20357	0.374731	1.73584	0.676457	0.768971	1	0.719332	3.61525	0.535573	0.813792	0.672904	3.86952	1.10216	0.770211
FAM49B	1	2.09458	1.62579	1.20642	0.360754	0	0.405755	0	1.88656	NA	NA	NA	NA	NA	NA	NA	NA	NA
DDX19A;DDX19B	1	2.11972	1.96543	5.78565	1.4373	3.52497	3.61224	0.903556	1.13715	NA	Inf	NA	Inf	NA	Inf	Inf	Inf	Inf
EXOC1	1	0.714464	0.653145	0.835382	0.1817	0.194609	0.203355	1.24	0.508709	1	0	0	0.772872	0	0	0	0	0
2011-09-01	1	1.87906	2.4291	1.4489	2.07106	1.41738	0.810974	1.13849	1.33981	1	0	0	0	0	0	0	0	0
EXD2	1	0.828569	0	0	0.823663	0	0	0	0	1	0	0	0	0	0	0	0	0
INTS7	1	0.693472	0.864492	1.1317	0.955571	1.35956	1.38964	1.30046	0.980936	1	0.857177	0.889527	0.780749	0.761443	0.993011	0.974086	0.904785	0.909387
ATAD3A	1	1.04353	0.867458	0.97963	1.01284	0.938608	0.734042	0.879129	0.786734	1	0.951217	0.927254	0.917369	1.15589	1.06084	0.989772	1.01737	1.00706
ARL8B	1	2.00546	1.6806	2.32694	0	1.63737	0.762645	0.466558	1.33741	NA	NA	NA	NA	NA	NA	NA	NA	Inf
DDX18	1	0.91664	0.838658	0.503625	0.920181	1.03507	0.769301	0.645441	0.606316	1	0.959461	1.02806	0.914046	1.38088	1.11073	0.948595	1.02091	0.976984
MRPS18A	1	0.899831	1.35466	0.889376	1.10183	0.813113	0.749074	0.64975	0.721112	1	0.844931	0.918523	0.882337	0.841718	0.905328	0.716728	0.888523	0.711312
POLR3E	1	0	0.895305	0.844943	0	0	0	0.557276	0	NA	NA	NA	NA	NA	NA	NA	NA	NA
RBM28	1	1.20861	0.910464	0.988763	1.26943	0.906392	1.07072	1.02701	0.903918	1	0.958443	0.946442	0.927355	1.01819	1.08322	0.973459	1.1381	1.13736
ARGLU1	1	0.70417	0.628346	0.780539	0.833548	0.588746	0.567253	0.470764	0.437675	1	0.991843	0.909883	1.09338	1.30153	1.07122	1.03247	0.767014	0.995685
PAG1	1	0.85484	0.82668	0.728776	0.196478	0.0707812	0	0	0	1	0.806113	0.957803	0.822019	0.269904	0	0	0	0
AURKAIP1	1	1.27264	0.600114	0.868178	0.320086	0.938761	1.09423	0.760725	0.885918	1	1.12834	0	0	0	1.03529	1.22202	0.937661	1.0261
MRPL22	1	0	0	0.649946	1.80864	1.20666	0.817749	0.371841	0.248986	1	0	0	0	0.966117	0.848994	0.985518	0	0
BABAM1	1	0.517404	0	1.15925	0.779115	0.688148	0.936765	0.53322	0.604439	NA	NA	NA	NA	NA	NA	NA	NA	NA
IRAK4	1	0.828761	0.67048	1.05476	0.948063	1.04367	0.840024	0.837941	0.692582	1	0.862867	0.795566	1.04788	0.854574	0.966742	0.987736	1.03841	0.807874
MRPL16	1	3.92004	1.04072	7.77139	3.71612	0.783201	3.0872	1.0978	1.5259	NA	Inf	NA	Inf	Inf	NA	Inf	NA	NA
NHP2	1	0.167507	0.18304	0.529638	0.19472	0.873728	0.222016	0.171987	0.215968	1	0.728435	1.21859	0.797116	1.34307	1.62182	0	0	0
HYPK	1	1.36516	1.51744	0	0	0.615684	0	0	0	NA	NA	NA	NA	NA	NA	NA	NA	NA
LYAR	1	2.12463	1.33504	1.91827	1.94509	2.17944	1.4252	1.64144	1.42506	1	1.1087	1.01496	1.03931	1.32874	1.56151	1.08853	1.25535	1.37749
CHCHD3	1	1.17108	0.754717	1.25938	0.709713	0.776918	0.691506	0.690797	0.50355	1	1.02949	0.89042	1.15466	0.804068	0.892949	0.991477	0.974806	0.900223
SMPD4	1	0.76841	0.569714	0.409135	0.786349	0.572471	0.75592	0	0	NA	NA	NA	NA	NA	NA	NA	NA	NA
TEX10	1	0	0	0	2.4135	0	0	1.01481	0	1	0	0	0	0	0	0	0	0
THUMPD1	1	1.16001	0.953541	1.06397	0.890174	0.900217	0.539164	0.625647	0.914704	NA	NA	NA	NA	NA	NA	NA	NA	NA
CDKN2AIP	1	0	0.971803	1.5483	0	0	0	0.430205	0.663009	1	0	0	0	0	0	0	0	0
DNAJB12	1	1.15474	1.78329	1.4372	0.621803	0.565431	0.773769	0.542602	0.719075	NA	NA	NA	NA	NA	NA	NA	NA	NA
GAR1	1	1.39224	0.76443	1.40597	5.33149	5.24387	0.874598	0.651254	4.29466	NA	NA	NA	NA	Inf	Inf	NA	NA	Inf
PPP4R2	1	0.948111	2.979	2.27217	0.67662	2.2048	1.59131	1.60147	1.218	NA	NA	Inf	Inf	NA	Inf	Inf	Inf	Inf
DPP3	1	2.45299	1.29598	1.71964	0	1.62193	0.588435	1.04713	0.468142	NA	Inf	NA	Inf	NA	NA	NA	NA	NA
AATF	1	1.70423	0.734327	1.06239	0.959258	2.15561	0.810155	0.986379	1.07832	NA	NA	NA	NA	NA	NA	NA	NA	NA
BCLAF1	1	0.331272	0.763699	0.621668	1.31884	0.276358	0.822368	0.777811	0.709813	1	0.860277	0.882294	1.00632	0.818336	0.719626	0.8678	0.874395	0.741149
ZAK	1	0.993544	0.728655	0.988255	0.936485	0.852103	0.818784	0.719658	0.509954	1	0.915458	0.856545	1.00531	0.887278	0.915509	0.972483	0.931233	0.651419
TMOD3	1	0.720138	1.17748	0.506771	1.1275	1.05387	0.650761	0.713656	0.937822	1	0.891773	1.35403	0.59239	1.21165	1.17652	0.850799	0.953182	0.995729
ELOVL5	1	1.06638	0.809108	1.22126	1.0549	0.700119	0.816333	0.588533	0.793941	NA	NA	NA	NA	NA	NA	NA	NA	NA
UGGT1	1	0	0	0.537476	1.15917	2.67723	0	1.21942	1.48453	1	0	0	0	1.54581	0	0	0	0
CDK12	1	0.907611	0.879088	0.883589	0.862748	0.857121	0.865929	0.842362	0.661545	1	0.8947	1.03245	0.986106	0.980918	1.04917	1.09834	1.18873	1.00226
TECR	1	0.507885	0.410497	0.809164	0.946445	0.864109	0.622466	0.771445	0.747619	1	0.677849	0.79428	0.828815	0.93336	1.03901	0.788314	1.01753	0.849308
FAM120A	1	0.725199	0.922231	0.41592	1.68223	0.610837	0.228143	0.510752	0.32773	NA	Inf	Inf	Inf	Inf	Inf	NA	Inf	Inf
IGF2BP1	1	0.918488	1.12775	1.21259	1.10387	0.940144	0.776481	1.07704	0.952788	1	0.931329	0.850356	0.836105	0.883788	0.959585	0.897401	1.0921	0.958982
ZNF224	1	0.58454	0	1.50581	1.47424	1.78041	1.86423	1.26531	1.14539	NA	NA	NA	NA	NA	NA	NA	NA	NA
HSPBP1	1	1.24812	0.934222	1.0358	0.961495	0.9685	0	0.538248	0.588124	1	0	0	0	0	0	0	0	0
TMOD2	1	0.562039	1.54469	0.166138	0.847168	1.20691	0.588612	1.2217	0.684061	1	1.00385	1.20292	0.759525	1.32251	0.776719	0.856712	1.22968	1.31242
OGFR	1	15.5337	0	14.9457	3.23505	3.27082	10.3299	0	9.58491	NA	Inf	NA	NA	NA	NA	NA	NA	Inf
CNIH4	1	0.910044	0	1.14373	0.957507	0.884147	0	0	1.47148	NA	NA	NA	NA	NA	NA	NA	NA	NA
MRPL15	1	1.47413	1.33992	0.876941	1.08513	0.946188	0.965673	0.997531	1.41596	1	1.2234	1.19935	1.03989	1.07898	1.04234	1.21429	0.996766	1.14869
CRIPT	1	1.25063	0.608348	0.864324	0.799367	0.675643	0.470085	0.470422	0.781966	NA	NA	NA	NA	NA	NA	NA	NA	NA
NDUFAF4	1	1.40456	0	0	1.15652	0	0	0.922168	0	NA	NA	NA	NA	NA	NA	NA	NA	NA
HACD3	1	1.23124	0.762301	0.684512	0.676134	1.14512	0.569891	0.207992	0.863383	1	0.919205	0.644371	0.69033	0.569673	0.950134	0.679257	0	1.07798
[truncated: 202 more rows]

## Sheet: 5CL_TAK285_fit
Name(s)	slope	bottom	top	inflection/EC50	EC50 Standard Error	Correction	apparent Kd	R2	BIC	potTarget	Intensity Type
[truncated: 1,076 more rows]

[truncated: 3 more sheets: 5CL_TAK285_norm, 2CL_TAK285_fit, 2CL_TAK285_norm]
