# Supplementary material for: Inhibitors supercharge kinase turnover through native proteolytic circuits
Source: Nature. 2025 Nov 26;649(8098):1032–41. doi: 10.1038/s41586-025-09763-9 (PMC12823440; doi:10.1038/s41586-025-09763-9)
Supplement: Supplementary file 10 — TAK285 chemoproteomics. [file 41586_2025_9763_MOESM10_ESM.xlsx]

## Sheet: Legend
Genes	Gene names of the proteins in the corresponding protein group
Proteins	accession number of proteins of the protein group
Raw DMSO	MaxQuant LFQ intensity of the DMSO sample
Raw 3nM	MaxQuant LFQ intensity of the 3 nM TAK285 competition sample
Raw 10nM	MaxQuant LFQ intensity of the 10 nM TAK285 competition sample
Raw 30nM	MaxQuant LFQ intensity of the 30 nM TAK285 competition sample
Raw 100nM	MaxQuant LFQ intensity of the 100 nM TAK285 competition sample
Raw 300nM	MaxQuant LFQ intensity of the 300 nM TAK285 competition sample
Raw 1000nM	MaxQuant LFQ intensity of the 1000 nM TAK285 competition sample
Raw 3000nM	MaxQuant LFQ intensity of the 3000 nM TAK285 competition sample
Raw 10000nM	MaxQuant LFQ intensity of the 10000 nM TAK285 competition sample
Raw 30000nM	MaxQuant LFQ intensity of the 30000 nM TAK285 competition sample
Peptides	Number of peptides identifed for the corresponding protein group
Imputation N	Number of imputed LFQ intensity values
Imputation Position	Dose, where values were imputed
Ratio DMSO	MaxQuant LFQ intensity of the competition (TAK285 concentration) relative to the DMSO sample
Ratio 3nM	MaxQuant LFQ intensity of the competition (TAK285 concentration) relative to the DMSO sample
Ratio 10nM	MaxQuant LFQ intensity of the competition (TAK285 concentration) relative to the DMSO sample
Ratio 30nM	MaxQuant LFQ intensity of the competition (TAK285 concentration) relative to the DMSO sample
Ratio 100nM	MaxQuant LFQ intensity of the competition (TAK285 concentration) relative to the DMSO sample
Ratio 300nM	MaxQuant LFQ intensity of the competition (TAK285 concentration) relative to the DMSO sample
Ratio 1000nM	MaxQuant LFQ intensity of the competition (TAK285 concentration) relative to the DMSO sample
Ratio 3000nM	MaxQuant LFQ intensity of the competition (TAK285 concentration) relative to the DMSO sample
Ratio 10000nM	MaxQuant LFQ intensity of the competition (TAK285 concentration) relative to the DMSO sample
Ratio 30000nM	MaxQuant LFQ intensity of the competition (TAK285 concentration) relative to the DMSO sample
pEC50	this values provides the negative decadic logarithm of the EC50 value derived from the curve fit
Curve Fold Change	This value provides the effect size of the curve regulation, i.e. the fold change of the bottom or top plateau relative to DMSO = 1
Curve R2	Root mean square value of the curve fit
Curve F_Value	F value of the curve (F-statistics)
Curve Log P_Value	negative decadic logarithm of the p-value of a curve
Curve Relevance Score	The relevance score is based on the s0 SAM statistic and combines the statistical significance and the biological relevance (effect size) in a single number
Curve Regulation	This indicates whether the curve is considered to be up or downregulated

## Sheet: Results
Genes	Proteins	Raw DMSO	Raw 3nM	Raw 10nM	Raw 30nM	Raw 100nM	Raw 300nM	Raw 1000nM	Raw 3000nM	Raw 10000nM	Raw 30000nM	Peptides	Imputation N	Imputation Position	Ratio DMSO	Ratio 3nM	Ratio 10nM	Ratio 30nM	Ratio 100nM	Ratio 300nM	Ratio 1000nM	Ratio 3000nM	Ratio 10000nM	Ratio 30000nM	pEC50	Curve Fold Change	Curve R2	Curve F_Value	Curve Log P_Value	Curve Relevance Score	Curve Regulation
AAAS	Q9NRG9	18555000	18330000	21145000	22301000	17287000	18054000	22855000	20447000	15826000	16624000	9	0		1	0.987874	1.13959	1.20189	0.931663	0.972999	1.23174	1.10197	0.852924	0.895931	5.26073	-0.303547	0.402035	1.68967	0.524849	0.0277213
AAR2	Q9Y312	11909000	14768000	19864000	25361000	16782000	14112000	15681000	16113000	13731000	13987000	6	0		1	1.24007	1.66798	2.12957	1.40919	1.18499	1.31674	1.35301	1.15299	1.17449	7.00996	-0.380625	0.126146	0.393214	0.0400457	0.00177269
AARS	P49588	13812000	11506000	13080000	2605257	2605257	2605257	2605257	2605257	2605257	18301000	8	6	30nM;100nM;300nM;1000nM;3000nM;10000nM	1	0.833044	0.947003	0.188623	0.188623	0.188623	0.188623	0.188623	0.188623	1.32501	4.74178	1.78605	0.379475	1.59799	0.491714	0.305611
AASS	Q9UDR5	10511000	11417000	16110000	12992000	10611000	10533000	10324000	11961000	9564300	11352000	14	0		1	1.0862	1.53268	1.23604	1.00951	1.00209	0.982209	1.13795	0.909932	1.08001	7.30693	-0.320766	0.269827	0.931092	0.235069	0.0124263
ABCB10	Q9NRK6	5329600	2605257	6091800	11294000	5776000	4657200	6902100	6052600	2605257	2605257	4	3	3nM;10000nM;30000nM	1	0.488828	1.14301	2.11911	1.08376	0.873837	1.29505	1.13566	0.488828	0.488828	5.27116	-1.28756	0.309733	1.12858	0.313219	0.160667
ABCB6	Q9NP58;Q2M3G0	10564000	11456000	20345000	18370000	14773000	11801000	15121000	11569000	11830000	10243000	11	0		1	1.08444	1.92588	1.73892	1.39843	1.1171	1.43137	1.09513	1.11984	0.969614	6.9302	-0.414734	0.16357	0.51872	0.0788425	0.00664536
ABCB7	O75027	26161000	26252000	34911000	38068000	30970000	24879000	32192000	27941000	25261000	22482000	20	0		1	1.00348	1.33447	1.45514	1.18382	0.950996	1.23053	1.06804	0.965598	0.859371	4.73234	-0.491037	0.301747	1.10276	0.303054	0.0499932
ABCB8	Q9NUT2	10409000	11470000	14472000	18895000	12175000	11182000	11235000	10251000	10512000	10820000	12	0		1	1.10193	1.39034	1.81526	1.16966	1.07426	1.07935	0.984821	1.0099	1.03949	7.02403	-0.421951	0.28178	0.995641	0.260677	0.0306457
ABCC1	P33527;O15438	12217000	13447000	15561000	22230000	15626000	14102000	15097000	15071000	13090000	12683000	19	0		1	1.10068	1.27372	1.8196	1.27904	1.15429	1.23574	1.23361	1.07146	1.03814	5.39093	-0.354266	0.114602	0.351426	0.0291701	0.000682817
ABCC4	O15439	3247000	2700900	4188600	2605257	2881100	2605257	5134000	2605257	2605257	2605257	6	5	30nM;300nM;3000nM;10000nM;30000nM	1	0.831814	1.28999	0.802358	0.887311	0.802358	1.58115	0.802358	0.802358	0.802358	5.60861	-0.37055	0.165258	0.495195	0.0710085	0.0039546
ABCD1	P33897;Q9UBJ2	7454500	10263000	13254000	16072000	8595500	7903700	9019100	12913000	7766200	8201300	6	0		1	1.37675	1.77799	2.15601	1.15306	1.06026	1.20989	1.73224	1.04181	1.10018	7.1742	-0.466563	0.188666	0.602841	0.108379	0.0136416
ABCD3	P28288	206420000	238460000	249670000	272050000	254400000	238680000	238570000	244600000	241390000	220400000	29	0		1	1.15522	1.20952	1.31794	1.23244	1.15628	1.15575	1.18496	1.16941	1.06773	8.65139	0.0412737	0.461834	2.28455	0.725137	0	not
ABCE1	P61221	4931900	6273800	4605400	2605257	2605257	2605257	2605257	2605257	2605257	5545900	4	6	30nM;100nM;300nM;1000nM;3000nM;10000nM	1	1.27209	0.933798	0.528246	0.528246	0.528246	0.528246	0.528246	0.528246	1.1245	7.96126	-0.951709	0.568611	3.38413	1.03629	0.4235
ABCG1	P45844	20443000	21922000	25924000	23960000	22138000	25154000	22584000	24529000	23752000	21553000	9	0		1	1.07235	1.26811	1.17204	1.08291	1.23045	1.10473	1.19987	1.16186	1.0543	8.51481	0.112858	0.41065	1.84518	0.579658	0	not
ABCG2	Q9UNQ0	2897400	2605257	2605257	2605257	2605257	2605257	2605257	3217200	2938000	2605257	2	7	3nM;10nM;30nM;100nM;300nM;1000nM;30000nM	1	0.899171	0.899171	0.899171	0.899171	0.899171	0.899171	1.11037	1.01401	0.899171	5.85777	0.157641	0.36213	1.42515	0.427612	0.00018525	not
ABHD12	Q8N2K0	13193000	12628000	14426000	17630000	11103000	11182000	11185000	12372000	13297000	12290000	5	0		1	0.957174	1.09346	1.33631	0.841583	0.847571	0.847798	0.93777	1.00788	0.931555	7.1905	-0.301904	0.446322	2.01526	0.637589	0.0341295
ABHD14B	Q96IU4	8506300	11389000	10861000	17810000	9572700	11428000	12111000	10734000	12279000	12427000	6	0		1	1.33889	1.27682	2.09374	1.12537	1.34347	1.42377	1.26189	1.44352	1.46092	8.73903	0.119564	0.21939	0.733534	0.157473	0
ABHD15	Q6UXT9	19564000	15183000	2605257	2605257	19583000	17850000	17642000	2605257	2605257	20008000	2	4	10nM;30nM;3000nM;10000nM	1	0.776068	0.133166	0.133166	1.00097	0.91239	0.901758	0.133166	0.133166	1.02269	4.64902	0.925764	0.110934	0.338986	0.0261858	0.00813603
ABHD16A	O95870	10078000	5778400	8735100	11744000	8253000	6563000	5925100	7200800	6822500	2605257	6	1	30000nM	1	0.573368	0.866749	1.16531	0.818912	0.65122	0.587924	0.714507	0.67697	0.258509	4.66405	-1.11815	0.486677	2.37605	0.753765	0.352762
ABHD17B	Q5VST6	24730000	24873000	29234000	33474000	30071000	22056000	26656000	27459000	25949000	26931000	9	0		1	1.00578	1.18213	1.35358	1.21597	0.891872	1.07788	1.11035	1.04929	1.089	6.83798	-0.173123	0.16402	0.506975	0.0749045	0
ACAA2	P42765	2605257	5548400	5189400	2605257	2605257	2605257	2605257	2605257	2605257	6438100	3	7	DMSO;30nM;100nM;300nM;1000nM;3000nM;10000nM	1	2.12969	1.9919	1	1	1	1	1	1	2.4712	4.74286	0.993284	0.437766	1.94751	0.614761	0.261281
ACAD9	Q9H845	21732000	21091000	23299000	26184000	20498000	18081000	19850000	19068000	16042000	19698000	11	0		1	0.970504	1.07211	1.20486	0.943217	0.831999	0.9134	0.877416	0.738174	0.906405	7.02309	-0.329386	0.639774	4.44657	1.28215	0.0939875
ACADM	P11310	8684000	4992400	6251800	2605257	2605257	2605257	2605257	2605257	2605257	11963000	5	6	30nM;100nM;300nM;1000nM;3000nM;10000nM	1	0.574896	0.719922	0.300007	0.300007	0.300007	0.300007	0.300007	0.300007	1.37759	4.75054	1.74827	0.578484	3.54313	1.07605	0.659647
ACADS	P16219	8148600	9896000	2605257	12692000	2605257	2605257	8988300	2605257	7900100	8043500	5	4	10nM;100nM;300nM;3000nM	1	1.21444	0.319718	1.55757	0.319718	0.319718	1.10305	0.319718	0.969504	0.987102	7.21093	-0.559469	0.15714	0.475827	0.0647287	0.0107346
ACADVL	P49748	9466700	7693700	11931000	15520000	11870000	4902100	9166400	6736300	6551200	5754800	13	0		1	0.812712	1.26031	1.63943	1.25387	0.517826	0.968278	0.711578	0.692026	0.607899	6.79238	-0.805285	0.537187	2.90286	0.908443	0.316094
ACBD5	Q5T8D3	32692000	36017000	47298000	60242000	41423000	36206000	39231000	39685000	34777000	30185000	14	0		1	1.10171	1.44678	1.84271	1.26707	1.10749	1.20002	1.21391	1.06378	0.923315	7.00055	-0.357103	0.178903	0.571686	0.0971957	0.00546638
ACLY	P53396	13364000	13148000	9671800	5638300	2605257	2605257	2605257	3884300	2605257	14175000	14	4	100nM;300nM;1000nM;10000nM	1	0.983837	0.72372	0.421902	0.194946	0.194946	0.194946	0.290654	0.194946	1.06069	7.92802	-1.51726	0.51865	2.81128	0.88273	0.503909
ACSL3	O95573	12285000	11002000	14186000	20832000	12303000	9807900	13051000	11730000	10600000	12422000	10	0		1	0.895564	1.15474	1.69573	1.00147	0.798364	1.06235	0.954823	0.862841	1.01115	7.05273	-0.390954	0.23358	0.764422	0.169433	0.0151219
ACSL4	O60488	32406000	36049000	40492000	50279000	38639000	33480000	36884000	36815000	32515000	31056000	19	0		1	1.11242	1.24952	1.55153	1.19234	1.03314	1.13818	1.13606	1.00336	0.958341	6.95596	-0.268867	0.228405	0.763667	0.16914	0.0037315
ACSL5	Q9ULC5;P33121	12965000	13112000	15155000	24866000	17637000	12019000	13993000	14845000	13071000	11735000	12	0		1	1.01134	1.16892	1.91793	1.36035	0.927034	1.07929	1.14501	1.00818	0.905129	6.78414	-0.40411	0.218484	0.712372	0.149341	0.0141454
ACTA1;ACTA2;ACTG2;ACTC1	P68133;P62736;P63267;P68032	32074000	25500000	2605257	2605257	20565000	2605257	28997000	20580000	26312000	38885000	12	3	10nM;30nM;300nM	1	0.795036	0.0812264	0.0812264	0.641174	0.0812264	0.904066	0.641641	0.820353	1.21235	6.21019	1.23722	0.295229	1.0879	0.297194	0.148134
ACTB	P60709;A5A3E0	245530000	323590000	399770000	542130000	167660000	211250000	189370000	221000000	264490000	345790000	22	0		1	1.31792	1.62819	2.208	0.682849	0.860384	0.77127	0.900094	1.07722	1.40834	7.22204	-0.790785	0.402709	1.68666	0.52377	0.177932
ACTN4	O43707	4840000	4726000	22449000	2605257	2605257	2605257	2605257	2605257	2605257	5127400	7	6	30nM;100nM;300nM;1000nM;3000nM;10000nM	1	0.976446	4.63822	0.538276	0.538276	0.538276	0.538276	0.538276	0.538276	1.05938	7.65091	-2.08962	0.344498	1.3141	0.385371	0.256337
ACTR2	P61160	20324000	18448000	17498000	5822800	2605257	2605257	3798600	3748000	2605257	22318000	9	3	100nM;300nM;10000nM	1	0.907695	0.860953	0.286499	0.128186	0.128186	0.186902	0.184413	0.128186	1.09811	7.78475	-1.69356	0.511805	2.72624	0.858427	0.519523
ACTR3	P61158;Q9P1U1	17091000	17331000	15087000	2605257	2605257	2605257	2605257	2605257	2605257	22135000	9	6	30nM;100nM;300nM;1000nM;3000nM;10000nM	1	1.01404	0.882745	0.152434	0.152434	0.152434	0.152434	0.152434	0.152434	1.29513	7.84712	-1.73842	0.441509	2.05652	0.65133	0.399815
ADAM10	O14672	14477000	13476000	2605257	2605257	12144000	2605257	11911000	12179000	2605257	13465000	4	4	10nM;30nM;300nM;10000nM	1	0.930856	0.179958	0.179958	0.838848	0.179958	0.822753	0.841265	0.179958	0.930096	8.422	-0.847516	0.25711	0.910419	0.226873	0.0805177
ADCK1	Q86TW2	15879000	16398000	12627000	12667000	17612000	16212000	17187000	15023000	16595000	13399000	10	0		1	1.03268	0.795201	0.79772	1.10914	1.02097	1.08237	0.946092	1.04509	0.843819	7.2695	0.190798	0.186574	0.573878	0.0979739	9.62057e-06
ADCK3	Q8NI60	13535000	16343000	21052000	22056000	17333000	18344000	16103000	18760000	15260000	16524000	7	0		1	1.20746	1.55537	1.62955	1.28061	1.3553	1.18973	1.38604	1.12745	1.22083	6.56564	-0.190558	0.0108293	0.0745783	0	0
ADCK4	Q96D53	9823600	8998200	7453300	2605257	12978000	11853000	10958000	9633600	10157000	9503400	10	1	30nM	1	0.915978	0.758714	0.265204	1.3211	1.20658	1.11548	0.980659	1.03394	0.967405	7.21889	0.671805	0.425317	1.85064	0.581548	0.163062
ADCK5	Q3MIX3	17671000	18240000	18982000	23109000	22450000	17520000	17687000	19002000	14538000	13853000	9	0		1	1.0322	1.07419	1.30774	1.27044	0.991455	1.00091	1.07532	0.822704	0.78394	5.13379	-0.560756	0.540243	2.94976	0.921432	0.201649
ADH5	P11766	5255400	4530000	2605257	2605257	2605257	2605257	2605257	2605257	2605257	6203300	3	7	10nM;30nM;100nM;300nM;1000nM;3000nM;10000nM	1	0.861971	0.49573	0.49573	0.49573	0.49573	0.49573	0.49573	0.49573	1.18037	4.75234	1.08947	0.484394	2.47183	0.783148	0.359214
ADIPOR1	Q96A54	2605257	2605257	13746000	15242000	16246000	2605257	13351000	14192000	14810000	2605257	3	4	DMSO;3nM;300nM;30000nM	1	1	5.27625	5.85048	6.23585	1	5.12464	5.44745	5.68466	1	8.28143	2.16722	0.368321	1.52982	0.466682	0.31536
ADPGK	Q9BRR6	7856500	5743300	6658800	10492000	7935600	2605257	7391400	6771300	4090400	7435000	3	1	300nM	1	0.731025	0.847553	1.33545	1.01007	0.331605	0.940801	0.861872	0.520639	0.94635	6.88215	-0.461457	0.250696	0.841648	0.199683	0.0275508
ADRM1	Q16186	15004000	15197000	21889000	29490000	13225000	11445000	12876000	12249000	10952000	15515000	3	0		1	1.01286	1.45888	1.96548	0.881432	0.762797	0.858171	0.816382	0.729939	1.03406	7.10428	-0.772395	0.466459	2.18653	0.693849	0.230664
ADSL	P30566	5648500	5630200	5070500	2605257	2605257	2605257	2605257	2605257	2605257	5686500	2	6	30nM;100nM;300nM;1000nM;3000nM;10000nM	1	0.99676	0.897672	0.46123	0.46123	0.46123	0.46123	0.46123	0.46123	1.00673	7.85748	-0.892285	0.598755	3.86399	1.15291	0.443079
ADSS	P30520	12413000	8852300	2605257	2605257	3582200	2605257	2605257	2909800	2605257	10611000	3	5	10nM;30nM;300nM;1000nM;10000nM	1	0.713148	0.209881	0.209881	0.288585	0.209881	0.209881	0.234416	0.209881	0.85483	8.46966	-1.29377	0.597121	3.93438	1.1692	0.603304
AFG3L2	Q9Y4W6;Q01484	14506000	15739000	16155000	18745000	14754000	13220000	13310000	14966000	12720000	14633000	16	0		1	1.085	1.11368	1.29222	1.0171	0.911347	0.917551	1.03171	0.876879	1.00875	7.02714	-0.268806	0.50012	2.50166	0.792181	0.029382
AGK	Q53H12	72042000	70428000	76003000	84088000	78258000	61334000	79309000	72676000	61368000	64903000	20	0		1	0.977596	1.05498	1.16721	1.08628	0.851364	1.10087	1.0088	0.851836	0.900905	5.35816	-0.243365	0.372913	1.48864	0.451401	0.00963496
AGPAT1	Q99943	2605257	6760600	8049000	7477700	5351300	6736800	4905600	6822700	6217900	4550700	3	1	DMSO	1	2.59498	3.08952	2.87024	2.05404	2.58585	1.88296	2.61882	2.38667	1.74674	9.17192	2.74881e-07	0.52926	2.96206	0.924818	0
AGPAT2	O15120	28840000	30850000	21407000	22828000	30127000	28238000	24604000	33347000	28410000	25819000	5	0		1	1.06969	0.742268	0.79154	1.04463	0.979126	0.853121	1.15628	0.98509	0.89525	7.24207	0.172148	0.0964601	0.270972	0.0122985	0
AGPAT5	Q9NUQ2	78733000	79548000	107290000	108240000	94604000	90995000	92459000	100550000	91813000	89933000	10	0		1	1.01035	1.36271	1.37477	1.20158	1.15574	1.17434	1.2771	1.16613	1.14225	8.32421	0.288757	0.569803	3.44035	1.05048	0.0515893
AGPAT6	Q86UL3	19225000	23359000	26467000	34257000	22976000	21424000	22695000	21611000	23774000	21748000	11	0		1	1.21503	1.3767	1.7819	1.19511	1.11438	1.18049	1.12411	1.23662	1.13124	7.0726	-0.283881	0.144654	0.450166	0.0566717	0.000674916
AGPS	O00116	200140000	152910000	198980000	231250000	230400000	139310000	217190000	156370000	148590000	144550000	31	0		1	0.764015	0.994204	1.15544	1.15119	0.696063	1.08519	0.781303	0.74243	0.722244	5.62878	-0.407018	0.359165	1.4012	0.418571	0.0481256
AHCTF1	Q8WYP5	13386000	15498000	15860000	21014000	14856000	14758000	16390000	16357000	11150000	13091000	10	0		1	1.15778	1.18482	1.56985	1.10982	1.1025	1.22441	1.22195	0.83296	0.977962	5.28064	-0.424924	0.385641	1.58883	0.488367	0.0627609
AHCY	P23526	25973000	21228000	28882000	2605257	2605257	2605257	2605257	2605257	3859100	72582000	10	5	30nM;100nM;300nM;1000nM;3000nM	1	0.81731	1.112	0.100306	0.100306	0.100306	0.100306	0.100306	0.148581	2.79452	4.75371	3.02472	0.764528	8.19466	1.9029	1.41335	up
AHSA1	O95433	6877900	6198800	7145300	2605257	4611700	5361000	4449800	2605257	7111700	6973900	7	2	30nM;3000nM	1	0.901263	1.03888	0.378787	0.67051	0.779453	0.646971	0.378787	1.03399	1.01396	5.14587	0.551367	0.23158	0.780604	0.175735	0.0337328
AIFM1	O95831	28258000	32785000	36197000	38503000	34372000	33557000	29266000	34838000	31080000	35286000	11	0		1	1.1602	1.28095	1.36255	1.21636	1.18752	1.03567	1.23285	1.09987	1.24871	8.57709	0.0560799	0.347026	1.3836	0.411898	0
AIMP1	Q12904	54870000	59689000	61252000	72155000	50488000	51306000	54829000	57297000	50395000	52799000	19	0		1	1.08783	1.11631	1.31502	0.920139	0.935046	0.999253	1.04423	0.918444	0.962256	7.20159	-0.255078	0.488546	2.39014	0.758125	0.0228248
AIMP2	Q13155	86630000	102180000	118000000	109130000	86106000	84989000	82164000	87413000	93361000	90698000	13	0		1	1.1795	1.36211	1.25973	0.993951	0.981057	0.948447	1.00904	1.0777	1.04696	7.26066	-0.30094	0.475554	2.27502	0.722122	0.0389171
AIP	O00170	15447000	19075000	15709000	16635000	13819000	17248000	12449000	18747000	15920000	18316000	8	0		1	1.23487	1.01696	1.07691	0.894607	1.11659	0.805917	1.21363	1.03062	1.18573	5.68358	0.152435	0.179828	0.548484	0.0890445	0
AK4	P27144	4438200	5200600	5801500	2882500	3049000	2605257	2605257	2605257	2605257	4891100	5	4	300nM;1000nM;3000nM;10000nM	1	1.17178	1.30717	0.649475	0.68699	0.587008	0.587008	0.587008	0.587008	1.10205	7.74716	-0.832149	0.637486	4.45177	1.28325	0.459111
AKAP1	Q92667	12030000	12640000	12878000	14430000	12705000	10730000	11317000	14510000	12978000	11680000	7	0		1	1.05071	1.07049	1.1995	1.05611	0.891937	0.940732	1.20615	1.0788	0.970906	7.00591	-0.103536	0.0819397	0.229754	0.00620809	0	not
AKAP8	O43823	13043000	12860000	19877000	11605000	11769000	2605257	10477000	13193000	2605257	11619000	4	2	300nM;10000nM	1	0.985969	1.52396	0.889749	0.902323	0.199744	0.803266	1.0115	0.199744	0.890823	7.33522	-0.905447	0.360056	1.41335	0.423161	0.164374
AKAP8L	Q9ULX6	6918100	8468700	9959000	9538800	8156800	10779000	8124200	8021500	7897100	9910000	6	0		1	1.22414	1.43956	1.37882	1.17905	1.55809	1.17434	1.15949	1.14151	1.43247	8.56797	0.0906407	0.31846	1.21056	0.345316	0
AKAP9	Q99996	12598000	12345000	2605257	2605257	14914000	2605257	2605257	2605257	15076000	2605257	2	6	10nM;30nM;300nM;1000nM;3000nM;30000nM	1	0.979917	0.206799	0.206799	1.18384	0.206799	0.206799	0.206799	1.1967	0.206799	8.31101	-1.08838	0.240888	0.813004	0.188416	0.0838908
ALDH1B1	P30837;P00352;P47895;P05091;O94788	5322200	6844200	7340000	2605257	5809800	6126400	5996300	5317600	5240900	7126500	6	1	30nM	1	1.28597	1.37913	0.489508	1.09162	1.1511	1.12666	0.999136	0.984724	1.33901	7.86495	-0.315033	0.119166	0.338451	0.0260603	0.000218375
ALDH3A2	P51648;P30838;P48448	107780000	107300000	136100000	147150000	127600000	115170000	117950000	132420000	116620000	101690000	17	0		1	0.995546	1.26276	1.36528	1.18389	1.06857	1.09436	1.22861	1.08202	0.943496	4.90147	-0.298512	0.229853	0.789598	0.179248	0.00657301
ALDOA	P04075;P09972;P05062	36194000	39879000	63098000	25230000	2605257	5450300	4384300	9726000	29211000	114970000	18	1	100nM	1	1.10181	1.74333	0.697077	0.0719804	0.150586	0.121133	0.268719	0.807067	3.17649	4.76301	2.391	0.691294	5.62465	1.51048	1.04777	up
ALG1	Q9BT22	37339000	43199000	28118000	32365000	45208000	39589000	41261000	46705000	42874000	38655000	8	0		1	1.15694	0.753046	0.866788	1.21074	1.06026	1.10504	1.25084	1.14824	1.03524	7.26858	0.297391	0.400261	1.67019	0.517861	0.0254877
ALG10	Q5BKT4	33871000	41332000	36653000	24331000	40839000	47309000	41228000	39037000	40589000	36694000	10	0		1	1.22028	1.08214	0.718343	1.20572	1.39674	1.21721	1.15252	1.19834	1.08335	7.10473	0.273026	0.344732	1.32487	0.389501	0.0130883
ALG11	Q2TAA5	2605257	2605257	2605257	2605257	2605257	7713700	7478100	2605257	8694800	2605257	3	7	DMSO;3nM;10nM;30nM;100nM;3000nM;30000nM	1	1	1	1	1	2.96082	2.87039	1	3.33741	1	6.81875	1.17539	0.422304	1.85012	0.581369	0.28221
ALG3	Q92685	47157000	59299000	67535000	76077000	67100000	63138000	60071000	65196000	53539000	46718000	3	0		1	1.25748	1.43213	1.61327	1.42291	1.33889	1.27385	1.38253	1.13534	0.990691	4.84252	-0.493332	0.328446	1.30003	0.379964	0.0645455
ALG6	Q9Y672	15026000	18700000	22445000	32346000	23078000	18771000	21153000	18824000	16982000	14732000	5	0		1	1.24451	1.49374	2.15267	1.53587	1.24923	1.40776	1.25276	1.13017	0.980434	5.53957	-0.599774	0.210429	0.701729	0.145272	0.0314257
ALG8	Q9BVK2	46425000	70536000	2605257	2605257	59619000	61219000	49690000	65981000	47540000	41753000	2	2	10nM;30nM	1	1.51935	0.0561175	0.0561175	1.2842	1.31866	1.07033	1.42124	1.02402	0.899365	7.19829	1.05169	0.245701	0.816198	0.18967	0.0820669
ALYREF	Q86V81	11158000	9082300	22839000	10122000	13006000	10503000	10714000	23290000	19677000	14087000	3	0		1	0.813972	2.04687	0.907152	1.16562	0.941298	0.960208	2.08729	1.76349	1.2625	5.79044	0.576836	0.333096	1.2659	0.366799	0.0811885
AMFR	Q9UKV5	6935700	7999000	10408000	9389400	9862900	7288400	8350400	8733100	6613300	7478500	7	0		1	1.15331	1.50064	1.35378	1.42205	1.05085	1.20397	1.25915	0.953516	1.07826	6.75097	-0.261714	0.216848	0.724688	0.154067	0.00277475
ANAPC2	Q9UJX6	6650500	6606500	9234100	4839900	6186200	6074100	6405000	2605257	2605257	4984800	5	2	3000nM;10000nM	1	0.993384	1.38848	0.72775	0.930186	0.91333	0.963085	0.391739	0.391739	0.749538	5.78801	-0.971825	0.596253	3.70402	1.11513	0.463572
ANAPC7	Q9UJX3	10224000	11651000	5989100	2605257	11734000	9964800	12086000	12882000	10397000	10293000	8	1	30nM	1	1.13957	0.585788	0.254818	1.14769	0.974648	1.18212	1.25998	1.01692	1.00675	7.16255	0.670414	0.336334	1.26945	0.36817	0.10126
ANKRD13A	Q8IZ07	4766000	5475300	2605257	9725400	4224400	2605257	4584200	2605257	2605257	2605257	2	5	10nM;300nM;3000nM;10000nM;30000nM	1	1.14883	0.546634	2.04058	0.886362	0.546634	0.961855	0.546634	0.546634	0.546634	7.011	-0.914312	0.340738	1.29334	0.377388	0.147528
ANKRD28	O15084	32678000	39433000	36452000	40951000	38165000	39708000	37395000	42043000	34504000	36162000	21	0		1	1.20671	1.11549	1.25317	1.16791	1.21513	1.14435	1.28658	1.05588	1.10662	5.19499	-0.134709	0.171295	0.572152	0.097361	0	not
ANKRD44	Q8N8A2	11119000	13046000	11967000	12645000	12334000	13083000	12201000	14969000	12824000	12023000	20	0		1	1.17331	1.07627	1.13724	1.10927	1.17663	1.09731	1.34625	1.15334	1.0813	5.86961	0.0920802	0.183085	0.603654	0.108674	0	not
ANKRD52	Q8NB46	6726800	5455000	2605257	2605257	5245300	5914100	6716300	5439200	6826700	4375400	5	2	10nM;30nM	1	0.810935	0.387295	0.387295	0.779762	0.879185	0.998439	0.808587	1.01485	0.650443	7.04767	0.610398	0.184359	0.579976	0.100146	0.0211882
ANO6	Q4KMQ2	8823700	7396900	2605257	2605257	10460000	2605257	8014300	2605257	2605257	7869400	2	5	10nM;30nM;300nM;3000nM;10000nM	1	0.838299	0.295257	0.295257	1.18544	0.295257	0.90827	0.295257	0.295257	0.891848	8.49479	-0.591374	0.185801	0.604008	0.108802	0.0220877
ANXA2;ANXA2P2	P07355;A6NMY6	2605257	2803400	50229000	2605257	2605257	2605257	2605257	14280000	6244100	2605257	12	6	DMSO;30nM;100nM;300nM;1000nM;30000nM	1	1.07606	19.2799	1	1	1	1	5.48123	2.39673	1	7.64924	-2.25943	0.162163	0.491071	0.0696577	0.0461921
AP1G2	O75843	5234700	10495000	9368400	11612000	4016300	5830800	4819900	7205500	7204200	4791400	3	0		1	2.00489	1.78967	2.21827	0.767245	1.11387	0.92076	1.37649	1.37624	0.915315	7.2601	-0.7841	0.451525	2.06752	0.654972	0.221253
AP1S1	P61966	16145000	15789000	15511000	2605257	13271000	13412000	16675000	15376000	15302000	16569000	2	1	30nM	1	0.97795	0.960731	0.161366	0.821988	0.830722	1.03283	0.952369	0.947786	1.02626	6.4977	0.416051	0.139925	0.416645	0.0466573	0.00317603
AP5Z1	O43299	7771500	10111000	8463300	11086000	10606000	8124400	8963700	11771000	9910200	8559700	9	0		1	1.30104	1.08902	1.42649	1.36473	1.04541	1.15341	1.51464	1.2752	1.10142	10.5229	1.92529e-08	0.209052	0.697245	0.143563	0
APOB	P04114	22789000	30639000	40756000	42825000	27390000	29620000	22053000	32457000	26969000	23131000	6	0		1	1.34446	1.78841	1.8792	1.2019	1.29975	0.967704	1.42424	1.18342	1.01501	7.17359	-0.435087	0.232352	0.784884	0.177406	0.0210021
APOBEC3C	Q9NRW3	11944000	5288400	2605257	2605257	9336100	13777000	9780400	8333700	12912000	11019000	2	2	10nM;30nM	1	0.442766	0.218123	0.218123	0.781656	1.15347	0.818855	0.697731	1.08104	0.922555	7.09933	1.32307	0.42945	1.8953	0.596947	0.31425
APOL2	Q9BQE5	3645900	4005700	4872600	6279800	3278800	3496000	3550100	3638400	3278800	3573800	5	0		1	1.09869	1.33646	1.72243	0.899312	0.958885	0.973724	0.997943	0.899312	0.980224	7.17541	-0.495376	0.442254	1.98738	0.628234	0.110938
APOL3	O95236	5180200	6475900	9738400	6738500	5806800	5172000	5614100	5662000	6000300	5583000	7	0		1	1.25013	1.87993	1.30082	1.12096	0.998417	1.08376	1.09301	1.15831	1.07776	7.51806	-0.442661	0.233126	0.773376	0.172917	0.0212138
APOOL	Q6UXV4	17523000	22188000	24098000	30123000	23762000	24704000	18356000	26692000	21635000	22995000	7	0		1	1.26622	1.37522	1.71905	1.35605	1.4098	1.04754	1.52326	1.23466	1.31228	8.64185	0.119494	0.317338	1.22094	0.349356	0
APRT	P07741	6279300	6231600	2605257	2605257	2605257	2605257	2605257	2605257	2605257	6848500	2	7	10nM;30nM;100nM;300nM;1000nM;3000nM;10000nM	1	0.992404	0.414896	0.414896	0.414896	0.414896	0.414896	0.414896	0.414896	1.09065	8.27513	-1.02611	0.495699	2.59008	0.818629	0.357763
ARCN1	P48444	18011000	16965000	18738000	23380000	15940000	13082000	14568000	15414000	13764000	15364000	17	0		1	0.941924	1.04036	1.2981	0.885015	0.726334	0.808839	0.85581	0.7642	0.853034	7.03761	-0.430058	0.647774	4.60601	1.31545	0.180088
ARFGEF1	Q9Y6D6	99651000	108970000	123860000	137760000	119380000	120080000	114720000	128010000	117750000	102850000	66	0		1	1.09352	1.24294	1.38242	1.19798	1.20501	1.15122	1.28458	1.18162	1.0321	4.78898	-0.233469	0.171169	0.59244	0.104617	0.000562658
ARFGEF2	Q9Y6D5;Q99418;Q9UIA0;Q15438;O43739	329360000	426490000	397570000	420180000	433620000	440370000	409070000	475170000	414240000	381980000	67	0		1	1.29491	1.2071	1.27575	1.31655	1.33705	1.24201	1.44271	1.25771	1.15976	10.1418	0.03837	0.574667	3.56182	1.08065	0
ARL1	P40616	28977000	19638000	2605257	2605257	26827000	30592000	27363000	18180000	29138000	23397000	4	2	10nM;30nM	1	0.67771	0.0899078	0.0899078	0.925803	1.05573	0.944301	0.627394	1.00556	0.807433	7.22091	1.33895	0.335333	1.2758	0.370621	0.195688
ARL2	P36404	9738500	8790700	13833000	7141300	12881000	7256700	11133000	7499000	7336900	6032800	5	0		1	0.902675	1.42044	0.733306	1.32269	0.745156	1.14319	0.770036	0.753391	0.619479	5.63544	-0.577633	0.333661	1.25214	0.361472	0.0801083
ARL6IP5	O75915	41906000	25594000	35873000	39934000	52319000	19333000	47218000	23209000	23880000	25389000	5	0		1	0.610748	0.856035	0.952942	1.24848	0.461342	1.12676	0.553835	0.569847	0.605856	5.68903	-0.62037	0.310833	1.13089	0.314129	0.0768577
ARL6IP6	Q8N6S5	16795000	21878000	24728000	20738000	21310000	24702000	16648000	29954000	25191000	20170000	5	0		1	1.30265	1.47234	1.23477	1.26883	1.47079	0.991247	1.78351	1.49991	1.20095	5.76078	0.221362	0.224226	0.76548	0.169845	0.00106687
ARL8B	Q9NVJ2	10013000	7943100	11195000	10987000	9220200	3549300	7384000	6929400	5548500	8574300	3	0		1	0.793279	1.11805	1.09727	0.920823	0.354469	0.737441	0.69204	0.55413	0.856317	6.95005	-0.65517	0.588294	3.59635	1.0891	0.296823
ARMC10	Q8N2F6	7106500	4926100	2605257	2605257	6677100	4989700	7111600	2605257	5060300	6452800	3	3	10nM;30nM;3000nM	1	0.693182	0.366602	0.366602	0.939576	0.702132	1.00072	0.366602	0.712066	0.908014	7.26693	0.53092	0.0643651	0.199887	0.00305937	2.30179e-05
ARMC6	Q6NXE6	22932000	31303000	27837000	29528000	26123000	27622000	27223000	28243000	27783000	24562000	15	0		1	1.36504	1.21389	1.28763	1.13915	1.20452	1.18712	1.2316	1.21154	1.07108	10.5229	1.12185e-07	0.423061	1.91145	0.602478	0
ARMC8	Q8IUR7	10836000	10971000	13572000	16712000	10628000	10375000	9931600	11724000	9944800	9385200	10	0		1	1.01246	1.25249	1.54227	0.980805	0.957457	0.916537	1.08195	0.917756	0.866113	7.09057	-0.383274	0.38504	1.57252	0.482401	0.0488154
ARMCX3	Q9UH62	9978400	10348000	13356000	14571000	14486000	8692500	10459000	9910300	11553000	12208000	4	0		1	1.03704	1.33849	1.46025	1.45174	0.871132	1.04816	0.993175	1.1578	1.22344	6.77382	-0.29661	0.23544	0.783996	0.177059	0.00628969
ARPC1B	O15143	3972400	3936800	2605257	2605257	2605257	2605257	2605257	2605257	2605257	3831800	2	7	10nM;30nM;100nM;300nM;1000nM;3000nM;10000nM	1	0.991038	0.65584	0.65584	0.65584	0.65584	0.65584	0.65584	0.65584	0.964606	8.27242	-0.527614	0.633705	4.5339	1.30049	0.257772
ARPC3	O15145	7428700	7384600	8129900	2605257	2605257	2605257	2605257	2605257	2605257	10009000	4	6	30nM;100nM;300nM;1000nM;3000nM;10000nM	1	0.994064	1.09439	0.350702	0.350702	0.350702	0.350702	0.350702	0.350702	1.34734	7.77219	-1.12674	0.411091	1.80333	0.565082	0.265776
ARPC4	P59998	17617000	17609000	17072000	10845000	8224200	6625700	7097400	7551100	7404100	19312000	5	0		1	0.999546	0.969064	0.615599	0.466833	0.376097	0.402872	0.428626	0.420282	1.09621	7.70908	-0.949321	0.521041	2.81071	0.882567	0.360548
ARV1	Q9H2C2	13618000	13387000	17494000	14180000	15496000	12377000	13859000	16555000	17394000	16273000	3	0		1	0.983037	1.28462	1.04127	1.13791	0.908871	1.0177	1.21567	1.27728	1.19496	5.68954	0.218347	0.404743	1.71889	0.535281	0.00700265
ASMTL	O95671	7161200	8266700	8194200	7769100	4949600	5465900	5247700	6117700	5253300	8348500	4	0		1	1.15437	1.14425	1.08489	0.691169	0.763266	0.732796	0.854284	0.733578	1.1658	7.36938	-0.45551	0.50519	2.5786	0.81522	0.124369
ASNA1	O43681	5591300	6266100	5944400	5999700	3856500	4337800	2605257	4716100	2605257	5520900	5	2	1000nM;10000nM	1	1.12069	1.06315	1.07304	0.689732	0.775812	0.465948	0.843471	0.465948	0.987409	7.2636	-0.625736	0.577039	3.44982	1.05286	0.269998
ATAD1	Q8NBU5	9856800	9741900	12062000	12773000	14351000	8589400	10700000	10866000	7677600	8774500	5	0		1	0.988343	1.22372	1.29586	1.45595	0.871419	1.08555	1.10239	0.778914	0.890198	6.71251	-0.36391	0.374873	1.50925	0.459063	0.0404879
ATAD3A	Q9NVI7;Q5T2N8	123490000	137260000	149780000	160870000	139880000	137370000	132920000	134990000	129490000	126290000	34	0		1	1.11151	1.21289	1.3027	1.13272	1.1124	1.07636	1.09312	1.04859	1.02267	6.60549	-0.160671	0.204363	0.684086	0.138563	0	not
ATAD3B	Q5T9A4	43216000	40915000	25143000	25482000	40558000	44313000	43029000	45472000	43043000	40877000	25	0		1	0.946756	0.581798	0.589643	0.938495	1.02538	0.995673	1.0522	0.995997	0.945877	7.08038	0.452227	0.382481	1.55885	0.47738	0.0697541
ATG2A	Q2TAZ0	5516500	2605257	2605257	2605257	4809200	5019000	6957300	5145000	2605257	4998800	2	4	3nM;10nM;30nM;10000nM	1	0.472266	0.472266	0.472266	0.871785	0.909816	1.26118	0.932657	0.472266	0.906154	7.24133	0.749793	0.245738	0.822557	0.192169	0.0586527
ATL3	Q6DD88	9030000	2605257	2605257	2605257	6071900	5358400	7186100	2605257	5384400	6447400	4	4	3nM;10nM;30nM;3000nM	1	0.288511	0.288511	0.288511	0.672414	0.5934	0.795803	0.288511	0.596279	0.713998	7.25716	0.719588	0.0174258	0.0869824	0	0
ATM	Q13315	50561000	61407000	63279000	67834000	60913000	64688000	56574000	67409000	59325000	53605000	84	0		1	1.21451	1.25154	1.34163	1.20474	1.27941	1.11893	1.33322	1.17334	1.0602	4.90419	-0.215217	0.173441	0.600378	0.107486	0.000246184
ATP13A1	Q9HD20	21615000	22802000	20600000	20826000	21780000	20761000	20065000	22675000	18762000	23317000	13	0		1	1.05492	0.953042	0.963498	1.00763	0.96049	0.928291	1.04904	0.868008	1.07874	4.31251	0.14639	0.252436	0.858399	0.20629	0	not
ATP1A1	P05023;P20648	56042000	60840000	63159000	75876000	56513000	49146000	49006000	59004000	50870000	55076000	35	0		1	1.08561	1.12699	1.35391	1.0084	0.876949	0.874451	1.05285	0.907712	0.982763	7.03594	-0.311452	0.485021	2.35536	0.74734	0.0450057
ATP1A3	P13637	6676700	7505800	8658000	12408000	8521300	6522300	6704100	6534000	6729900	6102300	21	0		1	1.12418	1.29675	1.8584	1.27627	0.976875	1.0041	0.978627	1.00797	0.913969	6.85656	-0.504415	0.36439	1.44598	0.435448	0.0778239
ATP1B3	P54709	8388700	8846000	8264000	8653300	6782900	5661000	6372000	5212500	5634500	5154100	3	0		1	1.05451	0.985135	1.03154	0.808576	0.674836	0.759593	0.621372	0.671677	0.61441	7.06147	-0.616263	0.939675	39.2097	3.74879	0.824947
ATP2A2	P16615	714440000	734490000	834860000	1010300000	791440000	729100000	793250000	781650000	741770000	707130000	46	0		1	1.02806	1.16855	1.41411	1.10778	1.02052	1.11031	1.09407	1.03825	0.989768	7.01648	-0.17103	0.130931	0.398986	0.0416423	0
ATP2A3	Q93084	59351000	57829000	68270000	84625000	66048000	61999000	61940000	65723000	58993000	56992000	34	0		1	0.974356	1.15028	1.42584	1.11284	1.04462	1.04362	1.10736	0.993968	0.960253	6.95364	-0.179922	0.131791	0.397458	0.0412176	0
ATP2B1	P20020;P23634;Q01814	9008600	9117900	2605257	12118000	8717300	8648400	10434000	8688100	11649000	10282000	11	1	10nM	1	1.01213	0.289197	1.34516	0.967664	0.960016	1.15823	0.964423	1.2931	1.14135	7.72541	0.651493	0.325042	1.20403	0.34277	0.0903623
ATP2C1	P98194	18774000	19156000	21779000	29892000	17729000	16549000	14993000	22421000	17652000	18709000	6	0		1	1.02035	1.16006	1.5922	0.944338	0.881485	0.798604	1.19426	0.940236	0.996538	7.1299	-0.360069	0.280647	0.977741	0.253576	0.0196622
ATP5A1	P25705	1141300000	978280000	1161100000	1252900000	1248600000	949170000	1175500000	928060000	956250000	990390000	42	0		1	0.857163	1.01735	1.09778	1.09402	0.831657	1.02997	0.81316	0.83786	0.867774	5.75416	-0.2398	0.405646	1.70665	0.530919	0.011174
ATP5B	P06576	1274000000	1113500000	1396000000	1780200000	1456600000	1022000000	1365600000	1053700000	984440000	986680000	24	0		1	0.874019	1.09576	1.39733	1.14333	0.802198	1.0719	0.82708	0.772716	0.774474	6.77318	-0.400331	0.416503	1.78619	0.559075	0.0636258
ATP5C1	P36542	148930000	130440000	225320000	180310000	162520000	138020000	156330000	131680000	150910000	133880000	14	0		1	0.875848	1.51293	1.2107	1.09125	0.926744	1.04969	0.884174	1.01329	0.898946	6.97006	-0.316575	0.23167	0.76209	0.168527	0.00760369
ATP5D	P30049	101220000	94637000	159160000	215650000	146920000	83712000	124340000	100030000	87559000	102200000	3	0		1	0.934963	1.57242	2.13051	1.45149	0.82703	1.22841	0.988243	0.865037	1.00968	6.83815	-0.61317	0.282984	0.999233	0.262101	0.062228
ATP5E;ATP5EP2	P56381;Q5VTU8	111770000	105420000	120070000	140200000	132310000	89183000	111160000	127200000	84668000	103300000	3	0		1	0.943187	1.07426	1.25436	1.18377	0.797915	0.994542	1.13805	0.75752	0.924219	6.78573	-0.258431	0.299228	1.06909	0.289762	0.00690009
ATP5F1	P24539	220260000	186440000	211840000	235760000	248880000	189220000	232040000	201040000	203440000	191190000	12	0		1	0.846454	0.961772	1.07037	1.12994	0.859076	1.05348	0.912739	0.923636	0.86802	5.61188	-0.137527	0.186786	0.574674	0.0982567	0	not
ATP5H	O75947	155960000	120040000	136730000	127920000	178400000	123090000	150820000	151610000	122650000	145490000	12	0		1	0.769685	0.876699	0.82021	1.14388	0.789241	0.967043	0.972108	0.78642	0.932867	7.39276	0.136809	0.0621885	0.170859	0.00107994	0
ATP5I	P56385	154710000	154970000	292190000	326850000	187450000	122060000	174380000	157040000	108420000	173120000	6	0		1	1.00168	1.88863	2.11266	1.21162	0.78896	1.12714	1.01506	0.700795	1.119	7.01877	-0.757753	0.337508	1.28147	0.372811	0.119478
ATP5J	P18859	102580000	78021000	45922000	25068000	101850000	78298000	100600000	110960000	82037000	98447000	6	0		1	0.760587	0.44767	0.244375	0.992884	0.763287	0.980698	1.08169	0.799737	0.959709	7.20565	0.782004	0.335044	1.27577	0.370613	0.123109
ATP5J2	P56134	67477000	45020000	67577000	93495000	60051000	52581000	50184000	58531000	47514000	44815000	5	0		1	0.66719	1.00148	1.38558	0.889948	0.779243	0.74372	0.867421	0.704151	0.664152	7.00139	-0.436568	0.348321	1.33661	0.393993	0.0526081
ATP5L	O75964;Q7Z4Y8	185830000	120800000	167270000	130840000	177770000	146060000	185280000	131620000	144200000	117890000	6	0		1	0.650057	0.900124	0.704084	0.956627	0.785987	0.99704	0.708282	0.775978	0.634397	5.64044	-0.250211	0.254639	0.86516	0.208961	0.0035669
ATP5O	P48047	295880000	253890000	362970000	490690000	337400000	238870000	283020000	302600000	229130000	274400000	12	0		1	0.858084	1.22675	1.65841	1.14033	0.807321	0.956536	1.02271	0.774402	0.927403	6.92179	-0.4543	0.306262	1.10757	0.30495	0.0430903
ATP5SL	Q9NW81	4698800	5526700	5409800	5186700	4400900	4633700	3915500	4931500	4137800	3447900	2	0		1	1.17619	1.15132	1.10384	0.936601	0.986145	0.833298	1.04952	0.880608	0.733783	7.14328	-0.362615	0.542565	2.96526	0.925698	0.086063
ATP6V0A2	Q9Y487	6515800	6794200	9354800	13074000	8730300	8486100	7644600	6546700	6473400	7309800	4	0		1	1.04273	1.43571	2.00651	1.33987	1.30239	1.17324	1.00474	0.993493	1.12186	6.29283	-0.466058	0.202989	0.657205	0.128437	0.0167341
ATP6V0D1	P61421	11762000	12165000	16057000	23506000	15156000	14513000	12104000	15069000	11560000	13568000	4	0		1	1.03426	1.36516	1.99847	1.28856	1.23389	1.02908	1.28116	0.982826	1.15355	6.71164	-0.342344	0.104975	0.311114	0.0199717	0.000213247
ATP6V1A	P38606	11876000	10167000	13192000	9037600	5708300	6050600	7316300	5580300	7527300	13968000	12	0		1	0.856096	1.11081	0.760997	0.480658	0.509481	0.616058	0.46988	0.633825	1.17615	7.56493	-0.627058	0.3711	1.52196	0.463774	0.117617
ATP6V1B2	P21281	9577600	8538600	7929700	2605257	2605257	2605257	2605257	2605257	7862500	9269900	2	5	30nM;100nM;300nM;1000nM;3000nM	1	0.891518	0.827942	0.272016	0.272016	0.272016	0.272016	0.272016	0.820926	0.967873	7.88067	-1.03897	0.435468	2.01008	0.635854	0.280726
ATP6V1H	Q9UI12	74766000	76612000	92934000	108660000	81165000	75182000	75508000	81247000	77773000	66913000	11	0		1	1.02469	1.243	1.45333	1.08559	1.00556	1.00992	1.08668	1.04022	0.894966	7.0264	-0.266449	0.270911	0.947208	0.241462	0.00612401
ATR	Q13535	105550000	131590000	121420000	137690000	126710000	140640000	125570000	148690000	134550000	121120000	84	0		1	1.24671	1.15036	1.3045	1.20047	1.33245	1.18967	1.40872	1.27475	1.14751	9.55858	0.0737781	0.492455	2.55661	0.808674	0
ATRIP	Q8WXE1	8313200	9962400	2605257	2605257	8069600	8569500	8076600	2605257	8252400	6485100	3	3	10nM;30nM;3000nM	1	1.19838	0.313388	0.313388	0.970697	1.03083	0.971539	0.313388	0.992686	0.780097	8.34342	-0.653643	0.224655	0.740657	0.160222	0.0400327
ATXN10	Q9UBB4	29590000	35095000	36460000	46315000	27924000	32359000	26164000	35998000	28385000	31760000	16	0		1	1.18604	1.23217	1.56522	0.943697	1.09358	0.884218	1.21656	0.959277	1.07334	7.19355	-0.321982	0.299649	1.07612	0.292542	0.0166027
AUP1	Q9Y679	63541000	77980000	89509000	95622000	69761000	82034000	77437000	75870000	76741000	72172000	17	0		1	1.22724	1.40868	1.50489	1.09789	1.29104	1.21869	1.19403	1.20774	1.13583	7.22311	-0.164637	0.0473909	0.171966	0.0011358	0
B3GAT3	O94766	2605257	7946900	8755900	2605257	2605257	6774600	2605257	10311000	2605257	2605257	3	6	DMSO;30nM;100nM;1000nM;10000nM;30000nM	1	3.05033	3.36086	1	1	2.60036	1	3.95777	1	1	5.10609	-1.17384	0.151877	0.456288	0.0585652	0.0258274
BAG2	O95816	8112700	9319100	10725000	9581900	10517000	10410000	8375500	10835000	9725900	11062000	5	0		1	1.14871	1.322	1.1811	1.29636	1.28317	1.03239	1.33556	1.19885	1.36354	8.55194	0.119011	0.422824	1.89466	0.596727	0
BAG6	P46379	10791000	11204000	11188000	12670000	10074000	8306900	9923800	11237000	9846900	10800000	8	0		1	1.03827	1.03679	1.17413	0.933556	0.769799	0.919637	1.04133	0.91251	1.00083	7.15984	-0.208669	0.405606	1.70882	0.531694	0.00532036
BAK1	Q16611	8501000	2605257	9094500	9718500	9755600	2605257	2605257	2605257	2605257	5035600	2	5	3nM;300nM;1000nM;3000nM;10000nM	1	0.306465	1.06982	1.14322	1.14758	0.306465	0.306465	0.306465	0.306465	0.592354	6.73708	-1.39595	0.585828	3.55133	1.07807	0.584627
BAX	Q07812	2605257	18709000	2605257	2605257	2605257	15232000	2605257	2605257	14240000	12830000	3	6	DMSO;10nM;30nM;100nM;1000nM;3000nM	1	7.18125	1	1	1	5.84664	1	1	5.46587	4.92466	5.22278	1.09875	0.213325	0.678373	0.136401	0.0602668
BCAP31	P51572	30550000	21752000	31196000	29383000	32607000	18236000	32419000	22129000	23062000	23887000	11	0		1	0.712013	1.02115	0.9618	1.06733	0.596923	1.06118	0.724354	0.754894	0.781899	6.797	-0.264697	0.265109	0.905436	0.224898	0.00534601
BCKDHA	P12694	2605257	8451000	9067200	2605257	9923100	8560500	6582100	2605257	5714400	7825100	6	3	DMSO;30nM;3000nM	1	3.24383	3.48035	1	3.80888	3.28586	2.52647	1	2.19341	3.00358	5.97871	-0.467164	0.0417231	0.125275	4.32337e-06	0
BCKDHB	P21953	32407000	28548000	25354000	20864000	30067000	27546000	27558000	27537000	33448000	32093000	6	0		1	0.880921	0.782362	0.643812	0.927793	0.850002	0.850372	0.849724	1.03212	0.990311	5.31091	0.282801	0.33747	1.31054	0.384003	0.0147503
BDH1	Q02338	98211000	95404000	98052000	127420000	98846000	95793000	104900000	97028000	88445000	82526000	14	0		1	0.971419	0.998381	1.29741	1.00647	0.97538	1.06811	0.987955	0.900561	0.840293	5.09148	-0.334176	0.374125	1.49932	0.455377	0.0316604
BET1	O15155	12028000	10782000	2605257	2605257	13260000	12433000	14232000	9051700	11010000	12757000	2	2	10nM;30nM	1	0.896408	0.216599	0.216599	1.10243	1.03367	1.18324	0.752552	0.915364	1.06061	7.23062	1.02755	0.367472	1.46314	0.441879	0.19248
BLMH	Q13867	2605257	7681800	52577000	2605257	2605257	2605257	2605257	28517000	15053000	2605257	7	6	DMSO;30nM;100nM;300nM;1000nM;30000nM	1	2.94858	20.1811	1	1	1	1	10.9459	5.77793	1	7.6717	-1.63972	0.10647	0.307956	0.0193112	0.00993862
BNIP1	Q12981	6054200	7031300	8049800	11710000	7297900	6354200	6177400	8344200	6930300	6913200	3	0		1	1.16139	1.32962	1.93419	1.20543	1.04955	1.02035	1.37825	1.14471	1.14188	7.05629	-0.315675	0.113528	0.337954	0.0259439	0.00021965
BOLA2	Q9H3K6	17903000	24031000	27539000	28792000	20001000	27035000	18782000	23218000	20728000	19166000	4	0		1	1.34229	1.53823	1.60822	1.11719	1.51008	1.0491	1.29688	1.15779	1.07055	6.25686	-0.276944	0.209654	0.69817	0.143915	0.00335306
BRAT1	Q6PJG6	131400000	146920000	156740000	182840000	146590000	149700000	156570000	161300000	145670000	132560000	28	0		1	1.11811	1.19285	1.39148	1.1156	1.13927	1.19155	1.22755	1.1086	1.00883	4.95006	-0.229045	0.202993	0.692422	0.141727	0.00096021
BRI3BP	Q8WY22;REV__Q96PE2	66682000	85288000	94439000	131410000	82970000	94287000	69284000	88920000	87467000	84302000	4	0		1	1.27903	1.41626	1.9707	1.24426	1.41398	1.03902	1.33349	1.3117	1.26424	7.11906	-0.241117	0.0404882	0.133964	4.7926e-05	0
BSG	P35613	18462000	13452000	12383000	7891700	13955000	9078000	11934000	12025000	11460000	18202000	6	0		1	0.728632	0.670729	0.427456	0.755877	0.491713	0.646409	0.651338	0.620734	0.985917	4.75658	0.628956	0.277832	1.05239	0.283159	0.0701929
BST2	Q10589	8220800	2605257	2605257	2605257	10655000	8074100	12554000	2605257	9043300	7888600	2	4	3nM;10nM;30nM;3000nM	1	0.31691	0.31691	0.31691	1.2961	0.982155	1.5271	0.31691	1.10005	0.95959	7.28927	1.38494	0.353117	1.36579	0.405128	0.218804
BTAF1	O14981	19511000	18802000	22236000	27326000	22033000	17033000	20247000	19112000	17067000	15800000	25	0		1	0.963662	1.13966	1.40054	1.12926	0.872995	1.03772	0.97955	0.874737	0.8098	6.82228	-0.330554	0.407935	1.72929	0.53898	0.0372058
BTK	Q06187	6151400	5679400	3265800	2605257	2605257	2605257	3072700	2605257	2605257	2605257	3	6	30nM;100nM;300nM;3000nM;10000nM;30000nM	1	0.923269	0.530904	0.423523	0.423523	0.423523	0.499512	0.423523	0.423523	0.423523	8.24731	-1.08123	0.988389	219.85	5.93361	2.03297	down
BUB3	O43684	3657000	4841400	7093500	8887000	4227900	4052900	3369800	4341900	4128700	3889900	2	0		1	1.32387	1.9397	2.43013	1.15611	1.10826	0.921466	1.18728	1.12899	1.06369	7.09482	-0.731458	0.359688	1.42026	0.425772	0.13151
BYSL	Q13895	9774600	10904000	11658000	11101000	9760300	9504500	10720000	10417000	9042600	9824600	13	0		1	1.11554	1.19268	1.1357	0.998537	0.972367	1.09672	1.06572	0.925112	1.00512	7.26943	-0.165632	0.348665	1.34531	0.397319	0.000342621	not
BZW1	Q7L1Q6	17349000	22263000	24919000	23710000	16715000	20126000	16083000	19793000	17733000	19142000	14	0		1	1.28324	1.43634	1.36665	0.963456	1.16007	0.927027	1.14087	1.02213	1.10335	7.2776	-0.331415	0.378521	1.5332	0.467929	0.0318828
BZW2	Q9Y6E2	57260000	64590000	68374000	67479000	51628000	59466000	55742000	64447000	58983000	60240000	20	0		1	1.12801	1.1941	1.17847	0.901642	1.03853	0.973489	1.12552	1.03009	1.05204	7.33052	-0.169375	0.303503	1.09524	0.300089	0.000198684	not
C12orf57	Q99622	9151800	14433000	13165000	16177000	6908900	10462000	6215000	2605257	8300100	14259000	2	1	3000nM	1	1.57707	1.43851	1.76763	0.754923	1.14316	0.679101	0.284672	0.906936	1.55805	7.24371	-0.801728	0.360188	1.40887	0.42147	0.144538
C14orf1	Q9UKR5	11884000	6576700	9649700	2605257	12735000	6717300	10758000	8709300	7802800	7899500	4	1	30nM	1	0.553408	0.811991	0.219224	1.07161	0.565239	0.905251	0.732859	0.65658	0.664717	7.23452	0.349717	0.0426523	0.124744	3.32219e-06	0
C15orf61	A6NNL5	7639100	2605257	7921300	10710000	11556000	8676300	7743500	8204600	6701600	2605257	3	2	3nM;30000nM	1	0.341042	1.03694	1.402	1.51274	1.13578	1.01367	1.07403	0.877276	0.341042	4.70018	-1.67149	0.35461	1.38707	0.413216	0.248233
C16orf58	Q96GQ5	6760500	7274700	11268000	2605257	9182400	2605257	6541700	8821900	7171800	8251000	4	2	30nM;300nM	1	1.07606	1.66674	0.385365	1.35824	0.385365	0.967636	1.30492	1.06084	1.22047	7.80391	-0.443583	0.113272	0.319366	0.0217404	0.00116594
C19orf25	Q9UFG5	6237000	5479900	7880300	7031700	8226400	5876600	7562900	6829400	8965700	6296400	5	0		1	0.878612	1.26348	1.12742	1.31897	0.942216	1.21259	1.09498	1.4375	1.00952	8.27702	0.35678	0.309414	1.15396	0.323189	0.0256005
C19orf52	Q9BSF4	24460000	26945000	32029000	34304000	30911000	25085000	27840000	29186000	22245000	22642000	10	0		1	1.10159	1.30944	1.40245	1.26374	1.02555	1.13818	1.19321	0.909444	0.925675	5.2655	-0.385028	0.431867	1.93328	0.609925	0.0638198
C1QBP	Q07021	303990000	204440000	72807000	81811000	290990000	235890000	335080000	214060000	277510000	290770000	8	0		1	0.672522	0.239505	0.269124	0.957235	0.775979	1.10227	0.704168	0.912892	0.956512	7.23655	0.989506	0.337604	1.2929	0.377219	0.158538
C1orf112	Q9NSG2	16173000	16459000	21493000	23456000	18464000	19908000	16719000	21229000	16834000	16475000	8	0		1	1.01768	1.32894	1.45032	1.14166	1.23094	1.03376	1.31262	1.04087	1.01867	5.1489	-0.239219	0.160411	0.513184	0.0769799	0.000317639
C2orf47	Q8WWC4	28562000	30076000	38265000	28411000	30989000	27632000	31879000	27181000	31224000	27057000	6	0		1	1.05301	1.33972	0.994713	1.08497	0.967439	1.11613	0.951649	1.0932	0.947308	7.6733	-0.186452	0.168084	0.514101	0.0772876	0
C5orf51	A6NDU8	2605257	17666000	2605257	2605257	9147400	2605257	10674000	10201000	2605257	10731000	3	5	DMSO;10nM;30nM;300nM;10000nM	1	6.7809	1	1	3.51113	1	4.0971	3.91554	1	4.11898	8.2452	-0.984605	0.0375828	0.0982048	0	0
C9orf89	Q96LW7	31158000	31965000	43029000	36883000	29278000	46083000	35670000	45207000	41173000	31911000	6	0		1	1.0259	1.38099	1.18374	0.939662	1.47901	1.14481	1.4509	1.32143	1.02417	8.37233	0.280708	0.23053	0.787792	0.178542	0.00499863
C9orf91	Q5VZI3	3560800	2605257	2605257	8725300	4803900	4703200	4543700	5148500	2605257	2605257	3	4	3nM;10nM;10000nM;30000nM	1	0.731649	0.731649	2.45038	1.34911	1.32083	1.27603	1.44588	0.731649	0.731649	5.24293	-0.858776	0.187862	0.588748	0.103289	0.0351833
CACYBP	Q9HB71	14143000	2605257	11672000	2605257	2605257	2605257	2605257	2605257	2605257	12198000	2	7	3nM;30nM;100nM;300nM;1000nM;3000nM;10000nM	1	0.184208	0.825285	0.184208	0.184208	0.184208	0.184208	0.184208	0.184208	0.862476	4.74232	1.53206	0.202748	0.706201	0.14698	0.0823991
CAD	P27708;P31327	34463000	37359000	38897000	52875000	30561000	33913000	33022000	35527000	30731000	34416000	39	0		1	1.08403	1.12866	1.53425	0.886777	0.984041	0.958187	1.03087	0.89171	0.998636	7.1739	-0.343221	0.387487	1.58363	0.486468	0.0368756
CALML5	Q9NZT1	2605257	2605257	118010000	2605257	2605257	2605257	2605257	2605257	17192000	9177300	6	7	DMSO;3nM;30nM;100nM;300nM;1000nM;3000nM	1	1	45.2969	1	1	1	1	1	6.59897	3.52261	7.64181	-3.27555	0.190971	0.595265	0.105636	0.0803601
CALR	P27797	14552000	18214000	2605257	2605257	2605257	2605257	2605257	2605257	2605257	17772000	5	7	10nM;30nM;100nM;300nM;1000nM;3000nM;10000nM	1	1.25165	0.179031	0.179031	0.179031	0.179031	0.179031	0.179031	0.179031	1.22128	8.26453	-1.99748	0.517263	2.79348	0.877676	0.573117
CALU	O43852	13829000	13342000	11095000	14066000	12787000	15138000	11674000	15381000	13297000	14375000	5	0		1	0.964784	0.8023	1.01714	0.924651	1.09466	0.844168	1.11223	0.96153	1.03948	7.68539	0.145301	0.123354	0.354163	0.0298431	0	not
CAND1	Q86VP6	158310000	180380000	192200000	215740000	192560000	180300000	184860000	198660000	173460000	156820000	54	0		1	1.13941	1.21407	1.36277	1.21635	1.1389	1.16771	1.25488	1.0957	0.990588	4.99545	-0.269893	0.310473	1.19772	0.34031	0.0104523
CAND2	O75155	12369000	13630000	16365000	21741000	14273000	14059000	12877000	14083000	13422000	11790000	21	0		1	1.10195	1.32307	1.7577	1.15393	1.13663	1.04107	1.13857	1.08513	0.953189	7.04107	-0.333274	0.204069	0.661835	0.130172	0.00643219
CANX	P27824	39517000	31474000	21494000	4164900	10838000	8822400	12492000	12346000	15802000	40440000	8	0		1	0.796467	0.543918	0.105395	0.274262	0.223256	0.316117	0.312423	0.399879	1.02336	4.76156	1.40222	0.285563	1.09723	0.300872	0.162962
CAP1	Q01518	18189000	13635000	13193000	2605257	2605257	2605257	2605257	2605257	2605257	16027000	6	6	30nM;100nM;300nM;1000nM;3000nM;10000nM	1	0.749629	0.725328	0.143233	0.143233	0.143233	0.143233	0.143233	0.143233	0.881137	7.83382	-1.76984	0.577292	3.57542	1.08398	0.668377
CAPN1	P07384	22655000	22696000	35399000	27062000	21551000	20317000	21049000	22066000	17532000	23106000	13	0		1	1.00181	1.56252	1.19453	0.951269	0.8968	0.929111	0.974001	0.773869	1.01991	7.27792	-0.446656	0.379585	1.53042	0.466903	0.0664077
CAPNS1	P04632;Q96L46	8776300	11754000	14504000	7596700	8844400	2605257	6289000	7923800	7194500	9350300	4	1	300nM	1	1.33929	1.65263	0.865593	1.00776	0.296851	0.716589	0.902863	0.819765	1.0654	7.67011	-0.822827	0.470856	2.22968	0.707702	0.251867
CAPRIN1	Q14444	6676400	4691500	8261800	2605257	2605257	2605257	2605257	2605257	2605257	7911300	4	6	30nM;100nM;300nM;1000nM;3000nM;10000nM	1	0.702699	1.23746	0.390219	0.390219	0.390219	0.390219	0.390219	0.390219	1.18496	7.73208	-0.994855	0.40776	1.77151	0.553914	0.235511
CAPZA1	P52907	11905000	16143000	24829000	15056000	8649200	8585000	9187400	8520200	9549400	14002000	5	0		1	1.35598	2.08559	1.26468	0.726518	0.721126	0.771726	0.715682	0.802134	1.17614	7.4927	-0.979395	0.512258	2.62592	0.829212	0.348327
CAPZB	P47756	7989900	8763800	13905000	2605257	2605257	2605257	2605257	7182200	5755100	6283300	4	4	30nM;100nM;300nM;1000nM	1	1.09686	1.74032	0.326069	0.326069	0.326069	0.326069	0.89891	0.720297	0.786405	7.74166	-1.35213	0.608314	3.90374	1.16213	0.616968
CAT	P04040	4094200	8189300	7233100	2605257	2605257	2605257	2605257	17514000	2605257	3972000	6	5	30nM;100nM;300nM;1000nM;10000nM	1	2.00022	1.76667	0.636329	0.636329	0.636329	0.636329	4.27776	0.636329	0.970153	5.87132	0.907839	0.144022	0.421388	0.0480365	0.0160241
CBFB	Q13951	2841800	2605257	2605257	2605257	2605257	2730900	3554100	2605257	2795500	2605257	4	6	3nM;10nM;30nM;100nM;3000nM;30000nM	1	0.916763	0.916763	0.916763	0.916763	0.960975	1.25065	0.916763	0.983708	0.916763	6.50403	0.139615	0.156947	0.465441	0.0614299	0	not
CBWD1;CBWD2;CBWD5;CBWD3;CBWD6	Q9BRT8;Q8IUF1;Q5RIA9;Q5JTY5;Q4V339	6819100	6982900	2605257	2605257	2605257	2605257	6122200	2605257	2605257	8030200	2	6	10nM;30nM;100nM;300nM;3000nM;10000nM	1	1.02402	0.382053	0.382053	0.382053	0.382053	0.897802	0.382053	0.382053	1.1776	4.73816	1.12743	0.297619	1.12558	0.312039	0.145376
CCAR2	Q8N163	14535000	13670000	12227000	13261000	8733400	8143500	8766100	8402000	9181200	12389000	6	0		1	0.940488	0.841211	0.91235	0.600853	0.560268	0.603103	0.578053	0.631662	0.852356	7.26982	-0.519163	0.728213	6.89192	1.71866	0.328091
CCDC109B	Q9NWR8	12864000	11860000	23784000	13035000	12641000	11116000	10500000	10564000	12489000	11207000	5	0		1	0.921953	1.84888	1.01329	0.982665	0.864117	0.816231	0.821206	0.970849	0.871191	7.56393	-0.584961	0.306004	1.10344	0.303323	0.0677398
CCDC127	Q96BQ5;Q63HQ0	55008000	46160000	49823000	35472000	68250000	49812000	58139000	49810000	53633000	52110000	10	0		1	0.839151	0.905741	0.644852	1.24073	0.905541	1.05692	0.905505	0.975004	0.947317	7.28789	0.276673	0.272826	0.938977	0.238197	0.00712167
CCDC167	Q9P0B6	20467000	16767000	2605257	26493000	22330000	14420000	26270000	14249000	20543000	14533000	5	1	10nM	1	0.819221	0.127291	1.29443	1.09102	0.704549	1.28353	0.696194	1.00371	0.71007	7.74186	0.785939	0.176785	0.537697	0.0853121	0.0256178
CCDC47	Q96A33	10432000	10730000	2605257	2605257	7917300	10882000	9478200	9567400	10194000	11618000	4	2	10nM;30nM	1	1.02857	0.249737	0.249737	0.758944	1.04314	0.90857	0.91712	0.977186	1.11369	6.99248	0.850294	0.287849	1.0294	0.274059	0.0984958
CCDC51	Q96ER9	11609000	8231700	11417000	14200000	10769000	9359200	9270000	10670000	8976300	9811200	10	0		1	0.709079	0.983461	1.22319	0.927642	0.806202	0.798518	0.919114	0.773219	0.845137	6.9537	-0.246662	0.258875	0.874809	0.212774	0.00339002
CCDC90B	Q9GZT6	4336900	2605257	3595100	3184200	2605257	2605257	4526800	2605257	3280000	2605257	3	5	3nM;100nM;300nM;3000nM;30000nM	1	0.600719	0.828956	0.734211	0.600719	0.600719	1.04379	0.600719	0.756301	0.600719	10.5229	-9.28048e-09	0.290156	1.04973	0.282106	0
CCT2	P78371	17549000	7768300	7764100	8046300	3466400	2605257	2783200	2605257	2605257	9120200	12	3	300nM;3000nM;10000nM	1	0.442663	0.442424	0.458505	0.197527	0.148456	0.158596	0.148456	0.148456	0.519699	8.86099	-1.26307	0.775229	9.06429	2.01283	0.997408
CCT3	P49368	19785000	21131000	18581000	19111000	10984000	11249000	10455000	12125000	11857000	26679000	19	0		1	1.06803	0.939146	0.965934	0.555168	0.568562	0.528431	0.612838	0.599292	1.34845	4.74023	0.872611	0.426782	1.90848	0.601461	0.226832
CCT4	P50991	19863000	17796000	7050000	2605257	2605257	4044500	4252600	2605257	3373700	25484000	10	3	30nM;100nM;3000nM	1	0.895937	0.354931	0.131161	0.131161	0.20362	0.214097	0.131161	0.169848	1.28299	4.74901	2.10497	0.430828	1.99878	0.632065	0.422424
CCT5	P48643	6441200	6692800	5509200	4581500	2605257	2605257	2983700	2605257	2605257	8414600	8	4	100nM;300nM;3000nM;10000nM	1	1.03906	0.855306	0.711281	0.404468	0.404468	0.463221	0.404468	0.404468	1.30637	4.73563	1.12897	0.397261	1.7133	0.533292	0.251075
CCT6A	P40227	197270000	161360000	205190000	218100000	159220000	150640000	159640000	157620000	138070000	258580000	8	0		1	0.817965	1.04015	1.10559	0.807117	0.763623	0.809246	0.799006	0.699904	1.31079	4.72565	0.599133	0.52358	2.76953	0.870849	0.210219
CCT7	Q99832	13579000	16031000	13190000	11299000	7386200	7492200	6908500	8635300	6957000	18626000	15	0		1	1.18057	0.971353	0.832094	0.543943	0.551749	0.508764	0.63593	0.512335	1.37168	4.73033	0.923049	0.39801	1.69989	0.528506	0.209978
CCT8	P50990	18817000	27742000	21654000	12871000	5688900	5114900	4194500	5585500	6462100	37021000	18	0		1	1.47431	1.15077	0.684009	0.302328	0.271823	0.22291	0.296833	0.343418	1.96742	4.74393	1.72089	0.475336	2.30406	0.731288	0.446549
CD19	P15391	13982000	16340000	20110000	19983000	15265000	15006000	13108000	14519000	12070000	18379000	4	0		1	1.16865	1.43828	1.42919	1.09176	1.07324	0.937491	1.03841	0.863253	1.31448	7.109	-0.336982	0.257801	0.871875	0.211615	0.0128118
CD38	P28907	37422000	51430000	50319000	57398000	42824000	46319000	39014000	51769000	43799000	43150000	15	0		1	1.37433	1.34464	1.5338	1.14435	1.23775	1.04254	1.38338	1.17041	1.15307	7.19845	-0.199549	0.0993565	0.306365	0.018982	0
CD53	P19397	4665300	2605257	3887900	2605257	3763500	2605257	3975600	2605257	4391200	2605257	2	5	3nM;30nM;300nM;3000nM;30000nM	1	0.558433	0.833365	0.558433	0.806701	0.558433	0.852164	0.558433	0.941247	0.558433	9.31452	-7.60774e-09	0.288481	1.0385	0.277662	0
CD72	P21854	10206000	12389000	13605000	23759000	12920000	12106000	10394000	12589000	11310000	13221000	10	0		1	1.21389	1.33304	2.32794	1.26592	1.18617	1.01842	1.23349	1.10817	1.29541	7.04547	-0.423346	0.127613	0.378188	0.0359923	0.0022612
CD74	P04233	23730000	27556000	25022000	25740000	20349000	18584000	18907000	22308000	17480000	26420000	5	0		1	1.16123	1.05445	1.0847	0.857522	0.783144	0.796755	0.940076	0.73662	1.11336	7.26503	-0.329921	0.474925	2.28562	0.725476	0.051579
CD79B	P40259	51436000	54863000	63617000	86241000	57874000	53239000	49653000	66389000	57278000	57969000	5	0		1	1.06663	1.23682	1.67667	1.12517	1.03505	0.965336	1.29071	1.11358	1.12701	7.07979	-0.23023	0.0878829	0.256173	0.0098904	0
CD81	P60033	44634000	27564000	37670000	38945000	46863000	22335000	48097000	19179000	21364000	34761000	3	0		1	0.617556	0.843975	0.872541	1.04994	0.500403	1.07759	0.429695	0.478649	0.778801	5.72804	-0.584636	0.321401	1.19934	0.340942	0.0766986
CD97	P48960	16122000	13138000	14836000	15424000	15653000	13445000	15251000	15619000	12795000	15356000	7	0		1	0.814911	0.920233	0.956705	0.970909	0.833954	0.945974	0.9688	0.793636	0.952487	5.31081	-0.0777241	0.087983	0.255549	0.00979426	0	not
CDC23	Q9UJX2	3063500	3950200	2605257	6420300	3942200	3947400	3436300	2605257	2605257	2605257	2	4	10nM;3000nM;10000nM;30000nM	1	1.28944	0.850418	2.09574	1.28683	1.28853	1.12169	0.850418	0.850418	0.850418	5.99453	-0.685709	0.296469	1.05865	0.285636	0.0798418
CDC42	P60953	44744000	27768000	26217000	20375000	19939000	11561000	19484000	14585000	14499000	30078000	4	0		1	0.620597	0.585933	0.455368	0.445624	0.258381	0.435455	0.325965	0.324043	0.672224	8.66128	-0.719158	0.73303	7.233	1.76947	0.531266
CDC45	O75419	11428000	16824000	22931000	22252000	15350000	13650000	17443000	21493000	13618000	16335000	8	0		1	1.47217	2.00656	1.94715	1.34319	1.19443	1.52634	1.88073	1.19163	1.42938	7.22301	-0.274699	0.0143355	0.071951	0	0
CDIPT	O14735	29373000	41560000	44141000	57966000	39364000	42703000	32046000	44124000	32947000	30488000	3	0		1	1.4149	1.50277	1.97345	1.34014	1.45382	1.091	1.5022	1.12168	1.03796	6.50787	-0.361851	0.148018	0.46739	0.062045	0.00293847
CDK1	P06493	28368000	29296000	27632000	31489000	21581000	23650000	19617000	23499000	20584000	27781000	9	0		1	1.03271	0.974055	1.11002	0.760752	0.833686	0.691519	0.828363	0.725606	0.979308	7.24609	-0.367432	0.658154	4.87031	1.36888	0.132636
CDK2;CDK3	P24941;Q00526	9809400	6725800	2605257	2605257	2605257	6438000	7560400	2605257	6601500	2605257	5	5	10nM;30nM;100nM;3000nM;30000nM	1	0.685648	0.265588	0.265588	0.265588	0.656309	0.77073	0.265588	0.672977	0.265588	8.54031	-0.652613	0.471712	2.31621	0.735104	0.199324
CDK6	Q00534	16015000	14259000	14694000	11590000	9036400	8989000	9004400	8417100	9911300	14273000	8	0		1	0.890353	0.917515	0.723697	0.564246	0.561286	0.562248	0.525576	0.618876	0.891227	7.62455	-0.588695	0.664495	5.12655	1.4187	0.331689
CDKAL1	Q5VV42	13647000	14346000	16834000	15900000	12472000	11226000	11423000	15390000	14556000	11259000	7	0		1	1.05122	1.23353	1.16509	0.9139	0.822598	0.837034	1.12772	1.06661	0.825016	7.25916	-0.282256	0.374516	1.49843	0.455044	0.0181149
CDS2	O95674	89511000	102310000	141840000	200280000	115430000	108120000	110860000	118140000	101590000	89868000	7	0		1	1.14299	1.58461	2.23749	1.28956	1.2079	1.23851	1.31984	1.13494	1.00399	7.04708	-0.423972	0.141395	0.437158	0.052713	0.00404687
CDSN	Q15517	2605257	2605257	34078000	2605257	2605257	2605257	2605257	49449000	12048000	6700700	4	6	DMSO;3nM;30nM;100nM;300nM;1000nM	1	1	13.0805	1	1	1	1	18.9805	4.6245	2.57199	5.86035	1.52484	0.205389	0.657669	0.12861	0.0715625
CECR5	Q9BXW7	5490200	3540700	3606200	2605257	2605257	2605257	3043800	2605257	2605257	2940700	4	5	30nM;100nM;300nM;3000nM;10000nM	1	0.644913	0.656843	0.474529	0.474529	0.474529	0.554406	0.474529	0.474529	0.535627	8.7931	-0.465166	0.926517	32.9353	3.53295	0.50451
CEPT1	Q9Y6K0	29497000	21160000	2605257	2605257	28554000	44865000	41094000	27982000	40173000	42873000	5	2	10nM;30nM	1	0.717361	0.0883228	0.0883228	0.968031	1.521	1.39316	0.948639	1.36194	1.45347	7.04832	1.83213	0.645565	4.55542	1.30498	0.814691
CERS2	Q96G23	111260000	112690000	47089000	19699000	122540000	111770000	125210000	107150000	109330000	102670000	3	0		1	1.01285	0.423234	0.177054	1.10138	1.00458	1.12538	0.96306	0.982653	0.922793	7.19022	0.806285	0.336284	1.27404	0.369944	0.127115
CERS5	Q8N5B7	15366000	16005000	11746000	11508000	18138000	16053000	16997000	17683000	13533000	13069000	5	0		1	1.04159	0.764415	0.748926	1.1804	1.04471	1.10614	1.15079	0.880711	0.850514	7.27517	0.264024	0.222357	0.714893	0.150306	0.00279545
CERS6	Q6ZMG9	61119000	58742000	72057000	77253000	75585000	65606000	71684000	63007000	67343000	54426000	6	0		1	0.961109	1.17896	1.26398	1.23669	1.07341	1.17286	1.03089	1.10183	0.890492	3.94866	-0.336668	0.308846	1.16147	0.326133	0.021838
CFL1	P23528;Q9Y281;P60981	26235000	34643000	25540000	30638000	22878000	24110000	25989000	28890000	37879000	35291000	7	0		1	1.32049	0.973509	1.16783	0.872041	0.919001	0.990623	1.1012	1.44383	1.34519	5.36288	0.432395	0.568567	3.29465	1.0134	0.140193
CHCHD2;CHCHD2P9	Q9Y6H1;Q5T1J5	36428000	31759000	39460000	45128000	32345000	29278000	34048000	32697000	28374000	33792000	4	0		1	0.871829	1.08323	1.23883	0.887916	0.803722	0.934666	0.897579	0.778906	0.927638	7.08984	-0.288851	0.447293	2.02514	0.64089	0.0296484
CHCHD3	Q9NX63	853040000	958740000	1093200000	799750000	1002800000	1013400000	909580000	1142000000	1037800000	1142100000	26	0		1	1.12391	1.28153	0.937529	1.17556	1.18799	1.06628	1.33874	1.21659	1.33886	5.75561	0.202796	0.432632	1.93234	0.609605	0.00547454
CHCHD6	Q9BRQ6	60321000	66422000	69088000	71976000	73059000	70938000	66715000	87366000	71721000	68407000	13	0		1	1.10114	1.14534	1.19322	1.21117	1.17601	1.106	1.44835	1.18899	1.13405	8.45217	0.14518	0.374718	1.56918	0.481174	3.65518e-05
CHEK1	O14757	9529700	12148000	15548000	16351000	10296000	11815000	8169300	13131000	9897800	11341000	8	0		1	1.27475	1.63153	1.71579	1.08041	1.23981	0.857246	1.3779	1.03863	1.19007	7.21419	-0.394621	0.230687	0.765531	0.169864	0.0155613
CHP1	Q99653	47412000	47350000	36355000	29784000	53248000	42897000	47625000	43204000	42018000	43799000	12	0		1	0.998692	0.766789	0.628195	1.12309	0.904771	1.00449	0.911246	0.886231	0.923796	7.24908	0.222307	0.148956	0.448683	0.056216	2.51375e-05
CHPT1	Q8WUD6	2605257	14438000	17458000	20400000	2605257	2605257	2605257	13934000	11756000	9799500	4	4	DMSO;100nM;300nM;1000nM	1	5.54187	6.70107	7.83032	1	1	1	5.34842	4.51241	3.76143	7.26201	-1.11709	0.200383	0.641513	0.122584	0.054595
CIAO1	O76071	42393000	50219000	55598000	51656000	44356000	48029000	49434000	53080000	45410000	44674000	10	0		1	1.18461	1.31149	1.2185	1.0463	1.13295	1.16609	1.25209	1.07117	1.05381	5.12394	-0.154912	0.167472	0.54681	0.0884627	0	not
CIB1	Q99828	6311700	5936700	6211200	8257000	8313400	2605257	10415000	6964900	7726300	6546200	4	1	300nM	1	0.940587	0.984077	1.30821	1.31714	0.412766	1.65011	1.10349	1.22412	1.03715	6.20777	0.297149	0.169098	0.512875	0.0768761	0.0016687
CISD2	Q8N5K1	4991000	5393400	8079000	8819700	6296000	5140900	5372300	5026700	4896300	4208000	4	0		1	1.08063	1.61871	1.76712	1.26147	1.03003	1.0764	1.00715	0.981026	0.843118	6.90189	-0.547618	0.376722	1.53094	0.467093	0.0964952
CKAP4	Q07065	7902900	8543900	10564000	11862000	6135900	4304800	5772800	7348300	6528900	7619600	11	0		1	1.08111	1.33672	1.50097	0.776411	0.544711	0.730466	0.929823	0.82614	0.964152	7.21989	-0.688323	0.611063	3.92939	1.16805	0.338491
CLCC1	Q96S66	2605257	2605257	2605257	6335100	2605257	5158000	3650400	5574000	2605257	2605257	3	6	DMSO;3nM;10nM;100nM;10000nM;30000nM	1	1	1	2.43166	1	1.97984	1.40117	2.13952	1	1	7.90169	0.669269	0.229514	0.766227	0.170135	0.0442378
CLCN7	P51798	5474000	4192900	2605257	2605257	5029800	2605257	5854300	4795200	4477300	4232200	3	3	10nM;30nM;300nM	1	0.765966	0.475933	0.475933	0.918853	0.475933	1.06947	0.875996	0.817921	0.773146	6.26728	0.443028	0.196172	0.632105	0.119099	0.0135343
CLIC1	O00299	52219000	43194000	19383000	2605257	2605257	2605257	2605257	2605257	2605257	49990000	12	6	30nM;100nM;300nM;1000nM;3000nM;10000nM	1	0.82717	0.371187	0.049891	0.049891	0.049891	0.049891	0.049891	0.049891	0.957314	8.23188	-2.36604	0.542672	3.13211	0.970815	0.676651
CLN6	Q9NWW5	16315000	16897000	2605257	2605257	2605257	14552000	19246000	13572000	21652000	14215000	2	3	10nM;30nM;100nM	1	1.03567	0.159685	0.159685	0.159685	0.89194	1.17965	0.831873	1.32712	0.871284	6.60399	1.34302	0.372031	1.49506	0.45379	0.240712
CLPTM1L	Q96KA5	22081000	21515000	30827000	42222000	26871000	20167000	23501000	21064000	19597000	19795000	8	0		1	0.974367	1.39609	1.91214	1.21693	0.913319	1.06431	0.953942	0.887505	0.896472	6.95267	-0.554511	0.327646	1.22842	0.352268	0.0729943
CLTA	P09496	14790000	10063000	9503100	7579300	6307800	5790500	5923500	6262900	6010200	8264100	5	0		1	0.680392	0.642535	0.512461	0.426491	0.391515	0.400507	0.423455	0.406369	0.558763	8.47252	-0.755859	0.918239	29.32	3.38995	0.988807
CLTC	Q00610;P53675	35150000	29257000	23177000	23935000	19165000	17769000	22007000	19724000	17766000	24846000	32	0		1	0.832347	0.659374	0.680939	0.545235	0.505519	0.626088	0.561138	0.505434	0.706856	8.38907	-0.517736	0.831132	12.8707	2.40761	0.443863
CMTM7	Q96FZ5	59173000	59350000	72883000	101760000	60157000	58957000	99201000	54520000	54332000	41326000	3	0		1	1.00299	1.23169	1.7197	1.01663	0.99635	1.67646	0.921366	0.918189	0.698393	5.5765	-0.605869	0.323762	1.20988	0.34505	0.0820109
CNEP1R1	Q8N9A8	7340000	2605257	2605257	2605257	2605257	2605257	9510100	2605257	2605257	6724200	2	7	3nM;10nM;30nM;100nM;300nM;3000nM;10000nM	1	0.35494	0.35494	0.35494	0.35494	0.35494	1.29565	0.35494	0.35494	0.916104	6.3959	0.834363	0.123413	0.381054	0.0367534	0.0105784
CNNM3	Q8NE01	8300800	9633700	8969900	12044000	7210700	8777100	6975900	7956900	7092800	6215900	5	0		1	1.16057	1.08061	1.45094	0.868675	1.05738	0.840389	0.95857	0.854472	0.748831	7.18235	-0.424009	0.522828	2.73972	0.862306	0.114128
CNOT1	A5YKK6	11210000	12502000	14769000	14114000	10189000	11025000	11079000	12282000	9692300	10153000	18	0		1	1.11525	1.31748	1.25905	0.908921	0.983497	0.988314	1.09563	0.864612	0.905709	7.26236	-0.3327	0.509493	2.60172	0.822074	0.0605129
CNOT11	Q9UKZ1	5934500	7235500	7901600	5295400	5799900	4626100	5667500	6323500	5202300	6283600	3	0		1	1.21923	1.33147	0.892308	0.977319	0.779526	0.955009	1.06555	0.87662	1.05883	7.7455	-0.384493	0.473542	2.25101	0.714505	0.0754037
CNP	P09543	6808700	5425500	5859000	5012800	4535300	3471400	3881200	2605257	2605257	6373200	4	2	3000nM;10000nM	1	0.796848	0.860517	0.736235	0.666104	0.509848	0.570035	0.382636	0.382636	0.936038	7.34011	-0.670076	0.464267	2.26399	0.718628	0.201624
COG1	Q8WTW3	130300000	159870000	170910000	214500000	163100000	170130000	147380000	186260000	158270000	146390000	49	0		1	1.22694	1.31167	1.6462	1.25173	1.30568	1.13108	1.42947	1.21466	1.12348	8.65343	0.0904676	0.285392	1.06175	0.286863	0
COG2	Q14746;REV__Q6SZW1	121020000	143910000	158460000	175810000	141530000	142030000	139300000	167190000	159740000	141680000	36	0		1	1.18914	1.30937	1.45274	1.16948	1.17361	1.15105	1.38151	1.31995	1.17072	8.60255	0.0915793	0.410559	1.83905	0.577528	0
COG3	Q96JB2	119880000	151850000	133400000	101810000	153390000	163990000	147960000	184150000	158570000	152760000	38	0		1	1.26668	1.11278	0.849266	1.27953	1.36795	1.23423	1.53612	1.32274	1.27427	7.04902	0.333704	0.560142	3.22099	0.994263	0.0747597
COG4	Q9H9E3	97693000	131110000	145730000	165040000	125300000	136550000	120200000	149720000	130090000	122790000	39	0		1	1.34206	1.49171	1.68937	1.28259	1.39775	1.23038	1.53256	1.33162	1.2569	8.59754	0.064439	0.447203	2.13616	0.677513	0
COG5	Q9UP83	175900000	219750000	210730000	210370000	204670000	222730000	203280000	251450000	229670000	211510000	42	0		1	1.24929	1.19801	1.19596	1.16356	1.26623	1.15566	1.42951	1.30569	1.20244	5.81822	0.137142	0.332685	1.32945	0.391253	0
COG6	Q9Y2V7	128360000	150460000	163850000	180110000	144930000	163310000	141450000	184920000	161950000	146170000	26	0		1	1.17217	1.27649	1.40316	1.12909	1.27228	1.10198	1.44064	1.26169	1.13875	8.60733	0.0991799	0.350188	1.42623	0.428022	0
COG7	P83436	193960000	222140000	198140000	190790000	217610000	256280000	213220000	268140000	248230000	218500000	32	0		1	1.14529	1.02155	0.983656	1.12193	1.3213	1.0993	1.38245	1.2798	1.12652	6.96922	0.251497	0.546058	3.04945	0.948645	0.0280888
COG8	Q96MW5	108350000	138230000	141800000	178290000	129200000	146980000	124280000	157760000	148090000	118540000	25	0		1	1.27577	1.30872	1.6455	1.19243	1.35653	1.14702	1.45602	1.36677	1.09405	4.74676	-0.282114	0.109215	0.360705	0.0314751	0.000122405
COMMD2	Q86X83	2605257	20838000	17775000	12033000	17773000	17007000	13900000	2605257	2605257	2605257	3	4	DMSO;3000nM;10000nM;30000nM	1	7.99844	6.82274	4.61874	6.82198	6.52795	5.33537	1	1	1	5.8075	-2.70685	0.562645	3.25504	1.00314	0.731295
COMMD3	Q9UBI1	13364000	10316000	2605257	2605257	9086700	11666000	11372000	9050700	10371000	10683000	3	2	10nM;30nM	1	0.771925	0.194946	0.194946	0.679939	0.872942	0.850943	0.677245	0.77604	0.799386	7.03252	0.834542	0.159211	0.506684	0.0748074	0.0238424
COMT	P21964	14471000	9380500	2605257	2605257	8988600	8505300	12799000	2605257	11369000	11147000	4	3	10nM;30nM;3000nM	1	0.648227	0.180033	0.180033	0.621146	0.587748	0.884459	0.180033	0.78564	0.770299	5.13319	0.65908	0.0976348	0.312327	0.0202278	0.0033495
COPA	P53621	35769000	34886000	43205000	47682000	38926000	31689000	35990000	31886000	27892000	31100000	32	0		1	0.975314	1.20789	1.33305	1.08826	0.885935	1.00618	0.891442	0.779781	0.869468	6.85136	-0.387471	0.532001	2.84418	0.892021	0.0970164
COPB1	P53618	188930000	190650000	199600000	204650000	215730000	192870000	211960000	205500000	201120000	185230000	48	0		1	1.0091	1.05648	1.08321	1.14185	1.02085	1.1219	1.0877	1.06452	0.980416	4.764	-0.129199	0.233949	0.816635	0.189842	0	not
COPB2	P35606	20345000	21674000	24938000	20813000	18253000	14819000	16369000	16189000	13931000	22994000	16	0		1	1.06532	1.22576	1.023	0.897174	0.728385	0.804571	0.795724	0.684738	1.1302	7.30046	-0.44214	0.47222	2.25552	0.715939	0.10248
COPE	O14579	19919000	15531000	9668900	6503400	17062000	11885000	19636000	13793000	12528000	18581000	7	0		1	0.779708	0.485411	0.326492	0.856569	0.596666	0.985792	0.692454	0.628947	0.932828	7.18531	0.422042	0.052216	0.173915	0.00123788	0
COPG1	Q9Y678	45124000	46484000	42927000	46542000	47860000	44614000	41003000	49868000	40904000	44196000	23	0		1	1.03014	0.951312	1.03142	1.06063	0.988698	0.908674	1.10513	0.90648	0.979434	5.18526	-0.0959462	0.19164	0.592988	0.104815	0	not
COPG2	Q9UBF2	54775000	57120000	60803000	61636000	59336000	55884000	61930000	56272000	52095000	52449000	27	0		1	1.04281	1.11005	1.12526	1.08327	1.02025	1.13063	1.02733	0.951073	0.957535	5.47033	-0.17667	0.560074	3.21891	0.993719	0.00446773	not
COPZ1	P61923	18859000	16941000	7367100	2605257	10522000	17259000	12348000	11322000	11664000	22678000	3	1	30nM	1	0.898298	0.390641	0.138144	0.55793	0.91516	0.654754	0.60035	0.618485	1.2025	4.76143	0.989344	0.309519	1.17252	0.330459	0.138375
COQ3	Q9NZJ6	6539600	6479700	6662100	6793500	5596900	5869200	5048900	6749400	4209600	6043300	2	0		1	0.99084	1.01873	1.03883	0.855847	0.897486	0.77205	1.03208	0.643709	0.924109	7.24577	-0.251796	0.396735	1.66003	0.514204	0.0133582
COQ4	Q9Y3A0	8106400	10049000	13352000	2605257	2605257	2605257	8486800	8619800	7880100	2605257	3	4	30nM;100nM;300nM;30000nM	1	1.23964	1.64709	0.321383	0.321383	0.321383	1.04693	1.06333	0.972084	0.321383	7.76605	-1.09982	0.458049	2.11586	0.670882	0.310014
COQ5	Q5HYK3	6093200	4317400	6275600	7401500	5267800	5657700	5778800	5760400	4472200	5463900	5	0		1	0.70856	1.02994	1.21471	0.864538	0.928527	0.948401	0.945382	0.733966	0.896721	5.37382	-0.231033	0.1651	0.494469	0.0707701	0.000157845
COQ6	Q9Y2Z9	56328000	78782000	90048000	90284000	67201000	73367000	67498000	78002000	82003000	60087000	5	0		1	1.39863	1.59864	1.60283	1.19303	1.3025	1.1983	1.38478	1.45581	1.06673	7.24341	-0.213003	0.0463341	0.171021	0.00108804	0
CORO1A	P31146	11036000	11144000	7637300	2605257	2605257	2605257	2605257	2605257	2605257	8846600	6	6	30nM;100nM;300nM;1000nM;3000nM;10000nM	1	1.00979	0.692035	0.236069	0.236069	0.236069	0.236069	0.236069	0.236069	0.801613	7.9776	-1.68268	0.735526	7.20397	1.76522	1.04542	down
COX11	Q9Y6N1	13203000	17143000	2605257	2605257	13599000	2605257	14166000	12626000	13541000	2605257	2	4	10nM;30nM;300nM;30000nM	1	1.29842	0.197323	0.197323	1.02999	0.197323	1.07294	0.956298	1.0256	0.197323	8.31594	-0.931715	0.243812	0.814647	0.189061	0.0732017
COX15	Q7KZN9	59063000	67823000	78138000	98962000	75568000	62698000	67788000	70597000	72346000	67773000	5	0		1	1.14832	1.32296	1.67553	1.27945	1.06154	1.14772	1.19528	1.2249	1.14747	6.97684	-0.219824	0.0828719	0.257508	0.0100977	0
COX18	Q8N8Q8	6443000	5136900	2605257	2605257	6863400	4662600	6115800	6388000	5319500	2605257	2	3	10nM;30nM;30000nM	1	0.797284	0.404355	0.404355	1.06525	0.723669	0.949216	0.991464	0.825625	0.404355	7.27998	0.52102	0.0835317	0.234413	0.00679795	0.00023833
COX20	Q5RI15	43146000	41204000	39063000	34920000	47100000	51481000	46702000	47142000	41436000	43326000	5	0		1	0.95499	0.905368	0.809345	1.09164	1.19318	1.08242	1.09262	0.960367	1.00417	7.22105	0.247767	0.508502	2.588	0.818011	0.022215
COX4I1	P13073	346580000	307660000	438250000	401370000	447710000	273930000	378960000	299720000	296730000	337610000	13	0		1	0.887703	1.2645	1.15809	1.29179	0.79038	1.09343	0.864793	0.856166	0.974119	6.754	-0.315959	0.360607	1.41286	0.422976	0.0244557
COX5A	P20674	220350000	156960000	183730000	247460000	220720000	124420000	176910000	161540000	106470000	158340000	5	0		1	0.712321	0.83381	1.12303	1.00168	0.564647	0.802859	0.733106	0.483186	0.718584	6.76948	-0.490441	0.517919	2.70649	0.852721	0.149366
COX5B	P10606	373860000	314140000	372730000	486550000	448710000	296180000	392200000	329800000	279610000	296980000	10	0		1	0.840261	0.996977	1.30142	1.20021	0.792222	1.04906	0.882148	0.7479	0.794362	5.65167	-0.465014	0.338612	1.28063	0.372486	0.0563616
COX6B1	P14854	112160000	76982000	92039000	75134000	125010000	72360000	119160000	88775000	94167000	72506000	8	0		1	0.686359	0.820604	0.669882	1.11457	0.64515	1.06241	0.791503	0.839577	0.646451	4.76063	-0.37562	0.127797	0.371038	0.0341181	0.0012611
COX6C	P09669	195600000	147090000	164260000	173790000	217170000	154060000	215070000	161960000	154800000	137110000	8	0		1	0.751994	0.839775	0.888497	1.11028	0.787628	1.09954	0.828016	0.791411	0.700971	5.53292	-0.281341	0.283891	0.993052	0.259649	0.00862519
COX7A2	P14406	352270000	206760000	319470000	381980000	331910000	165310000	322160000	253950000	147940000	222910000	3	0		1	0.586936	0.90689	1.08434	0.942203	0.469271	0.914526	0.720896	0.419962	0.632782	5.49942	-0.638683	0.32245	1.19949	0.341001	0.0874203
COX7A2L	O14548	51512000	52260000	61644000	61275000	65477000	55073000	54636000	53030000	46897000	50745000	7	0		1	1.01452	1.19669	1.18953	1.2711	1.06913	1.06065	1.02947	0.910409	0.98511	5.90456	-0.26904	0.393445	1.64543	0.508936	0.0173313
COX7C	P15954	111170000	103430000	142980000	121340000	119380000	81300000	104520000	100670000	108400000	90077000	3	0		1	0.930377	1.28614	1.09148	1.07385	0.731312	0.940182	0.90555	0.975083	0.810264	6.89319	-0.320939	0.471759	2.23354	0.708933	0.0464291
CPED1	A4D0V7	2605257	2605257	2605257	8833600	7002500	7880200	2605257	7941900	2605257	6318400	2	5	DMSO;3nM;10nM;1000nM;10000nM	1	1	1	3.39068	2.68783	3.02473	1	3.04841	1	2.42525	7.85107	1.24708	0.403633	1.71966	0.535558	0.270908
CPSF1	Q10570	3815800	2605257	2605257	2605257	3254700	3366600	3608000	2605257	2605257	2605257	2	6	3nM;10nM;30nM;3000nM;10000nM;30000nM	1	0.682755	0.682755	0.682755	0.852954	0.882279	0.945542	0.682755	0.682755	0.682755	5.63145	-0.231971	0.243386	0.841546	0.199642	0.00207888
CPSF2	Q9P2I0	13668000	18223000	15044000	21489000	11625000	10744000	10942000	14479000	11287000	15510000	8	0		1	1.33326	1.10067	1.57221	0.850527	0.78607	0.800556	1.05934	0.825797	1.13477	7.2027	-0.507232	0.469255	2.21136	0.701835	0.129744
CPT1A	P50416	23177000	23570000	30894000	42920000	26421000	23902000	25175000	27877000	22374000	21896000	14	0		1	1.01696	1.33296	1.85184	1.13997	1.03128	1.08621	1.20279	0.965354	0.94473	7.03988	-0.376991	0.19058	0.604023	0.108808	0.00766976
CRKL	P46109	22392000	29568000	29973000	33657000	22141000	29468000	26665000	30686000	25406000	27967000	8	0		1	1.32047	1.33856	1.50308	0.988791	1.31601	1.19083	1.3704	1.1346	1.24897	9.18951	6.56212e-08	0.266502	0.945451	0.240765	0
CS	O75390	26332000	23218000	18958000	12913000	7448700	2605257	6839100	6385700	5343500	21743000	7	1	300nM	1	0.881741	0.719961	0.490392	0.282876	0.0989388	0.259726	0.242507	0.202928	0.825725	7.8249	-1.56129	0.65062	4.84046	1.36295	0.783873
CSE1L	P55060	3091100000	3940300000	3723400000	4431800000	3870700000	4157900000	3647600000	4293200000	4033700000	3412800000	56	0		1	1.27472	1.20456	1.43373	1.25221	1.34512	1.18003	1.38889	1.30494	1.10407	9.34282	0.0243146	0.439201	2.07921	0.658834	0
CSRP2	Q16527	2605257	7946900	2605257	2605257	6788400	9046900	5269600	2605257	9898200	9119800	4	4	DMSO;10nM;30nM;3000nM	1	3.05033	1	1	2.60565	3.47256	2.02268	1	3.79932	3.50054	5.21505	0.889181	0.389369	1.60368	0.493787	0.189107
CSTF2	P33240;Q9H0L4	40774000	44601000	52495000	64938000	44637000	37532000	42170000	47406000	34641000	37739000	14	0		1	1.09386	1.28746	1.59263	1.09474	0.920489	1.03424	1.16265	0.849586	0.925565	7.02479	-0.393128	0.347333	1.34012	0.395337	0.0415885
CTDNEP1	O95476	5295300	8296000	8584200	9538200	8343600	5466500	7765400	7628700	5943300	6511300	3	0		1	1.56667	1.6211	1.80126	1.57566	1.03233	1.46647	1.44065	1.12237	1.22964	6.86854	-0.332718	0.188437	0.616572	0.113385	0.00524825
CTPS1	P17812;Q9NRF8	40031000	46459000	46463000	54784000	37535000	47658000	38069000	45900000	42391000	46229000	22	0		1	1.16058	1.16068	1.36854	0.937648	1.19053	0.950988	1.14661	1.05895	1.15483	7.24277	-0.159441	0.133687	0.394368	0.040363	0
CTSB	P07858	11561000	19648000	24326000	12820000	13896000	12835000	11338000	14179000	14139000	12184000	4	0		1	1.69951	2.10414	1.1089	1.20197	1.1102	0.980711	1.22645	1.22299	1.05389	7.70965	-0.631012	0.348824	1.34796	0.398331	0.101222
CTSD	P07339	2605257	2605257	87490000	2605257	2605257	2605257	2605257	3408500	2895700	2605257	7	7	DMSO;3nM;30nM;100nM;300nM;1000nM;30000nM	1	1	33.5821	1	1	1	1	1.30832	1.11148	1	7.63187	-3.94889	0.224453	0.728082	0.155373	0.124478
CUX1	Q13948;P39880	5848400	3968400	6275300	5249000	4662300	3632500	5058500	5412900	4200000	5870500	6	0		1	0.678545	1.07299	0.89751	0.797192	0.62111	0.864937	0.925535	0.718145	1.00378	4.6842	0.266289	0.112621	0.330722	0.0242733	1.00932e-05
CXCR4	P61073	250230000	299080000	303570000	265150000	334100000	330990000	313330000	338620000	344840000	305370000	6	0		1	1.19522	1.21316	1.05963	1.33517	1.32274	1.25217	1.35324	1.37809	1.22036	7.23011	0.200721	0.619102	4.21779	1.23287	0.0135296
CYB5A	P00167	11011000	2605257	2605257	2605257	7600600	2605257	7096100	2605257	4661100	7560300	3	5	3nM;10nM;30nM;300nM;3000nM	1	0.236605	0.236605	0.236605	0.690273	0.236605	0.644456	0.236605	0.423313	0.686613	10.5229	-5.48555e-09	0.470978	2.33539	0.741111	0
CYB5B	O43169	14341000	2605257	2605257	2605257	8894600	2605257	2605257	2605257	15876000	2605257	2	7	3nM;10nM;30nM;300nM;1000nM;3000nM;30000nM	1	0.181665	0.181665	0.181665	0.620222	0.181665	0.181665	0.181665	1.10704	0.181665	5.3505	1.19935	0.0989885	0.304208	0.0185396	0.00729541
CYB5R3	P00387	53177000	24853000	15248000	22521000	56588000	24142000	57639000	27065000	29369000	37012000	7	0		1	0.467364	0.286741	0.42351	1.06414	0.453993	1.08391	0.508961	0.552288	0.696015	7.37816	0.668682	0.058607	0.173891	0.00123657	5.10956e-06
CYBA	P13498	10279000	12642000	5566500	2605257	12766000	11635000	13849000	14122000	12367000	10710000	2	1	30nM	1	1.22989	0.541541	0.253454	1.24195	1.13192	1.34731	1.37387	1.20313	1.04193	7.1663	0.806385	0.431224	1.89544	0.596992	0.207623
CYC1	P08574	75934000	74304000	94411000	104050000	78110000	68295000	79111000	77859000	65239000	64678000	6	0		1	0.978534	1.24333	1.37027	1.02866	0.899399	1.04184	1.02535	0.859154	0.851766	7.02371	-0.326273	0.395293	1.64133	0.507452	0.0334165
CYFIP1	Q7L576	33332000	39694000	45795000	50005000	37364000	36990000	34153000	40716000	35710000	32444000	21	0		1	1.19087	1.3739	1.50021	1.12096	1.10974	1.02463	1.22153	1.07134	0.973359	7.07909	-0.278966	0.266058	0.934481	0.236413	0.00730438
CYFIP2	Q96F07	8336000	7448600	6799000	7736700	6089000	7409200	6622300	6921600	7963400	6595900	13	0		1	0.893546	0.815619	0.928107	0.730446	0.88882	0.794422	0.830326	0.955302	0.791255	8.59296	-0.0831262	0.364191	1.48651	0.450608	0	not
DAAM1	Q9Y4D1	4741000	7397300	6652500	8300100	6565800	7795100	5241500	4741400	4788300	5477900	4	0		1	1.56028	1.40318	1.75071	1.3849	1.64419	1.10557	1.00008	1.00998	1.15543	6.17895	-0.514907	0.47853	2.32104	0.73662	0.139933
DAD1	P61803	111540000	76440000	116640000	160690000	125870000	52634000	112580000	77352000	61917000	76916000	4	0		1	0.685315	1.04572	1.44065	1.12847	0.471885	1.00932	0.693491	0.55511	0.689582	6.80206	-0.648252	0.429526	1.8827	0.592617	0.158605
DAGLB	Q8NCG7	33339000	39794000	47620000	51234000	36937000	39551000	37575000	43469000	33219000	31116000	16	0		1	1.19362	1.42836	1.53676	1.10792	1.18633	1.12706	1.30385	0.996401	0.933321	3.80247	-0.488345	0.278962	0.999586	0.262241	0.0421455
DARS	P14868	98835000	100520000	81751000	50358000	94400000	93547000	96778000	95969000	87554000	92278000	29	0		1	1.01705	0.827146	0.509516	0.955127	0.946497	0.979188	0.971002	0.88586	0.933657	7.11352	0.236528	0.110831	0.3255	0.0230946	0
DCAF8	Q5TAQ9	2846000	2717600	2605257	2605257	2605257	2605257	3317500	2605257	2605257	3098100	2	6	10nM;30nM;100nM;300nM;3000nM;10000nM	1	0.954884	0.91541	0.91541	0.91541	0.91541	1.16567	0.91541	0.91541	1.08858	6.39173	0.129185	0.233064	0.767481	0.170623	0	not
DCD	P81605	2605257	8746500	7571000	11651000	10819000	33389000	2605257	15982000	2605257	7284100	3	3	DMSO;1000nM;10000nM	1	3.35725	2.90605	4.47211	4.15276	12.816	1	6.13452	1	2.79592	6.1469	-0.877893	0.0786038	0.228624	0.00606896	0.0011195
DCK	P27707	15323000	16501000	17540000	16198000	11980000	13259000	11646000	13224000	12895000	15961000	8	0		1	1.07688	1.14468	1.0571	0.781831	0.865301	0.760034	0.863016	0.841545	1.04164	7.36936	-0.351153	0.632126	4.32529	1.25625	0.108851
DCP1A	Q9NPI6	5744900	5340100	6608500	7443100	5685900	6090700	4642100	5181700	5651800	6358400	3	0		1	0.929538	1.15032	1.2956	0.98973	1.06019	0.808038	0.901965	0.983794	1.10679	6.82209	-0.211614	0.169284	0.510043	0.075928	4.3841e-05
DDB1	Q16531	14742000	17631000	18278000	12921000	14713000	16571000	14723000	23407000	14485000	23234000	12	0		1	1.19597	1.23986	0.876475	0.998033	1.12407	0.998711	1.58778	0.982567	1.57604	5.81077	0.348007	0.383482	1.5558	0.476261	0.0374153
DDOST	P39656	94408000	72086000	71792000	41339000	97577000	89700000	111950000	83416000	95020000	80729000	12	0		1	0.763558	0.760444	0.437876	1.03357	0.950131	1.18581	0.883569	1.00648	0.855108	7.18839	0.502537	0.363652	1.43174	0.430095	0.0762879
DDRGK1	Q96HY6	14471000	8546000	9597200	13736000	10887000	8957900	14332000	7439900	9209400	8766500	5	0		1	0.59056	0.663202	0.949209	0.752332	0.619024	0.990395	0.514125	0.636404	0.605798	5.69847	-0.393132	0.297736	1.08654	0.296654	0.0299786
DDX17	Q92841	13535000	13729000	16014000	21402000	9082400	10804000	9565200	11001000	9280100	14553000	16	0		1	1.01433	1.18315	1.58123	0.671031	0.798227	0.706701	0.812782	0.685637	1.07521	7.21227	-0.64118	0.531393	2.83847	0.890414	0.236156
DDX20	Q9UHI6	88970000	108720000	112840000	103430000	107120000	122750000	104720000	129600000	104990000	104360000	25	0		1	1.22198	1.26829	1.16253	1.204	1.37968	1.17703	1.45667	1.18006	1.17298	10.0759	0.0517078	0.397384	1.73729	0.541819	0
DDX21	Q9NR30;Q9BQ39	10652000	8589000	10462000	12652000	8519000	11742000	8990600	12739000	10203000	10042000	14	0		1	0.806327	0.982163	1.18776	0.799756	1.10233	0.844029	1.19593	0.957848	0.942734	8.11118	0.202016	0.0750448	0.203831	0.00341118	0
DDX23	Q9BUQ8	6446100	6105000	2605257	6655500	4917800	5343900	2605257	2605257	2605257	4901700	3	4	10nM;1000nM;3000nM;10000nM	1	0.947084	0.40416	1.03248	0.762911	0.829013	0.40416	0.40416	0.40416	0.760413	6.27674	-0.726642	0.419073	1.85841	0.584239	0.180598
DDX3X;DDX3Y	O00571;O15523;Q9NQI0	4911500	4595200	3657400	3389800	3091600	8785700	3003500	3223200	4620700	3536700	8	0		1	0.9356	0.74466	0.690176	0.629461	1.7888	0.611524	0.656256	0.940792	0.720086	6.13151	-0.361821	0.113067	0.320275	0.021939	0.000413265
DDX5	P17844	16735000	16517000	19186000	16015000	12491000	14351000	10322000	15577000	11758000	17483000	20	0		1	0.986973	1.14646	0.956976	0.7464	0.857544	0.616791	0.930804	0.702599	1.0447	7.48835	-0.377047	0.431832	1.92488	0.607064	0.0603593
DDX51	Q8N8A6	14714000	16188000	14758000	18892000	15727000	15990000	15725000	15716000	14910000	14933000	16	0		1	1.10018	1.00299	1.28395	1.06885	1.08672	1.06871	1.0681	1.01332	1.01488	5.53684	-0.126711	0.117951	0.349187	0.0286239	0	not
DECR1	Q16698	9307000	9852900	10416000	9608000	2605257	4932900	5426000	6588800	5867200	9668100	3	1	100nM	1	1.05865	1.11916	1.03234	0.279924	0.53002	0.583002	0.70794	0.630407	1.0388	7.40917	-0.776743	0.577502	3.46372	1.05634	0.352984
DERL1	Q9BUN8	31549000	31951000	34731000	45948000	31667000	32225000	30886000	32479000	30356000	28190000	4	0		1	1.01274	1.10086	1.4564	1.00374	1.02143	0.978985	1.02948	0.962186	0.893531	7.07793	-0.255822	0.280639	0.982971	0.255651	0.00547316
DERL2	Q9GZP9	58369000	34681000	2605257	2605257	59275000	2605257	64104000	38691000	49767000	48470000	2	3	10nM;30nM;300nM	1	0.594168	0.0446343	0.0446343	1.01552	0.0446343	1.09825	0.662869	0.852627	0.830407	6.24282	1.1117	0.225188	0.746563	0.162506	0.0731419
DGKE	P52429	21204000	20535000	26447000	31826000	22121000	19952000	22731000	22971000	20896000	20593000	7	0		1	0.968449	1.24726	1.50094	1.04325	0.940955	1.07201	1.08333	0.985474	0.971185	7.07186	-0.267239	0.22003	0.717687	0.151378	0.00302177
DHCR7	Q9UBM7	431290000	572070000	625160000	784720000	534890000	580070000	487030000	598170000	536860000	492660000	10	0		1	1.32642	1.44951	1.81947	1.24021	1.34497	1.12924	1.38693	1.24478	1.14229	7.12186	-0.238227	0.068755	0.223419	0.005448	0
DHODH	Q02127	4510100	2605257	5014900	2605257	4006800	2605257	2605257	2605257	2605257	2605257	2	7	3nM;30nM;300nM;1000nM;3000nM;10000nM;30000nM	1	0.577649	1.11193	0.577649	0.888406	0.577649	0.577649	0.577649	0.577649	0.577649	6.73041	-0.490457	0.396602	1.67388	0.519184	0.0891731
DHRS7	Q9Y394	5355700	2605257	2605257	2605257	2605257	2613200	4681100	2605257	3193800	2605257	5	6	3nM;10nM;30nM;100nM;3000nM;30000nM	1	0.486446	0.486446	0.486446	0.486446	0.487929	0.874041	0.486446	0.596337	0.486446	10.5229	-1.60825e-07	0.583694	3.63842	1.09933	0
DHRS7B	Q6IAN0	7470100	8344400	8923900	11092000	9227500	8117300	9107400	10047000	8129000	7250200	6	0		1	1.11704	1.19462	1.48485	1.23526	1.08664	1.21918	1.34496	1.0882	0.970563	5.02029	-0.319455	0.252504	0.89184	0.219513	0.0112081
DHX15	O43143	14067000	11190000	16730000	2605257	8589200	9288800	8907500	2605257	2605257	12597000	8	3	30nM;3000nM;10000nM	1	0.795479	1.18931	0.185203	0.610592	0.660326	0.63322	0.185203	0.185203	0.8955	7.77678	-1.06129	0.486887	2.4243	0.768642	0.345349
DHX9	Q08211	8093900	7403100	2605257	2605257	2605257	2605257	2605257	2605257	2605257	7295200	4	7	10nM;30nM;100nM;300nM;1000nM;3000nM;10000nM	1	0.914652	0.321879	0.321879	0.321879	0.321879	0.321879	0.321879	0.321879	0.901321	8.27653	-1.29258	0.629036	4.46031	1.28505	0.661052
DIABLO	Q9NR28	20681000	18784000	13403000	2605257	14119000	11809000	12312000	13334000	13373000	20813000	3	1	30nM	1	0.908273	0.648083	0.125973	0.682704	0.571007	0.595329	0.644746	0.646632	1.00638	8.29864	-0.620012	0.317088	1.23102	0.353276	0.0869844
DLAT	P10515	4458800	5669300	6953600	7828600	4848400	4647500	4791900	2605257	2605257	2605257	4	3	3000nM;10000nM;30000nM	1	1.27149	1.55952	1.75576	1.08738	1.04232	1.07471	0.584296	0.584296	0.584296	6.21208	-1.36472	0.673858	5.16935	1.42684	0.757393
DLD	P09622	2605257	6358500	5292000	2605257	4547300	2605257	2605257	2605257	2605257	5499400	2	6	DMSO;30nM;300nM;1000nM;3000nM;10000nM	1	2.44064	2.03128	1	1.74543	1	1	1	1	2.11089	7.79149	-0.70025	0.171306	0.516802	0.0781959	0.0198079
DNAAF5	Q86Y56	185410000	197470000	213520000	240690000	229730000	204210000	219440000	208700000	192680000	179830000	34	0		1	1.06505	1.15161	1.29815	1.23904	1.1014	1.18354	1.12561	1.03921	0.969905	5.10181	-0.263457	0.327114	1.27372	0.369818	0.0105394	not
DNAJA1	P31689	20444000	20186000	21138000	20942000	19037000	18135000	20753000	22611000	18645000	21779000	14	0		1	0.98738	1.03395	1.02436	0.931178	0.887057	1.01511	1.106	0.912004	1.0653	6.05725	0.0716982	0.127321	0.366044	0.032831	0	not
DNAJA2	O60884	24365000	23899000	31031000	28735000	24966000	24275000	23548000	25472000	22733000	22925000	11	0		1	0.980874	1.27359	1.17936	1.02467	0.996306	0.966468	1.04543	0.933019	0.940899	7.07977	-0.214009	0.33344	1.26015	0.364572	0.0034462
DNAJA3	Q96EY1	17880000	16740000	24383000	27917000	15543000	16175000	15115000	16763000	15759000	15362000	7	0		1	0.936242	1.3637	1.56135	0.869295	0.904642	0.845358	0.937528	0.881376	0.859172	7.1782	-0.512088	0.478785	2.29924	0.72977	0.137304
DNAJB6	O75190;Q8NHS0;Q8WWF6	11516000	11835000	15998000	12672000	13729000	13910000	12236000	15937000	12798000	11604000	6	0		1	1.0277	1.3892	1.10038	1.19217	1.20788	1.06252	1.3839	1.11132	1.00764	4.99144	-0.214282	0.120211	0.379754	0.0364075	0
DNAJC10	Q8IXB1	29180000	36661000	34193000	38423000	29454000	35641000	30823000	38425000	35160000	29621000	17	0		1	1.25637	1.1718	1.31676	1.00939	1.22142	1.05631	1.31683	1.20493	1.01511	4.75	-0.222881	0.145627	0.457323	0.0588871	3.58476e-05
DNAJC11	Q9NVH1	61411000	56592000	82118000	105850000	74795000	60929000	67732000	57062000	58819000	56008000	18	0		1	0.921529	1.33719	1.72363	1.21794	0.992151	1.10293	0.929182	0.957793	0.912019	6.83948	-0.414947	0.261234	0.897203	0.221637	0.0243848
DNAJC13	O75165	8459300	9909700	11181000	11923000	8433700	10875000	9945500	9169300	9038500	9446400	16	0		1	1.17146	1.32174	1.40945	0.996974	1.28557	1.17569	1.08393	1.06847	1.11669	7.25439	-0.173206	0.107383	0.327227	0.0234818	0
DNAJC19	Q96DA6	32744000	31851000	36309000	37882000	33590000	25510000	31975000	25024000	19688000	25722000	7	0		1	0.972728	1.10887	1.15691	1.02584	0.779074	0.976515	0.764232	0.60127	0.785548	6.21569	-0.610122	0.661927	4.90079	1.3749	0.338562
DNAJC30	Q96LL9	10113000	9628500	12879000	2605257	11350000	8942000	11433000	10343000	11103000	10674000	2	1	30nM	1	0.952091	1.27351	0.257615	1.12232	0.884208	1.13053	1.02274	1.09789	1.05547	7.12887	0.298092	0.111817	0.314974	0.0207915	4.89221e-05
DNTT	P04053	5878200	6060300	7559400	7832900	3702400	3446000	3843700	4788600	5535500	6649700	5	0		1	1.03098	1.28601	1.33253	0.629853	0.586234	0.653891	0.814637	0.9417	1.13125	7.26599	-0.602881	0.502548	2.53282	0.801556	0.195092
DOCK2	Q92608;Q9H7D0	114770000	123150000	124670000	155170000	131350000	123140000	133640000	133300000	117560000	110090000	62	0		1	1.07302	1.08626	1.35201	1.14446	1.07293	1.16442	1.16145	1.02431	0.959223	5.08847	-0.245718	0.288087	1.04969	0.282093	0.0051631
DOK3	Q7L591	47414000	65746000	47030000	2605257	2605257	52881000	43260000	51554000	44742000	42199000	4	2	30nM;100nM	1	1.38664	0.991901	0.054947	0.054947	1.1153	0.912389	1.08732	0.943645	0.890011	7.99775	-0.775544	0.209947	0.673567	0.134586	0.0416242
DOPEY1	Q5JWR5	5278300	5938200	7398300	6885200	6396200	6943900	5522600	7820500	6001000	5858400	9	0		1	1.12502	1.40164	1.30444	1.21179	1.31556	1.04628	1.48163	1.13692	1.1099	5.06658	-0.175577	0.0749334	0.247699	0.00862119	0
DOPEY2	Q9Y3R5	24449000	30494000	37293000	39841000	32093000	34883000	32324000	33416000	30817000	27191000	45	0		1	1.24725	1.52534	1.62956	1.31265	1.42677	1.3221	1.36676	1.26046	1.11215	4.19757	-0.334474	0.132766	0.461577	0.0602155	0.00198819
DPAGT1	Q9H3H5	7761800	5597300	2605257	2605257	7663800	4358700	2605257	5330700	4625100	3818700	2	3	10nM;30nM;1000nM	1	0.721134	0.335651	0.335651	0.987374	0.561558	0.335651	0.686787	0.59588	0.491986	8.54313	-0.401066	0.363689	1.48969	0.451791	0.0506086
DPM1	O60762	49272000	48301000	48845000	52467000	51852000	40100000	48192000	49892000	40204000	42953000	10	0		1	0.980293	0.991334	1.06484	1.05236	0.81385	0.978081	1.01258	0.81596	0.871753	5.26155	-0.223198	0.431584	1.90032	0.598668	0.00921716	not
DPM3	Q9P2X0	58858000	53761000	47869000	57201000	69527000	43363000	58413000	56830000	44292000	45991000	2	0		1	0.913402	0.813296	0.971847	1.18127	0.736739	0.992439	0.965544	0.752523	0.781389	5.25681	-0.297082	0.292731	1.03836	0.277606	0.0117
DPP3	Q9NY33	5030400	4677600	5383700	2605257	2605257	2605257	2605257	2605257	2605257	4261900	3	6	30nM;100nM;300nM;1000nM;3000nM;10000nM	1	0.929866	1.07023	0.517903	0.517903	0.517903	0.517903	0.517903	0.517903	0.847229	7.75558	-0.839892	0.793205	9.80251	2.09936	0.73688
DPY19L1	Q2PZI1;Q6NUT2	39879000	36995000	25464000	2605257	38211000	34893000	46309000	31003000	32524000	28254000	7	1	30nM	1	0.927681	0.638532	0.065329	0.958173	0.874972	1.16124	0.777427	0.815567	0.708493	7.1429	0.585833	0.127857	0.376111	0.035444	0.00549947
DPYSL2	Q16555;Q14195;Q14194	2605257	5800400	6960500	18123000	2605257	2605257	2605257	2605257	2605257	4581700	4	6	DMSO;100nM;300nM;1000nM;3000nM;10000nM	1	2.22642	2.67171	6.95632	1	1	1	1	1	1.75864	7.12792	-1.71187	0.315198	1.15645	0.324164	0.196566
DSC1	Q08554	2605257	2633300	83138000	2605257	2605257	2605257	2605257	98677000	6153200	2605257	12	6	DMSO;30nM;100nM;300nM;1000nM;30000nM	1	1.01076	31.9116	1	1	1	1	37.8761	2.36184	1	5.86788	1.15026	0.0749776	0.211312	0.00413251	0.00106512
DSG1	Q02413	2605257	8508500	104190000	2605257	2605257	2605257	2605257	63563000	10140000	3283100	18	5	DMSO;30nM;100nM;300nM;1000nM	1	3.2659	39.9922	1	1	1	1	24.398	3.89213	1.26018	7.66573	-1.90858	0.0979393	0.279966	0.0138768	0.00763793
DSP	P15924	2605257	2605257	150100000	2605257	2605257	2605257	2605257	40718000	43322000	2605257	97	7	DMSO;3nM;30nM;100nM;300nM;1000nM;30000nM	1	1	57.6143	1	1	1	1	15.6292	16.6287	1	7.65698	-2.20535	0.118526	0.345245	0.0276717	0.0173974
DUT	P33316	19100000	25803000	21094000	27193000	16847000	21616000	20152000	23525000	29243000	19934000	6	0		1	1.35094	1.1044	1.42372	0.882042	1.13173	1.05508	1.23168	1.53105	1.04366	5.53091	0.184613	0.100808	0.291203	0.0159657	0
DUX4L9;DUX4;DUX4L4;DUX4L7;DUX4L6;DUX4L5;DUX4L3;DUX4L2	Q6RFH8;Q9UBX2;P0CJ87;P0CJ90;P0CJ89;P0CJ88;P0CJ86;P0CJ85;O43812;Q96PT4;Q96PT3	24079000	30242000	35514000	43322000	24837000	30192000	24343000	34412000	29166000	29220000	8	0		1	1.25595	1.4749	1.79916	1.03148	1.25387	1.01096	1.42913	1.21126	1.21351	7.20306	-0.280382	0.121185	0.367684	0.0332518	0.000137846
DYM	Q7RTS9	39499000	46086000	53481000	73038000	50736000	53563000	44552000	57581000	44170000	37014000	9	0		1	1.16676	1.35398	1.84911	1.28449	1.35606	1.12793	1.45778	1.11826	0.937087	5.03053	-0.506859	0.238408	0.822575	0.192176	0.0319411
DYNC1H1	Q14204	95917000	108340000	119390000	132310000	100630000	104690000	102980000	112080000	102030000	99606000	171	0		1	1.12952	1.24472	1.37942	1.04914	1.09146	1.07364	1.16851	1.06373	1.03846	7.17905	-0.176357	0.192666	0.626551	0.117049	2.22488e-07
DYNC1I2	Q13409;O14576	22265000	23301000	26629000	35907000	22530000	19405000	20874000	22271000	21329000	23248000	12	0		1	1.04653	1.196	1.61271	1.0119	0.871547	0.937525	1.00027	0.957961	1.04415	7.06567	-0.385091	0.348173	1.33871	0.3948	0.0394692
DYNC1LI1	Q9Y6G9	19012000	21753000	25475000	29282000	20717000	19201000	19939000	21465000	19685000	22872000	8	0		1	1.14417	1.33994	1.54019	1.08968	1.00994	1.04876	1.12902	1.0354	1.20303	7.11726	-0.27215	0.228968	0.756609	0.166398	0.00386695
DYNC1LI2	O43237	6288300	7067900	7506500	9890500	7423000	7391600	5630400	8485400	5916900	7193500	3	0		1	1.12398	1.19372	1.57284	1.18045	1.17545	0.895377	1.34939	0.940938	1.14395	6.69521	-0.211828	0.0790263	0.226624	0.00582644	0
DYNLL1	P63167	17932000	17979000	26622000	28814000	13727000	15140000	17739000	21502000	12956000	17339000	2	0		1	1.00262	1.48461	1.60685	0.765503	0.844301	0.989237	1.19909	0.722507	0.966931	7.23575	-0.536784	0.385071	1.56813	0.480788	0.0962561
DYNLRB1;DYNLRB2	Q9NP97;Q8TF09	19241000	19544000	2605257	2605257	15804000	17820000	15618000	19824000	16315000	21070000	3	2	10nM;30nM	1	1.01575	0.135401	0.135401	0.821371	0.926147	0.811704	1.0303	0.847929	1.09506	7.05386	0.972298	0.239578	0.807826	0.186385	0.0751091
EBP	Q15125	52340000	13874000	2605257	2605257	45543000	31032000	41297000	22047000	46656000	24274000	3	2	10nM;30nM	1	0.265075	0.0497756	0.0497756	0.870138	0.592893	0.789014	0.421227	0.891402	0.463775	7.26761	1.64283	0.181919	0.577463	0.0992495	0.0570948
ECH1	Q13011	11125000	13798000	6601800	2605257	8911300	2605257	8757100	2605257	2605257	12011000	3	4	30nM;300nM;3000nM;10000nM	1	1.24027	0.59342	0.23418	0.801016	0.23418	0.787155	0.23418	0.23418	1.07964	8.19749	-1.18301	0.406237	1.77307	0.554463	0.270324
ECM29	Q5VYK3	180100000	202080000	220510000	246450000	209640000	213100000	209590000	213170000	208780000	169820000	76	0		1	1.12204	1.22438	1.36841	1.16402	1.18323	1.16374	1.18362	1.15924	0.942921	4.74111	-0.34085	0.376481	1.58934	0.488557	0.0363377
EDC4	Q6P2E9	36030000	40020000	39558000	54839000	36405000	32621000	36087000	38614000	32721000	37055000	22	0		1	1.11074	1.09792	1.52204	1.01041	0.905384	1.00158	1.07172	0.90816	1.02845	7.07994	-0.306253	0.319935	1.17909	0.333032	0.0164738
EEF1A1;EEF1A1P5;EEF1A2	P68104;Q5VTE0;Q05639	714550000	580470000	518990000	240370000	379720000	382750000	425840000	384330000	431310000	636730000	21	0		1	0.812357	0.726317	0.336394	0.531411	0.535652	0.595955	0.537863	0.603611	0.891092	8.34834	-0.56033	0.503705	2.68805	0.847375	0.185096
EEF1B2	P24534	9811800	10144000	9621600	10487000	3496000	2605257	2605257	3951800	2605257	9541100	4	3	300nM;1000nM;10000nM	1	1.03386	0.980615	1.06882	0.356306	0.265523	0.265523	0.40276	0.265523	0.972411	7.26204	-1.32913	0.689799	5.6514	1.51524	0.789134
EEF1D	P29692	40725000	33490000	18545000	4013800	2605257	2605257	2605257	2605257	2605257	42484000	9	5	100nM;300nM;1000nM;3000nM;10000nM	1	0.822345	0.455371	0.0985586	0.0639719	0.0639719	0.0639719	0.0639719	0.0639719	1.04319	8.17914	-2.15275	0.485228	2.49275	0.78949	0.53198
EEF1E1	O43324	71466000	79213000	100130000	89796000	69513000	67431000	68279000	77181000	72211000	73459000	6	0		1	1.1084	1.40109	1.25649	0.972672	0.94354	0.955405	1.07997	1.01042	1.02789	7.26299	-0.307371	0.421025	1.82564	0.572867	0.0319626
EEF1G	P26641	80007000	28228000	19605000	7746200	3261800	3675500	2605257	3395300	6082200	33983000	10	1	1000nM	1	0.352819	0.245041	0.096819	0.0407689	0.0459397	0.0325629	0.0424375	0.0760208	0.42475	8.84275	-1.90077	0.848512	14.7732	2.56744	1.57179	down
EEF2	P13639	33046000	37457000	52702000	36962000	16550000	17969000	15636000	21176000	20765000	50425000	18	0		1	1.13348	1.59481	1.1185	0.500817	0.543757	0.473159	0.640804	0.628367	1.5259	7.45724	-0.89616	0.362936	1.43569	0.43158	0.166064
EFR3A	Q14156	8665300	10145000	10047000	13117000	9492600	8762700	8312800	10481000	8793300	8050900	7	0		1	1.17076	1.15945	1.51374	1.09547	1.01124	0.959321	1.20954	1.01477	0.929097	7.0365	-0.278313	0.267815	0.927211	0.23353	0.00710633
EFTUD2	Q15029	10678000	11957000	11553000	13724000	9064200	9148200	10438000	11805000	9843200	10841000	9	0		1	1.11978	1.08194	1.28526	0.848867	0.856733	0.977524	1.10554	0.921821	1.01527	7.24416	-0.254311	0.412821	1.75765	0.549026	0.0151577
EI24	O14681	53551000	70299000	52163000	70795000	74410000	66068000	64662000	69384000	62573000	55954000	5	0		1	1.31275	0.974081	1.32201	1.38952	1.23374	1.20748	1.29566	1.16847	1.04487	4.88226	-0.234574	0.129921	0.407512	0.0440397	2.14815e-05
EIF2B1	Q14232	4850100	5649200	2605257	2605257	2605257	3079200	3267200	2605257	3454800	4990600	4	4	10nM;30nM;100nM;3000nM	1	1.16476	0.537155	0.537155	0.537155	0.634874	0.673636	0.537155	0.712315	1.02897	8.2714	-0.784403	0.580222	3.58127	1.08542	0.366433
EIF2B3	Q9NR50	7915400	9711100	10598000	7967900	10117000	7200100	8038700	7115000	7252300	12377000	4	0		1	1.22686	1.33891	1.00663	1.27814	0.909632	1.01558	0.898881	0.916227	1.56366	4.73153	0.546258	0.49062	2.40828	0.76372	0.160037
EIF2B4	Q9UI10	7174700	8327800	8354900	9359400	6346100	6508900	6053000	5899300	6157700	6565800	5	0		1	1.16072	1.16449	1.3045	0.884511	0.907202	0.843659	0.822236	0.858252	0.915132	7.22016	-0.444659	0.774838	8.60701	1.95618	0.281149
EIF2B5	Q13144	11306000	2605257	10552000	2605257	9787700	2605257	8867800	2605257	9188400	12416000	3	4	3nM;30nM;300nM;3000nM	1	0.230431	0.93331	0.230431	0.865708	0.230431	0.784345	0.230431	0.812701	1.09818	4.99993	0.988383	0.233106	0.780315	0.175623	0.0716402
EIF3A	Q14152	9159000	6440000	4977300	2694300	2652600	3084200	3381000	2605257	3458300	7149500	16	1	3000nM	1	0.703134	0.543433	0.29417	0.289617	0.33674	0.369145	0.284448	0.377585	0.780598	8.44019	-0.926828	0.65287	4.97496	1.38945	0.550134
EIF3C;EIF3CL	Q99613;B5ME19	9485300	12258000	2605257	2605257	6426500	2605257	2605257	2605257	2605257	8186800	4	6	10nM;30nM;300nM;1000nM;3000nM;10000nM	1	1.29232	0.274663	0.274663	0.677522	0.274663	0.274663	0.274663	0.274663	0.863104	8.26364	-1.61019	0.671351	5.26901	1.44561	0.84372
EIF3E	P60228	7132800	2605257	9526000	9314600	2605257	2605257	2605257	5547800	2605257	7902700	4	5	3nM;100nM;300nM;1000nM;10000nM	1	0.36525	1.33552	1.30588	0.36525	0.36525	0.36525	0.777787	0.36525	1.10794	7.24289	-0.899072	0.297044	1.0651	0.288186	0.109847
EIF3F	O00303	17058000	13972000	13152000	9912400	2605257	2605257	4533400	2605257	4702800	17521000	7	3	100nM;300nM;3000nM	1	0.819088	0.771017	0.5811	0.152729	0.152729	0.265764	0.152729	0.275695	1.02714	7.56809	-1.36683	0.469409	2.31422	0.734479	0.394716
EIF3J	O75822	4890800	5303000	2858800	2605257	2605257	2605257	2605257	2605257	2605257	6716300	2	6	30nM;100nM;300nM;1000nM;3000nM;10000nM	1	1.08428	0.584526	0.532685	0.532685	0.532685	0.532685	0.532685	0.532685	1.37325	4.7509	1.1569	0.527078	2.87984	0.902023	0.432552
EIF3K	Q9UBQ5	12291000	18555000	2605257	2605257	7117100	12507000	7933100	10984000	8656900	17615000	3	2	10nM;30nM	1	1.50964	0.211965	0.211965	0.57905	1.01757	0.64544	0.893662	0.704328	1.43316	8.30786	-0.918311	0.256603	0.889498	0.218586	0.0840556
EIF3L	Q9Y262	6537400	4069900	2605257	2605257	2605257	2605257	2605257	2605257	2938400	3260100	5	6	10nM;30nM;100nM;300nM;1000nM;3000nM	1	0.622556	0.398516	0.398516	0.398516	0.398516	0.398516	0.398516	0.449475	0.498684	8.61659	-0.590419	0.968218	79.927	4.6431	0.89714
EIF4A1;EIF4A2	P60842;Q14240	16960000	2605257	9066700	2605257	2605257	2605257	2605257	2605257	2605257	11583000	7	7	3nM;30nM;100nM;300nM;1000nM;3000nM;10000nM	1	0.153612	0.534593	0.153612	0.153612	0.153612	0.153612	0.153612	0.153612	0.68296	10.5229	-4.05885e-08	0.599538	3.95311	1.1735	0
EIF4A3	P38919	4544700	4694600	2605257	40880000	2605257	2605257	2605257	2605257	2605257	20460000	3	6	10nM;100nM;300nM;1000nM;3000nM;10000nM	1	1.03298	0.573252	8.99509	0.573252	0.573252	0.573252	0.573252	0.573252	4.50195	7.12619	-1.50432	0.0871906	0.23926	0.00743915	0.0031254
EIF4E	P06730	2605257	8246300	2605257	2605257	5200000	4361700	2605257	7099900	5422000	8493300	3	4	DMSO;10nM;30nM;1000nM	1	3.16525	1	1	1.99596	1.67419	1	2.72522	2.08118	3.26006	5.71706	0.74876	0.364323	1.43433	0.431071	0.136944
ELAVL1	Q15717	4261000	5331800	5023500	3665800	3155400	3126500	2605257	3656600	2623400	3068400	3	1	1000nM	1	1.2513	1.17895	0.860314	0.74053	0.733748	0.611419	0.858155	0.615677	0.720113	7.63277	-0.736576	0.814854	11.0743	2.23612	0.67666
ELMO1	Q92556;Q96JJ3	20769000	23529000	28884000	35846000	24377000	22304000	24970000	26500000	22135000	19633000	20	0		1	1.13289	1.39073	1.72594	1.17372	1.07391	1.20227	1.27594	1.06577	0.945303	7.05586	-0.297917	0.156431	0.49084	0.0695824	0.00140802
ELOVL1	Q9BW60	142390000	167140000	172590000	281500000	176940000	144480000	148590000	162700000	151940000	134000000	3	0		1	1.17382	1.21209	1.97696	1.24264	1.01468	1.04354	1.14264	1.06707	0.941077	6.99408	-0.425301	0.230197	0.760959	0.168087	0.0186396
ELOVL5	Q9NYP7	29605000	2605257	2605257	2605257	27422000	23759000	44941000	14170000	46472000	18855000	3	3	3nM;10nM;30nM	1	0.0880006	0.0880006	0.0880006	0.926262	0.802533	1.51802	0.478635	1.56973	0.636886	7.20989	2.41889	0.371386	1.47782	0.447368	0.314868
EMC2	Q15006	10579000	9111500	11075000	19505000	11442000	8516400	11473000	9125200	8626300	9345200	5	0		1	0.861282	1.04689	1.84375	1.08158	0.805029	1.08451	0.862577	0.815417	0.883373	6.99159	-0.463695	0.225916	0.732006	0.156884	0.0210069
EMD	P50402	51012000	61567000	61665000	72636000	59367000	69254000	54203000	65372000	68916000	63769000	15	0		1	1.20691	1.20883	1.4239	1.16378	1.3576	1.06255	1.2815	1.35098	1.25008	8.79482	0.0782922	0.394585	1.70643	0.530842	0
ENDOD1	O94919	228690000	227350000	252300000	277320000	258930000	247450000	235440000	247210000	249160000	232460000	15	0		1	0.994141	1.10324	1.21265	1.13223	1.08203	1.02952	1.08098	1.08951	1.01649	8.26749	0.136179	0.361331	1.47607	0.446714	0	not
ENO1	P06733;P13929;P09104	3795800	6457900	83005000	10913000	2605257	2605257	2605257	10747000	13813000	4948800	12	3	100nM;300nM;1000nM	1	1.70133	21.8676	2.87502	0.686353	0.686353	0.686353	2.83129	3.63902	1.30376	7.59496	-2.63164	0.193524	0.606583	0.109739	0.078084
ENY2	Q9NPA8	12041000	8862200	2605257	2605257	11721000	8723900	9868500	7824200	9447400	11691000	5	2	10nM;30nM	1	0.736002	0.216366	0.216366	0.973424	0.724516	0.819575	0.649797	0.784603	0.970933	7.24538	0.857961	0.203873	0.67126	0.133716	0.0464881
EP400	Q96L91	2898700	3194500	4993700	3964700	3198700	3065500	2791000	3378400	2605257	2754700	2	1	10000nM	1	1.10205	1.72274	1.36775	1.10349	1.05754	0.962845	1.16549	0.898767	0.950323	7.13823	-0.443776	0.304844	1.10888	0.305467	0.0410773
EPG5	Q9HCE0	47606000	51048000	59327000	67068000	54085000	54370000	52371000	57101000	60809000	46472000	26	0		1	1.0723	1.24621	1.40881	1.1361	1.14208	1.10009	1.19945	1.27734	0.976179	4.72208	-0.286425	0.217049	0.748209	0.163143	0.00478952
EPRS	P07814	109470000	108010000	109580000	152820000	110960000	112700000	109560000	117140000	111470000	110230000	66	0		1	0.986663	1.001	1.396	1.01361	1.02951	1.00082	1.07006	1.01827	1.00694	7.10676	-0.125185	0.0797539	0.223685	0.00547891	0
EPT1	Q9C0D9	106090000	77514000	89915000	127970000	110690000	78826000	112440000	86442000	71482000	86839000	3	0		1	0.730644	0.847535	1.20624	1.04336	0.743011	1.05985	0.814799	0.673786	0.818541	5.55332	-0.340087	0.257695	0.869372	0.210625	0.0131204
ERAL1	O75616	2605257	6380600	6945700	6717700	2605257	7705000	8043000	7110600	5871700	7028500	3	2	DMSO;100nM	1	2.44912	2.66603	2.57852	1	2.95748	3.08722	2.72933	2.25379	2.69781	6.66464	0.383293	0.29701	1.115	0.307875	0.0293418
ERAP1	Q9NZ08	32427000	34640000	36342000	42495000	29832000	34651000	30103000	36200000	30169000	31154000	14	0		1	1.06825	1.12073	1.31048	0.919974	1.06858	0.928331	1.11635	0.930367	0.960743	7.20879	-0.210565	0.323882	1.20239	0.342131	0.00277648
ERAP2	Q6P179	63362000	68386000	74173000	81939000	71919000	67743000	71105000	80335000	64764000	62135000	22	0		1	1.07929	1.17062	1.29319	1.13505	1.06914	1.1222	1.26787	1.02213	0.980635	5.0746	-0.225181	0.307888	1.15947	0.325349	0.00394415
ERGIC1	Q969X5	498240000	637080000	556610000	352820000	558210000	583490000	539580000	656640000	576840000	530420000	11	0		1	1.27866	1.11715	0.708133	1.12036	1.1711	1.08297	1.31792	1.15776	1.06459	7.03571	0.181883	0.156038	0.465095	0.0613208	0
ERLIN1	O75477	108990000	137520000	133190000	145000000	129590000	136980000	126290000	157700000	151760000	135490000	24	0		1	1.26177	1.22204	1.3304	1.18901	1.25681	1.15873	1.44692	1.39242	1.24314	5.77208	0.154051	0.346738	1.4192	0.425369	0.000110408
ERLIN2	O94905	236500000	274140000	335070000	405950000	296380000	299950000	260780000	319570000	307580000	281510000	25	0		1	1.15915	1.41679	1.71649	1.25319	1.26829	1.10266	1.35125	1.30055	1.19032	8.518	0.194242	0.312864	1.19943	0.340979	0.00147211
ERMP1	Q7Z2K6	7991400	10862000	16600000	17615000	11668000	9902000	10745000	11238000	11510000	8905700	7	0		1	1.35921	2.07723	2.20424	1.46007	1.23908	1.34457	1.40626	1.4403	1.11441	7.038	-0.445057	0.147717	0.473442	0.0639667	0.00613197
ESYT1	Q9BSJ8	13612000	12571000	14016000	16768000	12675000	9628200	12249000	12370000	10833000	12411000	16	0		1	0.923523	1.02968	1.23185	0.931164	0.707332	0.899868	0.908757	0.795842	0.911769	7.01622	-0.320962	0.513413	2.64322	0.834292	0.0555361
ESYT2	A0FGR8	11035000	13397000	15009000	17340000	12900000	12800000	11466000	13740000	12680000	12812000	9	0		1	1.21405	1.36013	1.57136	1.16901	1.15995	1.03906	1.24513	1.14907	1.16103	7.08993	-0.221389	0.126907	0.394352	0.0403587	1.50453e-07
ETFA	P13804	27271000	26700000	24089000	20338000	18819000	14977000	21858000	19525000	19078000	29693000	6	0		1	0.979062	0.883319	0.745774	0.690074	0.549191	0.801511	0.715962	0.699571	1.08881	4.74243	0.509879	0.310861	1.19514	0.339302	0.0606627
EXOC1	Q9NV70	2605257	4778900	2605257	2605257	6112400	4871000	5038000	2605257	2605257	4234300	4	5	DMSO;10nM;30nM;3000nM;10000nM	1	1.83433	1	1	2.34618	1.86968	1.93378	1	1	1.62529	5.73759	-0.433927	0.106629	0.3052	0.0187426	0.000807962
EXOC2	Q96KP1	2605257	4322200	4597200	4089600	3722900	3613900	3868500	2605257	2605257	2605257	2	4	DMSO;3000nM;10000nM;30000nM	1	1.65903	1.76459	1.56975	1.429	1.38716	1.48488	1	1	1	5.77593	-0.611429	0.542145	2.99954	0.935086	0.23238
EXOC4	Q96A65	8824500	9521400	11895000	16494000	11906000	10780000	10468000	10431000	9809200	10201000	8	0		1	1.07897	1.34795	1.86911	1.3492	1.2216	1.18624	1.18205	1.11159	1.15599	6.69712	-0.265991	0.0815909	0.250253	0.00899512	0
EXOC5	O00471	14121000	15687000	13777000	20422000	15236000	12928000	13782000	15627000	11954000	12263000	10	0		1	1.1109	0.975639	1.44621	1.07896	0.915516	0.975993	1.10665	0.846541	0.868423	6.95368	-0.28757	0.300552	1.07637	0.292642	0.0110678
EXOC6	Q8TAG9	13280000	15034000	17909000	24411000	17237000	13895000	13455000	14534000	14062000	12340000	11	0		1	1.13208	1.34857	1.83818	1.29797	1.04631	1.01318	1.09443	1.05889	0.929217	6.84418	-0.442636	0.308198	1.13287	0.314905	0.0422659
EXOC6B	Q9Y2D4	2605257	4683100	2605257	4659600	4121500	4705900	4391100	4061400	2605257	3736700	5	3	DMSO;10nM;10000nM	1	1.79756	1	1.78854	1.58199	1.80631	1.68548	1.55892	1	1.43429	5.33113	-0.367529	0.131931	0.402793	0.0427073	0.00169845
EXOC7	Q9UPT5	8640100	11026000	13350000	17356000	10688000	8782000	8918700	9659000	8965400	9079900	12	0		1	1.27614	1.54512	2.00877	1.23702	1.01642	1.03224	1.11793	1.03765	1.0509	7.02324	-0.549546	0.361154	1.42976	0.429352	0.0887904
EXOC8	Q8IYI6	11963000	13868000	12950000	17478000	14438000	13644000	13930000	14116000	12575000	11243000	13	0		1	1.15924	1.0825	1.461	1.20689	1.14052	1.16442	1.17997	1.05116	0.939814	4.79402	-0.353597	0.294519	1.0797	0.293954	0.0222955
EZR;RDX	P15311;P35241	4518000	5610400	2605257	2605257	2605257	2605257	2605257	2605257	2605257	5434200	5	7	10nM;30nM;100nM;300nM;1000nM;3000nM;10000nM	1	1.24179	0.576639	0.576639	0.576639	0.576639	0.576639	0.576639	0.576639	1.20279	8.25938	-0.848282	0.476401	2.36168	0.749306	0.27519
FAAH	O00519	14084000	13834000	9076700	10601000	15479000	14088000	14192000	15292000	15448000	13074000	10	0		1	0.982249	0.644469	0.752698	1.09905	1.00028	1.00767	1.08577	1.09685	0.928287	7.2638	0.361296	0.404828	1.7021	0.529297	0.0466003
FABP5	Q01469	2605257	5574800	100380000	24377000	2605257	2605257	2605257	8944100	23655000	9571700	6	4	DMSO;100nM;300nM;1000nM	1	2.13983	38.5298	9.35685	1	1	1	3.4331	9.07972	3.67399	7.53816	-2.4323	0.152001	0.456948	0.0587702	0.039919
FADS1	O60427	97895000	95082000	101010000	134220000	111550000	96318000	97850000	109270000	85329000	88357000	10	0		1	0.971265	1.03182	1.37106	1.13949	0.983891	0.99954	1.1162	0.871638	0.902569	5.25457	-0.291574	0.309275	1.12807	0.313021	0.012746
FADS2	O95864	107190000	102550000	57921000	43234000	110750000	118110000	100080000	105120000	109180000	93747000	9	0		1	0.956712	0.540358	0.40334	1.03321	1.10188	0.933669	0.980688	1.01857	0.874587	7.19252	0.570435	0.333099	1.25628	0.363074	0.0789114
FADS3	Q9Y5Q0	13318000	14852000	11023000	9543200	13572000	12096000	11082000	13306000	12689000	10362000	4	0		1	1.11518	0.827677	0.716564	1.01907	0.908244	0.832107	0.999099	0.952771	0.778045	8.26891	-0.286616	0.358859	1.41496	0.423772	0.0175519
FAF2	Q96CS3	22548000	24785000	27997000	31781000	21750000	20907000	25396000	22780000	23377000	23999000	9	0		1	1.09921	1.24166	1.40948	0.964609	0.927222	1.12631	1.01029	1.03677	1.06435	7.20199	-0.258203	0.327271	1.22527	0.351044	0.00898773
FAM134C	Q86VR2	13326000	10286000	2605257	6945300	13340000	11210000	16800000	13829000	13518000	11446000	3	1	10nM	1	0.771875	0.195502	0.521184	1.00105	0.841213	1.26069	1.03775	1.01441	0.858922	7.25766	0.911407	0.386553	1.58011	0.485181	0.190203
FAM162A	Q96A26	28280000	2605257	2605257	2605257	22138000	11381000	22367000	9911100	12935000	18982000	3	3	3nM;10nM;30nM	1	0.0921237	0.0921237	0.0921237	0.782815	0.40244	0.790912	0.350463	0.45739	0.671216	7.28826	1.5559	0.0964138	0.302995	0.0182926	0.00901164
FAM207A	Q9NSI2	5985300	6791700	2605257	2605257	8006200	8586400	7246900	8886300	7171000	6167400	3	2	10nM;30nM	1	1.13473	0.435276	0.435276	1.33764	1.43458	1.21078	1.48469	1.1981	1.03042	7.22967	0.896533	0.539292	2.92742	0.91526	0.354601
FAM210A	Q96ND0	5144600	2605257	2605257	2605257	5538600	2605257	5420600	2605257	4366000	5273200	3	5	3nM;10nM;30nM;300nM;3000nM	1	0.506406	0.506406	0.506406	1.07659	0.506406	1.05365	0.506406	0.848657	1.025	7.33405	0.554772	0.127161	0.379787	0.0364162	0.00504286
FAM3C	Q92520	4229500	2605257	2605257	2605257	7649400	2725800	6965800	2605257	3729400	3194400	4	4	3nM;10nM;30nM;3000nM	1	0.615973	0.615973	0.615973	1.80858	0.644473	1.64696	0.615973	0.881759	0.755267	7.4007	0.687449	0.151993	0.448215	0.0560726	0.0130796
FAM49B	Q9NUQ9	7207300	7555600	9426500	2605257	2605257	2605257	2605257	2605257	2605257	9977900	3	6	30nM;100nM;300nM;1000nM;3000nM;10000nM	1	1.04833	1.30791	0.361475	0.361475	0.361475	0.361475	0.361475	0.361475	1.38442	7.75728	-1.2318	0.447942	2.0753	0.657544	0.330118
FAM69B	Q5VUD6	2605257	7190800	7255300	11102000	5036700	4783100	5759400	7744400	4668200	5544100	4	1	DMSO	1	2.76011	2.78487	4.26138	1.93328	1.83594	2.21068	2.97261	1.79184	2.12804	7.156	-0.482286	0.0516488	0.172508	0.00116369	0
FAM8A1	Q9UBU6	18860000	20998000	24567000	2605257	21251000	32191000	19745000	30540000	27370000	22166000	6	1	30nM	1	1.11336	1.3026	0.138137	1.12678	1.70684	1.04692	1.6193	1.45122	1.17529	6.99777	0.689852	0.341742	1.30187	0.38067	0.10885
FAM96B	Q9Y3D0	65411000	66875000	57754000	67147000	73676000	72823000	65445000	72893000	67246000	65921000	6	0		1	1.02238	0.88294	1.02654	1.12635	1.11331	1.00052	1.11438	1.02805	1.0078	7.54615	0.151117	0.390942	1.61263	0.497046	0.000135396	not
FANCA	O15360	10123000	10882000	11404000	13556000	11033000	11049000	12296000	12617000	9330000	9371800	13	0		1	1.07498	1.12654	1.33913	1.08989	1.09147	1.21466	1.24637	0.921664	0.925793	5.22901	-0.331026	0.477191	2.31969	0.736198	0.0529139
FANCD2	Q9BXW9	69308000	85130000	102110000	125960000	86321000	84100000	79029000	93152000	77553000	71088000	40	0		1	1.22829	1.47328	1.81739	1.24547	1.21342	1.14026	1.34403	1.11896	1.02568	7.0467	-0.309174	0.144343	0.454593	0.058039	0.00123485
FANCG	O15287	6128200	8158800	8545900	11975000	5927200	9335900	6733600	7608900	7304400	6280300	8	0		1	1.33135	1.39452	1.95408	0.967201	1.52343	1.09879	1.24162	1.19193	1.02482	7.19738	-0.330445	0.15062	0.463698	0.0608811	0.0019122
FANCI	Q9NVI1	327810000	389250000	410010000	420010000	388950000	406200000	393100000	420340000	381380000	339390000	65	0		1	1.18743	1.25076	1.28126	1.18651	1.23913	1.19917	1.28227	1.16342	1.03533	4.85801	-0.23469	0.27282	1.04576	0.280537	0.00397684
FAR1	Q8WVX9	126700000	137020000	159600000	203300000	137400000	146860000	131970000	149570000	133100000	117760000	15	0		1	1.08145	1.25967	1.60458	1.08445	1.15912	1.04159	1.18051	1.05051	0.92944	7.10149	-0.254636	0.168512	0.528508	0.0821639	0.000677041
FARSA	Q9Y285	12265000	9786400	14088000	12852000	6923800	7031000	8171900	6933000	7715000	10997000	5	0		1	0.797913	1.14863	1.04786	0.564517	0.573257	0.666278	0.565267	0.629026	0.896616	7.2709	-0.644044	0.664382	5.00253	1.39482	0.36943
FARSB	Q9NSD9	5836700	5176000	3660300	2605257	2605257	2605257	2605257	2605257	2605257	4520000	8	6	30nM;100nM;300nM;1000nM;3000nM;10000nM	1	0.886802	0.627118	0.446358	0.446358	0.446358	0.446358	0.446358	0.446358	0.77441	8.22535	-0.880176	0.772216	8.86827	1.98885	0.7347
FASN	P49327	29051000	25208000	24001000	16184000	8890600	12336000	10889000	13214000	11133000	26520000	43	0		1	0.867715	0.826168	0.557089	0.306034	0.424633	0.374824	0.454855	0.383223	0.912877	7.75714	-0.942711	0.588159	3.7213	1.11926	0.452881
FASTKD1	Q53R41	29621000	32715000	34320000	32943000	35368000	34654000	32351000	35120000	33665000	30707000	23	0		1	1.10445	1.15864	1.11215	1.19402	1.16991	1.09216	1.18565	1.13652	1.03666	4.76213	-0.136274	0.175906	0.627318	0.117332	0	not
FASTKD3	Q14CZ7	16545000	17960000	20093000	18076000	19406000	16538000	19187000	18874000	16463000	18271000	7	0		1	1.08552	1.21445	1.09254	1.17292	0.999577	1.15969	1.14077	0.995044	1.10432	5.30253	-0.0914085	0.0844562	0.256435	0.00993087	0	not
FASTKD5	Q7L8L6	25150000	27965000	33005000	39659000	28006000	26896000	27620000	28468000	26231000	22776000	16	0		1	1.11193	1.31233	1.5769	1.11356	1.06942	1.09821	1.13193	1.04298	0.905606	7.05039	-0.299878	0.254951	0.879046	0.21445	0.00859219
FBL	P22087	12674000	15945000	18873000	19605000	17482000	16555000	13614000	18676000	14779000	15171000	7	0		1	1.25809	1.48911	1.54687	1.37936	1.30622	1.07417	1.47357	1.16609	1.19702	6.55675	-0.173193	0.0337474	0.13519	5.89183e-05	0
FCRLA	Q7L513	8056400	7179800	2605257	14353000	9000400	7592400	8081600	9813600	6513200	6913800	3	1	10nM	1	0.891192	0.323377	1.78156	1.11717	0.942406	1.00313	1.21811	0.80845	0.858175	7.81652	0.698671	0.21929	0.702645	0.145621	0.0396121
FDFT1	P37268	22554000	24758000	26215000	30173000	22076000	20461000	22813000	22836000	20397000	20443000	11	0		1	1.09772	1.16232	1.33781	0.978806	0.9072	1.01148	1.0125	0.904363	0.906402	7.1042	-0.304802	0.540935	2.94976	0.921433	0.0530523
FDPS	P14324	14245000	13823000	12553000	6628400	2605257	4909000	3899800	2605257	3375500	13701000	3	2	100nM;3000nM	1	0.970376	0.881221	0.465314	0.182889	0.344612	0.273766	0.182889	0.23696	0.961811	7.7491	-1.4658	0.608611	4.0193	1.1886	0.662178
FH	P07954	13057000	6748800	5934600	2605257	2605257	2605257	2605257	2605257	2605257	11170000	5	6	30nM;100nM;300nM;1000nM;3000nM;10000nM	1	0.516872	0.454515	0.19953	0.19953	0.19953	0.19953	0.19953	0.19953	0.85548	4.74477	1.5229	0.243876	0.92656	0.233272	0.132021
FIG4	Q92562	16685000	17766000	19956000	26622000	19603000	15988000	21248000	20570000	17243000	16643000	6	0		1	1.06479	1.19604	1.59556	1.17489	0.958226	1.27348	1.23284	1.03344	0.997483	5.19076	-0.261445	0.135484	0.413921	0.0458714	0.00017718
FIP1L1	Q6UN15	7201500	12224000	11914000	13257000	9401200	10719000	7888500	10910000	8678600	10125000	4	0		1	1.69742	1.65438	1.84087	1.30545	1.48844	1.0954	1.51496	1.20511	1.40596	7.21042	-0.302218	0.105454	0.323875	0.0227328	8.74704e-05
FIS1	Q9Y3D6	7048400	2605257	2605257	2605257	5710900	5353300	6783000	2605257	5770200	2605257	2	5	3nM;10nM;30nM;3000nM;30000nM	1	0.369624	0.369624	0.369624	0.810241	0.759506	0.962346	0.369624	0.818654	0.369624	7.27999	0.644314	0.0389942	0.115289	0	0
FITM2	Q8N6M3	2605257	14061000	2605257	17801000	2605257	11938000	2605257	2605257	2605257	2605257	2	7	DMSO;10nM;100nM;1000nM;3000nM;10000nM;30000nM	1	5.39716	1	6.83272	1	4.58227	1	1	1	1	6.22007	-1.80995	0.265055	0.905363	0.224869	0.139321
FKBP11	Q9NYL4	43420000	25202000	18853000	24902000	37257000	23587000	44796000	24331000	26534000	28260000	4	0		1	0.580424	0.434201	0.573515	0.858061	0.543229	1.03169	0.560364	0.611101	0.650852	10.5229	-2.53244e-07	0.292928	1.07633	0.292626	0
FKBP8	Q14318	33825000	42625000	41194000	43239000	34223000	34116000	36135000	37900000	34348000	39508000	9	0		1	1.26016	1.21786	1.27831	1.01177	1.0086	1.06829	1.12047	1.01546	1.16801	7.25934	-0.200032	0.296946	1.06359	0.287589	0.00134875
FLI1	Q01543;P11308	2605257	12455000	2605257	2605257	2605257	10716000	2605257	2605257	2605257	13014000	3	7	DMSO;10nM;30nM;100nM;1000nM;3000nM;10000nM	1	4.78072	1	1	1	4.11322	1	1	1	4.99528	4.73838	1.48666	0.333584	1.25212	0.361462	0.203387
FLOT1	O75955	43226000	47189000	41478000	41629000	43780000	45107000	45299000	51020000	48590000	51672000	28	0		1	1.09168	0.959561	0.963055	1.01282	1.04352	1.04796	1.18031	1.12409	1.19539	5.87921	0.204097	0.753147	7.63132	1.8264	0.0234711	not
FLOT2	Q14254	46403000	52126000	52948000	52630000	48600000	49205000	46325000	59616000	49369000	58446000	28	0		1	1.12333	1.14105	1.13419	1.04735	1.06038	0.998319	1.28474	1.06392	1.25953	5.76709	0.143772	0.398291	1.66802	0.517078	4.00724e-05	not
FLVCR1	Q9Y5Y0	8119200	10579000	2605257	2605257	2605257	2605257	9237300	10606000	10381000	10939000	4	4	10nM;30nM;100nM;300nM	1	1.30296	0.320876	0.320876	0.320876	0.320876	1.13771	1.30629	1.27857	1.3473	6.1238	1.28828	0.517156	2.69588	0.849648	0.439305
FMNL1	O95466	4778300	2605257	2605257	5935400	2605257	2605257	5528600	2605257	2605257	2605257	2	7	3nM;10nM;100nM;300nM;3000nM;10000nM;30000nM	1	0.545227	0.545227	1.24216	0.545227	0.545227	1.15702	0.545227	0.545227	0.545227	5.62	-0.521952	0.171638	0.525933	0.0812867	0.0123018
FN3KRP	Q9HA64	8412100	7360100	3891100	2605257	7153000	10795000	6178600	10803000	9103800	9416400	4	1	30nM	1	0.874942	0.46256	0.309704	0.850323	1.28327	0.73449	1.28422	1.08223	1.11939	7.00293	0.881577	0.430244	1.89339	0.596288	0.227121
FOXJ3;FOXJ2;FOXN3;FOXN2;FOXG1;FOXN4;FOXN1;FOXJ1	Q9UPW0;Q9P0K8;O00409;P32314;P55316;Q96NZ1;O15353;Q92949	2605257	2605257	2605257	2605257	4613900	6366100	2605257	5030600	5091000	2605257	2	6	DMSO;3nM;10nM;30nM;1000nM;30000nM	1	1	1	1	1.771	2.44356	1	1.93094	1.95413	1	7.27049	0.767	0.403082	1.7195	0.5355	0.175924
FPGS	Q05932	2605257	2605257	2605257	2605257	3702600	3939800	4869600	2605257	5234800	2605257	4	6	DMSO;3nM;10nM;30nM;3000nM;30000nM	1	1	1	1	1.4212	1.51225	1.86914	1	2.00932	1	7.21498	0.584906	0.371078	1.50232	0.45649	0.10449
FRY	Q5TBA9	2605257	2605257	2605257	2605257	2605257	2605257	23879000	32399000	24177000	2605257	3	7	DMSO;3nM;10nM;30nM;100nM;300nM;30000nM	1	1	1	1	1	1	9.1657	12.436	9.28008	1	6.27306	3.04631	0.617719	4.07302	1.20072	0.904476
FRYL	O94915	20033000	24790000	25764000	37591000	23054000	23591000	22349000	26663000	21796000	20222000	28	0		1	1.23746	1.28608	1.87645	1.1508	1.17761	1.11561	1.33095	1.088	1.00943	7.10474	-0.303774	0.143983	0.442215	0.0542417	0.000972237
FUBP1	Q96AE4	26921000	21343000	23256000	24498000	13334000	8528700	12887000	10455000	9028100	24496000	18	0		1	0.792801	0.863861	0.909996	0.495301	0.316805	0.478697	0.388359	0.335355	0.909922	7.24806	-0.877968	0.594488	3.77048	1.13095	0.428139
FUBP3	Q96I24	11174000	12114000	2605257	2605257	12307000	11089000	2605257	2605257	11314000	17704000	7	4	10nM;30nM;1000nM;3000nM	1	1.08412	0.233153	0.233153	1.1014	0.992393	0.233153	0.233153	1.01253	1.58439	4.94384	1.36057	0.385372	1.59416	0.490316	0.26243
FUT8	Q9BYC5	4491000	3782300	7133200	6397500	4196200	2605257	4367400	4038700	4559900	4159300	4	1	300nM	1	0.842196	1.58833	1.42452	0.934358	0.580106	0.972478	0.899287	1.01534	0.926141	7.14889	-0.526827	0.328347	1.22415	0.350608	0.0666054
G6PD	P11413	16794000	22004000	14535000	12558000	6744900	12350000	6279000	13796000	8587400	20784000	5	0		1	1.31023	0.865488	0.747767	0.401626	0.735382	0.373884	0.821484	0.511337	1.23758	8.05115	-0.815352	0.358881	1.44335	0.434462	0.151861
GALK1	P51570	12106000	12186000	9861100	13202000	10490000	10987000	9831000	10820000	10821000	9918700	9	0		1	1.00661	0.814563	1.09053	0.866512	0.907566	0.812077	0.893772	0.893854	0.819321	7.12128	-0.158408	0.375382	1.52524	0.464987	0.000270071	not
GALNT1	Q10472	7171800	5066700	7072200	12106000	7632100	2605257	8091700	5859500	2605257	2605257	3	3	300nM;10000nM;30000nM	1	0.706475	0.986112	1.688	1.06418	0.363264	1.12827	0.817019	0.363264	0.363264	5.36846	-1.49848	0.382165	1.54639	0.472795	0.268038
GALNT2	Q10471;Q8N4A0	35656000	24562000	27110000	34988000	33542000	21135000	35212000	27027000	24393000	25716000	18	0		1	0.68886	0.760321	0.981265	0.940711	0.592747	0.987548	0.757993	0.68412	0.721225	5.53961	-0.245052	0.174121	0.541927	0.0867713	0.000554315
GANAB	Q14697	9402600	2605257	2605257	2605257	2605257	5527300	6303700	6764700	5833100	7545400	4	4	3nM;10nM;30nM;100nM	1	0.277078	0.277078	0.277078	0.277078	0.587848	0.670421	0.71945	0.620371	0.80248	6.60713	1.04212	0.230431	0.80571	0.185555	0.0795764
GAPDH	P04406;O14556	285150000	243010000	429650000	166800000	46173000	51149000	49802000	120960000	93275000	312210000	15	0		1	0.852218	1.50675	0.584955	0.161925	0.179376	0.174652	0.424198	0.327109	1.0949	7.58984	-1.59066	0.54341	3.02076	0.940867	0.55075
GART	P22102	30616000	43566000	43206000	49751000	34477000	35368000	34558000	40418000	32069000	37225000	9	0		1	1.42298	1.41122	1.625	1.12611	1.15521	1.12876	1.32016	1.04746	1.21587	7.20429	-0.293914	0.228497	0.762771	0.168791	0.00564696
GBE1	Q04446	30415000	13331000	5855200	2605257	4094000	3935400	6303700	2722500	2605257	21442000	10	2	30nM;10000nM	1	0.438303	0.19251	0.085657	0.134605	0.12939	0.207256	0.0895118	0.085657	0.704981	8.66163	-1.20445	0.656436	5.08404	1.41056	0.689408
GBF1	Q92538	28143000	29978000	36194000	45273000	31182000	29116000	28337000	30549000	28285000	26708000	37	0		1	1.0652	1.28607	1.60868	1.10798	1.03457	1.00689	1.08549	1.00505	0.94901	7.03154	-0.337023	0.291108	1.0425	0.279245	0.0181428
GCAT	O75600	7249500	8012000	2605257	2605257	2605257	8937700	2605257	8109400	2605257	2605257	2	6	10nM;30nM;100nM;1000nM;10000nM;30000nM	1	1.10518	0.359371	0.359371	0.359371	1.23287	0.359371	1.11862	0.359371	0.359371	8.29432	-0.901358	0.273218	0.958774	0.246051	0.0934047
GCDH	Q92947	427180000	385540000	320010000	295560000	429040000	384350000	432500000	389890000	386250000	357360000	16	0		1	0.902524	0.749122	0.691886	1.00435	0.899738	1.01245	0.912707	0.904186	0.836556	7.23764	0.208704	0.1576	0.482803	0.0669716	1.22183e-05
GCN1L1	Q92616	1339400000	1605400000	1583600000	1589800000	1613200000	1841700000	1605000000	1869900000	1786100000	1509100000	190	0		1	1.1986	1.18232	1.18695	1.20442	1.37502	1.1983	1.39607	1.33351	1.1267	8.7123	0.145431	0.497944	2.6111	0.824843	0.000361601
GCSAM	Q8N6F7	16955000	20540000	17681000	24518000	19289000	21111000	20724000	22260000	19954000	20366000	6	0		1	1.21144	1.04282	1.44606	1.13766	1.24512	1.22229	1.31289	1.17688	1.20118	7.8358	0.171813	0.37705	1.57165	0.48208	0.000913406
GDI2	P50395;P31150	42081000	35796000	24480000	2605257	2605257	2605257	2605257	2605257	2605257	49126000	19	6	30nM;100nM;300nM;1000nM;3000nM;10000nM	1	0.850645	0.581735	0.0619105	0.0619105	0.0619105	0.0619105	0.0619105	0.0619105	1.16742	4.74229	2.23485	0.332542	1.33629	0.393873	0.269096
GEMIN2	O14893	22053000	32148000	34334000	39586000	29315000	31077000	28171000	34141000	29718000	25910000	6	0		1	1.45776	1.55689	1.79504	1.3293	1.4092	1.27742	1.54813	1.34757	1.1749	10.5229	1.65173e-08	0.384329	1.65296	0.511653	0
GEMIN4	P57678	92932000	104740000	108060000	109270000	104850000	107140000	99880000	115410000	113030000	93033000	31	0		1	1.12706	1.16279	1.17581	1.12824	1.15289	1.07476	1.24188	1.21627	1.00109	4.72065	-0.203622	0.280327	1.05494	0.284168	0.00153111	not
GEMIN5	Q8TEQ6	15755000	20854000	16978000	20322000	12708000	13001000	13391000	15811000	15274000	17627000	13	0		1	1.32364	1.07763	1.28988	0.806601	0.825198	0.849952	1.00355	0.96947	1.11882	7.26992	-0.368093	0.477942	2.29324	0.72788	0.0692122
GEMIN6	Q8WXD5	18381000	22506000	25359000	2605257	21618000	23605000	17940000	30164000	22275000	20902000	3	1	30nM	1	1.22442	1.37963	0.141736	1.17611	1.28421	0.976008	1.64104	1.21185	1.13715	7.04874	0.441884	0.160399	0.47847	0.0655759	0.00621592
GEMIN7	Q9H840	14695000	15057000	16492000	18205000	12154000	13207000	13000000	14025000	11396000	14835000	4	0		1	1.02463	1.12229	1.23886	0.827084	0.898741	0.884655	0.954406	0.775502	1.00953	7.23745	-0.323778	0.577975	3.42822	1.04743	0.072654
GEMIN8	Q9NWZ8	6068100	8291500	9172500	6672200	6737400	7121100	7496100	8206300	7922000	6425100	3	0		1	1.36641	1.51159	1.09955	1.1103	1.17353	1.23533	1.35237	1.30552	1.05883	7.73869	-0.191175	0.0219054	0.0864451	0	0
GHDC	Q8N2G8	11580000	12586000	16570000	17351000	13502000	12981000	15420000	13420000	10844000	11522000	6	0		1	1.08687	1.43092	1.49836	1.16598	1.12098	1.33161	1.15889	0.936442	0.994991	5.43778	-0.381311	0.32552	1.24204	0.357556	0.0344003
GHITM	Q9H3K2	68647000	59294000	76705000	120500000	84988000	49126000	74378000	54903000	54397000	47087000	5	0		1	0.863752	1.11738	1.75536	1.23804	0.715632	1.08349	0.799787	0.792416	0.685929	6.78587	-0.590158	0.376013	1.50992	0.459312	0.106598
GIGYF2	Q6Y7W6	8963800	8051200	2605257	2605257	2605257	2605257	7306100	2605257	2605257	2605257	2	7	10nM;30nM;100nM;300nM;3000nM;10000nM;30000nM	1	0.89819	0.290642	0.290642	0.290642	0.290642	0.815067	0.290642	0.290642	0.290642	8.30222	-1.36732	0.696868	5.93887	1.56526	0.828796
GIMAP2	Q9UG22	15786000	21090000	27835000	28185000	17705000	22634000	17609000	18246000	20220000	18610000	10	0		1	1.33599	1.76327	1.78544	1.12156	1.4338	1.11548	1.15583	1.28088	1.17889	7.23051	-0.362449	0.184826	0.597602	0.106481	0.00654413
GK5	Q6ZS86	7590100	5775900	2605257	2605257	7655000	7749000	10584000	2605257	8013600	2605257	3	4	10nM;30nM;3000nM;30000nM	1	0.760978	0.343244	0.343244	1.00855	1.02094	1.39445	0.343244	1.0558	0.343244	7.2484	0.712161	0.0891943	0.246793	0.00849036	0.00114465
GLG1	Q92896	7158200	6153600	7871900	10011000	6582400	4697300	5330100	7744000	6573600	7918400	8	0		1	0.859657	1.0997	1.39854	0.919561	0.656212	0.744615	1.08184	0.918331	1.1062	7.08246	-0.31149	0.201883	0.632616	0.119287	0.00432856
GLMN	Q92990	13193000	19635000	23329000	25395000	14573000	16891000	16167000	20319000	15887000	17679000	8	0		1	1.48829	1.76829	1.92488	1.1046	1.2803	1.22542	1.54013	1.2042	1.34003	7.23961	-0.358428	0.158604	0.500884	0.0728829	0.00362939
GLOD4	Q9HC38	7691800	12296000	10476000	6688100	2605257	2605257	2605257	2605257	4936200	8401600	3	4	100nM;300nM;1000nM;3000nM	1	1.59859	1.36197	0.86951	0.338706	0.338706	0.338706	0.338706	0.641748	1.09228	7.60152	-1.4831	0.650428	4.6987	1.33443	0.746179
GLRX	P35754	10837000	13538000	17756000	22560000	8921000	11060000	10423000	14601000	13589000	13240000	4	0		1	1.24924	1.63846	2.08176	0.823198	1.02058	0.961798	1.34733	1.25394	1.22174	7.22431	-0.512456	0.26413	0.908526	0.226122	0.0391699
GLRX5	Q86SX6	5902600	2605257	5938500	2605257	2605257	2605257	2605257	4532800	2605257	2605257	2	7	3nM;30nM;100nM;300nM;1000nM;10000nM;30000nM	1	0.441374	1.00608	0.441374	0.441374	0.441374	0.441374	0.767933	0.441374	0.441374	7.7001	-0.652912	0.415002	1.82526	0.572736	0.154623
GLUD1;GLUD2	P00367;P49448	51225000	51347000	53952000	65781000	47831000	49755000	45700000	53567000	46732000	52667000	16	0		1	1.00238	1.05324	1.28416	0.933743	0.971303	0.892143	1.04572	0.912289	1.02815	7.15684	-0.191446	0.311491	1.13125	0.314269	0.00108817
GMDS	O60547	3774000	6957200	6267200	4831100	3656100	4216200	2605257	4065200	5335900	5058900	3	1	1000nM	1	1.84346	1.66063	1.2801	0.96876	1.11717	0.690317	1.07716	1.41386	1.34046	7.60628	-0.564409	0.258999	0.874507	0.212655	0.0434319
GNAI2;GNAI1	P04899;P63096;P09471;P19087;A8MTJ3;P11488;P38405	46652000	43748000	46656000	45477000	32137000	36582000	31394000	36368000	32712000	38402000	9	0		1	0.937752	1.00009	0.974814	0.688867	0.784146	0.67294	0.779559	0.701192	0.823159	7.28191	-0.397751	0.860851	15.6847	2.63754	0.292671
GNAI3	P08754	15247000	12629000	18636000	15197000	10660000	11935000	10786000	11481000	11357000	15531000	7	0		1	0.828294	1.22227	0.996721	0.699154	0.782777	0.707418	0.753001	0.744868	1.01863	7.35959	-0.402074	0.45175	2.08023	0.659171	0.0767102
GNAS	P63092;Q5JWF2	17661000	2605257	2605257	2605257	2605257	2605257	13356000	2605257	2605257	17854000	4	7	3nM;10nM;30nM;100nM;300nM;3000nM;10000nM	1	0.147515	0.147515	0.147515	0.147515	0.147515	0.756243	0.147515	0.147515	1.01093	4.74735	1.96482	0.321387	1.26436	0.366204	0.237224
GNB1	P62873	60660000	45612000	40232000	30733000	54214000	36713000	65632000	51281000	52746000	49081000	11	0		1	0.751929	0.663238	0.506644	0.893736	0.605226	1.08197	0.845384	0.869535	0.809116	6.29823	0.347234	0.210272	0.687148	0.139725	0.00820418
GNB2	P62879	44885000	32485000	37421000	47528000	39376000	22703000	45420000	25845000	24847000	33088000	8	0		1	0.723738	0.833708	1.05888	0.877264	0.505804	1.01192	0.575805	0.55357	0.737173	5.71018	-0.448612	0.316032	1.17366	0.330907	0.0459598
GNB2L1	P63244	36960000	36809000	31432000	43982000	31836000	31166000	34007000	32679000	30375000	42436000	14	0		1	0.995915	0.850433	1.18999	0.861364	0.843236	0.920103	0.884172	0.821834	1.14816	4.71588	0.312328	0.280259	0.988272	0.257753	0.0127503
GNB4	Q9HAV0	6420300	2605257	10880000	2605257	7993500	2605257	5083300	2605257	2605257	2605257	7	6	3nM;30nM;300nM;3000nM;10000nM;30000nM	1	0.405784	1.69462	0.405784	1.24504	0.405784	0.791754	0.405784	0.405784	0.405784	6.72096	-0.964587	0.286338	1.00472	0.264275	0.107356
GNG2	P59768	5668600	2605257	2605257	9860800	2605257	2605257	7349600	2605257	2605257	6727500	2	6	3nM;10nM;100nM;300nM;3000nM;10000nM	1	0.459594	0.459594	1.73955	0.459594	0.459594	1.29655	0.459594	0.459594	1.1868	4.69019	0.668289	0.0829824	0.229647	0.00619486	0.000566888
GNG5	P63218;A0A804HLA8	17371000	13991000	20509000	22622000	17361000	9318300	15359000	11282000	10923000	12385000	4	0		1	0.805423	1.18065	1.30229	0.999424	0.536429	0.884175	0.649473	0.628807	0.71297	6.90874	-0.670647	0.62594	4.18704	1.22611	0.343549
GNPAT	O15228	7604300	9806800	10423000	12218000	9727400	9120300	10775000	9053700	8806700	8744900	5	0		1	1.28964	1.37067	1.60672	1.2792	1.19936	1.41696	1.1906	1.15812	1.14999	5.63284	-0.21129	0.142626	0.468069	0.0622598	1.02935e-05
GOLIM4	O00461	7562100	8287900	10296000	13449000	7468800	7070600	7982400	8869000	6692500	6605400	2	0		1	1.09598	1.36153	1.77847	0.987662	0.935005	1.05558	1.17282	0.885005	0.873488	7.12939	-0.470926	0.349868	1.35535	0.401151	0.0626434
GOLT1B	Q9Y3E0	28482000	21348000	27907000	49845000	34888000	19802000	26082000	22030000	15960000	21641000	2	0		1	0.749526	0.979812	1.75005	1.22491	0.695246	0.915736	0.773471	0.560354	0.759813	6.7612	-0.666698	0.376436	1.50945	0.459139	0.12654
GOSR2	O14653	6631700	2605257	2605257	2605257	6265700	6603500	6724200	5978700	2605257	4590000	2	4	3nM;10nM;30nM;10000nM	1	0.392849	0.392849	0.392849	0.944811	0.995748	1.01395	0.901534	0.392849	0.69213	7.27434	0.840246	0.209632	0.672616	0.134228	0.0456083
GOT2	P00505	23717000	16688000	9625700	2605257	2605257	2605257	2605257	2605257	2605257	20879000	11	6	30nM;100nM;300nM;1000nM;3000nM;10000nM	1	0.70363	0.405857	0.109848	0.109848	0.109848	0.109848	0.109848	0.109848	0.880339	8.34292	-1.825	0.557995	3.34615	1.02662	0.642814
GPAA1	O43292	29199000	24789000	38211000	33223000	25306000	30787000	32829000	33468000	27008000	22844000	5	0		1	0.848967	1.30864	1.13781	0.866674	1.05439	1.12432	1.1462	0.924963	0.782356	4.99568	-0.429472	0.318732	1.18178	0.334082	0.042274
GPD2	P43304	8319800	8965200	8439800	9138100	7853000	7662600	8274900	8432900	8936500	9429700	6	0		1	1.07757	1.01442	1.09836	0.943893	0.921008	0.994603	1.01359	1.07412	1.1334	5.0008	0.168839	0.396719	1.64481	0.508711	0.000846464	not
GPI	P06744;CON__Q3ZBD7	22764000	15645000	21155000	2605257	2605257	2605257	2605257	2605257	2605257	16928000	6	6	30nM;100nM;300nM;1000nM;3000nM;10000nM	1	0.687269	0.929318	0.114446	0.114446	0.114446	0.114446	0.114446	0.114446	0.74363	7.76006	-2.1241	0.700802	6.04996	1.58409	1.04848	down
GPN1	Q9HCN4	7976500	9759600	10964000	12581000	11093000	10034000	9383100	10593000	2605257	10322000	3	1	10000nM	1	1.22354	1.37454	1.57726	1.39071	1.25795	1.17634	1.32803	0.326617	1.29405	5.37238	-0.710059	0.34766	1.33772	0.394419	0.11715
GPR107	Q5VW38	2605257	2605257	2605257	2605257	2605257	2661600	3015800	2814700	2605257	2605257	2	7	DMSO;3nM;10nM;30nM;100nM;10000nM;30000nM	1	1	1	1	1	1.02163	1.15758	1.08039	1	1	6.49698	0.0834431	0.314896	1.16121	0.326031	0	not
GPR155	Q7Z3F1	15711000	19004000	24361000	31000000	19178000	19221000	16362000	17870000	17049000	16846000	3	0		1	1.2096	1.55057	1.97314	1.22067	1.22341	1.04144	1.13742	1.08516	1.07224	7.045	-0.445495	0.251844	0.863257	0.208209	0.0267619
GPR180	Q86V85	7614800	7971600	10630000	12915000	10263000	9979800	10657000	9368600	9565100	8645500	3	0		1	1.04686	1.39597	1.69604	1.34777	1.31058	1.39951	1.23031	1.25612	1.13535	8.27927	0.388208	0.459331	2.22335	0.705676	0.0761102
GPR89B;GPR89A	P0CG08;B7ZAQ6	149170000	154620000	91359000	45082000	164730000	199840000	161390000	158380000	160820000	152670000	7	0		1	1.03654	0.612449	0.302219	1.10431	1.33968	1.08192	1.06174	1.0781	1.02346	7.13302	0.705964	0.430209	1.88906	0.594804	0.177622
GSTO1	P78417	7445400	7027300	6704900	2605257	2605257	2605257	2605257	2605257	2605257	7002800	3	6	30nM;100nM;300nM;1000nM;3000nM;10000nM	1	0.943845	0.900543	0.349915	0.349915	0.349915	0.349915	0.349915	0.349915	0.940554	7.79022	-1.14887	0.644868	4.69544	1.33377	0.631231
GSTP1	P09211	2605257	2605257	13126000	2605257	2605257	2605257	2605257	2605257	5273100	5079500	3	7	DMSO;3nM;30nM;100nM;300nM;1000nM;3000nM	1	1	5.03827	1	1	1	1	1	2.02402	1.94971	7.65403	-1.10985	0.127841	0.371191	0.0341578	0.0135415
GTF2I	P78347	8857300	5770200	8321000	2605257	2605257	2605257	2605257	2605257	2605257	10651000	4	6	30nM;100nM;300nM;1000nM;3000nM;10000nM	1	0.651463	0.939451	0.294137	0.294137	0.294137	0.294137	0.294137	0.294137	1.20251	4.74315	1.44628	0.37857	1.597	0.491351	0.272964
H1FX	Q92522	7424100	9051200	9219300	2605257	7855500	8466900	8399600	9210000	2605257	7684100	2	2	30nM;10000nM	1	1.21916	1.24181	0.350919	1.05811	1.14046	1.1314	1.24055	0.350919	1.03502	5.29578	-0.591687	0.192007	0.595658	0.105778	0.0214002
HACD1	B0YJ81	14296000	16516000	11288000	19559000	17859000	17017000	13568000	17603000	18011000	16258000	4	0		1	1.15529	0.789591	1.36814	1.24923	1.19033	0.949077	1.23132	1.25986	1.13724	7.75637	0.290402	0.363885	1.44297	0.434317	0.018976
HACD2	Q6Y1H2	62236000	43813000	90722000	108670000	82154000	58959000	73072000	47237000	69193000	46319000	5	0		1	0.703982	1.45771	1.7461	1.32004	0.947346	1.17411	0.758998	1.11178	0.744248	6.75964	-0.45276	0.197365	0.62796	0.117569	0.014043
HACD3	Q9P035	101050000	91543000	85033000	66424000	100790000	115280000	100480000	129310000	119140000	106510000	11	0		1	0.905918	0.841494	0.657338	0.997427	1.14082	0.994359	1.27966	1.17902	1.05403	7.01553	0.452586	0.595849	3.68618	1.11085	0.168271
HADHA	P40939	255970000	226960000	258930000	370720000	311800000	226080000	297230000	224580000	214870000	209900000	46	0		1	0.886666	1.01156	1.44829	1.21811	0.883229	1.16119	0.877368	0.839434	0.820018	5.66867	-0.396317	0.328194	1.22629	0.351437	0.0371346
HADHB	P55084	199210000	195460000	215790000	229390000	228430000	199240000	215390000	203770000	188740000	173400000	28	0		1	0.981176	1.08323	1.1515	1.14668	1.00015	1.08122	1.02289	0.947442	0.870438	4.98458	-0.303116	0.555881	3.1571	0.977448	0.055606	not
HAT1	O14929	18122000	18765000	2605257	2605257	11420000	2605257	8662500	13341000	11783000	19702000	4	3	10nM;30nM;300nM	1	1.03548	0.143762	0.143762	0.630173	0.143762	0.47801	0.736177	0.650204	1.08719	4.25375	1.24171	0.194659	0.657312	0.128477	0.0623346
HAX1	O00165	41082000	39988000	37993000	32376000	42691000	46211000	41770000	49058000	46266000	41320000	11	0		1	0.97337	0.924809	0.788082	1.03917	1.12485	1.01675	1.19415	1.12619	1.00579	7.046	0.268518	0.552311	3.08725	0.958827	0.036397
HCCS	P53701	29260000	42444000	37785000	39777000	31625000	38106000	32655000	40107000	34419000	34321000	10	0		1	1.45058	1.29135	1.35943	1.08083	1.30232	1.11603	1.37071	1.17632	1.17297	9.34944	1.59405e-09	0.317312	1.20138	0.341738	0
HDAC10	Q969S8	8465400	10227000	6805600	10980000	9503000	10806000	10638000	9306800	9678700	8850400	5	0		1	1.20809	0.803931	1.29704	1.12257	1.27649	1.25664	1.09939	1.14332	1.04548	7.7259	0.229102	0.308337	1.12965	0.313641	0.00412378
HDAC1;HDAC2	Q13547;Q92769	11377000	10420000	2605257	2605257	5759000	2605257	6232800	2605257	2605257	9464100	2	5	10nM;30nM;300nM;3000nM;10000nM	1	0.915883	0.228993	0.228993	0.506197	0.228993	0.547842	0.228993	0.228993	0.831863	8.28945	-1.34132	0.593832	3.83583	1.14633	0.605695
HDAC6	Q9UBN7	55714000	65368000	63604000	42528000	55638000	2605257	50967000	60137000	2605257	2605257	3	3	300nM;10000nM;30000nM	1	1.17328	1.14162	0.763327	0.998636	0.0467613	0.914797	1.07939	0.0467613	0.0467613	5.23787	-4.25918	0.547711	3.03475	0.944665	0.772796
HEATR1	Q9H583	148610000	182030000	186130000	231490000	181960000	197360000	172280000	206770000	184340000	161290000	63	0		1	1.22488	1.25247	1.5577	1.22441	1.32804	1.15928	1.39136	1.24043	1.08532	4.82378	-0.248431	0.111586	0.373896	0.0348629	2.06883e-05
HEATR3	Q7Z4Q2	20504000	22947000	26552000	28020000	22374000	24064000	22273000	26107000	23959000	20287000	9	0		1	1.11915	1.29497	1.36656	1.0912	1.17362	1.08628	1.27326	1.1685	0.989417	4.77207	-0.268919	0.204357	0.694895	0.142668	0.00283334
HEATR5B	Q9P2D3	12300000	14994000	19398000	24338000	14841000	14249000	14926000	16259000	14306000	12089000	23	0		1	1.21902	1.57707	1.9787	1.20659	1.15846	1.2135	1.32187	1.16309	0.982846	7.09142	-0.383386	0.182593	0.588081	0.103049	0.00751523
HEATR6	Q6AI08	11603000	10347000	10823000	15386000	11883000	10960000	10120000	15731000	13126000	9727200	7	0		1	0.891752	0.932776	1.32604	1.02413	0.944583	0.872188	1.35577	1.13126	0.838335	7.91639	0.219753	0.111197	0.31952	0.021774	0
HECTD3	Q5T447	4391000	5879800	2605257	2605257	4721300	4241000	2605257	2605257	2605257	2605257	2	6	10nM;30nM;1000nM;3000nM;10000nM;30000nM	1	1.33906	0.593317	0.593317	1.07522	0.965839	0.593317	0.593317	0.593317	0.593317	8.26125	-0.797995	0.500622	2.5402	0.803769	0.277077
HGH1	Q9BTY7	9346600	5637800	2605257	2605257	2605257	4414600	4769600	4046300	5408700	5299400	4	3	10nM;30nM;100nM	1	0.603193	0.278738	0.278738	0.278738	0.472321	0.510303	0.432917	0.578681	0.566987	8.57517	-0.504651	0.722452	6.85079	1.7124	0.311902
HIST1H1B	P16401	34031000	39884000	41594000	59007000	34290000	37631000	33194000	43921000	33244000	41881000	9	0		1	1.17199	1.22224	1.73392	1.00761	1.10579	0.975405	1.29062	0.976874	1.23067	7.15784	-0.27989	0.149113	0.44646	0.0555351	0.000578559
HIST1H1C	P16403	44398000	56346000	53459000	67700000	44139000	52697000	47056000	52703000	44413000	55100000	13	0		1	1.26911	1.20409	1.52484	0.994166	1.18692	1.05987	1.18706	1.00034	1.24105	7.2068	-0.214206	0.160232	0.487106	0.0683659	3.22152e-05
HIST1H1E	P10412	2605257	14511000	36296000	22017000	2605257	2605257	12621000	14576000	13380000	2605257	11	4	DMSO;100nM;300nM;30000nM	1	5.56989	13.9318	8.45099	1	1	4.84444	5.59484	5.13577	1	7.3044	-1.42703	0.211898	0.69467	0.142582	0.0764527
HIST1H2BC;HIST1H2BK;H2BFS;HIST1H2BL;HIST1H2BH;HIST1H2BN;HIST1H2BD;HIST2H2BF;HIST1H2BM;HIST1H2BA	P62807;O60814;P57053;Q99880;Q93079;Q99877;P58876;Q5QNW6;Q99879;Q96A08;A0A2R8Y619	63029000	61918000	67756000	64773000	58713000	63707000	55481000	63652000	49916000	69081000	6	0		1	0.982373	1.075	1.02767	0.931524	1.01076	0.880246	1.00988	0.791953	1.09602	7.28298	-0.113883	0.144634	0.427838	0.0499323	0	not
HIST1H3A;HIST2H3A;HIST3H3;H3F3A;HIST2H3PS2	P68431;Q71DI3;Q16695;P84243;Q5TEC6;Q6NXT2	16556000	17093000	2605257	17345000	13773000	13515000	13240000	13435000	14424000	16735000	4	1	10nM	1	1.03244	0.15736	1.04766	0.831904	0.81632	0.79971	0.811488	0.871225	1.01081	7.67815	0.425488	0.0485251	0.142873	0.000159929	0
HIST1H4A	P62805	20906000	22553000	21379000	14282000	13847000	15248000	14113000	19852000	20885000	25349000	3	0		1	1.07878	1.02263	0.683153	0.662346	0.72936	0.675069	0.949584	0.998996	1.21252	4.93491	0.549574	0.36205	1.44878	0.436501	0.0903626
HIST2H2AA3;HIST1H2AG;HIST1H2AJ;H2AFJ;HIST2H2AC;HIST1H2AH;HIST1H2AD;HIST1H2AC;HIST3H2A;HIST1H2AB	Q6FI13;P0C0S8;Q99878;Q9BTM1;Q16777;Q96KK5;P20671;Q93077;Q7L7L0;P04908;P16104;Q8IUE6;Q71UI9;P0C0S5;Q96QV6	46274000	37747000	45295000	33005000	33483000	34857000	42015000	42745000	34068000	47140000	3	0		1	0.815728	0.978843	0.713252	0.723581	0.753274	0.907961	0.923737	0.736223	1.01871	4.71314	0.298339	0.208374	0.696719	0.143362	0.00473427
HK1	P19367	4943600	2605257	5738900	7695200	5113200	2605257	2605257	2605257	2605257	2605257	4	6	3nM;300nM;1000nM;3000nM;10000nM;30000nM	1	0.526996	1.16087	1.5566	1.03431	0.526996	0.526996	0.526996	0.526996	0.526996	6.7862	-1.06214	0.557866	3.15585	0.977116	0.438479
HK2	P52789	10115000	13947000	14290000	17467000	11193000	11741000	10775000	13040000	9856400	10104000	12	0		1	1.37884	1.41275	1.72684	1.10657	1.16075	1.06525	1.28917	0.974434	0.998913	7.15714	-0.392175	0.329459	1.24778	0.359782	0.0371691
HLA-A	P04439	77742000	79411000	596080000	436580000	84055000	84256000	128520000	77209000	82199000	106080000	7	0		1	1.02147	7.66741	5.61575	1.0812	1.08379	1.65316	0.993144	1.05733	1.36451	7.23438	-1.90686	0.288353	1.0251	0.272354	0.173478
HLA-B	P01889	126860000	130670000	112600000	134160000	112810000	101540000	101370000	138360000	102190000	141770000	7	0		1	1.03003	0.887593	1.05754	0.889248	0.80041	0.79907	1.09065	0.805534	1.11753	4.69709	0.275196	0.223539	0.736274	0.15853	0.00378814
HLA-C	P10321	76567000	90887000	72056000	86087000	79119000	89070000	81323000	94629000	82147000	93889000	9	0		1	1.18703	0.941084	1.12434	1.03333	1.16329	1.06212	1.2359	1.07288	1.22623	5.80779	0.120112	0.259773	0.883378	0.216164	0	not
HLA-DRB1;HLA-DRB4	P01911;P13762	7549300	8638400	10843000	10707000	8088200	7999500	8338200	2605257	2605257	2605257	2	3	3000nM;10000nM;30000nM	1	1.14427	1.43629	1.41828	1.07138	1.05963	1.1045	0.345099	0.345099	0.345099	5.79662	-1.85777	0.886014	19.4327	2.89149	1.72843	down
HLA-E	P13747	7850800	11898000	18224000	12057000	10224000	9691000	8846200	11812000	10034000	10402000	7	0		1	1.51551	2.32129	1.53577	1.30229	1.2344	1.12679	1.50456	1.27809	1.32496	7.52544	-0.459373	0.104885	0.314892	0.0207738	0.0012374
HLA-H	P01893	6873000	2605257	2605257	2605257	5895200	7028600	6176000	2605257	10691000	2605257	6	5	3nM;10nM;30nM;3000nM;30000nM	1	0.379057	0.379057	0.379057	0.857733	1.02264	0.898589	0.379057	1.55551	0.379057	7.24537	0.945061	0.137549	0.399887	0.0418935	0.0143749
HM13	Q8TCT9	20824000	19175000	25673000	25408000	23265000	19449000	22732000	22444000	17457000	17620000	5	0		1	0.920813	1.23286	1.22013	1.11722	0.93397	1.09163	1.07779	0.838312	0.846139	5.26727	-0.367286	0.464362	2.18131	0.692163	0.0652073
HMGB1;HMGB2	P09429;P26583	2605257	2605257	2605257	2605257	3028300	2605257	2605257	2605257	3875700	5582200	2	7	DMSO;3nM;10nM;30nM;300nM;1000nM;3000nM	1	1	1	1	1.16238	1	1	1	1.48765	2.14267	4.87882	1.06409	0.977825	110.239	5.05144	1.83146	up
HMOX2	P30519	33018000	36006000	37882000	41885000	33744000	34468000	35102000	36656000	34744000	34995000	11	0		1	1.0905	1.14731	1.26855	1.02199	1.04392	1.06312	1.11018	1.05227	1.05988	7.18301	-0.11753	0.166804	0.52611	0.0813469	0	not
HNRNPF	P52597	93176000	97941000	97978000	97745000	84578000	113350000	88129000	104990000	90231000	106580000	14	0		1	1.05114	1.05154	1.04904	0.907723	1.21651	0.945834	1.12679	0.968393	1.14386	4.68615	0.138388	0.126795	0.363807	0.0322603	0	not
HNRNPH1	P31943;P31942	72321000	77082000	67805000	49155000	64648000	90861000	66635000	81251000	72456000	82502000	15	0		1	1.06583	0.937556	0.679678	0.893904	1.25636	0.921378	1.12348	1.00187	1.14078	6.86685	0.273539	0.317125	1.16306	0.326755	0.0104714
HNRNPK	P61978	39552000	38165000	36833000	38563000	12498000	25813000	12123000	17092000	17821000	36567000	18	0		1	0.964932	0.931255	0.974995	0.315989	0.652635	0.306508	0.43214	0.450571	0.92453	7.29781	-0.921073	0.635146	4.44114	1.281	0.505715
HNRNPM	P52272	30257000	40014000	48006000	45394000	25874000	35602000	27111000	30686000	29746000	34929000	32	0		1	1.32247	1.58661	1.50028	0.855141	1.17665	0.896024	1.01418	0.983111	1.15441	7.27906	-0.490561	0.451762	2.06487	0.654096	0.113689
HNRNPR	O43390	13363000	2605257	2605257	2605257	6055300	2605257	2605257	2605257	2605257	8147700	4	7	3nM;10nM;30nM;300nM;1000nM;3000nM;10000nM	1	0.19496	0.19496	0.19496	0.453139	0.19496	0.19496	0.19496	0.19496	0.609721	10.5229	-1.38499e-07	0.717803	6.70238	1.68955	0
HNRNPU	Q00839	27583000	22892000	23987000	20197000	11714000	14431000	11997000	18154000	13257000	25812000	10	0		1	0.829931	0.86963	0.732226	0.424682	0.523185	0.434942	0.658159	0.480622	0.935794	7.51871	-0.609099	0.497491	2.58371	0.816738	0.201751
HNRNPUL1	Q9BUJ2	8866900	7691400	9261400	9244100	7360300	9199400	6751900	8902000	7134700	10105000	7	0		1	0.867428	1.04449	1.04254	0.830087	1.0375	0.761472	1.00396	0.804644	1.13963	4.69752	0.291915	0.267218	0.918382	0.230029	0.00849832
HP1BP3	Q5SSJ5	8501100	9656900	14217000	20509000	11526000	13101000	8619800	12299000	11006000	11073000	4	0		1	1.13596	1.67237	2.41251	1.35582	1.54109	1.01396	1.44675	1.29466	1.30254	6.66384	-0.354833	0.0475577	0.150136	0.000311388	0
HS2ST1	Q7LGA3	20350000	24142000	30693000	22239000	29533000	28405000	25987000	37647000	31616000	32317000	8	0		1	1.18634	1.50826	1.09283	1.45125	1.39582	1.277	1.84998	1.55361	1.58806	5.80511	0.344144	0.530268	2.8982	0.907145	0.0736892
HSD17B11	Q8NBQ5	30976000	35457000	38643000	35020000	32059000	33283000	40146000	30733000	31085000	29932000	10	0		1	1.14466	1.24751	1.13055	1.03496	1.07448	1.29604	0.992155	1.00352	0.966296	5.63645	-0.213367	0.376942	1.53378	0.468144	0.00502367
HSD17B12	Q53GQ0	84703000	83376000	119780000	130080000	90354000	84732000	93909000	80412000	88566000	72645000	12	0		1	0.984333	1.41412	1.53572	1.06672	1.00034	1.10869	0.949341	1.04561	0.857644	7.05043	-0.362393	0.293721	1.0558	0.28451	0.0229964
HSD17B4	P51659	26180000	21301000	14409000	5619800	11067000	7554900	8592600	7846800	12328000	25337000	9	0		1	0.813636	0.550382	0.21466	0.422727	0.288575	0.328212	0.299725	0.470894	0.9678	8.3167	-1.00086	0.484605	2.49501	0.790171	0.338228
HSDL1	Q3SXM5	4534500	4028200	5789000	6667400	5521600	4659400	4276900	4842300	6279700	4095800	4	0		1	0.888345	1.27666	1.47037	1.21769	1.02754	0.943191	1.06788	1.38487	0.903253	8.28952	0.330411	0.19391	0.624614	0.116337	0.00530289
HSDL2	Q6YN16	11487000	2605257	2605257	2605257	2605257	2605257	9176700	2605257	9045800	2605257	4	7	3nM;10nM;30nM;100nM;300nM;3000nM;30000nM	1	0.2268	0.2268	0.2268	0.2268	0.2268	0.798877	0.2268	0.787482	0.2268	10.5229	-3.98951e-08	0.430185	1.95263	0.616499	0
HSP90AA1	P07900;Q14568;Q58FG0;Q58FF6;Q58FG1	147670000	85295000	61747000	7219000	4855700	5272400	3132100	5064800	8206500	126950000	36	0		1	0.577605	0.418142	0.048886	0.0328821	0.0357039	0.0212101	0.0342981	0.0555732	0.859687	8.41562	-2.14338	0.535109	3.0593	0.951306	0.638916
HSP90AB1	P08238;Q58FF7	423980000	324150000	258400000	119720000	61849000	71245000	67698000	73862000	79897000	390740000	41	0		1	0.764541	0.609463	0.282372	0.145877	0.168039	0.159673	0.174211	0.188445	0.9216	8.06907	-1.60671	0.537788	3.06763	0.953552	0.561065
HSP90B1	P14625;Q58FF3	63359000	32653000	20810000	5208600	2605257	2605257	2605257	2605257	2605257	49794000	18	5	100nM;300nM;1000nM;3000nM;10000nM	1	0.515365	0.328446	0.0822077	0.041119	0.041119	0.041119	0.041119	0.041119	0.785903	8.55066	-1.95411	0.584229	3.73798	1.12324	0.724242
HSPA1A;HSPA1B	P0DMV8;P0DMV9	12932000	15446000	17922000	12405000	13370000	12116000	10585000	12384000	11421000	12868000	12	0		1	1.1944	1.38586	0.959248	1.03387	0.936901	0.818512	0.957624	0.883158	0.995051	7.68586	-0.404518	0.533446	2.85907	0.896206	0.107399
HSPA4	P34932	23108000	14644000	12178000	2605257	2605257	2605257	2605257	2605257	2605257	18385000	12	6	30nM;100nM;300nM;1000nM;3000nM;10000nM	1	0.63372	0.527004	0.112743	0.112743	0.112743	0.112743	0.112743	0.112743	0.795612	8.30546	-1.82716	0.590247	3.80796	1.13979	0.712818
HSPA5	P11021	74730000	78625000	100320000	106940000	73037000	71652000	70394000	79353000	71976000	87059000	32	0		1	1.05212	1.34243	1.43102	0.977345	0.958812	0.941978	1.06186	0.963147	1.16498	7.19997	-0.309253	0.318004	1.17056	0.329694	0.0168241
HSPA8	P11142;P54652	369820000	355950000	351520000	376930000	341510000	310390000	335840000	344780000	302760000	376990000	37	0		1	0.962495	0.950516	1.01923	0.923449	0.8393	0.908117	0.932291	0.818669	1.01939	7.03758	-0.118996	0.328361	1.2603	0.364632	0	not
HSPA9	P38646	65929000	58868000	57187000	61219000	38365000	35716000	36708000	42791000	33226000	76323000	22	0		1	0.8929	0.867403	0.92856	0.581914	0.541734	0.556781	0.649047	0.503966	1.15765	4.71854	0.719929	0.348358	1.39456	0.416058	0.125957
HSPB1	P04792	205600000	188200000	193640000	148820000	128390000	145750000	124410000	153750000	153330000	200670000	11	0		1	0.91537	0.941829	0.723833	0.624465	0.708901	0.605107	0.747811	0.745768	0.976021	7.76245	-0.371513	0.519843	2.81818	0.884683	0.0870884
HSPBP1	Q9NZL4	2606700	2646400	2605257	2605257	2605257	2605257	2605257	2605257	2605257	3744300	3	7	10nM;30nM;100nM;300nM;1000nM;3000nM;10000nM	1	1.01523	0.999446	0.999446	0.999446	0.999446	0.999446	0.999446	0.999446	1.43641	4.76073	0.521086	0.998658	1861.5	8.68294	0.967558
HSPD1	P10809	247010000	210060000	184500000	159290000	74046000	101350000	75519000	92391000	86181000	275040000	34	0		1	0.850411	0.746933	0.644873	0.299769	0.410307	0.305733	0.374037	0.348897	1.11348	4.73526	1.11464	0.320665	1.26044	0.364685	0.16902
HSPE1	P61604	2605257	7623800	8908300	16266000	2605257	2605257	2605257	2605257	2605257	2605257	2	7	DMSO;100nM;300nM;1000nM;3000nM;10000nM;30000nM	1	2.92631	3.41936	6.24353	1	1	1	1	1	1	7.15409	-1.93938	0.47126	2.23674	0.709958	0.458324
HSPH1	Q92598;O95757	4931900	4300200	3453700	2605257	2605257	2605257	2605257	2605257	2605257	7791300	9	6	30nM;100nM;300nM;1000nM;3000nM;10000nM	1	0.871915	0.700278	0.528246	0.528246	0.528246	0.528246	0.528246	0.528246	1.57978	4.75378	1.38493	0.74324	7.37021	1.78936	0.948662
HTT	P42858	7840100	6954200	2605257	2605257	9008500	8591600	7564300	6457900	6939100	7474200	7	2	10nM;30nM	1	0.887004	0.332299	0.332299	1.14903	1.09585	0.964822	0.823701	0.885078	0.95333	7.25052	0.797621	0.345321	1.32968	0.391344	0.133142
HVCN1	Q96D96	41547000	42518000	51570000	72918000	49316000	43343000	43653000	56983000	46563000	50060000	4	0		1	1.02337	1.24124	1.75507	1.18699	1.04323	1.05069	1.37153	1.12073	1.2049	8.26607	0.295409	0.190972	0.611645	0.111583	0.00306377
IARS	P41252	131380000	119600000	118170000	141650000	122670000	122300000	119280000	124480000	118680000	116850000	53	0		1	0.910336	0.899452	1.07817	0.933704	0.930888	0.907901	0.947481	0.903334	0.889405	7.02938	-0.0770121	0.229839	0.755392	0.165927	0	not
ICMT	O60725	49594000	57638000	32327000	41304000	57600000	57221000	55083000	52087000	52883000	49024000	3	0		1	1.1622	0.651833	0.832843	1.16143	1.15379	1.11068	1.05027	1.06632	0.988507	7.27084	0.303751	0.29613	1.05189	0.282961	0.0130166
IDH2	P48735	10797000	15533000	17493000	16614000	12490000	12249000	11894000	14522000	11144000	13505000	8	0		1	1.43864	1.62017	1.53876	1.1568	1.13448	1.1016	1.345	1.03214	1.25081	7.24723	-0.339826	0.242148	0.819848	0.191104	0.0115498
IDH3A	P50213	8132800	8277700	6251900	5204200	6528800	6146900	4806500	4604000	4488400	8548100	5	0		1	1.01782	0.768727	0.639903	0.802774	0.755816	0.591002	0.566103	0.551889	1.05106	8.18316	-0.514781	0.41957	1.89696	0.597513	0.112624
IDH3B	O43837	9563100	3781700	2605257	2605257	2605257	2605257	4782500	3456400	4670800	5816200	3	4	10nM;30nM;100nM;300nM	1	0.395447	0.272428	0.272428	0.272428	0.272428	0.500099	0.361431	0.488419	0.608192	8.67352	-0.0704294	0.732918	7.23512	1.76978	0
IDH3G	P51553	6107100	2605257	2605257	2605257	6097900	6523200	2605257	2605257	6332100	2605257	2	6	3nM;10nM;30nM;1000nM;3000nM;30000nM	1	0.426595	0.426595	0.426595	0.998494	1.06813	0.426595	0.426595	1.03684	0.426595	7.34017	0.57953	0.0413645	0.115436	0	0
IER3IP1	Q9Y5U9	23741000	2605257	17899000	14646000	19235000	2605257	26283000	2605257	9737200	9313700	2	3	3nM;300nM;3000nM	1	0.109737	0.753928	0.616907	0.810202	0.109737	1.10707	0.109737	0.410143	0.392304	5.69265	-0.965654	0.184406	0.578373	0.0995741	0.0382946
IGHD	P01880;P0DOX3	28349000	32086000	42208000	49802000	34226000	31997000	30330000	41237000	32057000	31412000	6	0		1	1.13182	1.48887	1.75675	1.20731	1.12868	1.06988	1.45462	1.1308	1.10805	7.08222	-0.262705	0.0809992	0.248452	0.00873064	0
IGHM	P01871;P0DOX6	234270000	273220000	307280000	367670000	268100000	282570000	252470000	291690000	271930000	254170000	20	0		1	1.16626	1.31165	1.56943	1.14441	1.20617	1.07769	1.2451	1.16075	1.08494	7.12345	-0.18577	0.0775994	0.245964	0.0083714	0
IGHV1-69-2	A0A0B4J2H0;P01742;P01743;P0DP01;A0A0C4DH29	116950000	50493000	55028000	88586000	85755000	95410000	109750000	68109000	140780000	74740000	3	0		1	0.431749	0.470526	0.757469	0.733262	0.815819	0.938435	0.582377	1.20376	0.639077	7.62491	0.595605	0.0822838	0.229076	0.00612437	0.000361469
IGLL1	P15814	60285000	69088000	86958000	105230000	65411000	68139000	58890000	82017000	60785000	66043000	6	0		1	1.14602	1.44245	1.74554	1.08503	1.13028	0.97686	1.36049	1.00829	1.09551	7.14542	-0.333823	0.190493	0.606083	0.109557	0.005057
IL1RAP	Q9NPH3	5925900	7402100	6396400	6607800	6399300	6768200	6244600	7430800	5411900	6533200	3	0		1	1.24911	1.0794	1.11507	1.07989	1.14214	1.05378	1.25395	0.913262	1.10248	5.23993	-0.161051	0.212489	0.68121	0.137474	0	not
ILF2	Q12905	24952000	16295000	11689000	7435500	2605257	7472600	2605257	5929300	6686600	16510000	4	2	100nM;1000nM	1	0.653054	0.468459	0.297992	0.104411	0.299479	0.104411	0.237628	0.267979	0.66167	8.42308	-1.33812	0.705599	6.31522	1.628	0.848811
ILVBL	A1L0T0	58322000	58589000	41203000	38352000	66430000	57162000	62519000	62702000	67158000	59585000	14	0		1	1.00458	0.706474	0.657591	1.13902	0.98011	1.07196	1.0751	1.1515	1.02166	7.23343	0.408554	0.485933	2.36449	0.750179	0.0911606
IMMT	Q16891	2152200000	2376400000	2605000000	2519700000	2387200000	2554200000	2438100000	2665100000	2715200000	2448000000	74	0		1	1.10417	1.21039	1.17076	1.10919	1.18679	1.13284	1.23831	1.26159	1.13744	8.55388	0.0978012	0.612186	4.14784	1.21743	0	not
INF2	Q27J81	6575100	6254000	7462400	12707000	6870900	9070200	6810900	2605257	6135500	7072200	3	1	3000nM	1	0.951164	1.13495	1.93259	1.04499	1.37948	1.03586	0.396231	0.933142	1.0756	6.00056	-0.671706	0.286151	1.00442	0.26416	0.0714777
INTS1	Q8N201	43757000	49792000	58250000	77323000	52066000	52656000	50824000	55277000	48826000	45816000	55	0		1	1.13792	1.33122	1.7671	1.18989	1.20337	1.16151	1.26327	1.11584	1.04706	7.07336	-0.240631	0.0845149	0.260463	0.0105638	0
INTS12	Q96CB8	19728000	19885000	22565000	31276000	23969000	18898000	19687000	23516000	18563000	21338000	8	0		1	1.00796	1.14381	1.58536	1.21497	0.957928	0.997922	1.19201	0.940947	1.08161	6.82145	-0.24837	0.160623	0.488876	0.0689418	0.000345704
INTS2	Q9H0H0	32326000	35224000	38211000	34429000	38965000	35781000	35226000	37066000	31736000	29617000	22	0		1	1.08965	1.18205	1.06506	1.20538	1.10688	1.08971	1.14663	0.981748	0.916197	5.10173	-0.279051	0.574102	3.42811	1.0474	0.0459186	not
INTS4	Q96HW7	40398000	45722000	55570000	71487000	48875000	44728000	46393000	47011000	43398000	38897000	26	0		1	1.13179	1.37556	1.76957	1.20984	1.10718	1.1484	1.1637	1.07426	0.962845	7.01977	-0.335248	0.200394	0.651948	0.126471	0.00631272
INTS5	Q6P9B9	37867000	43791000	45606000	61666000	45240000	44605000	42392000	46226000	41325000	33330000	12	0		1	1.15644	1.20437	1.62849	1.19471	1.17794	1.1195	1.22075	1.09132	0.880186	3.97637	-0.486556	0.289951	1.05449	0.283991	0.0457181
INTS6	Q9UL03	5797800	5500000	6523700	2605257	6723300	5348400	5967400	6211400	7181700	6126200	7	1	30nM	1	0.948636	1.1252	0.449353	1.15963	0.922488	1.02925	1.07134	1.23869	1.05664	7.14968	0.314222	0.221936	0.713105	0.149621	0.00625279
INTS7	Q9NVH2	22370000	27631000	29320000	34374000	28021000	29295000	26889000	31003000	23814000	23310000	23	0		1	1.23518	1.31068	1.53661	1.25262	1.30957	1.20201	1.38592	1.06455	1.04202	5.22635	-0.309035	0.308666	1.17964	0.333248	0.017009
INTS8	Q75QN2	45473000	56028000	57421000	75396000	55708000	52228000	57273000	57933000	53095000	43130000	19	0		1	1.23212	1.26275	1.65804	1.22508	1.14855	1.25949	1.27401	1.16762	0.948475	4.06991	-0.439161	0.242817	0.845373	0.201151	0.0248868
IPO11	Q9UI26	200880000	253160000	244870000	271020000	245410000	277270000	233750000	272310000	265370000	206500000	34	0		1	1.26025	1.21899	1.34916	1.22167	1.38028	1.16363	1.35559	1.32104	1.02798	4.74232	-0.307106	0.261258	0.97042	0.250672	0.0115766
IPO13	O94829	40514000	55177000	53541000	62429000	56558000	56014000	53002000	60608000	51151000	47607000	15	0		1	1.36192	1.32154	1.54092	1.39601	1.38258	1.30824	1.49598	1.26255	1.17508	9.38323	0.00737386	0.536318	3.06032	0.951581	0
IPO4	Q8TEX9;REV__A8MXQ7	438040000	481590000	547370000	703840000	524440000	530900000	523250000	527460000	481510000	431820000	29	0		1	1.09942	1.24959	1.60679	1.19724	1.21199	1.19453	1.20414	1.09924	0.9858	4.59422	-0.354102	0.183388	0.601903	0.108039	0.00616153
IPO5	O00410	2112400000	2374300000	2161100000	2625500000	2359900000	2730700000	2574100000	2717300000	2780400000	2346100000	59	0		1	1.12398	1.02305	1.2429	1.11717	1.2927	1.21857	1.28636	1.31623	1.11063	7.74853	0.211713	0.562311	3.32062	1.02008	0.0141327
IPO7	O95373	656830000	688570000	711710000	840440000	772510000	734720000	755320000	733040000	727290000	674240000	37	0		1	1.04832	1.08355	1.27954	1.17612	1.11858	1.14995	1.11603	1.10727	1.02651	7.98885	0.132399	0.35669	1.46524	0.442664	0	not
IPO8	O15397	310820000	341240000	399040000	405490000	400630000	404970000	372180000	381540000	405270000	345920000	32	0		1	1.09787	1.28383	1.30458	1.28895	1.30291	1.19741	1.22753	1.30387	1.11293	8.45719	0.197477	0.677575	5.54	1.49533	0.0156974
IPO9	Q96P70	754710000	821930000	771250000	798280000	879080000	897200000	886860000	876550000	790690000	672110000	29	0		1	1.08907	1.02192	1.05773	1.16479	1.1888	1.1751	1.16144	1.04767	0.890554	4.8455	-0.322446	0.512373	2.68018	0.845087	0.057072	not
IQCB1	Q15051	7562200	7875700	8898600	11036000	8276600	5739100	7188700	9826200	5564400	5693100	3	0		1	1.04146	1.17672	1.45936	1.09447	0.758919	0.95061	1.29938	0.735818	0.752836	5.21047	-0.570052	0.378346	1.52507	0.464924	0.102378
IQGAP1	P46940	17369000	6931100	8035800	2605257	2605257	2605257	2605257	2605257	2713900	10603000	7	5	30nM;100nM;300nM;1000nM;3000nM	1	0.39905	0.462652	0.149995	0.149995	0.149995	0.149995	0.149995	0.15625	0.610455	8.87517	-1.11278	0.708751	6.43685	1.64765	0.754518
IQGAP3	Q86VI3	4416800	2605257	2605257	7678600	4992200	6331500	2605257	2605257	4578500	2605257	4	5	3nM;10nM;1000nM;3000nM;30000nM	1	0.589852	0.589852	1.7385	1.13028	1.4335	0.589852	0.589852	1.03661	0.589852	6.21113	-0.623067	0.221509	0.712444	0.149368	0.0344533
IRAK1	P51617;P51955	5158700	7905800	6611500	7499200	5886600	7488700	6298700	8087600	7654800	8953100	6	0		1	1.53252	1.28162	1.4537	1.1411	1.45166	1.22099	1.56776	1.48386	1.73553	5.67931	0.264988	0.410072	1.77426	0.554881	0.0181727
IRF4	Q15306	14157000	17011000	19192000	18601000	11589000	14487000	13484000	18168000	13032000	18151000	4	0		1	1.2016	1.35565	1.31391	0.818606	1.02331	0.952462	1.28332	0.920534	1.28212	7.33873	-0.270825	0.185161	0.569437	0.0963987	0.00147031
ITGA4	P13612	19164000	17878000	22742000	36696000	24013000	17411000	20142000	19032000	16331000	15524000	19	0		1	0.932895	1.1867	1.91484	1.25303	0.908526	1.05103	0.993112	0.852171	0.810061	6.82022	-0.512471	0.282587	0.992955	0.259611	0.0456699
ITGB1	P05556	8058600	8930800	8917200	10468000	6010100	9061700	6619000	6535000	5663300	11632000	4	0		1	1.10823	1.10654	1.29898	0.7458	1.12448	0.821359	0.810935	0.702765	1.44343	4.70359	0.575126	0.373182	1.4936	0.453247	0.101063
ITGB2	P05107	21532000	23405000	25426000	33017000	22834000	23489000	20985000	24826000	21200000	24011000	22	0		1	1.08699	1.18085	1.53339	1.06047	1.09089	0.974596	1.15298	0.984581	1.11513	7.10921	-0.22491	0.16552	0.507063	0.0749336	0.000131224
JAGN1	Q8N5M9	5332600	3279500	3834100	3974900	5486500	2702300	6152900	2720500	3117500	2901500	2	0		1	0.614991	0.718993	0.745396	1.02886	0.506751	1.15383	0.510164	0.584612	0.544106	5.65683	-0.554926	0.311137	1.14167	0.318366	0.0655595
JUP	P14923;P35222	2605257	2605257	174770000	2605257	2605257	2605257	2605257	59904000	33169000	2605257	26	7	DMSO;3nM;30nM;100nM;300nM;1000nM;30000nM	1	1	67.0836	1	1	1	1	22.9935	12.7316	1	7.65617	-2.2925	0.121797	0.355492	0.030172	0.0194097
KARS	Q15046	118060000	133890000	130100000	137860000	124740000	125280000	124370000	131070000	118680000	118280000	34	0		1	1.13408	1.10198	1.16771	1.05658	1.06116	1.05345	1.1102	1.00525	1.00186	5.24093	-0.122155	0.341941	1.33234	0.392362	0	not
KCNQ5	Q9NR82	2962600	2605257	2605257	6349600	3457300	2605257	2981300	2818400	2605257	3406900	4	4	3nM;10nM;300nM;10000nM	1	0.879382	0.879382	2.14325	1.16698	0.879382	1.00631	0.951327	0.879382	1.14997	6.97738	-0.400087	0.100194	0.280403	0.0139556	0.000270537
KDSR	Q06136	2605257	2605257	2605257	2605257	2605257	2605257	10269000	2605257	8603500	8884000	2	7	DMSO;3nM;10nM;30nM;100nM;300nM;3000nM	1	1	1	1	1	1	3.94165	1	3.30236	3.41003	6.32204	1.51124	0.630431	4.27258	1.24484	0.70492
KEAP1	Q14145	18832000	21796000	25703000	28924000	19136000	22471000	19942000	22716000	19864000	24714000	13	0		1	1.15739	1.36486	1.5359	1.01614	1.19323	1.05894	1.20624	1.0548	1.31234	7.21576	-0.206873	0.0993772	0.291792	0.0160788	0
KHDRBS1	Q07666;O75525;Q5VWX1	6152800	2605257	2605257	2605257	2605257	10709000	2775800	2605257	2695600	3837200	4	5	3nM;10nM;30nM;100nM;3000nM	1	0.423426	0.423426	0.423426	0.423426	1.74051	0.451144	0.423426	0.438109	0.623651	6.90439	0.631795	0.041927	0.117531	0	0
KHSRP	Q92945	120530000	155230000	150130000	139200000	109430000	133340000	107920000	148070000	137310000	152920000	38	0		1	1.2879	1.24558	1.1549	0.907907	1.10628	0.895379	1.22849	1.13922	1.26873	5.64838	0.145203	0.174363	0.529822	0.0826121	0
KIAA0196	Q12768	15949000	17585000	20242000	19727000	19502000	19870000	16632000	21322000	18755000	17459000	21	0		1	1.10258	1.26917	1.23688	1.22277	1.24585	1.04282	1.33689	1.17594	1.09468	8.52336	0.126993	0.397453	1.74366	0.544076	0
KIAA1468	Q9P260	22312000	26214000	25118000	26998000	27482000	24218000	25247000	30255000	24520000	22135000	18	0		1	1.17488	1.12576	1.21002	1.23171	1.08542	1.13154	1.356	1.09896	0.992067	4.98469	-0.225561	0.248095	0.873436	0.212232	0.00191639
KIAA1524	Q8TCG1	103680000	115080000	117730000	124110000	119220000	119580000	110730000	120110000	120530000	100810000	48	0		1	1.10995	1.13551	1.19705	1.14988	1.15336	1.068	1.15847	1.16252	0.972319	4.7462	-0.224777	0.409806	1.83504	0.576137	0.0090712	not
KIAA2013	Q8IYS2	25032000	23657000	28012000	45593000	27802000	17950000	23680000	23867000	21236000	22438000	5	0		1	0.94507	1.11905	1.82139	1.11066	0.717082	0.945989	0.95346	0.848354	0.896373	6.98434	-0.534958	0.32811	1.22304	0.350174	0.0682964
KIDINS220	Q9ULH0	9132300	9456100	11772000	14038000	9071300	9646600	10614000	9408600	8439300	8822100	14	0		1	1.03546	1.28905	1.53718	0.99332	1.05632	1.16225	1.03026	0.924116	0.966033	7.15469	-0.296686	0.263067	0.905638	0.224978	0.00879456
KIF14	Q15058	2605257	8130800	5632200	9840800	5772000	5477700	7186200	8198800	5704800	6193000	7	1	DMSO	1	3.12092	2.16186	3.77729	2.21552	2.10256	2.75835	3.14702	2.18973	2.37712	9.276	2.64173e-08	0.469867	2.30664	0.732099	0
KIF5B;KIF5C;KIF5A	P33176;O60282;Q12840	5852500	5678200	5928100	6251100	6288200	5367100	4888900	7317300	6485600	6467900	5	0		1	0.970218	1.01292	1.06811	1.07445	0.917061	0.835352	1.25029	1.10818	1.10515	5.73743	0.225282	0.518456	2.69415	0.849145	0.0152548
KNTC1	P50748	145310000	166230000	180930000	199430000	168660000	168420000	157640000	182820000	166310000	146720000	78	0		1	1.14397	1.24513	1.37245	1.16069	1.15904	1.08485	1.25814	1.14452	1.0097	4.82983	-0.239647	0.198989	0.678992	0.136635	0.00126683
KPNA2	P52292	12668000	13324000	13358000	13524000	7081200	7846000	7477400	10401000	8129000	14988000	5	0		1	1.05178	1.05447	1.06757	0.558983	0.619356	0.590259	0.821045	0.641696	1.18314	7.30618	-0.53118	0.442104	2.01625	0.637919	0.127097
KPNB1	Q14974	459870000	423680000	429640000	429600000	501970000	393460000	490770000	403900000	396230000	363890000	30	0		1	0.921304	0.934264	0.934177	1.09155	0.85559	1.06719	0.878292	0.861613	0.791289	5.55283	-0.215582	0.440974	1.97439	0.623856	0.00810444	not
KPRP	Q5T749	12914000	37942000	124300000	21467000	11275000	17948000	2605257	239040000	70413000	16071000	18	1	1000nM	1	2.93805	9.62521	1.6623	0.873083	1.38981	0.201739	18.5101	5.45245	1.24446	5.85182	1.60638	0.238966	0.796669	0.182013	0.105509
KTN1	Q86UP2	11325000	10544000	11721000	13660000	9110300	7186500	7860600	11585000	8851900	11591000	10	0		1	0.931038	1.03497	1.20618	0.804442	0.63457	0.694093	1.02296	0.781625	1.02349	7.20124	-0.353792	0.38846	1.59902	0.492087	0.0406171
L2HGDH	Q9H9P8	8871500	8530200	9794400	12120000	8833100	8022100	9280600	7493200	7129800	9494300	6	0		1	0.961528	1.10403	1.36617	0.995672	0.904255	1.04611	0.844637	0.803675	1.0702	7.03164	-0.280737	0.291497	1.0286	0.273743	0.00918803
LAMTOR1	Q6IAA8	9911900	13779000	8457800	2605257	6827700	8947500	7651300	8192700	7191900	10037000	2	1	30nM	1	1.39015	0.853298	0.262841	0.688839	0.902703	0.771931	0.826552	0.725582	1.01262	8.12325	-0.753042	0.424344	1.87932	0.591453	0.19066
LAPTM5	Q13571	43974000	55936000	51013000	56741000	46835000	48220000	62007000	54611000	49298000	48004000	4	0		1	1.27202	1.16007	1.29033	1.06506	1.09656	1.41008	1.24189	1.12107	1.09165	5.11098	-0.138504	0.0729146	0.227363	0.00591546	0
LARS	Q9P2J5	14837000	14160000	15131000	17299000	13619000	11404000	12477000	14001000	12712000	14159000	16	0		1	0.954371	1.01982	1.16594	0.917908	0.768619	0.840938	0.943654	0.856777	0.954303	7.04233	-0.255223	0.546168	3.02004	0.940673	0.0294639
LAS1L	Q9Y4W2	16736000	19598000	15641000	22295000	17853000	15337000	2605257	14793000	13291000	12943000	4	1	1000nM	1	1.17101	0.934572	1.33216	1.06674	0.916408	0.155668	0.883903	0.794156	0.773363	6.51019	-0.750922	0.508704	2.59409	0.819817	0.264265
LBR	Q14739	431170000	482210000	429010000	312320000	495900000	444140000	459360000	451050000	429630000	404020000	22	0		1	1.11838	0.99499	0.724355	1.15013	1.03008	1.06538	1.04611	0.996428	0.937032	7.18189	0.122525	0.114533	0.323395	0.0226262	0
LCK	P06239	13853000	12697000	12062000	17401000	16008000	13622000	12941000	12143000	2605257	10638000	6	1	10000nM	1	0.916552	0.870714	1.25612	1.15556	0.983325	0.934166	0.876561	0.188064	0.76792	5.45102	-1.08296	0.612856	3.96053	1.1752	0.53367
LCP1	P13796;P13797	39474000	23981000	19857000	8472000	4552000	7120400	2605257	7826800	2605257	41787000	13	2	1000nM;10000nM	1	0.607514	0.50304	0.214622	0.115316	0.180382	0.0659993	0.198277	0.0659993	1.0586	4.73671	1.96336	0.35388	1.47988	0.448136	0.29065
LDHA	P00338	288860000	178050000	111430000	23017000	8771500	12435000	10170000	14306000	24569000	187540000	15	0		1	0.616389	0.385758	0.0796822	0.0303659	0.0430485	0.0352074	0.0495257	0.085055	0.649242	8.37494	-2.36929	0.702435	6.22311	1.61292	1.11279	down
LDHB	P07195;P07864;Q6ZMR3	226320000	136900000	88944000	3277200	2605257	3641800	4414200	2718000	7205300	194330000	13	1	100nM	1	0.604896	0.393001	0.0144804	0.0115114	0.0160914	0.0195042	0.0120095	0.0318368	0.858651	8.38104	-2.38759	0.543263	3.15813	0.977721	0.683623
LEMD2	Q8NC56	2605257	6284200	6777300	6612900	2605257	2605257	2605257	2605257	5648500	2605257	3	6	DMSO;100nM;300nM;1000nM;3000nM;30000nM	1	2.41212	2.60139	2.53829	1	1	1	1	2.16812	1	7.26308	-0.964831	0.387853	1.59537	0.490758	0.202784
LETM1	O95202	6479000	2605257	6659400	6267500	4455300	3749300	3668600	4254100	3014000	6844100	4	1	3nM	1	0.402108	1.02784	0.967356	0.687652	0.578685	0.566229	0.656598	0.465195	1.05635	4.69449	0.608971	0.195299	0.626369	0.116983	0.0252202
LETMD1	Q6P1Q0	18229000	14615000	17096000	21584000	24222000	17090000	24588000	21841000	17821000	14657000	4	0		1	0.801744	0.937846	1.18405	1.32876	0.937517	1.34884	1.19815	0.977618	0.804048	7.91613	0.362177	0.222952	0.73247	0.157063	0.0109847
LGALS7	P47929	2605257	2605257	139660000	2605257	2605257	2605257	2605257	15808000	44590000	2605257	6	7	DMSO;3nM;30nM;100nM;300nM;1000nM;30000nM	1	1	53.607	1	1	1	1	6.06773	17.1154	1	7.65226	-2.5197	0.14217	0.42214	0.0482562	0.032995
LMAN1	P49257	87121000	71960000	77763000	75746000	85897000	68975000	82462000	67589000	66854000	78381000	14	0		1	0.825978	0.892586	0.869434	0.985951	0.791715	0.946523	0.775806	0.76737	0.89968	5.74184	-0.136212	0.235776	0.809987	0.187232	0	not
LMAN2	Q12907	13815000	10665000	8821100	11591000	11566000	2605257	10833000	7257300	6506800	8645100	8	1	300nM	1	0.771987	0.638516	0.839016	0.837206	0.188582	0.784148	0.52532	0.470995	0.625776	6.85579	-0.588047	0.448863	2.09806	0.665042	0.155576
LMBRD2	Q68DH5	27844000	33582000	39329000	42716000	34705000	34614000	31248000	36263000	31329000	29098000	11	0		1	1.20608	1.41248	1.53412	1.24641	1.24314	1.12225	1.30236	1.12516	1.04504	4.6998	-0.31764	0.15254	0.499892	0.0725552	0.00213315
LMF2	Q9BU23	7793400	2605257	11394000	2605257	9124400	10511000	10349000	11092000	9028700	2605257	5	3	3nM;30nM;30000nM	1	0.33429	1.46201	0.33429	1.17079	1.34871	1.32792	1.42326	1.15851	0.33429	4.75142	-1.69369	0.236182	0.782032	0.176293	0.105061
LMNB1	P20700	983680000	954700000	1166600000	828280000	861560000	1374000000	962780000	1007100000	1148100000	1069300000	73	0		1	0.970539	1.18595	0.842022	0.875854	1.3968	0.978753	1.02381	1.16715	1.08704	6.8375	0.205389	0.247015	0.823279	0.192452	0.00071275
LMNB2	Q03252	118120000	120180000	157220000	156730000	108880000	169310000	120260000	125220000	139840000	130400000	61	0		1	1.01744	1.33102	1.32687	0.921774	1.43337	1.01812	1.06011	1.18388	1.10396	8.43299	0.201439	0.16271	0.505722	0.0744874	7.47279e-06
LNP	Q9C0E8	233900000	273170000	320950000	367060000	281930000	301240000	253490000	293110000	280980000	265970000	16	0		1	1.16789	1.37217	1.5693	1.20534	1.2879	1.08375	1.25314	1.20128	1.13711	6.44715	-0.154777	0.0589404	0.201746	0.00322273	0
LPCAT3	Q6P1A2	301950000	238670000	364390000	493160000	311670000	327760000	323680000	282270000	264240000	292270000	8	0		1	0.790429	1.20679	1.63325	1.03219	1.08548	1.07197	0.934824	0.875112	0.967942	6.05964	-0.349421	0.147928	0.441482	0.0540193	0.00202242
LPCAT4	Q643R3	5335100	8979600	5621900	6704300	6808400	7471600	7185500	7138300	7656100	6249400	5	0		1	1.68312	1.05376	1.25664	1.27615	1.40046	1.34684	1.33799	1.43504	1.17137	10.5229	1.62659e-09	0.279454	0.998659	0.261874	0
LPGAT1	Q92604	8604300	7691800	12927000	7175800	7834000	8610000	9548800	9475200	7994600	7893100	5	0		1	0.893948	1.50239	0.833978	0.910475	1.00066	1.10977	1.10122	0.92914	0.917344	7.69452	-0.258764	0.147559	0.435651	0.0522603	0.000238318
LRMP	Q12912	577630000	677970000	754780000	939280000	635360000	595020000	560150000	674410000	535430000	578560000	14	0		1	1.17371	1.30668	1.62609	1.09994	1.03011	0.969738	1.16755	0.926943	1.00161	7.04627	-0.377786	0.350941	1.36412	0.404493	0.0386582
LRPPRC	P42704	165520000	144080000	146650000	148760000	102420000	106590000	97503000	115010000	96619000	136390000	35	0		1	0.870469	0.885996	0.898743	0.618777	0.643971	0.589071	0.694841	0.58373	0.824009	7.27476	-0.454519	0.747172	7.5969	1.82158	0.274317
LRRC14B	A6NHZ5	6165100	5734500	2605257	2605257	5996600	5128200	2605257	5340900	5213600	2605257	4	4	10nM;30nM;1000nM;30000nM	1	0.930155	0.422581	0.422581	0.972669	0.831811	0.422581	0.866312	0.845663	0.422581	8.452	-0.493102	0.270656	0.950589	0.242803	0.0394103
LRRC59	Q96AG4	24630000	15701000	20248000	18672000	15294000	11936000	16355000	12136000	12840000	18424000	8	0		1	0.637475	0.822087	0.7581	0.62095	0.484612	0.664028	0.492732	0.521315	0.748031	7.21335	-0.422983	0.463022	2.27589	0.7224	0.0944154
LRRFIP1	Q32MZ4	4023800	5080000	2605257	6942300	4083400	3903000	3516300	2605257	2605257	4596900	2	3	10nM;3000nM;10000nM	1	1.26249	0.647462	1.72531	1.01481	0.969979	0.873875	0.647462	0.647462	1.14243	6.59461	-0.513984	0.204983	0.646723	0.124522	0.0198896
LTA4H	P09960	7408600	2605257	5014700	2605257	2605257	2605257	2605257	2605257	2605257	11515000	2	7	3nM;30nM;100nM;300nM;1000nM;3000nM;10000nM	1	0.351653	0.676876	0.351653	0.351653	0.351653	0.351653	0.351653	0.351653	1.55427	4.75556	1.89127	0.70888	6.20936	1.61065	1.01346	up
LTN1	O94822	62742000	80347000	79293000	87140000	75507000	81499000	74484000	81201000	71994000	59868000	38	0		1	1.28059	1.26379	1.38886	1.20345	1.29895	1.18715	1.2942	1.14746	0.954193	4.85912	-0.397883	0.426706	1.94552	0.614085	0.0694272
LTV1	Q96GA3	8967000	13650000	11343000	13954000	11846000	8964600	9449600	12926000	8738700	10033000	7	0		1	1.52225	1.26497	1.55615	1.32107	0.999732	1.05382	1.44151	0.97454	1.11888	6.93147	-0.310491	0.223118	0.730099	0.156149	0.00633676
LUC7L	Q9NQ29	3329200	4830800	4999100	2605257	2605257	2605257	3075400	5433800	3954800	2605257	7	4	30nM;100nM;300nM;30000nM	1	1.45104	1.50159	0.782547	0.782547	0.782547	0.923765	1.63216	1.18791	0.782547	7.78368	-0.494333	0.212123	0.67382	0.134682	0.0201368
LUC7L2	Q9Y383	30627000	40810000	60326000	39203000	36535000	36299000	31877000	46502000	37078000	36539000	15	0		1	1.33248	1.9697	1.28001	1.1929	1.1852	1.04081	1.51833	1.21063	1.19303	7.58864	-0.343273	0.0645742	0.192384	0.00244473	0
LYN;HCK	P07948;P08631	2605257	2981600	2605257	4406400	2605257	2605257	2605257	2605257	3158200	2951800	2	6	DMSO;10nM;100nM;300nM;1000nM;3000nM	1	1.14446	1	1.69135	1	1	1	1	1.21224	1.13302	7.13385	-0.234597	0.116739	0.334697	0.0251861	0
LYPLA2	O95372	13288000	18339000	21809000	24353000	14695000	18165000	13889000	17486000	14007000	13045000	6	0		1	1.38012	1.64126	1.83271	1.10589	1.36702	1.04523	1.31592	1.05411	0.981713	7.20419	-0.43063	0.280107	0.998177	0.261682	0.0322588
LYPLAL1	Q5VWZ2	6572200	9081900	10051000	11603000	5967700	7876400	6567000	9524200	6969900	7240300	3	0		1	1.38187	1.52932	1.76547	0.908022	1.19844	0.999209	1.44916	1.06051	1.10166	7.24984	-0.408692	0.272251	0.950469	0.242756	0.0261423
MACF1	Q9UPN3;Q03001	35193000	40918000	49097000	55817000	33405000	39488000	33232000	36986000	36958000	33878000	44	0		1	1.16267	1.39508	1.58603	0.949194	1.12204	0.944279	1.05095	1.05015	0.962635	7.21035	-0.39862	0.412297	1.76724	0.552409	0.0621863
MAD2L1	Q13257	29719000	29744000	38068000	47665000	31579000	27766000	29847000	33647000	22272000	26064000	4	0		1	1.00084	1.28093	1.60386	1.06259	0.934284	1.00431	1.13217	0.74942	0.877015	7.02408	-0.424337	0.331322	1.2453	0.358822	0.0445767
MAGT1	Q9H0U3	39710000	31044000	43987000	54247000	42679000	36319000	42300000	33537000	34277000	32313000	7	0		1	0.781768	1.10771	1.36608	1.07477	0.914606	1.06522	0.844548	0.863183	0.813725	5.75623	-0.327352	0.302561	1.08851	0.297435	0.0178838
MAN1B1	Q9UKM7;REV__O60290	3244800	3811700	2605257	5542000	4510900	3555600	3334800	3594600	3624800	2605257	6	2	10nM;30000nM	1	1.17471	0.802902	1.70796	1.39019	1.09578	1.02774	1.1078	1.11711	0.802902	4.04533	-0.512444	0.169897	0.520872	0.0795699	0.0115173
MAP2K5	Q13163	77886000	112430000	93891000	108820000	92207000	101570000	74049000	92753000	43709000	23443000	11	0		1	1.44352	1.20549	1.39717	1.18387	1.30409	0.950736	1.19088	0.561192	0.300991	5.00261	-2.11718	0.814317	10.9765	2.2261	1.44641	down
MAPK1	P28482	2605257	10952000	2605257	2605257	2605257	2605257	2605257	6155300	2605257	9573100	2	7	DMSO;10nM;30nM;100nM;300nM;1000nM;10000nM	1	4.20381	1	1	1	1	1	2.36265	1	3.67453	4.73948	1.28906	0.300852	1.07784	0.293219	0.15031
MAPKAP1	Q9BPZ7	10787000	10172000	10172000	13690000	10593000	10541000	8558500	9170400	10270000	10539000	3	0		1	0.942987	0.942987	1.26912	0.982015	0.977195	0.793409	0.850134	0.952072	0.977009	6.59053	-0.216243	0.282637	0.985992	0.256849	0.00201405
MARCH5	Q9NX47	14038000	2605257	14897000	14982000	19407000	14885000	21475000	14130000	11688000	12175000	4	1	3nM	1	0.185586	1.06119	1.06725	1.38246	1.06034	1.52978	1.00655	0.832597	0.867289	8.18696	1.2603	0.329757	1.2399	0.356725	0.180797
MARCKSL1	P49006	3617500	7139300	5529300	4965600	3105500	3977800	3069200	3685400	4087400	4374500	3	0		1	1.97355	1.52849	1.37266	0.858466	1.0996	0.848431	1.01877	1.1299	1.20926	7.52091	-0.662109	0.402564	1.68457	0.523022	0.143472
MARS	P56192	54232000	66606000	63418000	59471000	55952000	57791000	59318000	62524000	56540000	56387000	22	0		1	1.22817	1.16938	1.0966	1.03172	1.06563	1.09378	1.1529	1.04256	1.03974	7.65703	-0.119879	0.0902967	0.264634	0.0112379	0	not
MAT2A	P31153	16472000	18533000	20420000	15073000	12737000	15021000	14103000	16972000	14166000	16737000	9	0		1	1.12512	1.23968	0.915068	0.773252	0.911911	0.85618	1.03035	0.860005	1.01609	7.72348	-0.346572	0.530638	2.83614	0.889756	0.0735397
MAT2B	Q9NZL9	9306600	7927300	2605257	2605257	2605257	6939800	2605257	8351400	2605257	10458000	2	5	10nM;30nM;100nM;1000nM;10000nM	1	0.851793	0.279936	0.279936	0.279936	0.745686	0.279936	0.897363	0.279936	1.12372	4.72647	1.15429	0.257717	0.925674	0.23292	0.109561
MATR3	P43243	7840600	7754400	10210000	9985000	5863600	7420300	7307800	7131800	6428000	11524000	8	0		1	0.989006	1.3022	1.2735	0.747851	0.946394	0.932046	0.909599	0.819835	1.46979	4.7262	0.564319	0.425702	1.8547	0.582954	0.127591
MAVS	Q7Z434	2605257	11207000	13626000	14927000	10218000	13147000	13455000	12110000	9123900	2605257	3	2	DMSO;30000nM	1	4.30169	5.23019	5.72957	3.92207	5.04634	5.16456	4.64829	3.50211	1	4.78815	-2.22037	0.371166	1.586	0.487333	0.332482
MBNL1;MBNL2	Q9NR56;Q5VZF2;Q9NUK0	5135400	8480700	2605257	2605257	3897400	4413500	3636700	2605257	2605257	5136600	3	4	10nM;30nM;3000nM;10000nM	1	1.65142	0.507313	0.507313	0.758928	0.859427	0.708163	0.507313	0.507313	1.00023	8.25484	-1.10618	0.571505	3.39316	1.03858	0.480664
MBOAT2	Q6ZWT7	2605257	14297000	2605257	2605257	2605257	2605257	2605257	15177000	2605257	15855000	2	7	DMSO;10nM;30nM;100nM;300nM;1000nM;10000nM	1	5.48775	1	1	1	1	1	5.82553	1	6.08577	5.80019	1.33737	0.303033	1.08719	0.296912	0.156009
MBOAT7	Q96N66	95638000	112110000	124710000	172040000	118920000	106760000	108740000	116560000	106690000	98316000	9	0		1	1.17223	1.30398	1.79887	1.24344	1.11629	1.137	1.21876	1.11556	1.028	7.00921	-0.29441	0.147734	0.458967	0.0593995	0.000959762
MCAM	P43121	16981000	14012000	17624000	2605257	2605257	2605257	11543000	2605257	2605257	17848000	3	5	30nM;100nM;300nM;3000nM;10000nM	1	0.825158	1.03787	0.153422	0.153422	0.153422	0.67976	0.153422	0.153422	1.05106	7.77566	-1.45375	0.47621	2.34672	0.744648	0.415299
MCM2	P49736	19131000	17120000	11832000	5692000	4230400	3247100	6260300	3845700	4160900	17802000	13	0		1	0.894883	0.618473	0.297528	0.221128	0.16973	0.327233	0.201019	0.217495	0.930532	8.058	-1.49765	0.577295	3.57962	1.08501	0.613121
MCM3	P25205	24526000	23265000	23340000	13661000	10976000	11474000	11229000	12006000	10781000	28971000	18	0		1	0.948585	0.951643	0.557001	0.447525	0.46783	0.457841	0.489521	0.439574	1.18124	7.76444	-0.769786	0.419665	1.88341	0.592862	0.195948
MCM4	P33991;Q9UJA3	47550000	26279000	19319000	11194000	3564700	5788900	3304100	7877100	5987000	42172000	14	0		1	0.55266	0.406288	0.235415	0.0749674	0.121743	0.0694869	0.165659	0.12591	0.886898	4.74363	1.84756	0.257229	0.981571	0.255095	0.159965
MCM5	P33992	14816000	10330000	8389200	7586600	5588000	5473000	3568500	5961700	2605257	15088000	9	1	10000nM	1	0.697219	0.566226	0.512055	0.37716	0.369398	0.240854	0.402383	0.175841	1.01836	4.71603	1.20692	0.318293	1.27026	0.368483	0.181278
MCM6	Q14566	17270000	9769500	13200000	2654600	5147500	4467700	4226400	4759700	4049100	19205000	17	0		1	0.565692	0.764331	0.153712	0.29806	0.258697	0.244725	0.275605	0.234459	1.11204	4.7435	1.57108	0.370101	1.56109	0.478205	0.278367
MCM7	P33993	17971000	14768000	14172000	11285000	7010100	7255900	8143100	8498900	7430000	19298000	22	0		1	0.821768	0.788604	0.627956	0.390078	0.403756	0.453124	0.472923	0.413444	1.07384	4.73377	0.933341	0.320086	1.26264	0.365535	0.145574
MCU	Q8NE86	139950000	147800000	116150000	119280000	158730000	131880000	148950000	161060000	136070000	138550000	12	0		1	1.05609	0.829939	0.852304	1.13419	0.942337	1.06431	1.15084	0.972276	0.989996	7.27991	0.181811	0.258731	0.872883	0.212013	0.000197516
MCUR1	Q96AQ8	9388700	5431900	5179300	7420400	10878000	5830500	9503400	6533600	6702600	6517300	5	0		1	0.578557	0.551653	0.790354	1.15863	0.621012	1.01222	0.6959	0.713901	0.694164	7.63727	0.35642	0.019037	0.0562779	0	0
MDH1	P40925	81264000	50991000	55684000	10266000	2605257	2605257	2605257	2605257	4681700	70489000	8	4	100nM;300nM;1000nM;3000nM	1	0.627473	0.685223	0.126329	0.0320592	0.0320592	0.0320592	0.0320592	0.057611	0.867407	7.77737	-2.24644	0.529873	2.96618	0.925951	0.633476
MDN1	Q9NU22;REV__P21359	140090000	168310000	176440000	200350000	167550000	180030000	161330000	189660000	170790000	149560000	151	0		1	1.20144	1.25948	1.43015	1.19602	1.2851	1.15162	1.35384	1.21914	1.0676	4.7989	-0.233168	0.145328	0.498449	0.0720789	0.000190611
MED16	Q9Y2X0	12976000	15057000	15297000	25137000	13226000	11185000	12339000	17057000	12412000	13514000	7	0		1	1.16037	1.17887	1.93719	1.01927	0.861976	0.950909	1.3145	0.956535	1.04146	7.11236	-0.43041	0.227158	0.740287	0.160079	0.0180961
MED20	Q9H944	5264900	2605257	2605257	2605257	5958200	2605257	5917600	2605257	2605257	5330600	3	6	3nM;10nM;30nM;300nM;3000nM;10000nM	1	0.494835	0.494835	0.494835	1.13168	0.494835	1.12397	0.494835	0.494835	1.01248	7.37186	0.5	0.0600773	0.175255	0.00131086	0
MED23	Q9ULK4	79364000	104830000	109120000	130290000	88012000	103570000	92613000	109840000	99200000	86692000	29	0		1	1.32088	1.37493	1.64168	1.10897	1.305	1.16694	1.384	1.24994	1.09233	7.19819	-0.185902	0.0583888	0.195861	0.00272069	0
MED24	O75448	17387000	16126000	18980000	28816000	19140000	19331000	17333000	18248000	19021000	16918000	18	0		1	0.927475	1.09162	1.65733	1.10082	1.11181	0.996894	1.04952	1.09398	0.973026	6.70488	-0.210132	0.0738551	0.211334	0.00413479	0
METTL7A	Q9H8H3	28643000	20108000	25351000	29713000	32796000	17874000	29567000	22407000	19435000	23076000	4	0		1	0.702021	0.885068	1.03736	1.14499	0.624027	1.03226	0.782285	0.678525	0.805642	5.57162	-0.300549	0.197742	0.619417	0.114427	0.00346154
MFGE8	Q08431	6352600	5223800	8438600	8216800	8512800	5097600	9425800	6831900	5388200	5414000	4	0		1	0.822309	1.32837	1.29345	1.34005	0.802443	1.48377	1.07545	0.848188	0.852249	5.38442	-0.464036	0.232628	0.770947	0.171972	0.0234403
MFSD11	O43934	2605257	2605257	7130400	2605257	2605257	2605257	2605257	5300900	4510500	3446600	2	6	DMSO;3nM;30nM;100nM;300nM;1000nM	1	1	2.73693	1	1	1	1	2.03469	1.73131	1.32294	5.77026	0.397217	0.124935	0.368613	0.0334909	0.00156561
MFSD3	Q96ES6	2605257	2605257	2605257	6983600	5339500	6441800	2605257	6078600	4505500	2605257	3	5	DMSO;3nM;10nM;1000nM;30000nM	1	1	1	2.68058	2.04951	2.47262	1	2.33321	1.72939	1	7.86439	0.942437	0.375283	1.54512	0.472327	0.190937
MFSD5	Q6N075	2605257	4976300	2605257	6073100	5008200	2605257	2605257	4648100	5648300	2605257	4	5	DMSO;10nM;300nM;1000nM;30000nM	1	1.9101	1	2.33109	1.92234	1	1	1.78412	2.16804	1	4.55099	-0.674369	0.100932	0.296463	0.016987	0.0027693
MGAT2	Q10469	6010600	7535700	7017200	2605257	7854700	5814800	6733000	7354400	5963900	7171900	5	1	30nM	1	1.25374	1.16747	0.433444	1.30681	0.967424	1.12019	1.22357	0.99223	1.19321	7.16053	0.231603	0.119263	0.338578	0.0260901	0
MGMT	P16455	8386700	7225200	5334700	6525900	6470200	5630200	7514400	6787400	6789800	6689600	3	0		1	0.861507	0.63609	0.778125	0.771483	0.671325	0.89599	0.809305	0.809591	0.797644	8.54216	-0.157163	0.514422	2.77604	0.872709	0.00121819
MGST2	Q99735	31478000	26209000	2605257	2605257	45006000	2605257	2605257	2605257	29354000	2605257	2	6	10nM;30nM;300nM;1000nM;3000nM;30000nM	1	0.832613	0.0827644	0.0827644	1.42976	0.0827644	0.0827644	0.0827644	0.932524	0.0827644	8.44451	-1.17362	0.209053	0.680312	0.137134	0.0639376
MGST3	O14880	60610000	32272000	2605257	2605257	46851000	60464000	66164000	42937000	55726000	47270000	4	2	10nM;30nM	1	0.532453	0.0429839	0.0429839	0.772991	0.997591	1.09164	0.708414	0.919419	0.779904	7.10961	1.63746	0.387583	1.59737	0.491488	0.292521
MID1IP1	Q9NPA3	14515000	20708000	20483000	2605257	15974000	17542000	15510000	15752000	19058000	15618000	3	1	30nM	1	1.42666	1.41116	0.179487	1.10052	1.20854	1.06855	1.08522	1.31299	1.07599	7.89005	-0.418306	0.123377	0.351856	0.0292753	0.00153931
MIF	P14174	130910000	97842000	2605257	2605257	85214000	2605257	105550000	2605257	151870000	2605257	2	5	10nM;30nM;300nM;3000nM;30000nM	1	0.747399	0.0199011	0.0199011	0.650936	0.0199011	0.806279	0.0199011	1.16011	0.0199011	8.4964	-1.07788	0.244806	0.83533	0.197194	0.0872631
MINOS1	Q5TGZ0	42578000	50582000	56474000	68054000	57151000	47579000	57964000	48720000	48072000	41220000	3	0		1	1.18798	1.32637	1.59834	1.34227	1.11746	1.36136	1.14425	1.12903	0.968106	4.81165	-0.425644	0.247459	0.868112	0.210127	0.0243495
MLEC	Q14165	36192000	26049000	23622000	30233000	37147000	18744000	35509000	24078000	32512000	23398000	7	0		1	0.719745	0.652686	0.83535	1.02639	0.517905	0.981128	0.665285	0.89832	0.646496	10.5229	-3.95153e-08	0.165078	0.507314	0.0750173	0
MLST8	Q9BVC4	141090000	168300000	177070000	207130000	152150000	192000000	148060000	217040000	179590000	187000000	10	0		1	1.19286	1.25501	1.46807	1.07839	1.36083	1.0494	1.53831	1.27288	1.3254	5.75572	0.160621	0.214846	0.722968	0.153406	0
MME	P08473	10998000	10222000	10256000	9767400	6622000	5915400	5231300	8281200	6004100	12128000	7	0		1	0.929442	0.932533	0.888107	0.602109	0.537861	0.475659	0.752973	0.545927	1.10275	7.37102	-0.507994	0.387326	1.63923	0.506693	0.0925673
MMS19	Q96T76	80314000	91211000	109260000	122580000	94799000	96413000	92544000	95272000	90434000	78371000	23	0		1	1.13568	1.36041	1.52626	1.18035	1.20045	1.15228	1.18624	1.12601	0.975807	4.05191	-0.358708	0.210668	0.713457	0.149756	0.0100151
MMS22L	Q6ZRQ5	17973000	20716000	23720000	29169000	22280000	23386000	22864000	24708000	22519000	19620000	16	0		1	1.15262	1.31976	1.62293	1.23964	1.30117	1.27213	1.37473	1.25293	1.09164	8.50497	0.194989	0.380197	1.62865	0.502861	0.00309181
MON2	Q7Z3U7	36611000	47766000	51115000	56772000	41524000	52468000	41416000	52956000	45755000	39631000	42	0		1	1.30469	1.39617	1.55068	1.13419	1.43312	1.13124	1.44645	1.24976	1.08249	4.86458	-0.286252	0.122709	0.400635	0.0421024	0.000349074
MP68	P56378	10968000	13699000	2605257	22306000	15699000	12806000	17216000	14742000	14457000	13406000	2	1	10nM	1	1.249	0.237533	2.03373	1.43135	1.16758	1.56966	1.34409	1.31811	1.22228	7.7676	0.863234	0.417162	1.79847	0.563381	0.210028
MPDU1	O75352	83237000	94794000	94535000	140110000	115530000	79254000	91085000	85872000	74987000	69805000	2	0		1	1.13884	1.13573	1.68327	1.38796	0.952149	1.09428	1.03166	0.900885	0.838629	6.74643	-0.441335	0.392608	1.62887	0.50294	0.0701972
MPP1	Q00013	7765800	11893000	13100000	12573000	8186800	9116600	8036200	11546000	9867900	9588900	7	0		1	1.53146	1.68688	1.61902	1.05421	1.17394	1.03482	1.48678	1.27069	1.23476	7.28455	-0.352497	0.202809	0.657984	0.128728	0.00772636
MPV17	P39210	20626000	26706000	23957000	15467000	23265000	21342000	23523000	32355000	27758000	34033000	3	0		1	1.29477	1.1615	0.749879	1.12795	1.03471	1.14045	1.56865	1.34578	1.65	5.84366	0.504246	0.657495	4.80264	1.3554	0.248941
MPV17L2	Q567V2	16449000	14428000	11972000	2605257	2605257	13919000	19428000	18753000	15953000	2605257	2	3	30nM;100nM;30000nM	1	0.877135	0.727825	0.158384	0.158384	0.846191	1.18111	1.14007	0.969846	0.158384	6.60548	0.781586	0.108059	0.306026	0.0189122	0.00424607
MROH1	Q8NDA8	106130000	124180000	169820000	200280000	142820000	143780000	125840000	156280000	137060000	105410000	25	0		1	1.17007	1.60011	1.88712	1.34571	1.35475	1.18572	1.47253	1.29144	0.993216	4.15752	-0.502755	0.165367	0.545596	0.0880414	0.0125142
MRPL12	P52815	16186000	13927000	17526000	20659000	11438000	9949600	10834000	10750000	9836100	13975000	6	0		1	0.860435	1.08279	1.27635	0.70666	0.614704	0.669344	0.664154	0.607692	0.8634	7.16861	-0.64751	0.705544	6.02287	1.57952	0.419024
MSI2	Q96DH6	9327700	7431400	5371400	2605257	9271400	6825000	9751300	7754900	2605257	11674000	4	2	30nM;10000nM	1	0.796702	0.575855	0.279303	0.993964	0.731692	1.04541	0.831384	0.279303	1.25154	4.66029	0.815592	0.26349	0.917991	0.229874	0.0782999
MSMO1	Q15800	2605257	2605257	2605257	2605257	28750000	2605257	35522000	26346000	2605257	23245000	2	6	DMSO;3nM;10nM;30nM;300nM;10000nM	1	1	1	1	11.0354	1	13.6347	10.1126	1	8.92234	7.3161	2.92035	0.422327	1.84281	0.578835	0.432945
MSN	P26038	8610400	6774700	3378300	2605257	2605257	2605257	2605257	2605257	2605257	10476000	9	6	30nM;100nM;300nM;1000nM;3000nM;10000nM	1	0.786804	0.392351	0.302571	0.302571	0.302571	0.302571	0.302571	0.302571	1.21667	4.7509	1.63005	0.472846	2.36628	0.750735	0.445956
MT-ATP8	P03928	52362000	41772000	19436000	2605257	56667000	55534000	67703000	51200000	53219000	51641000	2	1	30nM	1	0.797754	0.371185	0.0497547	1.08222	1.06058	1.29298	0.977808	1.01637	0.98623	7.1893	1.18916	0.485366	2.36267	0.749613	0.367114
MT-CO2	P00403	667570000	542140000	814930000	763910000	818020000	557500000	714110000	496240000	515340000	595490000	7	0		1	0.81211	1.22074	1.14431	1.22537	0.835118	1.06972	0.743353	0.771964	0.892026	5.77634	-0.397888	0.393052	1.61968	0.499608	0.0554926
MT-ND4	P03905	79421000	77701000	56004000	19980000	92973000	97552000	88617000	80085000	85650000	61168000	3	0		1	0.978343	0.705154	0.251571	1.17063	1.22829	1.11579	1.00836	1.07843	0.770174	7.18043	0.638726	0.328844	1.22537	0.351082	0.0901597
MT1H	P80294;P0DM35	2605257	2605257	14350000	54927000	2605257	2605257	2605257	2605257	2605257	9105800	3	7	DMSO;3nM;100nM;300nM;1000nM;3000nM;10000nM	1	1	5.50809	21.0831	1	1	1	1	1	3.49516	7.11551	-2.66174	0.202495	0.640484	0.122202	0.087486
MT1X	P80297	64637000	105960000	170890000	268220000	81142000	97161000	75074000	116670000	110470000	94722000	4	0		1	1.63931	2.64384	4.14964	1.25535	1.50318	1.16147	1.805	1.70908	1.46545	7.15588	-0.81388	0.199168	0.64257	0.122977	0.0399899
MTCH1	Q9NZJ7	11248000	11490000	16219000	17624000	14030000	12696000	12207000	10434000	6893800	9173800	3	0		1	1.02151	1.44195	1.56686	1.24733	1.12873	1.08526	0.927632	0.612891	0.815594	5.8593	-0.860055	0.577203	3.42571	1.0468	0.388947
MTCH2	Q9Y6C9	161000000	130630000	129280000	139350000	157890000	155140000	164210000	143460000	169230000	136970000	9	0		1	0.811366	0.802981	0.865528	0.980683	0.963602	1.01994	0.891056	1.05112	0.850745	7.37725	0.197084	0.218483	0.701062	0.145018	0.000190454	not
MTFP1	Q9UDX5	16515000	13672000	15017000	21449000	15904000	11725000	16437000	13810000	13035000	13408000	6	0		1	0.827853	0.909295	1.29876	0.963003	0.709961	0.995277	0.83621	0.789282	0.811868	6.96206	-0.287886	0.303821	1.09223	0.298903	0.0114297
MTFR1	Q15390	2895300	3187700	3297000	5452300	2605257	2969800	2605257	2605257	2605257	2826600	2	4	100nM;1000nM;3000nM;10000nM	1	1.10099	1.13874	1.88316	0.899823	1.02573	0.899823	0.899823	0.899823	0.976272	7.13384	-0.511189	0.349305	1.34415	0.396877	0.0721706
MTFR2	Q6P444	2605257	2605257	6713000	6758900	8304400	6696400	6109700	7088600	5718100	2605257	5	3	DMSO;3nM;30000nM	1	1	2.57671	2.59433	3.18756	2.57034	2.34514	2.72088	2.19483	1	8.27115	1.27637	0.524415	2.89311	0.905727	0.465159
MTHFD1	P11586	17416000	7202500	8425900	3795300	2605257	2605257	2605257	2605257	2605257	9014200	16	5	100nM;300nM;1000nM;3000nM;10000nM	1	0.413556	0.483802	0.21792	0.14959	0.14959	0.14959	0.14959	0.14959	0.517582	8.82363	-1.27925	0.78722	9.74167	2.09244	1.04273	down
MTHFD1L	Q6UB35	5922000	7261300	8064600	5300300	3766600	4335200	3136600	4250000	4096600	7704300	8	0		1	1.22616	1.3618	0.895019	0.636035	0.73205	0.529652	0.717663	0.69176	1.30096	7.6074	-0.713146	0.447421	2.04651	0.648007	0.196215
MTHFD2	P13995	11142000	8159400	11133000	2605257	6841600	10393000	11814000	6433600	9508700	12320000	6	1	30nM	1	0.73231	0.999192	0.233823	0.614037	0.932777	1.06031	0.577419	0.853411	1.10573	6.75241	0.418128	0.119799	0.354023	0.0298085	0.00158446
MTOR	P42345	453380000	544140000	506000000	561210000	505850000	647250000	512970000	652300000	626860000	529130000	115	0		1	1.20019	1.11606	1.23784	1.11573	1.42761	1.13143	1.43875	1.38264	1.16708	6.80553	0.183226	0.376237	1.57207	0.482233	0.00173554
MTX1	Q13505	6898000	5380300	6204400	2605257	4909300	5370600	6491400	4214900	4857200	4848900	6	1	30nM	1	0.77998	0.899449	0.377683	0.711699	0.778573	0.941055	0.611032	0.704146	0.702943	7.87685	-0.322651	0.293827	1.08078	0.294384	0.0168474
MTX2	O75431	341310000	302050000	362870000	398890000	382460000	364730000	379130000	362160000	412300000	346720000	11	0		1	0.884973	1.06317	1.1687	1.12056	1.06862	1.11081	1.06109	1.20799	1.01585	8.11471	0.255853	0.555109	3.18871	0.985793	0.0313863	not
MUL1	Q969V5	21742000	16209000	18784000	17478000	22464000	21800000	24745000	19138000	22095000	20186000	9	0		1	0.745516	0.86395	0.803882	1.03321	1.00267	1.13812	0.880232	1.01624	0.928433	7.26488	0.271225	0.386681	1.57626	0.483768	0.0167928
MYADM	Q96S97	85964000	61337000	103030000	120370000	89962000	56988000	88346000	83079000	74391000	72519000	3	0		1	0.71352	1.19852	1.40024	1.04651	0.662929	1.02771	0.966439	0.865374	0.843597	6.95882	-0.33572	0.218591	0.701299	0.145108	0.00767966
MYBBP1A	Q9BQG0	147410000	177000000	190580000	213570000	176480000	182590000	175860000	186390000	180000000	151170000	63	0		1	1.20073	1.29286	1.44882	1.19721	1.23865	1.193	1.26443	1.22108	1.02551	4.76115	-0.286752	0.228305	0.819035	0.190784	0.00606245
MYH9	P35579;P35580;REV__Q9UKV3	17175000	9747900	16122000	5334900	5433300	5795800	6376300	2605257	5340500	10310000	24	1	3000nM	1	0.567563	0.93869	0.31062	0.316349	0.337456	0.371255	0.151689	0.310946	0.600291	7.73797	-1.23814	0.694525	5.8754	1.55438	0.771386
MYL12A;MYL12B	P19105;O14950;P24844	14103000	10241000	2605257	2605257	2605257	2605257	2605257	2605257	2605257	13095000	4	7	10nM;30nM;100nM;300nM;1000nM;3000nM;10000nM	1	0.726158	0.184731	0.184731	0.184731	0.184731	0.184731	0.184731	0.184731	0.928526	8.45077	-1.46787	0.5437	3.16849	0.980459	0.548597
MYL6	P60660;P14649	45102000	46308000	32189000	28857000	12838000	18554000	19888000	16783000	15861000	51264000	5	0		1	1.02674	0.713693	0.639816	0.284644	0.411379	0.440956	0.372112	0.35167	1.13662	8.01871	-0.997825	0.42749	1.95717	0.618035	0.263714
MZT1	Q08AG7	24500000	31939000	46359000	60376000	43956000	2605257	28344000	33821000	2605257	24884000	3	2	300nM;10000nM	1	1.30363	1.8922	2.46433	1.79412	0.106337	1.1569	1.38045	0.106337	1.01567	6.83199	-1.24714	0.427685	1.87133	0.588701	0.297975
MZT2A	Q6P582	41547000	47448000	53634000	86628000	48488000	46829000	46885000	54597000	45246000	48929000	5	0		1	1.14203	1.29092	2.08506	1.16706	1.12713	1.12848	1.3141	1.08903	1.17768	7.09914	-0.323055	0.0991292	0.291125	0.0159509	5.04405e-05
NACA	E9PAV3;Q13765	2605257	4213100	17471000	2605257	2605257	2605257	2605257	2605257	2605257	5238800	3	7	DMSO;30nM;100nM;300nM;1000nM;3000nM;10000nM	1	1.61715	6.70606	1	1	1	1	1	1	2.01086	7.64904	-1.72356	0.24624	0.819765	0.191071	0.115133
NAP1L1	P55209	85640000	75704000	78821000	60700000	55287000	46598000	50206000	47810000	42368000	103900000	6	0		1	0.883979	0.920376	0.708781	0.645574	0.544115	0.586245	0.558267	0.494722	1.21322	4.72795	0.833863	0.447741	2.10169	0.666236	0.240291
NAP1L4	Q99733	33689000	33870000	38019000	38827000	21037000	18823000	21858000	19897000	17685000	32744000	8	0		1	1.00537	1.12853	1.15251	0.624447	0.558728	0.648817	0.590608	0.524949	0.971949	7.25225	-0.753686	0.732815	6.91922	1.7228	0.546917
NAPA	P54920	7767100	2605257	7018300	5669800	2605257	5188400	5375600	5735100	2605257	2605257	4	4	3nM;100nM;10000nM;30000nM	1	0.335422	0.903593	0.729976	0.335422	0.667997	0.692099	0.738384	0.335422	0.335422	5.23604	-0.959226	0.310074	1.14613	0.320114	0.130239
NAT14	Q8WUY8	17602000	18687000	22717000	19381000	22727000	16441000	18924000	24565000	18700000	19474000	3	0		1	1.06164	1.29059	1.10107	1.29116	0.934042	1.07511	1.39558	1.06238	1.10635	8.50461	0.122772	0.143191	0.438099	0.0529964	0
NAV1	Q8NEY1	6524200	9338800	5845300	6459800	8485100	6374700	2605257	6553500	7760500	6119100	7	1	1000nM	1	1.43141	0.895941	0.990129	1.30056	0.977085	0.399322	1.00449	1.18949	0.937908	6.5436	-0.347361	0.189597	0.586212	0.102378	0.0053269
NBAS	A2RRP1	20548000	25557000	28272000	31873000	24320000	24586000	23185000	26798000	21298000	20004000	43	0		1	1.24377	1.3759	1.55115	1.18357	1.19652	1.12833	1.30417	1.0365	0.973525	4.23597	-0.432659	0.263863	0.93452	0.236429	0.0290165
NBEAL2	Q6ZNJ1	18099000	19117000	23202000	29082000	21281000	18323000	18885000	21695000	19090000	17655000	20	0		1	1.05625	1.28195	1.60683	1.17581	1.01238	1.04343	1.19869	1.05475	0.975468	6.99995	-0.277916	0.1861	0.592697	0.10471	0.00199738
NCAPD2	Q15021;REV__Q02790	40645000	39916000	45715000	56105000	40165000	40093000	40716000	40934000	38813000	35831000	35	0		1	0.982064	1.12474	1.38037	0.98819	0.986419	1.00175	1.00711	0.954927	0.88156	7.08506	-0.241962	0.317324	1.16976	0.329381	0.00600184
NCAPD3	P42695	28045000	34608000	38210000	45910000	35074000	33756000	33912000	35596000	34742000	32687000	17	0		1	1.23402	1.36245	1.63701	1.25063	1.20364	1.2092	1.26925	1.23879	1.16552	7.05591	-0.168264	0.0119637	0.078261	0	0
NCAPG	Q9BPX3	23621000	23843000	22023000	20155000	21321000	20743000	23812000	24536000	25336000	26993000	17	0		1	1.0094	0.932348	0.853266	0.902629	0.878159	1.00809	1.03874	1.0726	1.14275	5.66664	0.277429	0.66466	4.97628	1.38971	0.0609616	not
NCAPG2	Q86XI2	13719000	16653000	20915000	17084000	16641000	16514000	16725000	19571000	16462000	15818000	15	0		1	1.21386	1.52453	1.24528	1.21299	1.20373	1.21911	1.42656	1.19994	1.153	8.57787	0.0699874	0.361055	1.49581	0.454068	0
NCAPH	Q15003	21271000	21785000	21801000	31837000	22061000	22338000	22414000	21821000	18438000	21399000	16	0		1	1.02416	1.02492	1.49673	1.03714	1.05016	1.05374	1.02586	0.866814	1.00602	7.05135	-0.217563	0.160968	0.484037	0.0673707	4.33987e-05
NCAPH2	Q6IBW4	12822000	9939700	19112000	19431000	9411100	8413100	9411800	11531000	7467600	9261700	5	0		1	0.775207	1.49056	1.51544	0.733981	0.656146	0.734035	0.899314	0.582405	0.722329	7.20699	-0.788129	0.530043	2.81965	0.885099	0.301002
NCDN	Q9UBB6	7682200	8016800	6706300	6186300	9861200	7883500	9326700	9956300	8679300	8110500	8	0		1	1.04356	0.872966	0.805277	1.28364	1.0262	1.21407	1.29602	1.12979	1.05575	7.26338	0.350508	0.563119	3.23176	0.997078	0.0853835
NCEH1	Q6PIU2	2605257	5364000	2605257	2605257	2605257	2605257	2605257	4343300	2605257	3979800	2	7	DMSO;10nM;30nM;100nM;300nM;1000nM;10000nM	1	2.05891	1	1	1	1	1	1.66713	1	1.5276	8.22878	-0.575934	0.125009	0.357574	0.0306901	0.00437006
NCKAP1L	P55160	10986000	16015000	15599000	19334000	13239000	16190000	11556000	15658000	14303000	14427000	7	0		1	1.45776	1.4199	1.75988	1.20508	1.47369	1.05188	1.42527	1.30193	1.31322	7.17807	-0.190364	0.0239414	0.0936834	0	0
NCL	P19338	25128000	22303000	31874000	22181000	17272000	13764000	17672000	14381000	12257000	27470000	22	0		1	0.887576	1.26847	0.88272	0.687361	0.547755	0.703279	0.57231	0.487783	1.0932	7.48307	-0.667158	0.465945	2.21406	0.7027	0.195988
NCLN	Q969V3	16652000	15105000	9867600	15462000	16244000	13678000	13590000	16019000	13218000	15342000	10	0		1	0.907098	0.592577	0.928537	0.975498	0.821403	0.816118	0.961987	0.793779	0.921331	7.66415	0.17238	0	0.0143424	0	0
NDC1	Q9BTX1	17026000	21656000	24931000	29278000	21446000	20415000	19960000	22319000	17648000	16612000	14	0		1	1.27194	1.46429	1.71961	1.2596	1.19905	1.17232	1.31088	1.03653	0.975684	5.18461	-0.498413	0.25411	0.887438	0.217771	0.0356121
NDUFA10	O95299	18625000	15420000	8267000	11805000	21122000	12928000	19516000	17610000	14345000	14003000	6	0		1	0.827919	0.443866	0.633826	1.13407	0.694121	1.04784	0.945503	0.770201	0.751839	7.35926	0.419131	0.122998	0.360385	0.0313947	0.00174474
NDUFA11	Q86Y39	61640000	55126000	72406000	50958000	61022000	52186000	63983000	51958000	51979000	60396000	7	0		1	0.894322	1.17466	0.826703	0.989974	0.846626	1.03801	0.842927	0.843267	0.979818	7.72214	-0.177484	0.232198	0.760442	0.167886	4.10648e-05
NDUFA12	Q9UI09	42724000	38180000	36794000	44578000	39077000	35714000	43950000	37309000	40677000	39649000	7	0		1	0.893643	0.861202	1.04339	0.914638	0.835924	1.0287	0.873256	0.952088	0.928026	10.5229	-2.00195e-08	0.107485	0.311415	0.0200351	0	not
NDUFA13	Q9P0J0	32190000	30177000	19155000	11029000	31056000	31831000	38463000	29959000	30499000	24730000	3	0		1	0.937465	0.595061	0.342622	0.964772	0.988847	1.19487	0.930693	0.947468	0.768251	7.1231	0.554611	0.255015	0.861348	0.207455	0.0410169
NDUFA2	O43678;A6NJG2	19281000	19823000	21046000	26789000	20628000	18448000	19354000	22161000	17993000	21327000	6	0		1	1.02811	1.09154	1.3894	1.06986	0.956797	1.00379	1.14937	0.933198	1.10611	7.03015	-0.166946	0.118361	0.341467	0.0267711	0
NDUFA4	O00483	144860000	135600000	133660000	122770000	154750000	154480000	146210000	154050000	131090000	123080000	5	0		1	0.936076	0.922684	0.847508	1.06827	1.06641	1.00932	1.06344	0.904943	0.849648	5.03568	-0.20354	0.319802	1.17544	0.331605	0.00204865	not
NDUFA5	Q16718	21507000	18348000	23640000	31095000	23408000	17172000	18545000	21876000	13496000	20121000	4	0		1	0.853118	1.09918	1.44581	1.08839	0.798438	0.862277	1.01716	0.627517	0.935556	6.83078	-0.414182	0.348798	1.33912	0.394955	0.0469642
NDUFA6	P56556	15412000	15996000	14238000	13186000	17226000	15604000	19555000	16965000	15549000	16644000	2	0		1	1.03789	0.923826	0.855567	1.1177	1.01246	1.26882	1.10077	1.00889	1.07994	7.21934	0.21668	0.429591	1.88489	0.59337	0.0077692
NDUFA7	O95182	14695000	13866000	16974000	23114000	17645000	14585000	16367000	18180000	15544000	13976000	6	0		1	0.943586	1.15509	1.57292	1.20075	0.992514	1.11378	1.23716	1.05777	0.951072	8.24873	0.275117	0.175801	0.556137	0.091715	0.00147511
NDUFA8	P51970	101050000	72782000	68928000	67212000	93805000	111460000	111190000	106630000	106640000	106640000	6	0		1	0.720257	0.682118	0.665136	0.928303	1.10302	1.10035	1.05522	1.05532	1.05532	7.03871	0.564203	0.704863	5.97312	1.5711	0.343492
NDUFA9	Q16795	30648000	29055000	28868000	37142000	29345000	28814000	26427000	31352000	26688000	25178000	12	0		1	0.948023	0.941921	1.21189	0.957485	0.940159	0.862275	1.02297	0.870791	0.821522	2.95453	-0.289148	0.310403	1.12537	0.311958	0.0122927
NDUFB1	O75438	52688000	39259000	2605257	67073000	2605257	2605257	42425000	58093000	41590000	41505000	2	3	10nM;100nM;300nM	1	0.745122	0.0494469	1.27302	0.0494469	0.0494469	0.805212	1.10259	0.789364	0.787751	6.05679	0.926963	0.144223	0.434084	0.0517906	0.0178685
NDUFB10	O96000	31568000	29576000	28411000	46381000	35148000	26976000	34681000	33195000	28018000	36622000	8	0		1	0.936898	0.899994	1.46924	1.11341	0.854536	1.09861	1.05154	0.887544	1.1601	7.8882	0.221022	0.142989	0.418286	0.0471329	4.14715e-06
NDUFB3	O43676	16894000	21854000	24729000	28806000	22594000	19913000	20450000	24580000	17735000	19263000	3	0		1	1.2936	1.46377	1.7051	1.3374	1.1787	1.21049	1.45495	1.04978	1.14023	5.24486	-0.312895	0.196987	0.654596	0.12746	0.00487098
NDUFB4	O95168	39987000	44331000	46350000	59927000	47770000	40462000	39375000	42421000	39060000	38592000	6	0		1	1.10864	1.15913	1.49866	1.19464	1.01188	0.984695	1.06087	0.976817	0.965114	6.7915	-0.302662	0.361886	1.43209	0.430229	0.0216673
NDUFB6	O95139	13585000	2605257	20026000	24651000	13854000	13531000	16371000	15691000	9285500	13732000	6	1	3nM	1	0.191775	1.47413	1.81457	1.0198	0.996025	1.20508	1.15502	0.683511	1.01082	8.26604	1.33395	0.291205	1.03628	0.276785	0.144965
NDUFB7	P17568	20313000	23306000	31570000	26071000	22550000	20510000	20135000	25732000	18445000	20807000	5	0		1	1.14734	1.55418	1.28346	1.11013	1.0097	0.991237	1.26677	0.908039	1.02432	7.17249	-0.325749	0.239858	0.801239	0.183803	0.0094971
NDUFB8	O95169	28269000	29027000	26021000	22355000	32533000	33119000	28430000	32122000	34602000	32824000	4	0		1	1.02681	0.920478	0.790796	1.15084	1.17157	1.0057	1.1363	1.22403	1.16113	7.20659	0.306089	0.626612	4.19925	1.2288	0.0730278
NDUFB9	Q9Y6M9	41490000	41518000	40695000	34190000	51855000	40258000	45966000	46869000	39299000	46890000	7	0		1	1.00067	0.980839	0.824054	1.24982	0.970306	1.10788	1.12965	0.947192	1.13015	7.28739	0.196906	0.342845	1.30482	0.381803	0.00204962
NDUFC2	O95298;E9PQ53	15661000	12346000	7573400	2605257	17799000	15482000	18180000	16259000	14536000	14738000	5	1	30nM	1	0.788328	0.483583	0.166353	1.13652	0.98857	1.16085	1.03818	0.928166	0.941064	7.21194	0.942069	0.46536	2.1816	0.692257	0.280965
NDUFS1	P28331	49557000	49849000	51528000	68939000	53220000	47112000	53815000	45075000	38039000	39537000	29	0		1	1.00589	1.03977	1.39111	1.07391	0.950663	1.08592	0.909559	0.767581	0.797809	5.59746	-0.527465	0.514013	2.64702	0.835404	0.165685
NDUFS2	O75306	41162000	44467000	53401000	54124000	47397000	37891000	47592000	44332000	37445000	34562000	9	0		1	1.08029	1.29734	1.3149	1.15147	0.920534	1.15621	1.07701	0.909698	0.839658	4.40987	-0.500926	0.427873	1.88772	0.594341	0.10679
NDUFS3	O75489	85319000	77376000	81256000	60108000	83279000	61717000	87118000	70462000	74490000	84999000	13	0		1	0.906902	0.952379	0.704509	0.97609	0.723368	1.02109	0.825865	0.873076	0.996249	4.75763	0.183197	0.0838898	0.249982	0.00895504	0
NDUFS4	O43181	8243000	8667600	9840900	10014000	8997400	6934500	8122900	9306700	5873500	8728600	3	0		1	1.05151	1.19385	1.21485	1.09152	0.841259	0.98543	1.12904	0.712544	1.05891	6.93263	-0.269532	0.30625	1.10379	0.30346	0.00890063
NDUFS5	O43920	10745000	15644000	7031100	7374300	22850000	14960000	16329000	18590000	2605257	2605257	4	2	10000nM;30000nM	1	1.45593	0.65436	0.686301	2.12657	1.39228	1.51968	1.73011	0.242462	0.242462	5.22808	-2.47853	0.503218	2.53645	0.802645	0.569535
NDUFS6	O75380	19579000	18520000	16089000	12889000	16110000	14203000	18819000	15508000	17788000	20716000	5	0		1	0.945911	0.821748	0.658307	0.82282	0.72542	0.961183	0.792073	0.908524	1.05807	3.81445	0.372048	0.274361	0.996069	0.260846	0.0223033
NDUFS7	O75251	18881000	26379000	23614000	28207000	21088000	17552000	20089000	21413000	19690000	22822000	4	0		1	1.39712	1.25068	1.49394	1.11689	0.929612	1.06398	1.1341	1.04285	1.20873	7.09402	-0.309808	0.325925	1.21519	0.347118	0.0180428
NDUFS8	O00217	41882000	47488000	51681000	65764000	43714000	38656000	51128000	44235000	40680000	42398000	4	0		1	1.13385	1.23397	1.57022	1.04374	0.922974	1.22076	1.05618	0.9713	1.01232	7.11353	-0.301285	0.264514	0.91016	0.22677	0.00943723
NDUFV1	P49821	22317000	19610000	16332000	21848000	22341000	19037000	23271000	18224000	19060000	17251000	14	0		1	0.878702	0.731819	0.978985	1.00108	0.853027	1.04275	0.816597	0.854057	0.772998	5.63271	-0.170165	0.251157	0.84812	0.202234	3.55824e-05
NDUFV2	P19404	34100000	33452000	23976000	26795000	38592000	30566000	39657000	33740000	30495000	35529000	6	0		1	0.980997	0.703109	0.785777	1.13173	0.896364	1.16296	0.989443	0.894282	1.04191	7.2936	0.28032	0.277202	0.963489	0.247922	0.00796966
NEDD4L	Q96PU5	4806100	6036800	5686900	9360500	4674700	5231300	2605257	2605257	5021300	5168600	2	2	1000nM;3000nM	1	1.25607	1.18327	1.94763	0.97266	1.08847	0.542073	0.542073	1.04478	1.07542	7.05517	-0.713944	0.378857	1.52487	0.464851	0.139831
NF1	P21359	40261000	49879000	52818000	63681000	50924000	50275000	47103000	53144000	46317000	40402000	60	0		1	1.23889	1.31189	1.5817	1.26485	1.24873	1.16994	1.31999	1.15042	1.0035	3.80454	-0.376926	0.224389	0.778927	0.175081	0.0142134
NFKB1	P19838	3871200	2605257	2605257	3340100	2605257	2605257	3499400	2605257	2605257	3154700	2	6	3nM;10nM;100nM;300nM;3000nM;10000nM	1	0.672984	0.672984	0.862807	0.672984	0.672984	0.903957	0.672984	0.672984	0.814915	10.5229	-1.06739e-08	0.458546	2.21399	0.702679	0
NFXL1	Q6ZNB6	7099200	7944600	9538000	12251000	7710900	7088300	7364200	8710600	7728200	7336400	15	0		1	1.11908	1.34353	1.72569	1.08616	0.998465	1.03733	1.22698	1.0886	1.03341	7.10886	-0.331142	0.223093	0.735211	0.15812	0.00822132
NHP2L1	P55769	2605257	6865500	2605257	7830000	2605257	2605257	2605257	2605257	5576300	2605257	2	7	DMSO;10nM;100nM;300nM;1000nM;3000nM;30000nM	1	2.63525	1	3.00546	1	1	1	1	2.1404	1	7.17117	-0.74928	0.208481	0.661369	0.129997	0.0383805
NIPA1	Q7RTP0	33642000	33009000	46112000	58734000	30547000	28302000	32837000	2605257	26764000	2605257	2	2	3000nM;30000nM	1	0.981184	1.37067	1.74585	0.908002	0.84127	0.976072	0.0774406	0.795553	0.0774406	6.23245	-1.92559	0.566882	3.27246	1.00766	0.646642
NLRX1	Q86UT6	6214200	6684400	2605257	2605257	8428500	8835400	8282800	7493500	8137600	7269300	7	2	10nM;30nM	1	1.07567	0.419243	0.419243	1.35633	1.42181	1.33288	1.20587	1.30952	1.16979	7.23415	0.966688	0.631457	4.28409	1.24734	0.514699
NME2;NME2P1	P22392;O60361	66984000	51798000	29144000	14111000	11867000	13627000	12961000	13539000	18483000	67348000	6	0		1	0.773289	0.435089	0.210662	0.177162	0.203437	0.193494	0.202123	0.275932	1.00543	4.75387	1.61381	0.296557	1.16333	0.326863	0.192246
NME3	Q13232	7245400	7627400	2605257	9995200	8063900	6982500	2605257	2605257	6095800	7210300	2	3	10nM;1000nM;3000nM	1	1.05272	0.359574	1.37952	1.11297	0.963715	0.359574	0.359574	0.841334	0.995156	6.37278	-0.616684	0.23631	0.783062	0.176695	0.0408471
NNT	Q13423	164970000	125670000	177310000	210680000	191020000	107880000	188090000	120880000	117390000	110870000	46	0		1	0.761775	1.0748	1.27708	1.15791	0.653937	1.14015	0.732739	0.711584	0.672062	5.67255	-0.535541	0.389839	1.59744	0.491512	0.0981381
NOB1	Q9ULX3	6467600	5791800	2605257	4146700	6801200	7667500	6387000	6256900	5933100	5591700	6	1	10nM	1	0.89551	0.402817	0.64115	1.05158	1.18552	0.987538	0.967422	0.917357	0.864571	7.26762	0.570333	0.333452	1.25561	0.362816	0.0788292
NOC2L	Q9Y3T9	18777000	20370000	22985000	26087000	19069000	18581000	18486000	19948000	16348000	17211000	13	0		1	1.08484	1.2241	1.38931	1.01555	0.989562	0.984502	1.06236	0.87064	0.9166	7.06634	-0.317679	0.457815	2.1188	0.671844	0.0424235
NOL8	Q76FK4	8463100	12964000	13028000	18829000	11285000	12398000	9287100	11741000	11592000	10420000	14	0		1	1.53183	1.53939	2.22483	1.33344	1.46495	1.09736	1.38732	1.36971	1.23123	7.09709	-0.356028	0.117775	0.363225	0.0321125	0.000855585
NOLC1	Q14978	11053000	15829000	16109000	18611000	11708000	13028000	11233000	14527000	13946000	11382000	13	0		1	1.4321	1.45743	1.6838	1.05926	1.17868	1.01629	1.3143	1.26174	1.02977	7.22446	-0.348024	0.27384	0.967516	0.249519	0.0174351
NOM1	Q5C9Z4	6416600	6407900	5817700	7277300	5497200	7477200	6206600	6391300	5512300	5352700	7	0		1	0.998644	0.906664	1.13414	0.856715	1.16529	0.967272	0.996057	0.859069	0.834196	5.23251	-0.26473	0.343395	1.30746	0.38282	0.0112646
NOMO1;NOMO2;NOMO3	Q15155;Q5JPE7;P69849	9700400	8488000	9723000	12714000	8651700	7141900	9605000	7514100	6514600	8324700	11	0		1	0.875015	1.00233	1.31067	0.891891	0.736248	0.990165	0.774618	0.671581	0.858181	7.02869	-0.389374	0.439599	1.9648	0.620619	0.0667829
NOP2	P46087	2605257	6430700	2605257	7109100	2605257	7782900	2605257	5539200	2605257	12950000	5	5	DMSO;10nM;100nM;1000nM;10000nM	1	2.46836	1	2.72875	1	2.98738	1	2.12616	1	4.97072	4.73912	1.49972	0.615711	4.00628	1.18564	0.669288
NOP56	O00567	16432000	21292000	26147000	27954000	17745000	21210000	17166000	18768000	16498000	17540000	12	0		1	1.29576	1.59122	1.70119	1.07991	1.29077	1.04467	1.14216	1.00402	1.06743	7.20878	-0.413953	0.32609	1.23114	0.353323	0.0414183
NOP58	Q9Y2X3	34590000	41185000	45220000	53937000	36899000	38742000	36387000	41371000	37376000	35306000	14	0		1	1.19066	1.30731	1.55932	1.06675	1.12003	1.05195	1.19604	1.08054	1.0207	7.15722	-0.265978	0.248671	0.852087	0.203799	0.00471965
NOP9	Q86U38	35042000	32172000	35016000	45865000	36262000	35053000	35410000	34438000	32216000	26983000	11	0		1	0.918098	0.999258	1.30886	1.03482	1.00031	1.0105	0.982764	0.919354	0.770019	3.90646	-0.449198	0.42997	1.89289	0.596117	0.0872415
NPEPPS;NPEPPSL1	P55786;A6NEC2	10507000	9850600	14782000	8115200	6234100	7062100	8302400	7865000	6960900	10789000	12	0		1	0.937527	1.40687	0.772361	0.593328	0.672133	0.790178	0.748549	0.662501	1.02684	7.65522	-0.62157	0.523556	2.76913	0.870734	0.221371
NPM1	P06748	19847000	18158000	15600000	17563000	2605257	9046800	8811300	10662000	11784000	29534000	4	1	100nM	1	0.914899	0.786013	0.88492	0.131267	0.455827	0.443961	0.53721	0.593742	1.48808	4.76004	1.30223	0.498664	2.54347	0.804746	0.419192
NR3C1	P04150;P08235	14334000	18123000	18011000	20703000	14145000	16673000	15317000	17898000	16312000	14128000	16	0		1	1.26434	1.25652	1.44433	0.986815	1.16318	1.06858	1.24864	1.13799	0.985629	7.24142	-0.214626	0.204811	0.66866	0.132737	0.000441361
NRM	Q8IXM6	27885000	19765000	19200000	24335000	21906000	17439000	24704000	18249000	17896000	16285000	3	0		1	0.708804	0.688542	0.872691	0.785584	0.62539	0.885924	0.654438	0.641779	0.584006	2.52288	-0.291532	0.53645	2.96871	0.926646	0.0463998
NSF	P46459	20254000	17714000	22599000	27267000	18182000	13143000	15470000	14953000	12474000	19898000	14	0		1	0.874593	1.11578	1.34625	0.897699	0.648909	0.7638	0.738274	0.615878	0.982423	7.0131	-0.561372	0.546936	3.02712	0.942596	0.206648
NTPCR	Q9BSD7	5273800	7004000	2605257	2605257	3671000	2605257	2605257	2605257	2605257	5793600	2	6	10nM;30nM;300nM;1000nM;3000nM;10000nM	1	1.32807	0.494	0.494	0.696083	0.494	0.494	0.494	0.494	1.09856	8.25911	-1.05547	0.569577	3.41323	1.04365	0.46551
NUBP2	Q9Y5Y2	8540900	8680600	2605257	2605257	9769300	5763900	7701800	5620800	8546300	7416300	2	2	10nM;30nM	1	1.01636	0.305033	0.305033	1.14383	0.674859	0.901755	0.658104	1.00063	0.868328	7.26201	0.579632	0.113985	0.338228	0.026008	0.00353714
NUDC	Q9Y266	13479000	14661000	12299000	2605257	2605257	2605257	2605257	2605257	2605257	19001000	6	6	30nM;100nM;300nM;1000nM;3000nM;10000nM	1	1.08769	0.912456	0.193283	0.193283	0.193283	0.193283	0.193283	0.193283	1.40967	7.8655	-1.58595	0.398327	1.72185	0.536337	0.314003
NUDT16L1	Q9BRJ7;Q96DE0	13544000	13613000	19629000	22006000	12134000	16627000	14512000	14383000	11397000	15267000	8	0		1	1.00509	1.44928	1.62478	0.895895	1.22763	1.07147	1.06195	0.84148	1.12722	7.21486	-0.350735	0.217569	0.703841	0.146078	0.00900758
NUMA1	Q14980	16848000	22392000	26940000	27373000	14832000	16872000	14835000	20628000	17992000	20674000	30	0		1	1.32906	1.599	1.6247	0.880342	1.00142	0.88052	1.22436	1.0679	1.22709	7.26268	-0.484965	0.389416	1.60079	0.492734	0.0826251
NUP107	P57740	15845000	18139000	15402000	21079000	16591000	17586000	18264000	15345000	17139000	14873000	8	0		1	1.14478	0.972042	1.33033	1.04708	1.10988	1.15267	0.968444	1.08167	0.938656	5.76019	-0.158551	0.204795	0.655328	0.127734	0
NUP133	Q8WUM0	9125500	7950100	13574000	18457000	8245400	8810400	9444000	8027900	10344000	8721400	13	0		1	0.871196	1.48748	2.02257	0.903556	0.96547	1.0349	0.879722	1.13353	0.955717	7.15041	-0.531854	0.251448	0.848039	0.202202	0.0370159
NUP153	P49790	8057300	7796700	8483700	2605257	5402500	6546400	5862600	8736900	6692900	2605257	2	2	30nM;30000nM	1	0.967657	1.05292	0.323341	0.67051	0.812481	0.727613	1.08435	0.830663	0.323341	4.75771	-1.33055	0.332784	1.254	0.362194	0.19039
NUP155	O75694	13041000	17113000	17565000	15725000	12813000	15030000	12839000	16541000	13871000	14928000	13	0		1	1.31225	1.34691	1.20581	0.982517	1.15252	0.98451	1.26838	1.06365	1.1447	7.50488	-0.211581	0.141776	0.423502	0.048655	8.26086e-08
NUP160	Q12769	29507000	29468000	39737000	31072000	33440000	31189000	31305000	34947000	28931000	31568000	23	0		1	0.998678	1.3467	1.05304	1.13329	1.057	1.06093	1.18436	0.980479	1.06985	5.23824	-0.120893	0.0833513	0.245683	0.00833125	0
NUP188	Q5SRE5	48099000	60200000	62891000	74780000	58217000	61276000	57195000	63158000	55376000	51382000	46	0		1	1.25159	1.30753	1.55471	1.21036	1.27396	1.18911	1.31308	1.15129	1.06826	3.92919	-0.289203	0.14198	0.468893	0.0625209	0.000949519
NUP205	Q92621	175310000	209120000	214380000	214760000	208400000	209950000	204720000	222050000	210890000	182120000	64	0		1	1.19286	1.22286	1.22503	1.18875	1.19759	1.16776	1.26661	1.20295	1.03885	4.75927	-0.207897	0.268819	1.03357	0.27571	0.00170748	not
NUP210	Q8TEM1	19070000	19075000	23271000	23752000	20188000	15934000	20726000	18899000	15947000	18186000	27	0		1	1.00026	1.22029	1.24552	1.05863	0.835553	1.08684	0.991033	0.836235	0.953644	6.98656	-0.275546	0.394509	1.63165	0.503951	0.0187733
NUP35	Q8NFH5	7646800	7822200	9005400	11410000	6352700	7860100	7436400	7884600	6461700	6533300	4	0		1	1.02294	1.17767	1.49213	0.830766	1.02789	0.972485	1.0311	0.84502	0.854384	7.19956	-0.368522	0.410154	1.7416	0.543347	0.0504862
NUP37	Q8NFH4	3949800	4104400	2605257	2605257	2968300	2605257	3664300	2605257	2605257	2605257	2	6	10nM;30nM;300nM;3000nM;10000nM;30000nM	1	1.03914	0.659592	0.659592	0.751506	0.659592	0.927718	0.659592	0.659592	0.659592	8.27107	-0.537868	0.708823	6.24318	1.61622	0.327746
NUP43	Q8NFH3	9229400	7578100	2605257	2605257	6395100	5596200	6332600	8606800	4790300	9586900	3	2	10nM;30nM	1	0.821083	0.282278	0.282278	0.692905	0.606345	0.686133	0.932542	0.519026	1.03873	2.52288	0.743261	0.119539	0.38409	0.0375662	0.00917314
NUP85	Q9BW27	18330000	19216000	23358000	27457000	20274000	19905000	20152000	19242000	18192000	16252000	12	0		1	1.04834	1.2743	1.49793	1.10606	1.08592	1.0994	1.04975	0.992471	0.886634	5.63737	-0.404035	0.31106	1.15142	0.322193	0.0352478
NUP93	Q8N1F7	52247000	60895000	58875000	62873000	58302000	58362000	56884000	62643000	54450000	53897000	41	0		1	1.16552	1.12686	1.20338	1.11589	1.11704	1.08875	1.19898	1.04217	1.03158	5.15057	-0.136104	0.284506	1.05178	0.282918	0	not
NUP98	P52948	7882100	9921000	8847000	11480000	8177600	8149500	8087000	8901300	8687300	8358400	10	0		1	1.25867	1.12242	1.45646	1.03749	1.03392	1.026	1.12931	1.10216	1.06043	7.1574	-0.22038	0.263199	0.90469	0.224603	0.00180197
NXT2;NXT1	Q9NPJ8;Q9UKK6	2605257	2605257	2605257	3990500	3304000	2605257	2773600	3152400	3102100	2605257	2	5	DMSO;3nM;10nM;300nM;30000nM	1	1	1	1.53171	1.26821	1	1.06462	1.21001	1.19071	1	7.90953	0.248152	0.244626	0.833046	0.196294	0.00307334
OAS2	P29728	61428000	71093000	55951000	38341000	65171000	70440000	63925000	75443000	62683000	62661000	15	0		1	1.15734	0.910839	0.624162	1.06093	1.14671	1.04065	1.22815	1.02043	1.02007	7.06591	0.275485	0.252359	0.843977	0.200601	0.00544979
OCIAD1	Q9NX40	8789600	7072800	10921000	12291000	12495000	6640700	10931000	7670800	8316500	6631800	7	0		1	0.804678	1.24249	1.39836	1.42157	0.755518	1.24363	0.872713	0.946175	0.754505	6.74917	-0.382769	0.261676	0.895461	0.220947	0.0197459
OGT	O15294	6225700	7101900	8445700	2605257	2605257	2605257	2605257	6362500	2605257	8420200	3	5	30nM;100nM;300nM;1000nM;10000nM	1	1.14074	1.35659	0.418468	0.418468	0.418468	0.418468	1.02197	0.418468	1.35249	7.77004	-0.948716	0.37249	1.50995	0.459324	0.186712
OMA1	Q96E52	17985000	20452000	21480000	38931000	24280000	21237000	21801000	27444000	20234000	20430000	7	0		1	1.13717	1.19433	2.16464	1.35001	1.18082	1.21218	1.52594	1.12505	1.13595	5.20481	-0.287958	0.0644346	0.193808	0.00255589	0
OPA1	O60313	29503000	33414000	31410000	39261000	32163000	34026000	30581000	34565000	29494000	30252000	27	0		1	1.13256	1.06464	1.33075	1.09016	1.15331	1.03654	1.17158	0.999695	1.02539	5.24209	-0.161987	0.19789	0.639454	0.12182	0	not
OPA3	Q9H6K4	31606000	32949000	36992000	52357000	37460000	38979000	42902000	44842000	35980000	35662000	6	0		1	1.04249	1.17041	1.65655	1.18522	1.23328	1.3574	1.41878	1.13839	1.12833	7.99739	0.315516	0.364323	1.49155	0.452486	0.0263725
ORC3	Q9UBD5	6514500	5384600	2605257	2605257	6926800	5058800	7398700	5243700	6578800	5396200	6	2	10nM;30nM	1	0.826556	0.399917	0.399917	1.06329	0.776545	1.13573	0.804927	1.00987	0.828337	7.24742	0.677761	0.286751	1.01543	0.268523	0.0736219
ORC5	O43913	7824600	11719000	13410000	14969000	9927000	9844500	11117000	10859000	9916100	8356600	11	0		1	1.49771	1.71383	1.91307	1.26869	1.25815	1.42078	1.3878	1.2673	1.06799	7.17756	-0.344007	0.163868	0.533307	0.0838043	0.00381994
ORMDL1;ORMDL2	Q9P0S3;Q53FV1	2605257	2605257	2605257	64478000	40117000	2605257	34508000	33456000	29881000	2605257	3	5	DMSO;3nM;10nM;300nM;30000nM	1	1	1	24.7492	15.3985	1	13.2455	12.8417	11.4695	1	7.89417	3.93437	0.351717	1.39551	0.416415	0.335547
ORMDL3	Q8N138	47047000	42494000	67007000	96114000	51062000	45460000	54668000	59339000	43029000	44323000	3	0		1	0.903224	1.42426	2.04294	1.08534	0.966268	1.16199	1.26127	0.914596	0.9421	7.08589	-0.43202	0.158829	0.484846	0.0676328	0.00607846
OSBPL8	Q9BZF1	26312000	29818000	19181000	15406000	27612000	28999000	27647000	26298000	31962000	25329000	17	0		1	1.13325	0.728983	0.585512	1.04941	1.10212	1.05074	0.999468	1.21473	0.962641	7.09897	0.365818	0.288586	1.01562	0.268597	0.0220422
OXA1L	Q15070	44879000	48142000	62605000	75083000	60827000	52207000	48155000	58989000	49084000	41700000	7	0		1	1.07271	1.39497	1.67301	1.35536	1.16328	1.073	1.3144	1.0937	0.929165	6.68655	-0.286208	0.154575	0.491218	0.0697058	0.00110754
P2RY8	Q86VZ1	5436200	2605257	2605257	2605257	6009200	5737400	5808000	2605257	6431800	2605257	3	5	3nM;10nM;30nM;3000nM;30000nM	1	0.479242	0.479242	0.479242	1.1054	1.05541	1.06839	0.479242	1.18314	0.479242	7.29785	0.747456	0.187691	0.578497	0.0996182	0.0285213
P4HA1	P13674	23560000	25371000	28286000	33490000	23160000	23445000	21890000	26813000	22754000	24874000	14	0		1	1.07687	1.20059	1.42148	0.983022	0.995119	0.929117	1.13807	0.965789	1.05577	7.16425	-0.256133	0.308943	1.12449	0.31161	0.00733635
P4HB	P07237	9952600	14498000	13810000	17369000	2605257	7945500	5841000	10906000	7457100	11214000	8	1	100nM	1	1.4567	1.38758	1.74517	0.261766	0.798334	0.586882	1.09579	0.749261	1.12674	7.28993	-0.918362	0.527376	2.79179	0.877197	0.347714
PABPC1	P11940;Q9H361;Q4VXU2;Q96DU9	14626000	14240000	12964000	11390000	10483000	12822000	11006000	15183000	11336000	18294000	11	0		1	0.973609	0.886367	0.77875	0.716737	0.876658	0.752496	1.03808	0.775058	1.25079	4.74236	0.549116	0.540074	2.98404	0.930849	0.197187
PABPC4	Q13310	2605257	5903500	2605257	2605257	4049800	4443800	5898500	4855800	3911000	2605257	7	4	DMSO;10nM;30nM;30000nM	1	2.266	1	1	1.55447	1.70571	2.26408	1.86385	1.5012	1	4.79381	-0.688743	0.123847	0.36731	0.0331555	0.00693497
PAICS	P22234	5978000	2605257	2605257	2605257	2605257	2605257	2605257	2605257	3822500	6737400	3	7	3nM;10nM;30nM;100nM;300nM;1000nM;3000nM	1	0.435807	0.435807	0.435807	0.435807	0.435807	0.435807	0.435807	0.639428	1.12703	4.77884	1.2824	0.528869	2.93151	0.916393	0.472049
PALD1	Q9ULE6	2605257	5784900	6162100	6942300	6450900	6624600	6078200	6884800	7531200	6366600	9	1	DMSO	1	2.22047	2.36526	2.66473	2.47611	2.54278	2.33305	2.64266	2.89077	2.44375	9.1371	0.225194	0.910826	26.7508	3.27775	0.0647161
PAM16	Q9Y3D7	29525000	19958000	24266000	32048000	25826000	17915000	30997000	25654000	22451000	20374000	3	0		1	0.67597	0.82188	1.08545	0.874716	0.606774	1.04986	0.868891	0.760406	0.690059	5.06377	-0.313054	0.1518	0.451314	0.0570256	0.00128179
PANK4	Q9NVE7	9257200	10364000	11818000	12151000	9558900	11214000	9902900	10483000	9021100	9920200	6	0		1	1.11956	1.27663	1.3126	1.03259	1.21138	1.06975	1.13242	0.974496	1.07162	5.96849	-0.202065	0.151707	0.471061	0.0632088	6.70101e-07
PARK7	Q99497	6538300	8334600	10637000	10060000	6685200	8330500	7339800	9591800	6678600	7799100	4	0		1	1.27474	1.62688	1.53863	1.02247	1.27411	1.12259	1.46702	1.02146	1.19283	7.28254	-0.272598	0.113264	0.342832	0.027095	3.74917e-05
PARL	Q9H300	17450000	17357000	19222000	24507000	18078000	17720000	15733000	16323000	14413000	14725000	6	0		1	0.99467	1.10155	1.40441	1.03599	1.01547	0.901605	0.935415	0.82596	0.84384	6.48932	-0.39408	0.484136	2.34888	0.745323	0.0835099
PARP1	P09874	17734000	15928000	15144000	5251300	2605257	2605257	2605257	2785500	2621100	43446000	14	3	100nM;300nM;1000nM	1	0.898162	0.853953	0.296115	0.146907	0.146907	0.146907	0.157071	0.147801	2.44987	4.75125	2.73238	0.759469	7.98925	1.87552	1.35107	up
PARP16	Q8N5Y8	10606000	4236300	2605257	2605257	7308600	6318800	10693000	4508400	5777000	2605257	6	3	10nM;30nM;30000nM	1	0.399425	0.24564	0.24564	0.689101	0.595776	1.0082	0.42508	0.544692	0.24564	10.5229	-1.48357e-08	0.313481	1.1745	0.331234	0
PAX5	Q02548;Q02962	2605257	2605257	2605257	2605257	16949000	17375000	12492000	16754000	18998000	2605257	3	5	DMSO;3nM;10nM;30nM;30000nM	1	1	1	1	6.50569	6.66921	4.79492	6.43084	7.29218	1	7.28054	2.47796	0.63499	4.4298	1.2786	0.901932
PCBP1	Q15365;P57723	219610000	267030000	309580000	278230000	175160000	222930000	177470000	220180000	191390000	252490000	14	0		1	1.21593	1.40968	1.26693	0.797596	1.01512	0.808114	1.0026	0.871499	1.14972	7.30317	-0.437149	0.486933	2.37274	0.752739	0.105536
PCBP2;PCBP3	Q15366;P57721	86295000	102520000	94613000	74418000	49910000	72268000	63080000	62239000	60019000	91225000	9	0		1	1.18802	1.09639	0.862367	0.578365	0.837453	0.730981	0.721235	0.69551	1.05713	7.68925	-0.556825	0.573963	3.42195	1.04585	0.226418
PCID2	Q5JVF3	24414000	29006000	29500000	34536000	27844000	27560000	25836000	27408000	24909000	24437000	14	0		1	1.18809	1.20832	1.4146	1.14049	1.12886	1.05825	1.12263	1.02028	1.00094	6.69031	-0.228319	0.268185	0.944079	0.240221	0.00259806
PCK2	Q16822	8471900	8036800	8326500	2605257	2605257	2605257	2605257	2605257	2605257	8303000	2	6	30nM;100nM;300nM;1000nM;3000nM;10000nM	1	0.948642	0.982837	0.307517	0.307517	0.307517	0.307517	0.307517	0.307517	0.980064	7.77299	-1.31273	0.638357	4.54733	1.30329	0.676953
PCNA	P12004	49548000	43201000	32926000	28657000	25352000	27855000	26409000	27210000	25984000	56779000	11	0		1	0.871902	0.664527	0.578368	0.511665	0.562182	0.532998	0.549164	0.524421	1.14594	4.74591	0.905332	0.462383	2.26666	0.719474	0.281506
PDCD6	O75340	926060000	706720000	516400000	554970000	959600000	1093500000	877050000	865020000	1040800000	823540000	11	0		1	0.763147	0.557631	0.599281	1.03622	1.18081	0.947077	0.934086	1.1239	0.889294	7.24545	0.597575	0.484613	2.35307	0.746627	0.179248
PDCD6IP	Q8WUM4	11366000	9168600	7705800	6116400	3983000	4845700	4835000	5625300	5081200	10129000	8	0		1	0.806669	0.677969	0.538131	0.350431	0.426333	0.425392	0.494923	0.447053	0.891167	8.25346	-0.750955	0.57163	3.52352	1.07121	0.344672
PDE12	Q6L8Q7	10029000	11338000	2605257	11692000	7352400	8183400	8339800	7624700	8211500	10039000	8	1	10nM	1	1.13052	0.259772	1.16582	0.733114	0.815974	0.831568	0.760265	0.818776	1.001	8.39585	-0.429388	0.186222	0.590527	0.103928	0.0105292
PDE3B	Q13370;Q14432	10547000	13753000	14415000	19089000	13261000	11894000	12667000	14826000	11447000	12094000	9	0		1	1.30397	1.36674	1.8099	1.25732	1.12771	1.20101	1.40571	1.08533	1.14668	7.04678	-0.268728	0.104883	0.321055	0.02211	5.8333e-06
PDGFRA	P16234;P36888	11075000	15307000	16558000	17087000	9905400	13580000	11325000	14231000	10689000	12663000	6	0		1	1.38212	1.49508	1.54284	0.894393	1.22619	1.02257	1.28497	0.965147	1.14339	7.28177	-0.378883	0.321502	1.19594	0.339617	0.0318991
PDHA1	P08559;P29803	12869000	13041000	10905000	7736100	9665400	10471000	9093900	11169000	9491800	12695000	13	0		1	1.01337	0.847385	0.601142	0.751061	0.813661	0.706652	0.8679	0.737571	0.986479	8.13408	-0.365056	0.461082	2.23266	0.708654	0.0658712
PDHB	P11177	32151000	29545000	27562000	26215000	18241000	20473000	17988000	20159000	18677000	29254000	8	0		1	0.918945	0.857267	0.815371	0.567354	0.636776	0.559485	0.62701	0.580915	0.909894	7.46627	-0.492008	0.611025	4.0814	1.2026	0.2122
PDIA3	P30101	10026000	13728000	10252000	10772000	2605257	2605257	2605257	4786100	2944800	17595000	9	3	100nM;300nM;1000nM	1	1.36924	1.02254	1.07441	0.25985	0.25985	0.25985	0.477369	0.293716	1.75494	4.73254	1.4688	0.399041	1.69286	0.525991	0.294997
PDIA6	Q15084	53421000	54074000	41160000	24702000	20469000	25273000	20050000	24448000	23649000	77957000	12	0		1	1.01222	0.770484	0.462402	0.383164	0.473091	0.375321	0.457648	0.442691	1.4593	4.7492	1.3863	0.54282	3.0557	0.950335	0.514183
PDK1	Q15118	4963500	4272300	4577200	2605257	2605257	3990000	4087700	3540800	4115700	4390900	3	2	30nM;100nM	1	0.860743	0.922172	0.524883	0.524883	0.803868	0.823552	0.713368	0.829193	0.884638	7.86805	-0.3216	0.363265	1.48774	0.451066	0.027895
PDLIM1	O00151	34386000	23705000	55709000	188960000	6103500	14210000	16318000	9385600	11849000	121820000	9	0		1	0.689379	1.62011	5.49526	0.1775	0.41325	0.474554	0.272948	0.344588	3.54272	7.15238	-1.57535	0.142939	0.416959	0.0467483	0.0252101
PDPR	Q8NCN5	2605257	2605257	6430500	6546900	2605257	2605257	7497300	2605257	2605257	2605257	3	7	DMSO;3nM;100nM;300nM;3000nM;10000nM;30000nM	1	1	2.46828	2.51296	1	1	2.87776	1	1	1	5.62498	-0.843591	0.172927	0.538413	0.0855589	0.0280325
PDS5A	Q29RF7	16749000	18755000	22368000	25670000	16932000	16694000	15799000	19093000	15383000	14668000	25	0		1	1.11977	1.33548	1.53263	1.01093	0.996716	0.94328	1.13995	0.918443	0.875754	7.11133	-0.400229	0.428639	1.88655	0.593941	0.0678859
PDXDC1	Q6P996;Q6P474	10342000	11604000	10115000	13490000	9438700	11950000	8954600	12054000	10119000	12139000	10	0		1	1.12203	0.978051	1.30439	0.912657	1.15548	0.865848	1.16554	0.978437	1.17376	4.68376	0.149479	0.0739858	0.200256	0.00309152	0
PEF1	Q9UBV8	35721000	45310000	43664000	27953000	35188000	36213000	38474000	43166000	45251000	37215000	6	0		1	1.26844	1.22236	0.782537	0.985079	1.01377	1.07707	1.20842	1.26679	1.04182	5.89394	0.171938	0.148566	0.438263	0.0530459	0
PEX1	O43933	13034000	13661000	15516000	20557000	13821000	13875000	11195000	15724000	11591000	12607000	16	0		1	1.0481	1.19043	1.57718	1.06038	1.06452	0.858907	1.20638	0.88929	0.96724	7.04719	-0.316269	0.232903	0.766438	0.170217	0.00768092
PEX10	O60683	7355600	2605257	6310400	10780000	10862000	2605257	9234700	2605257	6065100	6220200	4	3	3nM;300nM;3000nM	1	0.354187	0.857904	1.46555	1.4767	0.354187	1.25547	0.354187	0.824555	0.845641	6.75048	-0.505817	0.134749	0.389367	0.0389933	0.0044036
PEX11B	O96011	195080000	193820000	186200000	205870000	210550000	215840000	211760000	204190000	192480000	163010000	16	0		1	0.993541	0.95448	1.05531	1.0793	1.10642	1.0855	1.0467	0.986672	0.835606	4.78254	-0.321625	0.658584	4.85133	1.36511	0.0938349	not
PEX16	Q9Y5Y5	25215000	19498000	18967000	18449000	25681000	23775000	24865000	28855000	24480000	17471000	5	0		1	0.77327	0.752211	0.731668	1.01848	0.942891	0.986119	1.14436	0.970851	0.692881	7.26374	0.307923	0.219076	0.701519	0.145192	0.00551823
PEX3	P56589	46249000	56114000	54313000	56534000	60031000	57631000	60231000	52668000	60473000	43520000	8	0		1	1.2133	1.17436	1.22238	1.298	1.2461	1.30232	1.13879	1.30755	0.940993	4.73471	-0.383025	0.442764	2.08361	0.660285	0.0686647
PEX6	Q13608	17965000	16642000	15513000	25685000	18891000	19425000	17643000	17984000	19667000	16668000	15	0		1	0.926357	0.863512	1.42972	1.05154	1.08127	0.982076	1.00106	1.09474	0.927804	7.87285	0.244225	0.20966	0.669622	0.133099	0.00137847
PFAS	O15067	4874900	7218100	7435800	5950700	4632600	4850900	4392300	4685900	5459000	7741900	6	0		1	1.48067	1.52532	1.22068	0.950296	0.995077	0.901003	0.96123	1.11982	1.58811	7.54605	-0.396544	0.170246	0.512952	0.0769019	0.0055939
PFKL	P17858	208680000	255010000	264250000	253740000	206390000	243650000	218230000	248050000	219940000	206140000	29	0		1	1.22201	1.26629	1.21593	0.989026	1.16758	1.04576	1.18866	1.05396	0.987828	7.32391	-0.168733	0.196726	0.634628	0.120032	0
PFKM	P08237	22603000	24008000	24780000	25100000	19965000	20117000	20763000	24290000	21181000	24633000	16	0		1	1.06216	1.09631	1.11047	0.88329	0.890015	0.918595	1.07464	0.937088	1.08981	7.30036	-0.163616	0.321404	1.18629	0.335845	0.000156673	not
PFKP	Q01813	175500000	181750000	161220000	153960000	160580000	171620000	163560000	181990000	170020000	166170000	33	0		1	1.03561	0.918632	0.877265	0.914986	0.977892	0.931966	1.03698	0.968775	0.946838	8.2809	-0.111782	0.318068	1.18959	0.337136	0	not
PFN1	P07737;CON__P02584	20431000	20947000	19034000	14099000	2605257	2605257	2605257	2605257	2605257	29760000	7	5	100nM;300nM;1000nM;3000nM;10000nM	1	1.02526	0.931624	0.690079	0.127515	0.127515	0.127515	0.127515	0.127515	1.45661	4.73366	1.76646	0.366341	1.49955	0.455462	0.281459
PGAM5	Q96HS1	63028000	61424000	64491000	87908000	62662000	65479000	56555000	68510000	60601000	65287000	18	0		1	0.974551	1.02321	1.39475	0.994193	1.03889	0.8973	1.08698	0.961493	1.03584	7.10805	-0.160366	0.123252	0.354734	0.0299842	0
PGD	P52209	6008000	8017200	4808100	2605257	2605257	2605257	2605257	2605257	2605257	13733000	4	6	30nM;100nM;300nM;1000nM;3000nM;10000nM	1	1.33442	0.800283	0.433631	0.433631	0.433631	0.433631	0.433631	0.433631	2.28579	4.75214	1.9382	0.72747	6.74754	1.69654	1.07707	up
PGLS	O95336	2605257	7089500	8765000	7907300	4230900	5979000	4795500	5247500	6099900	4642400	5	1	DMSO	1	2.72123	3.36435	3.03513	1.62399	2.29498	1.8407	2.0142	2.34138	1.78194	7.27937	-0.502272	0.0786255	0.259532	0.0104158	0.000498975
PGM1	P36871	5640800	5267800	5380800	2605257	2605257	2605257	2605257	2605257	2605257	6196600	5	6	30nM;100nM;300nM;1000nM;3000nM;10000nM	1	0.933875	0.953907	0.461859	0.461859	0.461859	0.461859	0.461859	0.461859	1.09853	7.77919	-0.81747	0.500189	2.59744	0.820807	0.290252
PGM3	O95394	15040000	16082000	19203000	19104000	15998000	17143000	14274000	16182000	17193000	15061000	9	0		1	1.06928	1.2768	1.27021	1.0637	1.13983	0.949069	1.07593	1.14315	1.0014	7.18853	-0.157621	0.146983	0.455986	0.0584712	0
PGRMC1	O00264	9133100	7782700	9181900	2605257	10175000	5756700	9861300	6939900	5996200	7642600	4	1	30nM	1	0.852142	1.00534	0.285254	1.11408	0.630312	1.07973	0.759862	0.656535	0.836802	7.87931	-0.288641	0.12368	0.362601	0.0319543	0.000168698
PGRMC2	O15173	15723000	10774000	15737000	18415000	16887000	9780200	14806000	10331000	9665300	11101000	3	0		1	0.685238	1.00089	1.17121	1.07403	0.622031	0.941678	0.657063	0.614724	0.706036	6.76396	-0.481047	0.481984	2.33002	0.739433	0.124601
PHB	P35232	8434400000	10894000000	9932500000	8756900000	10262000000	12206000000	9363800000	12228000000	13079000000	11858000000	26	0		1	1.29162	1.17762	1.03824	1.21668	1.44717	1.11019	1.44978	1.55067	1.40591	5.7183	0.294464	0.519279	2.74649	0.86425	0.0443722
PHB2	Q99623	6848100000	7906400000	5549100000	4246800000	7355800000	9596000000	7364900000	9133600000	10633000000	8788000000	30	0		1	1.15454	0.810312	0.620143	1.07414	1.40126	1.07547	1.33374	1.55269	1.28328	6.976	0.605474	0.593173	3.6487	1.10182	0.269792
PHF5A	Q7RTV0	2605257	3592600	8717700	4823300	2605257	2605257	3927100	4068600	3701400	2605257	2	4	DMSO;100nM;300nM;30000nM	1	1.37898	3.3462	1.85137	1	1	1.50738	1.56169	1.42074	1	7.50027	-0.791709	0.163016	0.502834	0.0735283	0.0218925
PHGDH	O43175	273690000	268920000	293670000	328270000	262250000	258190000	266540000	263640000	240230000	250350000	25	0		1	0.982572	1.073	1.19942	0.958201	0.943367	0.973876	0.96328	0.877745	0.914721	7.07158	-0.200332	0.512025	2.6235	0.828498	0.00791543	not
PI4KA	P42356;A4QPH2;Q8N8J0	22040000	26979000	31293000	37599000	25790000	28178000	24473000	28757000	26106000	24812000	34	0		1	1.22409	1.41983	1.70594	1.17015	1.27849	1.11039	1.30476	1.18448	1.12577	7.13986	-0.227925	0.0875687	0.276415	0.0132435	0
PIGA	P37287	5573500	5794800	6968800	6517300	8125900	6210200	7405100	5472900	6395700	4985300	4	0		1	1.03971	1.25035	1.16934	1.45795	1.11424	1.32863	0.98195	1.14752	0.894465	5.72695	-0.259226	0.260228	0.914511	0.228495	0.00494032
PIGG	Q5H8A4	20165000	18841000	17140000	19426000	20533000	19152000	23462000	19680000	18970000	17312000	8	0		1	0.934342	0.849988	0.963352	1.01825	0.949764	1.1635	0.975948	0.940739	0.858517	4.85393	-0.190178	0.202815	0.636036	0.120553	4.05154e-05	not
PIGH	Q14442	7928200	9687800	9927700	9730200	10828000	8568900	8189400	8042000	2605257	7256000	5	1	10000nM	1	1.22194	1.2522	1.22729	1.36576	1.08081	1.03295	1.01435	0.328606	0.915214	5.46271	-0.925275	0.622184	4.11747	1.21068	0.480735
PIGK	Q92643	19286000	14301000	15931000	12192000	19707000	17908000	20201000	14987000	17478000	13581000	7	0		1	0.741522	0.82604	0.632168	1.02183	0.928549	1.04744	0.777092	0.906253	0.70419	7.25331	0.22794	0.100147	0.282679	0.0143694	0
PIGN	O95427	9756700	12111000	16009000	14100000	11196000	13442000	11592000	14180000	11348000	11626000	6	0		1	1.2413	1.64082	1.44516	1.14752	1.37772	1.18811	1.45336	1.1631	1.19159	5.20111	-0.187068	0.0695616	0.233202	0.0066422	0
PIGO	Q8TEQ8	10910000	15336000	14510000	16820000	12398000	12507000	14460000	15075000	12323000	11244000	7	0		1	1.40568	1.32997	1.5417	1.13639	1.14638	1.32539	1.38176	1.12951	1.03061	5.0648	-0.323015	0.233389	0.801654	0.183965	0.00922677
PIGQ	Q9BRB3	13606000	12839000	12295000	13795000	12381000	13602000	13212000	13761000	11303000	15105000	5	0		1	0.943628	0.903645	1.01389	0.909966	0.999706	0.971042	1.01139	0.830736	1.11017	4.66642	0.220629	0.413526	1.77824	0.556283	0.00782986	not
PIGS	Q96S52	23652000	24391000	28555000	23341000	30584000	26785000	32175000	22258000	23469000	22922000	8	0		1	1.03124	1.2073	0.986851	1.29308	1.13246	1.36035	0.941062	0.992263	0.969136	5.67509	-0.258731	0.322873	1.21122	0.345575	0.00887759
PIGT	Q969N2	34595000	35390000	41402000	48155000	45121000	32922000	39480000	38957000	34317000	31665000	8	0		1	1.02298	1.19676	1.39196	1.30426	0.95164	1.14121	1.12609	0.991964	0.915306	6.7575	-0.236247	0.255241	0.881235	0.215316	0.00267424
PIGU	Q9H490	35479000	35247000	37926000	40023000	37257000	37086000	40253000	36266000	32848000	31476000	4	0		1	0.993461	1.06897	1.12808	1.05011	1.04529	1.13456	1.02218	0.925843	0.887173	5.2805	-0.252942	0.652913	4.7356	1.34191	0.0423555	not
PIGW	Q7Z7B1	16061000	19508000	22283000	25278000	18430000	20888000	18474000	22675000	18149000	14449000	4	0		1	1.21462	1.3874	1.57387	1.1475	1.30054	1.15024	1.4118	1.13	0.899633	4.93582	-0.510706	0.348818	1.39232	0.415207	0.0756199
PIK3C2B	O00750	8295300	7477300	9101300	14446000	11961000	7508500	10733000	5677700	5203800	5060800	11	0		1	0.90139	1.09716	1.74147	1.4419	0.905151	1.29387	0.684448	0.627319	0.61008	5.72498	-0.954328	0.520476	2.71997	0.856618	0.351665
PIK3R4	Q99570	17224000	18465000	20954000	26511000	20765000	20434000	17399000	21622000	16231000	15735000	13	0		1	1.07205	1.21656	1.53919	1.20559	1.18637	1.01016	1.25534	0.942348	0.913551	5.23963	-0.376993	0.327309	1.24347	0.35811	0.0334683
PIKFYVE	Q9Y2I7	6884400	7008600	8765700	8103600	8242600	6633600	7317100	8010600	6735700	7267600	17	0		1	1.01804	1.27327	1.1771	1.19729	0.96357	1.06285	1.16359	0.9784	1.05566	6.79475	-0.144332	0.161195	0.501706	0.0731547	0
PISD	Q9UG56	7559900	4004700	2605257	2605257	5131600	5980600	10545000	7810700	5695700	5572300	3	2	10nM;30nM	1	0.529729	0.344615	0.344615	0.678792	0.791095	1.39486	1.03318	0.753409	0.737086	6.82782	1.02832	0.340983	1.30034	0.380083	0.165158
PKM	P14618;P30613	142910000	124940000	111290000	11227000	2605257	2605257	2605257	4278300	8350600	160070000	31	3	100nM;300nM;1000nM	1	0.874257	0.778742	0.0785599	0.0182301	0.0182301	0.0182301	0.029937	0.0584326	1.12008	7.83579	-2.374	0.496179	2.56998	0.81266	0.567973
PKP1	Q13835	2605257	2605257	49379000	2605257	2605257	2605257	2605257	5465500	5295800	2605257	9	7	DMSO;3nM;30nM;100nM;300nM;1000nM;30000nM	1	1	18.9536	1	1	1	1	2.09787	2.03274	1	7.63869	-2.76804	0.204415	0.647848	0.124941	0.0906515
PLAA	Q9Y263	10258000	12231000	13024000	13674000	10280000	11892000	9631900	11841000	12617000	10098000	15	0		1	1.19234	1.26964	1.33301	1.00214	1.15929	0.938965	1.15432	1.22997	0.984402	7.25265	-0.190173	0.174473	0.549429	0.0893733	2.53749e-06
PLGRKT	Q9HBL7	81016000	97983000	90046000	83183000	93361000	103700000	87530000	106210000	89747000	95530000	6	0		1	1.20943	1.11146	1.02675	1.15238	1.27999	1.0804	1.31098	1.10777	1.17915	7.01247	0.112538	0.254072	0.880823	0.215153	0	not
PLIN3	O60664	46472000	33262000	44186000	46790000	36367000	18321000	34427000	23400000	14271000	32009000	12	0		1	0.715743	0.950809	1.00684	0.782557	0.394237	0.740812	0.503529	0.307088	0.68878	6.94219	-0.779965	0.637877	4.46157	1.28532	0.429516
PM20D2	Q8IYS1	5387700	2605257	2605257	3657600	2605257	2605257	2605257	3458200	2605257	5659700	2	6	3nM;10nM;100nM;300nM;1000nM;10000nM	1	0.483556	0.483556	0.67888	0.483556	0.483556	0.483556	0.641869	0.483556	1.05049	4.74896	0.935848	0.427472	1.97212	0.623092	0.25121
PMPCB	O75439	5194200	4385400	2605257	2605257	2605257	2605257	2605257	2605257	2605257	4833500	3	7	10nM;30nM;100nM;300nM;1000nM;3000nM;10000nM	1	0.844288	0.50157	0.50157	0.50157	0.50157	0.50157	0.50157	0.50157	0.930557	8.43415	-0.634737	0.581477	3.68496	1.11056	0.290167
PNO1	Q9NRX1	3592500	4208900	5340600	7738300	2605257	2605257	2605257	5078300	2605257	4167000	2	4	100nM;300nM;1000nM;10000nM	1	1.17158	1.4866	2.15402	0.725193	0.725193	0.725193	1.41358	0.725193	1.15992	7.1969	-0.750915	0.348861	1.34075	0.395578	0.125718
PNPLA2	Q96AD5	10863000	9584000	2605257	2605257	8677900	11008000	10681000	8505800	9730400	10933000	3	2	10nM;30nM	1	0.882261	0.239829	0.239829	0.798849	1.01335	0.983246	0.783007	0.895738	1.00644	7.04597	0.884826	0.293274	1.05859	0.285612	0.107112
PNPLA6	Q8IY17;Q6ZV29	6914500	7749900	8437900	9366400	6783500	7694200	7271700	7796300	7419800	7415000	13	0		1	1.12082	1.22032	1.3546	0.981054	1.11276	1.05166	1.12753	1.07308	1.07238	7.22616	-0.169045	0.203309	0.660635	0.129722	0
POLD3	Q15054	2605257	9721300	13062000	15841000	9393900	8030600	8158600	8563600	2605257	2605257	3	3	DMSO;10000nM;30000nM	1	3.73142	5.01371	6.0804	3.60575	3.08246	3.13159	3.28705	1	1	5.33003	-2.37249	0.357725	1.44113	0.433628	0.30306
POLDIP3	Q9BY77	2605257	7051600	10147000	7826900	2605257	6723100	2605257	2605257	7136000	2605257	2	5	DMSO;100nM;1000nM;3000nM;30000nM	1	2.70668	3.89482	3.00427	1	2.58059	1	1	2.73908	1	7.30002	-0.918478	0.219174	0.719785	0.152183	0.057364
POLR2B	P30876	9310600	10367000	11645000	13586000	8939700	8913500	9245400	10187000	8192000	10185000	8	0		1	1.11346	1.25072	1.4592	0.960164	0.95735	0.992997	1.09413	0.879857	1.09391	7.18851	-0.322099	0.385577	1.57291	0.482542	0.0303243
PPDPF	Q9H3Y8	13271000	15881000	18217000	2605257	14833000	15219000	11230000	15497000	15873000	14873000	2	1	30nM	1	1.19667	1.37269	0.196312	1.1177	1.14679	0.846206	1.16773	1.19607	1.12071	7.87295	-0.340171	0.0951786	0.263077	0.0109841	1.74401e-05
PPIA	P62937;F5H284;Q9Y536;P0DN26;A0A0B4J2A2;A0A075B767;A0A075B759;P0DN37	33245000	37929000	51739000	90767000	20559000	29682000	24407000	23308000	30011000	56371000	8	0		1	1.14089	1.55629	2.73025	0.618409	0.892826	0.734156	0.701098	0.902722	1.69562	7.18089	-0.910669	0.284724	0.995538	0.260636	0.100198
PPM1A	P35813	6750800	8936100	8929600	10162000	8248400	8708800	7475600	8465700	6903900	7366200	5	0		1	1.32371	1.32275	1.5053	1.22184	1.29004	1.10737	1.25403	1.02268	1.09116	6.03685	-0.297275	0.216495	0.727466	0.155135	0.00524092
PPM1B	O75688	6986400	7779600	8235500	6157900	7022000	7414800	6714600	6601200	5513300	7674200	5	0		1	1.11353	1.17879	0.881412	1.0051	1.06132	0.961096	0.944864	0.789147	1.09845	7.77364	-0.222239	0.296329	1.05649	0.284783	0.00291779
PPP1CB;PPP1CA;PPP1CC	P62140;P62136;P36873	8168900	10676000	9164600	8535000	7763600	7791700	10491000	7257800	9112800	8908600	3	0		1	1.30691	1.12189	1.04482	0.950385	0.953825	1.28426	0.888467	1.11555	1.09055	8.00239	-0.205991	0.0811636	0.221005	0.00517124	0
PPP2R1A	P30153	82327000	77330000	79951000	75989000	50642000	58605000	49819000	60641000	59902000	82275000	19	0		1	0.939303	0.971139	0.923014	0.615132	0.711856	0.605136	0.736587	0.727611	0.999368	7.40251	-0.397787	0.542527	3.04737	0.948084	0.109688
PPP2R1B	P30154	145110000	133850000	136860000	187840000	145950000	130730000	146140000	143520000	117950000	114560000	19	0		1	0.922404	0.943147	1.29447	1.00579	0.900903	1.0071	0.989043	0.812832	0.78947	5.26637	-0.358552	0.396021	1.63984	0.506914	0.0435237
PPP2R2A;PPP2R2C	P63151;Q9Y2T4;Q66LE6;Q00005	7210000	10145000	10044000	11451000	9391600	9442300	7983400	10405000	7819500	10144000	4	0		1	1.40707	1.39307	1.58821	1.30258	1.30961	1.10727	1.44313	1.08454	1.40693	10.5229	4.41398e-09	0.333062	1.29109	0.376519	0
PPP2R5A	Q15172	8638800	9880700	13343000	10116000	9521900	2605257	7914900	9031700	8507400	8892900	5	1	300nM	1	1.14376	1.54454	1.171	1.10222	0.301576	0.916204	1.04548	0.98479	1.02941	6.98106	-0.549887	0.337888	1.27581	0.370626	0.0760144
PPP2R5D	Q14738;Q13362	21858000	20641000	25946000	30898000	18910000	16272000	19917000	18600000	16237000	20201000	10	0		1	0.944322	1.18703	1.41358	0.865129	0.744441	0.9112	0.850947	0.74284	0.924193	7.11191	-0.479374	0.554337	3.11033	0.965009	0.162566
PPP2R5E	Q16537;Q15173	7380100	8396600	2605257	2605257	4964800	4708500	3892100	4610100	2605257	5619800	6	3	10nM;30nM;10000nM	1	1.13774	0.353011	0.353011	0.672728	0.637999	0.527378	0.624666	0.353011	0.76148	8.28338	-1.02934	0.694554	5.86476	1.55254	0.67023
PPP6C	O00743	126860000	138090000	97908000	74584000	128650000	137270000	139150000	158170000	154050000	150030000	15	0		1	1.08852	0.77178	0.587924	1.01411	1.08206	1.09688	1.24681	1.21433	1.18264	6.80403	0.496509	0.52403	2.75291	0.866092	0.155086
PPP6R1	Q9UPN7	92054000	104810000	122300000	140210000	103020000	105930000	96793000	119890000	111400000	98152000	20	0		1	1.13857	1.32857	1.52313	1.11913	1.15074	1.05148	1.30239	1.21016	1.06624	7.14914	-0.169176	0.0574488	0.187608	0.00209094	0
PPP6R2	O75170	96983000	98978000	107840000	117440000	104730000	114110000	118820000	109610000	108720000	92529000	19	0		1	1.02057	1.11195	1.21093	1.07988	1.1766	1.22516	1.1302	1.12102	0.954074	4.76067	-0.247507	0.317579	1.23447	0.354616	0.00747788	not
PPP6R3	Q5H9R7	47156000	58394000	65106000	65301000	55011000	60588000	53440000	70961000	58209000	53503000	26	0		1	1.23832	1.38065	1.38479	1.16657	1.28484	1.13326	1.50481	1.23439	1.1346	8.5985	0.047877	0.347046	1.40963	0.421758	0
PPT1	P50897	149480000	166580000	187750000	179040000	154240000	174120000	159180000	172750000	170170000	146700000	9	0		1	1.1144	1.25602	1.19775	1.03184	1.16484	1.06489	1.15567	1.13841	0.981402	4.75915	-0.210124	0.244691	0.860845	0.207256	0.00104483	not
PRAF2	O60831	22834000	17895000	21138000	38457000	2605257	18017000	25841000	19416000	15955000	19965000	2	1	100nM	1	0.7837	0.925725	1.6842	0.114096	0.789043	1.13169	0.850311	0.698739	0.874354	7.27452	-0.543587	0.219552	0.704256	0.146237	0.0266947
PRDX1	Q06830;Q13162	90974000	122090000	156890000	139780000	78001000	98952000	82339000	117920000	90121000	102850000	17	0		1	1.34203	1.72456	1.53648	0.857399	1.0877	0.905083	1.29619	0.990624	1.13054	7.29006	-0.504305	0.381026	1.54705	0.473038	0.084964
PRDX3	P30048	22993000	18766000	9360300	7632700	20940000	20724000	20966000	24364000	20826000	17624000	7	0		1	0.816161	0.407093	0.331958	0.910712	0.901318	0.911843	1.05963	0.905754	0.766494	7.18795	0.691746	0.291634	1.04304	0.279461	0.0789174
PREB	Q9HCU5	18979000	16238000	21616000	31194000	18818000	16158000	22039000	19464000	18256000	17408000	5	0		1	0.855577	1.13894	1.64361	0.991517	0.851362	1.16123	1.02555	0.961905	0.917224	7.09515	-0.283494	0.13943	0.411432	0.0451572	0.000385543
PRKAR1A	P10644	9896300	10843000	9998100	10962000	8164300	8094100	7396700	7229600	6778100	9360300	3	0		1	1.09566	1.01029	1.10769	0.824985	0.817892	0.747421	0.730536	0.684913	0.945838	7.16735	-0.439526	0.76127	8.04496	1.88301	0.265363
PRKDC	P78527	4629300000	5436400000	4885700000	4843300000	5297200000	6158800000	5220500000	6197700000	6093000000	5204400000	296	0		1	1.17435	1.05539	1.04623	1.14428	1.3304	1.12771	1.3388	1.31618	1.12423	6.96852	0.207793	0.514673	2.71347	0.85474	0.0101773
PRMT1	Q99873	7689300	7320900	6724800	2605257	2605257	6577400	2605257	7403600	5912300	2605257	2	4	30nM;100nM;1000nM;30000nM	1	0.952089	0.874566	0.338816	0.338816	0.855396	0.338816	0.962844	0.7689	0.338816	7.9257	-0.731242	0.38386	1.58386	0.486551	0.150864
PRMT5	O14744	20666000	11514000	2605257	13480000	2605257	7279400	2605257	9508100	8815900	13965000	5	3	10nM;100nM;1000nM	1	0.557147	0.126065	0.652279	0.126065	0.35224	0.126065	0.460084	0.42659	0.675748	8.55931	-0.607436	0.502876	2.68014	0.845076	0.208004
PROSC	O94903	9012800	12442000	15814000	18112000	9539200	13149000	11362000	19449000	11059000	10573000	4	0		1	1.38048	1.75462	2.00959	1.05841	1.45893	1.26065	2.15793	1.22703	1.17311	5.07508	-0.398364	0.0981643	0.302421	0.0181762	0.000489308
PRPF19	Q9UMS4	8360100	10605000	16816000	2605257	2605257	7004300	9132800	8808500	2605257	10324000	4	3	30nM;100nM;10000nM	1	1.26853	2.01146	0.31163	0.31163	0.837825	1.09243	1.05364	0.31163	1.23491	7.75584	-1.06186	0.37284	1.49	0.451906	0.202338
PRPF40A	O75400	5178800	7555900	8225000	6961100	5661000	5143900	4535900	5250800	3428700	5566700	3	0		1	1.45901	1.58821	1.34415	1.09311	0.993261	0.875859	1.0139	0.662065	1.0749	7.11148	-0.661054	0.538071	2.91253	0.91113	0.251557
PRPF6	O94906	8738500	10314000	12662000	13046000	8270200	7992600	6204700	9128000	6623700	9547800	13	0		1	1.18029	1.44899	1.49293	0.94641	0.914642	0.710042	1.04457	0.757991	1.09261	7.17172	-0.56847	0.521862	2.72881	0.859166	0.191891
PRPF8	Q6P2Q9	7368700	6489700	7161700	2605257	5797600	4175500	5482800	3422800	5248300	6812800	9	1	30nM	1	0.880712	0.971908	0.353557	0.786787	0.566654	0.744066	0.464505	0.712242	0.924559	7.85034	-0.533085	0.435139	1.99084	0.629398	0.126083
PRPS1;PRPS2;PRPS1L1	P60891;P11908;P21108	14111000	12653000	8242000	2605257	4487800	6444000	5303800	5816000	5434800	6915500	4	1	30nM	1	0.896676	0.584083	0.184626	0.318036	0.456665	0.375863	0.412161	0.385146	0.490079	8.13918	-1.28021	0.882172	19.3905	2.8889	1.39048	down
PRX	Q9BXM0	2605257	2605257	2605257	24158000	16101000	2605257	17005000	2605257	2605257	2605257	2	7	DMSO;3nM;10nM;300nM;3000nM;10000nM;30000nM	1	1	1	9.27279	6.1802	1	6.52719	1	1	1	5.66432	-2.04312	0.164728	0.507859	0.075199	0.0478417
PSAT1	Q9Y617	23323000	16579000	11098000	2605257	2605257	2605257	2605257	2605257	2605257	19735000	10	6	30nM;100nM;300nM;1000nM;3000nM;10000nM	1	0.710843	0.475839	0.111703	0.111703	0.111703	0.111703	0.111703	0.111703	0.84616	8.26996	-1.8931	0.580773	3.66094	1.10478	0.702614
PSEN1	P49768;P49810	7016500	6254600	10944000	11279000	6941600	7375700	9809200	9631300	7773700	6071300	3	0		1	0.891413	1.55975	1.6075	0.989325	1.05119	1.39802	1.37266	1.10792	0.865289	4.91356	-0.526789	0.175775	0.560818	0.0933575	0.014839
PSMA1	P25786	6024200	6568900	14408000	8973200	2605257	2605257	2605257	7415500	4780000	8781500	4	3	100nM;300nM;1000nM	1	1.09042	2.39169	1.48953	0.432465	0.432465	0.432465	1.23095	0.793466	1.4577	7.40777	-1.06844	0.317344	1.1622	0.326419	0.145877
PSMA3	P25788	4518200	2605257	8710100	2605257	2605257	2605257	2605257	2605257	2605257	5984200	3	7	3nM;30nM;100nM;300nM;1000nM;3000nM;10000nM	1	0.576614	1.92778	0.576614	0.576614	0.576614	0.576614	0.576614	0.576614	1.32447	7.66456	-0.868709	0.248345	0.831088	0.195524	0.0706519
PSMA4	P25789	4576700	6014500	2605257	2605257	2605257	2605257	2605257	4198500	2605257	5603700	2	6	10nM;30nM;100nM;300nM;1000nM;10000nM	1	1.31416	0.569244	0.569244	0.569244	0.569244	0.569244	0.917364	0.569244	1.2244	8.2635	-0.817512	0.410933	1.8028	0.564894	0.199166
PSMA5	P28066	6398800	7477600	11749000	2605257	2605257	2605257	2605257	8433800	2605257	9513000	3	5	30nM;100nM;300nM;1000nM;10000nM	1	1.16859	1.83613	0.407148	0.407148	0.407148	0.407148	1.31803	0.407148	1.48669	7.74503	-1.06392	0.313417	1.14966	0.3215	0.143123
PSMA6	P60900	4633400	4201500	11229000	4436700	2605257	2605257	2605257	7369600	3881600	5226700	4	3	100nM;300nM;1000nM	1	0.906786	2.42349	0.957547	0.562278	0.562278	0.562278	1.59054	0.837743	1.12805	7.60003	-0.859605	0.203843	0.640378	0.122163	0.04226
PSMA7;PSMA8	O14818;Q8TAA3	5111900	8331200	15070000	2605257	3902600	3069300	2605257	5272200	4781200	5703700	3	2	30nM;1000nM	1	1.62977	2.94802	0.509646	0.763434	0.600423	0.509646	1.03136	0.935308	1.11577	7.72021	-1.41448	0.477627	2.2859	0.725563	0.398184
PSMB2	P49721	20084000	21383000	32257000	32407000	2605257	2605257	14211000	24188000	2605257	25152000	4	3	100nM;300nM;10000nM	1	1.06468	1.6061	1.61357	0.129718	0.129718	0.707578	1.20434	0.129718	1.25234	7.28671	-1.24597	0.407267	1.72259	0.536599	0.271273
PSMC1	P62191	11477000	8430600	2605257	2605257	7937100	3741900	5761100	5615300	5808000	2605257	5	3	10nM;30nM;30000nM	1	0.734565	0.226998	0.226998	0.691566	0.326035	0.501969	0.489265	0.506056	0.226998	8.5037	-0.850944	0.645334	4.71186	1.33711	0.488608
PSMC2	P35998	17723000	15467000	17376000	17907000	12482000	9482100	11181000	10432000	9964300	16363000	12	0		1	0.872708	0.980421	1.01038	0.704283	0.535017	0.630875	0.588614	0.562224	0.923264	7.15504	-0.581791	0.670564	5.18249	1.42933	0.328399
PSMC3	P17980	14765000	14452000	10585000	9036100	10393000	8141700	10187000	8377000	8642700	14486000	8	0		1	0.978801	0.716898	0.611995	0.703894	0.551419	0.689942	0.567355	0.58535	0.981104	8.23023	-0.554626	0.542517	3.11411	0.966018	0.207881
PSMC4	P43686	17184000	7446400	2605257	2605257	9437100	6197800	7336000	2605257	7005300	9279900	5	3	10nM;30nM;3000nM	1	0.433333	0.151609	0.151609	0.549179	0.360673	0.426909	0.151609	0.407664	0.540031	8.60134	-0.348897	0.65477	4.99944	1.39422	0.118951
PSMC5	P62195;Q8NB90	16242000	12041000	15689000	14514000	10400000	7436500	9488700	8422000	9384100	12519000	8	0		1	0.74135	0.965952	0.893609	0.640315	0.457856	0.584208	0.518532	0.577768	0.770779	7.18537	-0.619096	0.705899	6.13394	1.59815	0.398972
PSMC6	P62333	26443000	24650000	15132000	14127000	16166000	15254000	16824000	16829000	14659000	24881000	8	0		1	0.932194	0.57225	0.534243	0.611353	0.576863	0.636236	0.636426	0.554362	0.94093	8.33702	-0.591182	0.598727	3.93156	1.16855	0.276294
PSMD1	Q99460	20319000	16976000	16689000	20964000	13604000	12409000	14965000	11607000	12402000	14996000	18	0		1	0.835474	0.821349	1.03174	0.669521	0.610709	0.736503	0.571239	0.610365	0.738028	7.17537	-0.470082	0.731314	6.94266	1.72634	0.277565
PSMD11	O00231	11567000	12296000	8396900	7763400	4868600	4301800	4705100	4417700	3513300	10693000	6	0		1	1.06302	0.725936	0.671168	0.420904	0.371903	0.406769	0.381923	0.303735	0.92444	7.91841	-1.1102	0.621338	4.25171	1.24029	0.573349
PSMD13	Q9UNM6	13181000	10089000	7804600	5963200	5489000	4624000	6425700	5158200	5062300	11222000	6	0		1	0.76542	0.59211	0.452409	0.416433	0.350808	0.487497	0.391336	0.38406	0.851377	8.4097	-0.743543	0.610758	4.15414	1.21883	0.386738
PSMD2	Q13200	16264000	15246000	17077000	13781000	11158000	8702000	10237000	10140000	8622400	14261000	10	0		1	0.937408	1.04999	0.847332	0.686055	0.535047	0.629427	0.623463	0.530152	0.876845	7.41376	-0.645484	0.737379	7.15514	1.75804	0.46157
PSMD3	O43242	10089000	8053100	10876000	2605257	3969100	3181400	4924000	2605257	4945500	7535300	10	2	30nM;3000nM	1	0.798206	1.07801	0.258227	0.393409	0.315334	0.488056	0.258227	0.490187	0.746883	7.76631	-1.18492	0.729834	6.91444	1.72208	0.824292
PSMD4	P55036	8387300	6118200	2605257	2605257	2605257	2605257	2605257	2605257	2605257	6875600	4	7	10nM;30nM;100nM;300nM;1000nM;3000nM;10000nM	1	0.72946	0.310619	0.310619	0.310619	0.310619	0.310619	0.310619	0.310619	0.819763	8.47681	-1.00865	0.646343	4.84464	1.36378	0.58199
PSMD6	Q15008	18076000	10125000	11054000	2605257	6728900	2605257	2605257	2605257	2605257	14075000	5	5	30nM;300nM;1000nM;3000nM;10000nM	1	0.560135	0.611529	0.144128	0.372256	0.144128	0.144128	0.144128	0.144128	0.778657	8.45197	-1.33358	0.550311	3.2388	0.998914	0.527191
PSMD8	P48556	11006000	11361000	12761000	11269000	8467300	7948100	9106600	8910400	8141800	9872700	5	0		1	1.03226	1.15946	1.0239	0.769335	0.722161	0.827421	0.809595	0.73976	0.897029	7.35173	-0.447807	0.81627	11.1759	2.24645	0.32314
PSMD9	O00233	6677500	6935400	2605257	9137400	5887700	6567800	5322200	10347000	6146600	6620000	4	1	10nM	1	1.03862	0.390155	1.36839	0.881722	0.983572	0.797035	1.54953	0.920494	0.991389	7.74528	0.482348	0.15361	0.45379	0.0577903	0.0066343
PSME1	Q06323	51382000	49045000	21629000	8743300	16803000	21564000	16979000	21749000	17589000	61924000	13	0		1	0.954517	0.420945	0.170163	0.327021	0.41968	0.330446	0.423281	0.342318	1.20517	4.74953	1.46025	0.390325	1.6984	0.527972	0.295109
PSME2	Q9UL46	36610000	44173000	35382000	30539000	23112000	34020000	23626000	31100000	26709000	47863000	10	0		1	1.20658	0.966457	0.834171	0.631303	0.929254	0.645343	0.849495	0.729555	1.30738	4.7364	0.62072	0.387038	1.61331	0.497293	0.124665
PSME3	P61289	10420000	12102000	11696000	6227600	3076900	4605900	2605257	5284800	3919400	12017000	5	1	1000nM	1	1.16142	1.12246	0.597658	0.295288	0.442025	0.250025	0.507179	0.376142	1.15326	7.7087	-1.20161	0.551802	3.14884	0.975259	0.480156
PTBP1	P26599;O95758	21595000	21469000	22001000	15312000	9978400	12411000	10211000	12230000	11784000	18462000	9	0		1	0.994165	1.0188	0.709053	0.46207	0.574716	0.472841	0.566335	0.545682	0.85492	7.63404	-0.809087	0.775516	8.82936	1.98403	0.673384
PTDSS1	P48651	63380000	73401000	67981000	76933000	77171000	76389000	70832000	78002000	82034000	69227000	10	0		1	1.15811	1.07259	1.21384	1.21759	1.20525	1.11758	1.2307	1.29432	1.09225	7.75475	0.12843	0.402994	1.78989	0.560374	0	not
PTDSS2	Q9BVG9	9509500	12592000	12219000	13071000	12778000	12429000	11745000	12352000	11331000	2605257	3	1	30000nM	1	1.32415	1.28493	1.37452	1.34371	1.30701	1.23508	1.29891	1.19155	0.273964	4.75916	-2.2404	0.898103	22.1984	3.05133	1.97111	down
PTGES2	Q9H7Z7	20349000	9421400	2605257	2605257	13810000	2605257	18674000	13440000	14654000	13410000	4	3	10nM;30nM;300nM	1	0.462991	0.128029	0.128029	0.678657	0.128029	0.917686	0.660475	0.720134	0.659	6.25243	1.06143	0.225488	0.766993	0.170433	0.073961
PTK7	Q13308	20969000	19315000	26994000	2605257	14913000	16782000	14181000	18899000	17176000	20663000	5	1	30nM	1	0.921122	1.28733	0.124243	0.711193	0.800324	0.676284	0.901283	0.819114	0.985407	7.83798	-0.588319	0.315676	1.16778	0.328605	0.0744616
PTMA	P06454	52056000	50288000	335310000	935480000	12186000	38880000	20764000	39249000	28528000	297050000	7	0		1	0.966037	6.44133	17.9706	0.234094	0.746888	0.398878	0.753976	0.548025	5.70635	7.13926	-2.57812	0.212026	0.676729	0.13578	0.096349
PTPMT1	Q8WUK0	10552000	10939000	12899000	14019000	10777000	11138000	11019000	12759000	9614400	8914600	7	0		1	1.03668	1.22242	1.32856	1.02132	1.05553	1.04426	1.20915	0.911145	0.844826	5.12144	-0.394154	0.465391	2.19884	0.697814	0.0779034
PTPN1	P18031	12536000	13233000	15856000	18744000	12084000	11400000	12064000	12654000	9378000	13904000	8	0		1	1.0556	1.26484	1.49521	0.963944	0.909381	0.962348	1.00941	0.748086	1.10913	7.11232	-0.396468	0.393728	1.62436	0.501307	0.0552353
PTRH2	Q9Y3E5	6402800	6098600	2605257	2605257	2605257	2611500	5421300	3435700	2605257	3819900	2	4	10nM;30nM;100nM;10000nM	1	0.95249	0.406893	0.406893	0.406893	0.407868	0.846708	0.536593	0.406893	0.596598	8.28338	-0.94735	0.672421	5.32124	1.45534	0.586671
PUF60	Q9UHX1	2605257	7555600	2605257	2605257	6316800	6093200	2605257	6746200	2605257	13103000	3	5	DMSO;10nM;30nM;1000nM;10000nM	1	2.90014	1	1	2.42464	2.33881	1	2.58946	1	5.02945	4.7401	1.53006	0.638544	4.41656	1.27579	0.726998
PUM1	Q14671	6337400	10431000	15590000	14970000	8045800	10065000	6105700	8436900	7424800	7022400	4	0		1	1.64594	2.46	2.36217	1.26957	1.58819	0.963439	1.33129	1.17158	1.10809	7.22015	-0.720093	0.319218	1.19563	0.339495	0.10194
PXMP2	Q9NR77	2605257	7819000	8445900	2605257	12880000	9905400	8654700	6854700	9486200	6895500	3	2	DMSO;30nM	1	3.00124	3.24187	1	4.94385	3.80208	3.32201	2.6311	3.64118	2.64676	7.27181	0.594756	0.356225	1.44616	0.435517	0.101998
PXMP4	Q9Y6I8	19736000	29578000	30960000	31032000	22767000	25512000	20403000	25966000	19334000	2605257	4	1	30000nM	1	1.49868	1.56871	1.57236	1.15358	1.29266	1.0338	1.31567	0.979631	0.132005	4.8382	-2.92195	0.76952	8.38548	1.92783	1.41647	down
PYCR2	Q96C36	7883200	9638300	10837000	11505000	8042100	9076600	8264600	9007200	8325900	9412900	5	0		1	1.22264	1.3747	1.45943	1.02016	1.15139	1.04838	1.14258	1.05616	1.19405	7.23599	-0.254531	0.252103	0.861465	0.207501	0.00387202
QARS	P47897	51504000	53447000	57679000	59718000	50106000	50549000	49565000	51209000	51224000	50684000	34	0		1	1.03773	1.11989	1.15948	0.972856	0.981458	0.962352	0.994272	0.994564	0.984079	7.21468	-0.157244	0.550949	3.07232	0.954814	0.00147069	not
QIL1	Q5XKP0	22701000	25574000	35479000	24561000	26053000	26254000	25697000	25951000	25708000	23232000	5	0		1	1.12656	1.56288	1.08193	1.14766	1.15651	1.13198	1.14317	1.13246	1.02339	7.65846	-0.208112	0.0654135	0.199246	0.00300407	0
QPCTL	Q9NXS2	7068300	5491000	10598000	14578000	8665500	7575500	2605257	9145600	7831800	8707000	3	1	1000nM	1	0.776849	1.49937	2.06245	1.22597	1.07176	0.368583	1.29389	1.10802	1.23184	6.99383	-0.489644	0.113157	0.324186	0.0228019	0.00181285
RAB10	P61026;P51153	16433000	11053000	12945000	16211000	11668000	6017300	13002000	6577700	7630200	11872000	6	0		1	0.67261	0.787744	0.986491	0.710035	0.366172	0.791213	0.400274	0.464322	0.722449	6.98921	-0.608286	0.483393	2.3979	0.760521	0.18735
RAB11B;RAB11A	Q15907;P62491;P57735	55618000	29307000	44932000	48670000	43675000	13043000	39646000	27413000	21441000	42608000	12	0		1	0.526934	0.807868	0.875076	0.785267	0.23451	0.712827	0.49288	0.385505	0.766083	6.87361	-0.589238	0.377549	1.56442	0.479427	0.111223
RAB14	P61106	54688000	57582000	64169000	64570000	53236000	48818000	46914000	46919000	48521000	50148000	13	0		1	1.05292	1.17337	1.1807	0.973449	0.892664	0.857848	0.85794	0.887233	0.916984	7.04365	-0.346471	0.78544	9.15438	2.0237	0.167689
RAB18	Q9NP72	45923000	44092000	51972000	51507000	41200000	41609000	44752000	45154000	38785000	44047000	12	0		1	0.960129	1.13172	1.12159	0.897154	0.90606	0.974501	0.983255	0.844566	0.959149	7.24596	-0.201825	0.497457	2.47533	0.784211	0.00766048	not
RAB1A	P62820;Q92930;P59190	9540800	5288800	10035000	6640600	8334900	4060300	8617600	4763200	5268000	7435100	12	0		1	0.554335	1.0518	0.696021	0.873606	0.425572	0.903237	0.499245	0.552155	0.779295	6.83141	-0.369116	0.230772	0.772091	0.172417	0.0131135
RAB1B	Q9H0U4;Q92928	100380000	54685000	65725000	63088000	72456000	30027000	71473000	41637000	39827000	62325000	13	0		1	0.54478	0.654762	0.628492	0.721817	0.299133	0.712024	0.414794	0.396762	0.620891	9.84419	-0.372747	0.531101	2.95648	0.923284	0.0918029
RAB21	Q9UL25	33720000	24283000	28437000	23283000	24023000	23271000	25252000	22080000	28241000	21495000	10	0		1	0.720136	0.843327	0.69048	0.712426	0.690125	0.748873	0.654804	0.837515	0.637456	10.0285	-0.107438	0.634686	4.49284	1.2919	0
RAB29	O14966	2605257	8420800	5770700	6966500	8543900	2605257	2605257	2605257	2605257	5581000	2	5	DMSO;300nM;1000nM;3000nM;10000nM	1	3.23223	2.21502	2.67402	3.27948	1	1	1	1	2.14221	6.73623	-1.14617	0.441776	1.98405	0.627114	0.29895
RAB2A	P61019	31520000	19937000	23424000	28095000	25638000	9451900	20532000	17092000	14970000	22775000	5	0		1	0.632519	0.743147	0.891339	0.813388	0.29987	0.651396	0.542259	0.474937	0.722557	6.84915	-0.55799	0.501655	2.59237	0.819307	0.177734
RAB5B	P61020	8984000	6990500	7325200	7120100	7782300	3318200	7112300	3927900	4715400	9352200	6	0		1	0.778106	0.815361	0.792531	0.86624	0.369346	0.791663	0.437211	0.524866	1.04098	6.85507	-0.40436	0.249237	0.876291	0.21336	0.021863
RAB5C	P51148	37934000	27994000	37705000	40644000	34535000	20588000	33587000	24273000	20965000	30394000	8	0		1	0.737966	0.993963	1.07144	0.910397	0.542732	0.885406	0.639875	0.55267	0.801234	6.89013	-0.46838	0.515691	2.6855	0.846634	0.136333
RAB6A	P20340;Q9NRW1;Q14964	116810000	60361000	93003000	101880000	89160000	48056000	69070000	54703000	52983000	73884000	9	0		1	0.516745	0.79619	0.872186	0.763291	0.411403	0.591302	0.468308	0.453583	0.632514	6.80003	-0.587721	0.536503	2.97442	0.928212	0.217962
RAB6C	Q53S08;Q9H0N0	11512000	2622500	2605257	2605257	4502700	3050700	8181300	2605257	4168600	4009800	4	3	10nM;30nM;3000nM	1	0.227806	0.226308	0.226308	0.391131	0.265002	0.710676	0.226308	0.362109	0.348315	10.5229	-2.67801e-08	0.671243	5.31238	1.45369	0
RAB7A	P51149	80069000	45332000	64386000	61742000	65821000	23614000	59795000	37350000	33469000	52598000	13	0		1	0.566162	0.804131	0.77111	0.822053	0.294921	0.746793	0.466473	0.418002	0.656908	6.82251	-0.562543	0.443791	2.05622	0.651231	0.142352
RAB8A	P61006	9725300	6825800	7435600	6010500	6049000	2728200	6200900	3085300	3332000	6900900	6	0		1	0.70186	0.764563	0.618027	0.621986	0.280526	0.637605	0.317245	0.342612	0.709582	8.06961	-0.796598	0.576392	3.54665	1.07691	0.369693
RABL3	Q5HYI8	175910000	170100000	188390000	200750000	188330000	182450000	186370000	192890000	194640000	167270000	11	0		1	0.966972	1.07095	1.14121	1.0706	1.03718	1.05946	1.09653	1.10647	0.950884	4.72906	-0.166456	0.310781	1.18075	0.333682	0.00021161	not
RAC1;RAC3	P63000;P60763	6900400	4592800	5439000	2605257	2605257	2605257	2605257	2605257	2605257	4719100	5	6	30nM;100nM;300nM;1000nM;3000nM;10000nM	1	0.665585	0.788215	0.377552	0.377552	0.377552	0.377552	0.377552	0.377552	0.683888	7.76727	-0.894638	0.692065	5.88285	1.55566	0.593065
RAC2	P15153	45489000	35890000	35130000	38015000	29748000	17087000	25302000	22243000	18343000	37484000	6	0		1	0.788982	0.772275	0.835697	0.65396	0.375629	0.556222	0.488975	0.40324	0.824023	7.0348	-0.639928	0.571912	3.47084	1.05812	0.279673
RAE1	P78406	3147100	3925500	5981800	4399200	4176700	4232200	3318700	6041600	4134400	3931700	4	0		1	1.24734	1.90073	1.39786	1.32716	1.34479	1.05453	1.91974	1.31372	1.24931	8.53433	0.205042	0.220966	0.748765	0.163358	0.000462554
RAF1	P04049;P15056	8073400	9291600	12653000	14196000	11232000	8678100	8708100	10444000	8611600	8818200	8	0		1	1.15089	1.56725	1.75837	1.39124	1.0749	1.07862	1.29363	1.06666	1.09225	6.84998	-0.369529	0.228638	0.770966	0.171979	0.0131149
RAN	P62826	321560000	265180000	330570000	441920000	279090000	245210000	271760000	230870000	208900000	272080000	13	0		1	0.824667	1.02802	1.3743	0.867925	0.762564	0.84513	0.717969	0.649645	0.846125	7.02883	-0.4847	0.502567	2.5305	0.800862	0.13715
RANBP1	P43487;Q9C010	116320000	101460000	115530000	142470000	136040000	96363000	123120000	120720000	89552000	83243000	9	0		1	0.872249	0.993208	1.22481	1.16953	0.82843	1.05846	1.03783	0.769876	0.715638	5.20506	-0.50159	0.499501	2.49812	0.791112	0.143926
RANBP2	P49792;Q99666;O14715;P0DJD0;P0DJD1	39994000	44204000	53012000	64081000	45483000	45717000	43211000	48100000	41357000	40750000	95	0		1	1.10527	1.3255	1.60227	1.13725	1.1431	1.08044	1.20268	1.03408	1.0189	7.06351	-0.25437	0.1622	0.509899	0.0758798	0.000555533
RANBP6	O60518	25716000	34095000	31507000	34683000	32282000	34294000	32566000	37301000	30515000	26718000	25	0		1	1.32583	1.22519	1.34869	1.25533	1.33357	1.26637	1.4505	1.18662	1.03896	4.9652	-0.301731	0.281564	1.06176	0.286868	0.0129314
RANGAP1	P46060	47906000	48269000	56250000	69982000	49723000	47099000	47064000	48783000	40695000	44448000	21	0		1	1.00758	1.17417	1.46082	1.03793	0.983155	0.982424	1.01831	0.849476	0.927817	7.02731	-0.321404	0.362791	1.42913	0.429111	0.0262546
RAP1B;RAP1A	P61224;P62834;A6NIZ1;O95716	36692000	18255000	20475000	28617000	22462000	8126100	25327000	10918000	8567100	15234000	5	0		1	0.49752	0.558024	0.779925	0.612177	0.221468	0.690259	0.297558	0.233487	0.415186	6.66116	-0.984441	0.570926	3.43172	1.04831	0.441214
RAP1GDS1	P52306	36781000	29160000	2605257	2605257	2605257	23292000	2605257	20277000	21258000	27489000	3	4	10nM;30nM;100nM;1000nM	1	0.792801	0.0708316	0.0708316	0.0708316	0.633262	0.0708316	0.55129	0.577961	0.74737	8.46256	-1.19298	0.437288	2.04643	0.647978	0.318073
RARS	P54136	63496000	68170000	72717000	90511000	59670000	62591000	59998000	64578000	59768000	62325000	37	0		1	1.07361	1.14522	1.42546	0.939744	0.985747	0.94491	1.01704	0.941288	0.981558	7.16425	-0.295304	0.433706	1.91829	0.604814	0.0298663
RARS2	Q5T160	15032000	18061000	19535000	20430000	18224000	17166000	16274000	18324000	15549000	16060000	10	0		1	1.2015	1.29956	1.3591	1.21235	1.14196	1.08262	1.219	1.03439	1.06839	6.76155	-0.185872	0.174105	0.568507	0.0960694	1.29375e-06
RAVER1	Q8IY67	8435400	4460800	2605257	2605257	2605257	2605257	3775200	2605257	2605257	5522300	2	6	10nM;30nM;100nM;300nM;3000nM;10000nM	1	0.528819	0.308848	0.308848	0.308848	0.308848	0.447542	0.308848	0.308848	0.654658	8.64534	-0.536838	0.766229	8.67907	1.96527	0.392207
RB1	P06400	12443000	12788000	13453000	10846000	8465300	9366300	7191300	11236000	8718800	13481000	11	0		1	1.02773	1.08117	0.871655	0.680326	0.752736	0.577939	0.902998	0.700699	1.08342	7.59066	-0.42475	0.42986	1.92631	0.60755	0.0793066
RBBP4	Q09028	20028000	23155000	89168000	2605257	24031000	37278000	81511000	107610000	305320000	162440000	6	1	30nM	1	1.15613	4.45217	0.130081	1.19987	1.86129	4.06985	5.37298	15.2447	8.11065	5.47559	2.46027	0.774957	8.63942	1.96028	1.36	up
RBBP7	Q16576	2605257	2605257	2605257	2605257	2605257	2605257	13537000	15707000	82737000	2605257	4	7	DMSO;3nM;10nM;30nM;100nM;300nM;30000nM	1	1	1	1	1	1	5.19603	6.02896	31.7577	1	5.48304	3.23081	0.410497	1.75096	0.546661	0.420452
RBM14	Q96PK6	6556200	9164500	11231000	8144700	5862400	8430900	5068100	10274000	8013900	8404900	6	0		1	1.39784	1.71303	1.24229	0.894177	1.28594	0.773024	1.56707	1.22234	1.28198	7.57132	-0.325285	0.0695051	0.193548	0.00253541	0
RBM25	P49756	17070000	14057000	2605257	17327000	2605257	9940300	11067000	12369000	9201400	11615000	3	2	10nM;100nM	1	0.823492	0.152622	1.01506	0.152622	0.582326	0.64833	0.724605	0.539039	0.680434	8.50662	-0.542922	0.263954	0.939201	0.238285	0.0460757
RBM39	Q14498;Q86U06	43594000	52220000	65557000	57040000	45703000	51321000	46942000	55760000	44579000	53935000	12	0		1	1.19787	1.50381	1.30844	1.04838	1.17725	1.0768	1.27908	1.02259	1.23721	7.31558	-0.199198	0.0798713	0.236383	0.00705523	0
RBM4;RBM4B	Q9BWF3;Q9BQ04	18603000	21176000	21743000	17456000	14070000	14933000	15254000	13787000	13751000	22976000	8	0		1	1.13831	1.16879	0.938343	0.75633	0.80272	0.819975	0.741117	0.739182	1.23507	7.59517	-0.421267	0.382437	1.57317	0.482636	0.0608054
RCC2	Q9P258	19088000	22005000	28749000	19117000	16306000	19081000	17715000	21574000	19568000	26490000	15	0		1	1.15282	1.50613	1.00152	0.854254	0.999633	0.92807	1.13024	1.02515	1.38778	7.68539	-0.296599	0.138964	0.403548	0.0429195	0.000491528
RCE1	Q9Y256	25709000	36002000	29883000	22811000	39412000	36890000	33507000	42508000	40895000	33092000	3	0		1	1.40037	1.16236	0.887277	1.533	1.43491	1.30332	1.65343	1.59069	1.28718	7.21065	0.37523	0.529864	2.86917	0.899039	0.0907159
RCN1	Q15293	8658400	10902000	8525300	2605257	9426000	10650000	8538800	7921400	10402000	10280000	5	1	30nM	1	1.25912	0.984628	0.300894	1.08865	1.23002	0.986187	0.91488	1.20138	1.18729	7.08878	0.366293	0.153761	0.456076	0.0584991	0.00281227
RCN2	Q14257	58688000	38727000	28162000	19438000	52505000	52522000	60464000	36328000	54161000	49013000	9	0		1	0.659879	0.47986	0.331209	0.894646	0.894936	1.03026	0.619002	0.922863	0.835145	7.2047	0.665544	0.259516	0.895032	0.220777	0.0582351
RDH11	Q8TC12;Q96NR8	12011000	7085300	8744200	16566000	12032000	5675900	9721500	6471500	8202400	8238700	5	0		1	0.589901	0.728016	1.37924	1.00175	0.472558	0.809383	0.538798	0.682907	0.68593	6.79356	-0.552984	0.340834	1.29842	0.379343	0.0786457
REEP4	Q9H6H4	12819000	2605257	2605257	2605257	17197000	7866000	10521000	2605257	11102000	8152200	3	4	3nM;10nM;30nM;3000nM	1	0.203234	0.203234	0.203234	1.34152	0.61362	0.820735	0.203234	0.866058	0.635947	7.36851	1.34263	0.158444	0.480482	0.0662232	0.0327707
REEP5	Q00765	4975400	6202600	6132100	2605257	5965100	4676800	5248000	6098300	6816500	6196300	5	1	30nM	1	1.24665	1.23248	0.523628	1.19892	0.939985	1.05479	1.22569	1.37004	1.24539	5.68576	0.355648	0.261883	0.887373	0.217745	0.0157265
RER1	O15258	53959000	54578000	68102000	88618000	56751000	57753000	60879000	58844000	56492000	48250000	6	0		1	1.01147	1.26211	1.64232	1.05174	1.07031	1.12825	1.09053	1.04694	0.894197	7.108	-0.282947	0.182448	0.575981	0.0987219	0.00199057
RFC2	P35250	11099000	9214100	8021700	2605257	4410800	2605257	2605257	2605257	2605257	9331600	3	5	30nM;300nM;1000nM;3000nM;10000nM	1	0.830174	0.722741	0.234729	0.397405	0.234729	0.234729	0.234729	0.234729	0.84076	7.90131	-1.3625	0.626029	4.37233	1.26636	0.674072
RFC3	P40938	22872000	24775000	26163000	33399000	24078000	23103000	21717000	23947000	19577000	22126000	13	0		1	1.0832	1.14389	1.46026	1.05273	1.0101	0.949502	1.047	0.855937	0.967384	7.0251	-0.314527	0.379913	1.53666	0.469208	0.0272515
RFC5	P40937	6094700	6471400	5452000	5760900	4775900	4668700	5503600	4200400	5302700	5833800	5	0		1	1.06181	0.894548	0.945231	0.783615	0.766026	0.903014	0.689189	0.870051	0.957192	7.8999	-0.290558	0.467878	2.26516	0.719	0.0345304
RFT1	Q96AA3	190940000	216470000	247770000	356560000	245320000	229200000	224230000	239320000	206340000	183410000	8	0		1	1.13371	1.29763	1.86739	1.2848	1.20038	1.17435	1.25338	1.08065	0.960564	5.08246	-0.46702	0.174297	0.556263	0.0917591	0.0111178
RHBDD1	Q8TEB9	29736000	29842000	29456000	25829000	34306000	29835000	35556000	35152000	25720000	35743000	4	0		1	1.00356	0.990584	0.86861	1.15369	1.00333	1.19572	1.18214	0.864945	1.20201	7.23958	0.1888	0.288056	1.01194	0.267141	0.000647516
RHOA;RHOC	P61586;P08134	27326000	11404000	13975000	8830300	10780000	6491700	15005000	7473000	5487500	15810000	4	0		1	0.417331	0.511418	0.323146	0.394496	0.237565	0.549111	0.273476	0.200816	0.57857	9.7733	-0.344726	0.697959	6.08385	1.58979	0.131402
RHOG	P84095	10838000	7360000	8435100	9286700	8265100	2605257	9194600	2605257	2605257	9447100	5	3	300nM;3000nM;10000nM	1	0.679092	0.778289	0.856865	0.762604	0.240382	0.848367	0.240382	0.240382	0.871665	6.90641	-0.722778	0.339537	1.32958	0.391303	0.118757
RHOH	Q15669	6111500	7217000	2605257	9897400	7175200	5858500	7571400	9302100	5966400	7810300	4	1	10nM	1	1.18089	0.426288	1.61947	1.17405	0.958603	1.23888	1.52206	0.976258	1.27797	7.75536	0.570423	0.303402	1.09052	0.298228	0.0639112
RHOT1	Q8IXI2	7663400	8198400	7448300	7578900	7740400	9470400	7862700	8187300	8201500	8105400	6	0		1	1.06981	0.971932	0.988974	1.01005	1.2358	1.02601	1.06836	1.07022	1.05768	6.91202	0.116596	0.345653	1.32831	0.390817	0	not
RHOT2	Q8IXI1	19807000	19459000	17132000	36748000	21496000	18497000	22006000	23459000	20850000	21780000	6	0		1	0.98243	0.864947	1.8553	1.08527	0.933862	1.11102	1.18438	1.05266	1.09961	7.88414	0.339706	0.171414	0.522995	0.0802889	0.00339944
RICTOR	Q6R327	10579000	13093000	13648000	16069000	11621000	13075000	11732000	13627000	11512000	12034000	18	0		1	1.23764	1.2901	1.51895	1.0985	1.23594	1.10899	1.28812	1.08819	1.13754	7.17682	-0.171249	0.0814958	0.254519	0.00963623	0
RIF1	Q5UIP0	48791000	61388000	68840000	83825000	58616000	62742000	57643000	69069000	61248000	54230000	53	0		1	1.25818	1.41092	1.71804	1.20137	1.28593	1.18143	1.41561	1.25531	1.11148	7.14419	-0.181391	0.0223154	0.101464	0	0
RIMS3	Q9UJD0	2605257	6062500	7018600	6735000	2605257	2605257	5260800	2605257	2605257	2605257	2	6	DMSO;100nM;300nM;3000nM;10000nM;30000nM	1	2.32703	2.69401	2.58516	1	1	2.0193	1	1	1	7.25912	-1.00899	0.420911	1.8295	0.574211	0.247199
RINT1	Q6NUQ1	8565500	8335100	9851300	11636000	9690700	10302000	8261900	7108600	7869500	8505000	6	0		1	0.973101	1.15011	1.35847	1.13136	1.20273	0.964555	0.829911	0.918744	0.992937	6.14191	-0.341114	0.473884	2.26074	0.717596	0.0559169
RIPK2	O43353;Q16566	7999500	8946000	11329000	17795000	8894600	11400000	9532100	11047000	7705600	7259300	6	0		1	1.11832	1.41621	2.22451	1.11189	1.42509	1.19159	1.38096	0.96326	0.907469	5.0699	-0.708422	0.185799	0.591353	0.104226	0.0278791
RMDN3	Q96TC7	26835000	31282000	28510000	51360000	31555000	29088000	29454000	35732000	28302000	31349000	8	0		1	1.16572	1.06242	1.91392	1.17589	1.08396	1.0976	1.33154	1.05467	1.16821	7.06445	-0.22767	0.0477931	0.136952	7.70838e-05	0
RMND1	Q9NWS8	5576700	5632100	2605257	2605257	6252300	4187700	5708000	6378200	6017500	5431100	3	2	10nM;30nM	1	1.00993	0.467168	0.467168	1.12115	0.750928	1.02354	1.14372	1.07904	0.973891	7.23517	0.581995	0.297939	1.06759	0.289172	0.063835
RNF121	Q9H920	7055200	6513700	6930600	6650900	6800800	7161200	7855300	6541300	5587100	5485500	4	0		1	0.923248	0.982339	0.942695	0.963941	1.01502	1.11341	0.92716	0.791912	0.777512	5.36739	-0.33964	0.734218	6.90672	1.72091	0.136646	not
RNF126	Q9BV68	12125000	13524000	18150000	19002000	15798000	2605257	12584000	2605257	2605257	13039000	3	3	300nM;3000nM;10000nM	1	1.11538	1.49691	1.56718	1.30293	0.214867	1.03786	0.214867	0.214867	1.07538	6.81628	-1.31416	0.553887	3.10722	0.964176	0.50435
RNF139	Q8WU17	26708000	26750000	39331000	54467000	39158000	31041000	30930000	35552000	27114000	25921000	3	0		1	1.00157	1.47263	2.03935	1.46615	1.16224	1.15808	1.33114	1.0152	0.970533	6.74174	-0.389325	0.148336	0.461185	0.0600929	0.00368444
RNF170	Q96K19	9373500	8312500	9251700	13311000	11035000	8714900	10071000	11029000	9116100	7595700	4	0		1	0.886809	0.987006	1.42007	1.17726	0.929738	1.07441	1.17661	0.97254	0.810338	4.94113	-0.414588	0.248074	0.837718	0.198135	0.0213112
RNF185	Q96GF1	3923400	2605257	2605257	2605257	2605257	4746300	4295100	2605257	2605257	4250900	2	6	3nM;10nM;30nM;100nM;3000nM;10000nM	1	0.66403	0.66403	0.66403	0.66403	1.20974	1.09474	0.66403	0.66403	1.08347	6.86022	0.429145	0.217642	0.707642	0.14753	0.0162728
RNF213	Q63HN8	54190000	63741000	69455000	72715000	63302000	63831000	61485000	67644000	61605000	56162000	137	0		1	1.17625	1.28169	1.34185	1.16815	1.17791	1.13462	1.24827	1.13683	1.03639	4.92404	-0.216214	0.204941	0.71684	0.151053	0.000662085	not
RNF5	Q99942	11813000	11699000	18012000	21336000	10993000	12495000	12020000	15176000	13931000	12642000	4	0		1	0.99035	1.52476	1.80615	0.930585	1.05773	1.01752	1.28469	1.17929	1.07018	7.19398	-0.351831	0.168541	0.52307	0.0803144	0.00391229
RNFT2	Q96EX2	6356500	6853700	7413100	8026700	8492700	7149500	8040000	8468400	6035900	7020400	2	0		1	1.07822	1.16622	1.26275	1.33607	1.12475	1.26485	1.33224	0.949563	1.10444	5.24289	-0.241142	0.261631	0.93013	0.234688	0.00349236
RP2	O75695	2605257	5713500	4868600	5350100	5128000	3175500	4226900	4486500	3166100	4540700	2	1	DMSO	1	2.19307	1.86876	2.05358	1.96833	1.21888	1.62245	1.72209	1.21527	1.7429	6.81779	-0.359288	0.124953	0.385389	0.0379156	0.00123463
RPAP1	Q9BWH6	14912000	16387000	17726000	18063000	18314000	17810000	19035000	18877000	17177000	14458000	23	0		1	1.09891	1.18871	1.21131	1.22814	1.19434	1.27649	1.26589	1.15189	0.969555	4.79905	-0.306808	0.380017	1.64042	0.507126	0.0275699
RPL10	P27635;Q96L21	57049000	54030000	54132000	65843000	44302000	57686000	47571000	48819000	46658000	51114000	6	0		1	0.947081	0.948869	1.15415	0.776561	1.01117	0.833862	0.855738	0.817858	0.895967	7.23145	-0.222014	0.454942	2.09894	0.665332	0.0103444
RPL10A	P62906	98337000	92654000	53852000	26037000	78805000	80554000	80231000	78929000	74398000	103220000	10	0		1	0.942209	0.547627	0.264773	0.801377	0.819163	0.815878	0.802638	0.756562	1.04966	7.06253	0.441052	0.0804863	0.252884	0.0093882	0.000190174
RPL11	P62913	94421000	119110000	153440000	198530000	92166000	109590000	98640000	110580000	95857000	107720000	5	0		1	1.26148	1.62506	2.1026	0.976118	1.16065	1.04468	1.17114	1.01521	1.14085	7.18423	-0.54931	0.330354	1.24695	0.359461	0.0734411
RPL12	P30050	2048800000	2486100000	2598000000	2635300000	1807600000	2078700000	1841900000	2087400000	1851900000	2054900000	8	0		1	1.21344	1.26806	1.28627	0.882273	1.01459	0.899014	1.01884	0.903895	1.00298	7.26586	-0.364229	0.625407	4.17457	1.22335	0.115997
RPL13	P26373	57266000	74898000	68067000	72006000	53543000	63995000	56883000	70640000	64913000	69244000	13	0		1	1.3079	1.18861	1.2574	0.934988	1.1175	0.993312	1.23354	1.13353	1.20916	7.35918	-0.143419	0.0922399	0.260384	0.0105512	0
RPL13A	P40429;Q6NVV1	63819000	73003000	62050000	72004000	60458000	63028000	61598000	63874000	63346000	77340000	11	0		1	1.14391	0.972281	1.12825	0.947335	0.987606	0.965198	1.00086	0.992588	1.21186	4.75088	0.256722	0.46445	2.17265	0.689364	0.0208886	not
RPL14	P50914	112340000	119710000	80944000	116180000	99159000	115560000	102940000	111400000	94763000	120160000	7	0		1	1.0656	0.720527	1.03418	0.882669	1.02866	0.916325	0.991633	0.843537	1.06961	4.68046	0.190486	0.124481	0.369372	0.0336867	0
RPL15	P61313	41413000	41653000	31396000	24179000	34306000	46043000	38580000	43557000	47136000	41935000	8	0		1	1.0058	0.758119	0.58385	0.828387	1.1118	0.931592	1.05177	1.13819	1.0126	6.83454	0.394294	0.403753	1.70008	0.528572	0.0577813
RPL17	P18621	38001000	44404000	37688000	40932000	35444000	39825000	40856000	42091000	39984000	44313000	9	0		1	1.1685	0.991763	1.07713	0.932712	1.048	1.07513	1.10763	1.05218	1.1661	2.52288	0.147757	0.243941	0.806927	0.186032	0	not
RPL18	Q07020	171870000	178420000	153200000	140880000	133330000	160700000	147780000	155520000	147610000	157760000	7	0		1	1.03811	0.891371	0.819689	0.775761	0.935009	0.859836	0.90487	0.858847	0.917903	8.19559	-0.236895	0.635979	4.49756	1.29289	0.0313832	not
RPL18A	Q02543	69671000	82681000	66010000	52482000	52799000	72727000	75511000	72662000	76320000	61502000	7	0		1	1.18673	0.947453	0.753283	0.757833	1.04386	1.08382	1.04293	1.09543	0.882749	6.65016	0.182453	0.126633	0.364447	0.0324231	0
RPL19	P84098	91995000	93953000	118290000	110420000	62774000	81320000	71475000	89581000	80553000	94215000	6	0		1	1.02128	1.28583	1.20028	0.682363	0.883961	0.776944	0.973759	0.875624	1.02413	7.30834	-0.41084	0.524699	2.76254	0.86885	0.107574
RPL21	P46778	53806000	47114000	21384000	21097000	39690000	56182000	49473000	53907000	49526000	55118000	7	0		1	0.875627	0.397428	0.392094	0.73765	1.04416	0.91947	1.00188	0.920455	1.02438	6.9471	0.719907	0.381213	1.56121	0.478247	0.145455
RPL22	P35268	33603000	34156000	35220000	45959000	19203000	17984000	14919000	20500000	16064000	27586000	4	0		1	1.01646	1.04812	1.36771	0.571467	0.53519	0.443978	0.610065	0.478053	0.820939	7.21882	-0.980004	0.787653	9.33029	2.04467	0.831763
RPL22L1	Q6P5R6	6245400	7573500	7475100	7755300	7745800	9337300	7161500	10317000	7576400	7339700	3	0		1	1.21265	1.1969	1.24176	1.24024	1.49507	1.14668	1.65194	1.21312	1.17522	8.51646	0.184328	0.29981	1.12403	0.31143	0.000720582
RPL23	P62829	418360000	413230000	414440000	471390000	401670000	379420000	402200000	475590000	322630000	441620000	6	0		1	0.987738	0.99063	1.12676	0.960106	0.906922	0.961373	1.1368	0.771178	1.0556	5.27131	-0.140659	0.142473	0.416451	0.0466012	0
RPL23A	P62750	25818000	27243000	29926000	39325000	22319000	27890000	24333000	26928000	24982000	27382000	10	0		1	1.05519	1.15911	1.52316	0.864474	1.08025	0.942482	1.04299	0.967619	1.06058	7.19482	-0.288238	0.28906	1.02028	0.270444	0.0100576
RPL24	P83731	54591000	70081000	82660000	98078000	67104000	73194000	61785000	74587000	64300000	77834000	8	0		1	1.28375	1.51417	1.7966	1.22921	1.34077	1.13178	1.36629	1.17785	1.42577	7.14765	-0.211066	0.021778	0.0863877	0	0
RPL26	P61254	28410000	34147000	29392000	25601000	27443000	34078000	30253000	33589000	32396000	33386000	9	0		1	1.20194	1.03457	0.901126	0.965963	1.19951	1.06487	1.18229	1.1403	1.17515	6.75928	0.174581	0.409306	1.7351	0.541043	0.00138451
RPL27	P61353	69494000	42805000	25211000	50949000	62621000	72537000	67240000	50567000	60132000	56319000	9	0		1	0.615952	0.36278	0.733142	0.901099	1.04379	0.967566	0.727646	0.865283	0.810415	7.52531	0.632877	0.222564	0.726582	0.154795	0.0367217
RPL27A	P46776	70894000	79483000	67573000	99893000	59921000	72644000	65619000	76119000	61653000	75370000	4	0		1	1.12115	0.953155	1.40905	0.84522	1.02468	0.925593	1.0737	0.86965	1.06314	7.19003	-0.227506	0.239209	0.78606	0.177865	0.00145587
RPL28	P46779	37664000	44197000	41592000	52757000	33504000	38230000	37114000	44019000	39258000	41484000	9	0		1	1.17345	1.10429	1.40073	0.88955	1.01503	0.985397	1.16873	1.04232	1.10142	7.23193	-0.205111	0.234412	0.769532	0.171421	0.000527153
RPL29	P47914	87700000	118010000	92623000	125140000	86888000	119200000	100410000	131790000	117820000	108480000	4	0		1	1.34561	1.05613	1.42691	0.990741	1.35918	1.14493	1.50274	1.34344	1.23694	5.80481	0.172475	0.196916	0.639177	0.121717	0
RPL3	P39023;Q92901	31395000	40142000	45659000	44525000	29300000	39605000	32141000	34742000	33970000	33371000	19	0		1	1.27861	1.45434	1.41822	0.93327	1.26151	1.02376	1.10661	1.08202	1.06294	7.28686	-0.312617	0.314625	1.16473	0.32741	0.0173044
RPL30	P62888	101530000	122420000	126470000	111900000	86480000	113210000	104060000	120310000	92370000	109250000	7	0		1	1.20575	1.24564	1.10214	0.851768	1.11504	1.02492	1.18497	0.90978	1.07604	7.52858	-0.206761	0.189625	0.586576	0.102509	0.000113232
RPL31	P62899	45512000	47453000	57101000	71314000	39991000	41357000	43225000	56489000	41579000	48156000	7	0		1	1.04265	1.25464	1.56693	0.878691	0.908705	0.94975	1.24119	0.913583	1.05809	7.19573	-0.338089	0.273617	0.945972	0.240971	0.0152624
RPL32	P62910	39656000	52724000	33365000	29487000	41023000	48322000	39275000	44718000	43278000	55675000	4	0		1	1.32953	0.841361	0.74357	1.03447	1.21853	0.990392	1.12765	1.09134	1.40395	2.52288	0.451109	0.324713	1.20451	0.342956	0.0483778
RPL34	P49207	46047000	62956000	67302000	80372000	43044000	52948000	45317000	52153000	48628000	48925000	6	0		1	1.36721	1.46159	1.74543	0.934784	1.14987	0.984147	1.1326	1.05605	1.0625	7.22679	-0.469758	0.432021	1.91422	0.603423	0.0964322
RPL35	P42766	62911000	61606000	41474000	69363000	53674000	57775000	55277000	54768000	56243000	63963000	6	0		1	0.979256	0.659249	1.10256	0.853174	0.918361	0.878654	0.870563	0.894009	1.01672	4.75867	0.180631	0.0788981	0.23153	0.00642982	0
RPL35A	P18077	15308000	18408000	21677000	16797000	15777000	17746000	17964000	18270000	17932000	21143000	7	0		1	1.20251	1.41606	1.09727	1.03064	1.15926	1.1735	1.19349	1.17141	1.38117	4.7605	0.236118	0.267436	0.931941	0.235406	0.00309913
RPL36	Q9Y3U8	43664000	50951000	40659000	61297000	35314000	45921000	42930000	47892000	44195000	54358000	3	0		1	1.16689	0.931179	1.40383	0.808767	1.05169	0.98319	1.09683	1.01216	1.24492	4.74128	0.241515	0.132598	0.382171	0.0370517	1.43094e-05
RPL36AL	Q969Q0	64481000	80465000	64845000	96439000	64331000	76441000	61452000	69965000	65952000	70925000	5	0		1	1.24789	1.00565	1.49562	0.997674	1.18548	0.953025	1.08505	1.02281	1.09994	7.15458	-0.197253	0.154523	0.460889	0.0600001	0
RPL37	P61927	5152900	8381800	2605257	2605257	5377900	6084600	7443100	9211100	9231800	8136100	2	2	10nM;30nM	1	1.62662	0.50559	0.50559	1.04366	1.18081	1.44445	1.78756	1.79157	1.57894	6.31239	0.958916	0.562633	3.21672	0.993146	0.408859
RPL37A	P61513;A6NKH3	27228000	25220000	23861000	29207000	27429000	28340000	29475000	31052000	25326000	37261000	3	0		1	0.926252	0.876341	1.07268	1.00738	1.04084	1.08253	1.14044	0.930145	1.36848	4.73955	0.434709	0.664269	4.94654	1.3839	0.193412
RPL38	P63173	81929000	69782000	66576000	40764000	79607000	85069000	76624000	62684000	74498000	73749000	7	0		1	0.851737	0.812606	0.497553	0.971658	1.03833	0.935249	0.765101	0.9093	0.900157	7.15917	0.286325	0.159384	0.487951	0.0686407	0.00107661
RPL4	P36578	78721000	95579000	81737000	113750000	77102000	90373000	80787000	93610000	82796000	85908000	25	0		1	1.21415	1.03831	1.44498	0.979434	1.14802	1.02624	1.18914	1.05177	1.0913	7.17834	-0.14472	0.10384	0.29862	0.0174137	0
RPL5	P46777	37460000	34876000	44125000	37403000	35542000	39920000	38800000	40516000	39308000	41964000	15	0		1	0.93102	1.17792	0.998478	0.948799	1.06567	1.03577	1.08158	1.04933	1.12023	8.35379	0.144684	0.266205	0.915495	0.228885	0	not
RPL6	Q02878	60259000	68041000	67806000	90808000	56983000	68509000	56871000	68614000	68950000	64247000	14	0		1	1.12914	1.12524	1.50696	0.945635	1.13691	0.943776	1.13865	1.14423	1.06618	7.18284	-0.195331	0.151894	0.458181	0.0591542	0
RPL7	P18124	28686000	29550000	31743000	37261000	25196000	29615000	25840000	28321000	28353000	31757000	12	0		1	1.03012	1.10657	1.29893	0.878338	1.03239	0.900788	0.987276	0.988392	1.10706	7.22327	-0.199084	0.28762	1.00971	0.266255	0.00110041
RPL7A	P62424	63224000	79718000	81067000	92234000	62277000	71977000	66643000	79384000	62561000	71895000	14	0		1	1.26088	1.28222	1.45884	0.985022	1.13844	1.05408	1.2556	0.989513	1.13715	7.23868	-0.240654	0.23275	0.773085	0.172804	0.00204195
RPL8	P62917	68983000	75713000	71151000	85500000	67605000	76988000	61580000	79421000	67432000	83124000	11	0		1	1.09756	1.03143	1.23944	0.980024	1.11604	0.892684	1.15131	0.977516	1.20499	4.70366	0.186057	0.182588	0.55962	0.0929363	6.57089e-07
RPL9	P32969	81988000	69416000	44931000	21189000	56817000	67434000	64008000	50608000	57009000	85612000	5	0		1	0.84666	0.548019	0.25844	0.692992	0.822486	0.7807	0.617261	0.695333	1.0442	4.76292	0.651449	0.217349	0.747545	0.162886	0.0405652
RPLP0;RPLP0P6	P05388;Q8NHW5	90119000	97622000	96326000	109300000	76408000	88672000	87655000	78883000	71196000	95404000	13	0		1	1.08326	1.06888	1.21284	0.847857	0.983943	0.972658	0.87532	0.790022	1.05864	7.24502	-0.265377	0.477128	2.28614	0.72564	0.0252741
RPLP2	P05387	125240000	106710000	121540000	171260000	83061000	75491000	86944000	122980000	65480000	159500000	10	0		1	0.852044	0.970457	1.36745	0.663215	0.602771	0.694219	0.981955	0.522836	1.27355	7.19739	-0.433156	0.222228	0.72347	0.153598	0.0174838
RPN1	P04843	249630000	234450000	256730000	257210000	274900000	218630000	263790000	234520000	243660000	223620000	36	0		1	0.93919	1.02844	1.03036	1.10123	0.875816	1.05672	0.93947	0.976085	0.895806	6.76077	-0.10185	0.263727	0.896727	0.221448	0	not
RPN2	P04844	203700000	170050000	183520000	198580000	204800000	149180000	208050000	164610000	176780000	152400000	20	0		1	0.834806	0.900933	0.974865	1.0054	0.732351	1.02135	0.8081	0.867845	0.748159	5.65605	-0.175985	0.264254	0.904652	0.224588	0.000136466
RPS10;RPS10P5	P46783;Q9NQ39	26694000	17800000	11721000	6985900	14110000	15113000	14875000	14682000	19080000	31730000	8	0		1	0.666817	0.439087	0.261703	0.528583	0.566157	0.557241	0.550011	0.714767	1.18866	4.54243	1.18687	0.500037	2.60251	0.822306	0.401996
RPS11	P62280	52943000	59159000	73419000	65002000	50983000	54562000	47001000	56069000	46730000	57163000	12	0		1	1.11741	1.38676	1.22777	0.962979	1.03058	0.887766	1.05904	0.882647	1.07971	7.26723	-0.319622	0.41283	1.76002	0.549862	0.0344359
RPS12	P25398	36073000	32875000	21374000	13653000	23334000	24449000	23665000	23520000	19942000	33974000	8	0		1	0.911346	0.592521	0.378483	0.646855	0.677765	0.656031	0.652011	0.552823	0.941812	8.37305	-0.545287	0.488714	2.52456	0.799077	0.167116
RPS13	P62277	41394000	42005000	43415000	44716000	39459000	36993000	36837000	38193000	32398000	42640000	13	0		1	1.01476	1.04882	1.08025	0.953254	0.89368	0.889912	0.92267	0.782674	1.0301	7.04922	-0.210512	0.52106	2.73817	0.86186	0.0110413	not
RPS14	P62263	56068000	61144000	52433000	52425000	40986000	41177000	41093000	46238000	40585000	56623000	8	0		1	1.09053	0.935168	0.935025	0.731005	0.734412	0.732914	0.824677	0.723853	1.0099	7.66993	-0.388512	0.555516	3.20865	0.991031	0.108867
RPS15	P62841	19641000	19068000	14901000	18873000	12525000	11421000	13857000	14186000	10883000	16534000	2	0		1	0.970826	0.758668	0.960898	0.637697	0.581488	0.705514	0.722265	0.554096	0.84181	7.25073	-0.427056	0.607722	3.99778	1.18371	0.159877
RPS15A	P62244	30625000	26128000	30333000	25960000	19511000	21179000	18887000	17982000	17718000	28366000	7	0		1	0.853159	0.990465	0.847673	0.637094	0.691559	0.616718	0.587167	0.578547	0.926237	7.42631	-0.485551	0.609172	4.0084	1.18612	0.204507
RPS16	P62249	51256000	42161000	46247000	38565000	27419000	30154000	30000000	27417000	25805000	52222000	11	0		1	0.822557	0.902275	0.7524	0.534942	0.588302	0.585297	0.534903	0.503453	1.01885	7.52897	-0.510814	0.428369	1.96582	0.620962	0.115679
RPS17	P08708	38240000	26447000	17505000	12932000	16275000	14846000	21251000	12812000	20472000	30291000	8	0		1	0.691606	0.457767	0.33818	0.425601	0.388232	0.555727	0.335042	0.535356	0.792129	8.56713	-0.560645	0.621095	4.35053	1.26168	0.275321
RPS18	P62269	99812000	84608000	52798000	68279000	55468000	58721000	55409000	55596000	47836000	98039000	10	0		1	0.847674	0.528974	0.684076	0.555725	0.588316	0.555134	0.557007	0.479261	0.982237	4.7264	0.678999	0.27813	1.07194	0.29089	0.0803452
RPS19	P39019	45056000	44141000	50726000	34664000	26621000	25210000	24985000	26591000	24631000	56317000	11	0		1	0.979692	1.12584	0.769354	0.590843	0.559526	0.554532	0.590177	0.546675	1.24993	7.61707	-0.638775	0.380994	1.58339	0.486381	0.126808
RPS2	P15880	58397000	56399000	53710000	69706000	46067000	49509000	46182000	44741000	42993000	58830000	12	0		1	0.965786	0.919739	1.19366	0.788859	0.8478	0.790828	0.766152	0.736219	1.00741	7.18872	-0.314981	0.503433	2.56432	0.810972	0.0509516
RPS20	P60866	40099000	36972000	30460000	22416000	31514000	27969000	29239000	31035000	32451000	42328000	4	0		1	0.922018	0.75962	0.559016	0.785905	0.697499	0.72917	0.773959	0.809272	1.05559	4.67893	0.487284	0.324392	1.28212	0.37306	0.0618286
RPS21	P63220	17245000	13538000	18506000	33090000	13882000	14020000	15777000	12960000	15110000	18149000	5	0		1	0.785039	1.07312	1.91882	0.804987	0.812989	0.914874	0.751522	0.876196	1.05242	7.13136	-0.514563	0.232197	0.756302	0.166279	0.0278843
RPS23	P62266	23309000	28812000	22640000	11329000	24554000	25238000	33062000	28810000	27919000	29534000	5	0		1	1.23609	0.971299	0.486035	1.05341	1.08276	1.41842	1.236	1.19778	1.26706	6.62084	0.47182	0.408375	1.72576	0.537725	0.0860898
RPS24	P62847	20962000	15246000	15061000	15799000	13742000	12731000	19837000	17073000	16554000	15793000	4	0		1	0.727316	0.718491	0.753697	0.655567	0.607337	0.946331	0.814474	0.789715	0.753411	6.27225	0.204906	0.0846014	0.27942	0.0137785	0
RPS25	P62851	90831000	81683000	87123000	117700000	67125000	58175000	59139000	65654000	41680000	96535000	4	0		1	0.899285	0.959177	1.29581	0.73901	0.640475	0.651088	0.722815	0.458874	1.0628	7.10215	-0.578214	0.468277	2.22588	0.706488	0.161392
RPS27	P42677	316210000	345980000	385390000	504420000	334590000	336770000	330850000	385070000	320250000	312370000	5	0		1	1.09415	1.21878	1.59521	1.05813	1.06502	1.0463	1.21777	1.01278	0.987856	7.11928	-0.253769	0.183754	0.579711	0.100051	0.00101756
RPS27A	P62979	119740000	103350000	101660000	68060000	97933000	97950000	101320000	100040000	107090000	118780000	7	0		1	0.86312	0.849006	0.568398	0.81788	0.818022	0.846167	0.835477	0.894354	0.991983	4.28027	0.314579	0.186395	0.62148	0.115185	0.004282
RPS27L	Q71UM5	23771000	19450000	2605257	2605257	25127000	20604000	26635000	20474000	22973000	7993900	4	2	10nM;30nM	1	0.818224	0.109598	0.109598	1.05704	0.86677	1.12048	0.861302	0.96643	0.336288	7.2404	1.11544	0.194473	0.608669	0.110498	0.0488528
RPS28	P62857	26438000	32468000	49673000	36059000	28206000	24987000	29887000	39330000	28673000	35898000	5	0		1	1.22808	1.87885	1.36391	1.06687	0.945117	1.13046	1.48763	1.08454	1.35782	7.50346	-0.332156	0.0650611	0.185426	0.001939	0
RPS3	P23396	125190000	108320000	110910000	99723000	71059000	65081000	72635000	64842000	61300000	116150000	21	0		1	0.865245	0.885933	0.796573	0.567609	0.519858	0.580198	0.517949	0.489656	0.92779	7.42948	-0.595314	0.581676	3.60747	1.09181	0.261005
RPS3A	P61247	52123000	55326000	51498000	54611000	42719000	47252000	41454000	47917000	44817000	49637000	20	0		1	1.06145	0.988009	1.04773	0.819581	0.906548	0.795311	0.919306	0.859832	0.952305	7.28126	-0.230506	0.702373	5.9619	1.56919	0.0346723	not
RPS4X	P62701	52342000	53599000	64188000	48792000	39080000	38077000	42195000	48389000	38124000	55558000	15	0		1	1.02402	1.22632	0.932177	0.746628	0.727466	0.80614	0.924477	0.728363	1.06144	7.55522	-0.411772	0.504148	2.56522	0.811242	0.100656
RPS5	P46782	171040000	155660000	119230000	136400000	99103000	113310000	100300000	105850000	96453000	137700000	10	0		1	0.91008	0.697088	0.797474	0.579414	0.662477	0.586413	0.618861	0.563921	0.805075	8.25361	-0.46605	0.706244	6.2843	1.62295	0.25769
RPS6	P62753	64654000	68249000	70844000	58704000	57202000	61176000	56229000	58686000	56370000	62023000	11	0		1	1.0556	1.09574	0.907972	0.88474	0.946206	0.869691	0.907693	0.871872	0.959306	7.74074	-0.231747	0.773587	8.60988	1.95655	0.044757	not
RPS7	P62081	14668000	8526000	5675700	2605257	8974700	8435700	10955000	5568700	8087800	13677000	6	1	30nM	1	0.581265	0.386944	0.177615	0.611856	0.575109	0.746864	0.37965	0.551391	0.932438	4.76577	0.851061	0.200543	0.698805	0.144157	0.0499546
RPS8	P62241	117450000	114900000	94345000	72617000	87379000	99917000	93935000	104340000	90845000	111510000	12	0		1	0.978289	0.803278	0.61828	0.743968	0.850719	0.799787	0.888378	0.773478	0.949425	8.2726	-0.298409	0.441988	2.07638	0.657901	0.0340673
RPS9	P46781	38716000	39499000	29375000	22691000	33202000	35240000	35058000	36524000	32552000	34879000	12	0		1	1.02022	0.75873	0.586088	0.857578	0.910218	0.905517	0.943383	0.840789	0.900894	8.3005	-0.273294	0.332175	1.28599	0.374554	0.0124898
RPSA	P08865;A0A8I5KQE6	74275000	74820000	91741000	125480000	74102000	70679000	68645000	68547000	65293000	64440000	8	0		1	1.00734	1.23515	1.6894	0.997671	0.951585	0.924201	0.922881	0.879071	0.867587	7.05117	-0.486247	0.40999	1.74162	0.543356	0.0920991
RRBP1	Q9P2E9;Q8N4C6;REV__Q9P2M7	9328300	11597000	14460000	17389000	10801000	10399000	10026000	10604000	10430000	11607000	22	0		1	1.24321	1.55012	1.86411	1.15787	1.11478	1.07479	1.13676	1.1181	1.24428	7.10603	-0.397209	0.249748	0.851275	0.203479	0.019731
RRM1	P23921	12608000	11293000	12465000	10126000	7494000	8871300	7348100	10065000	8772000	14648000	10	0		1	0.895701	0.988658	0.803141	0.594385	0.703625	0.582812	0.798303	0.695749	1.1618	4.74456	0.600603	0.389591	1.65092	0.51092	0.122264
RRM2	P31350	18086000	18164000	18743000	24529000	10669000	13693000	11952000	14642000	11002000	16131000	3	0		1	1.00431	1.03633	1.35624	0.589904	0.757105	0.660843	0.809576	0.608316	0.891905	7.23617	-0.630917	0.679972	5.33539	1.45796	0.375053
RRN3	Q9NYV6	5129600	2605257	5347000	2605257	5644700	2605257	5480400	5353900	2605257	2605257	3	5	3nM;30nM;300nM;10000nM;30000nM	1	0.507887	1.04238	0.507887	1.10042	0.507887	1.06839	1.04373	0.507887	0.507887	5.19542	-0.723347	0.246706	0.820518	0.191367	0.0558088
RRP12	Q5JTH9;O60306	106070000	123490000	139050000	157750000	126380000	131460000	124440000	133140000	129660000	106520000	45	0		1	1.16423	1.31093	1.48723	1.19148	1.23937	1.17319	1.25521	1.2224	1.00424	4.75877	-0.315872	0.226363	0.800704	0.183594	0.00847923
RSL1D1	O76021	2605257	2605257	7401500	5409800	2605257	4974500	2605257	4244100	5136800	2605257	4	5	DMSO;3nM;100nM;1000nM;30000nM	1	1	2.84099	2.07649	1	1.90941	1	1.62905	1.97171	1	7.31427	-0.40707	0.0245083	0.0875397	0	0
RTN3	O95197	2605257	50977000	2605257	2605257	33191000	48569000	33014000	45435000	47453000	2605257	2	4	DMSO;10nM;30nM;30000nM	1	19.567	1	1	12.74	18.6427	12.6721	17.4397	18.2143	1	7.09542	1.1758	0.231402	0.777572	0.174553	0.0823915
RTN4	Q9NQC3	18451000	21939000	2605257	2605257	16348000	17773000	15313000	20599000	19279000	21917000	5	2	10nM;30nM	1	1.18904	0.141199	0.141199	0.886022	0.963254	0.829928	1.11642	1.04488	1.18785	7.04376	0.953454	0.24772	0.836699	0.197733	0.0784587
RTTN	Q86VV8	14741000	19000000	16345000	23728000	17338000	18460000	16736000	17793000	15319000	16871000	20	0		1	1.28892	1.10881	1.60966	1.17618	1.25229	1.13534	1.20704	1.03921	1.14449	6.21633	-0.196642	0.0787127	0.233365	0.00666307	0
RUNX1	Q01196	21054000	21203000	29581000	37737000	19333000	21362000	21030000	22428000	20666000	18668000	8	0		1	1.00708	1.40501	1.79239	0.918258	1.01463	0.99886	1.06526	0.981571	0.886672	7.16483	-0.470713	0.336444	1.27788	0.371427	0.0575601
RUVBL1	Q9Y265	22342000	20375000	22037000	26148000	16225000	14500000	16776000	16127000	14093000	21552000	13	0		1	0.91196	0.986349	1.17035	0.726211	0.649002	0.750873	0.721824	0.630785	0.964641	7.21248	-0.47198	0.630416	4.31161	1.2533	0.20521
RUVBL2	Q9Y230	30027000	27025000	23177000	29303000	19174000	18318000	18591000	17386000	15496000	29893000	17	0		1	0.900023	0.771872	0.975888	0.638559	0.610051	0.619143	0.579012	0.516069	0.995537	7.23305	-0.451745	0.456403	2.1841	0.693062	0.103389
S100A16	Q96FQ6	3470800	2940300	2605257	2605257	3227300	3001800	5539300	2605257	3467500	2605257	3	4	10nM;30nM;3000nM;30000nM	1	0.847153	0.750621	0.750621	0.929843	0.864873	1.59597	0.750621	0.999049	0.750621	6.46136	0.303551	0.108515	0.304359	0.0185703	3.8274e-05
S1PR4	O95977	15029000	14463000	19585000	24243000	16218000	15278000	16655000	15154000	19201000	14741000	3	0		1	0.962339	1.30315	1.61308	1.07911	1.01657	1.10819	1.00832	1.2776	0.980837	7.10704	-0.23343	0.0983655	0.291381	0.0159999	0
SAAL1	Q96ER3	29486000	31663000	33806000	51639000	27311000	31217000	27778000	31957000	28331000	33103000	8	0		1	1.07383	1.14651	1.75131	0.926236	1.05871	0.942074	1.0838	0.960829	1.12267	7.15287	-0.340389	0.224475	0.727848	0.155283	0.00883488
SACM1L	Q9NTJ5	6438100	2605257	2605257	2605257	3955400	2605257	3681800	2605257	2605257	2605257	3	7	3nM;10nM;30nM;300nM;3000nM;10000nM;30000nM	1	0.404662	0.404662	0.404662	0.614374	0.404662	0.571877	0.404662	0.404662	0.404662	10.5229	-4.39483e-08	0.830709	12.7608	2.39775	0
SACS	Q9NZJ4	6941000	9759000	9824200	12332000	7851100	9141600	9084100	9334600	7903200	7171700	25	0		1	1.40599	1.41539	1.77669	1.13112	1.31704	1.30876	1.34485	1.13863	1.03324	4.01124	-0.447145	0.183141	0.597447	0.106424	0.0120377
SAMM50	Q9Y512	347820000	337470000	339120000	349700000	344640000	365280000	357330000	379350000	375220000	326390000	29	0		1	0.970243	0.974987	1.00541	0.990857	1.0502	1.02734	1.09065	1.07878	0.938388	6.79609	0.0759835	0.273929	0.958592	0.245978	0	not
SARAF	Q96BY9	2605257	2605257	2605257	2605257	2605257	2605257	2605257	127740000	102040000	97522000	2	7	DMSO;3nM;10nM;30nM;100nM;300nM;1000nM	1	1	1	1	1	1	1	49.0316	39.167	37.4328	5.77797	5.42408	0.977672	109.617	5.04423	3.9438	up
SCAMP2	O15127	24896000	20797000	16603000	10829000	25793000	17475000	26310000	24254000	17833000	17393000	4	0		1	0.835355	0.666894	0.434969	1.03603	0.70192	1.0568	0.974213	0.7163	0.698626	7.22712	0.332137	0.0828222	0.236812	0.00711185	0
SCAMP3	O14828	37357000	30229000	37780000	38011000	36348000	23047000	30735000	30500000	24693000	25976000	8	0		1	0.809192	1.01132	1.01751	0.97299	0.616939	0.822737	0.816447	0.661001	0.695345	6.80113	-0.403869	0.687365	5.52322	1.4923	0.178869
SCAMP4	Q969E2	18476000	10456000	18763000	18486000	10538000	10330000	14408000	13545000	9844800	11056000	3	0		1	0.565923	1.01553	1.00054	0.570362	0.559104	0.779822	0.733113	0.532843	0.598398	7.2427	-0.486509	0.461964	2.17098	0.688823	0.118184
SCARB1	Q8WTV0	55189000	45637000	53670000	67233000	70503000	38501000	62787000	46217000	38808000	48769000	5	0		1	0.826922	0.972476	1.21823	1.27748	0.697621	1.13767	0.837431	0.703184	0.883672	5.61287	-0.37172	0.251734	0.841074	0.199457	0.0160606
SCARB2	Q14108	7403000	2605257	2605257	2605257	9173500	2605257	9755800	5422100	2605257	5041300	3	5	3nM;10nM;30nM;300nM;10000nM	1	0.351919	0.351919	0.351919	1.23916	0.351919	1.31782	0.732419	0.351919	0.680981	7.3666	0.866603	0.0980733	0.278751	0.0136585	0.00331798
SCCPDH	Q8NBX0	18518000	13550000	13931000	9284700	14985000	10163000	20078000	15988000	12533000	12591000	6	0		1	0.73172	0.752295	0.501388	0.809213	0.548817	1.08424	0.863376	0.676801	0.679933	6.32588	0.246524	0.06242	0.186996	0.00204769	0
SCD	O00767	45011000	20670000	2605257	2605257	45303000	31079000	50888000	21463000	48577000	33717000	4	2	10nM;30nM	1	0.459221	0.0578805	0.0578805	1.00649	0.690476	1.13057	0.476839	1.07923	0.749084	7.25194	1.6406	0.31482	1.16086	0.325892	0.193348
SCD5	Q86SK9	14411000	16199000	12572000	17314000	19102000	12683000	13202000	13264000	14000000	15151000	5	0		1	1.12407	0.872389	1.20144	1.32552	0.880092	0.916106	0.920408	0.97148	1.05135	6.69147	-0.233797	0.299168	1.06721	0.28902	0.00407821
SCFD1	Q8WVM8	15828000	17665000	18190000	23110000	17155000	12683000	16614000	13811000	13017000	14781000	12	0		1	1.11606	1.14923	1.46007	1.08384	0.801301	1.04966	0.872568	0.822403	0.933851	6.97824	-0.433753	0.527346	2.7901	0.876714	0.121655
SCFD2	Q8WU76	13249000	12735000	5185600	9916200	13881000	13020000	13603000	11597000	12063000	12910000	8	0		1	0.961205	0.391396	0.748449	1.0477	0.982716	1.02672	0.875311	0.910484	0.974413	7.36142	0.444081	0.216124	0.70009	0.144647	0.0172636
SCO2	O43819	10330000	10787000	12313000	11660000	9870000	9697300	9442400	10651000	10226000	8139500	7	0		1	1.04424	1.19197	1.12875	0.95547	0.938751	0.914076	1.03107	0.989932	0.787948	7.21992	-0.244727	0.488847	2.39452	0.759477	0.0192859
SDHA	P31040	14222000	14055000	22510000	21798000	14502000	12245000	12487000	18031000	11192000	14659000	8	0		1	0.988258	1.58276	1.5327	1.01969	0.86099	0.878006	1.26782	0.78695	1.03073	7.12325	-0.470669	0.299959	1.07661	0.292736	0.0442769
SDHB	P21912	19555000	18809000	16095000	9879500	11937000	12159000	11592000	17466000	15439000	18463000	6	0		1	0.961851	0.823063	0.505216	0.610432	0.621785	0.59279	0.893173	0.789517	0.944158	8.01252	-0.439305	0.407633	1.80047	0.564082	0.0786292
SEC11A	P67812	6078300	6540200	2605257	4567200	6899500	5703100	6836600	7035200	6041200	5691100	6	1	10nM	1	1.07599	0.428616	0.751394	1.1351	0.938272	1.12476	1.15743	0.993896	0.936298	7.28568	0.461495	0.272542	0.938835	0.23814	0.033715
SEC13	P55735	14488000	14551000	18946000	15482000	12452000	11587000	11029000	11178000	9808000	15466000	3	0		1	1.00435	1.3077	1.06861	0.85947	0.799765	0.761251	0.771535	0.676974	1.0675	7.26945	-0.488119	0.533738	2.87469	0.900582	0.156577
SEC16A	O15027	7070900	8862400	12074000	16526000	8612900	9957800	8853800	8683800	8767200	7213500	8	0		1	1.25336	1.70756	2.33718	1.21808	1.40828	1.25215	1.2281	1.2399	1.02017	7.12246	-0.455229	0.168146	0.532668	0.0835856	0.00926906
SEC22A	Q96IW7	12700000	14781000	17339000	20981000	13804000	15992000	16348000	15894000	13953000	14645000	5	0		1	1.16386	1.36528	1.65205	1.08693	1.25921	1.28724	1.2515	1.09866	1.15315	7.17325	-0.179149	0.0446831	0.151205	0.000338598	0
SEC22B	O75396	55579000	43746000	71325000	73960000	59346000	36623000	55541000	42497000	39350000	44873000	13	0		1	0.787096	1.28331	1.33072	1.06778	0.658936	0.999316	0.764623	0.708001	0.807373	6.89179	-0.515682	0.46154	2.14295	0.679725	0.129138
SEC24C	P53992	6438000	6151300	4094700	3530600	3163300	2605257	2605257	2605257	2605257	5627900	3	4	300nM;1000nM;3000nM;10000nM	1	0.955468	0.636021	0.5484	0.491348	0.404669	0.404669	0.404669	0.404669	0.874169	8.17073	-0.927685	0.661048	5.09803	1.41325	0.559659
SEC61A1	P61619	354410000	460380000	481450000	622190000	473470000	450560000	414520000	482380000	402480000	374100000	12	0		1	1.299	1.35845	1.75557	1.33594	1.2713	1.16961	1.36108	1.13563	1.05556	4.95261	-0.382431	0.154918	0.500135	0.0726352	0.00457334
SEC61B	P60468	79640000	92509000	113620000	145690000	89242000	94364000	87732000	99673000	83525000	85502000	3	0		1	1.16159	1.42667	1.82936	1.12057	1.18488	1.10161	1.25154	1.04878	1.07361	7.1249	-0.332788	0.185679	0.592836	0.10476	0.00467846
SEC62	Q99442	13290000	11208000	15312000	16938000	16487000	12419000	14792000	16278000	13790000	14430000	5	0		1	0.843341	1.15214	1.27449	1.24056	0.934462	1.11302	1.22483	1.03762	1.08578	8.24895	0.33947	0.399098	1.69118	0.525391	0.0390145
SEC63	Q9UGP8	12761000	18062000	20031000	23514000	12845000	16296000	13714000	18284000	14151000	15829000	9	0		1	1.41541	1.5697	1.84265	1.00658	1.27702	1.07468	1.4328	1.10893	1.24042	7.23355	-0.366606	0.214434	0.703177	0.145825	0.0103589
SEL1L	Q9UBV2	5452800	4311600	2605257	2605257	5158000	3919800	4088900	5674800	6359300	5296000	3	2	10nM;30nM	1	0.790713	0.477783	0.477783	0.945936	0.71886	0.749872	1.04071	1.16624	0.971244	5.77912	0.618425	0.432797	1.92541	0.607243	0.15242
SELT	P62341	23358000	20318000	25725000	2605257	26383000	16728000	26344000	24429000	15776000	16867000	2	1	30nM	1	0.869852	1.10134	0.111536	1.12951	0.716157	1.12784	1.04585	0.6754	0.722108	7.1604	0.285822	0.0403587	0.107572	0	0
SEPT2	Q15019	18141000	11354000	10561000	2605257	2605257	2605257	2605257	2605257	2605257	11861000	4	6	30nM;100nM;300nM;1000nM;3000nM;10000nM	1	0.625875	0.582162	0.143612	0.143612	0.143612	0.143612	0.143612	0.143612	0.653823	8.25288	-1.79974	0.695004	5.98803	1.57363	0.968394
SEPT4	O43236	3755000	6876700	12568000	5218000	5430800	5050700	5257900	4713000	5234100	8700000	2	0		1	1.83134	3.347	1.38961	1.44628	1.34506	1.40024	1.25513	1.3939	2.31691	7.66196	-0.653298	0.0929997	0.264238	0.011173	0.00139608
SEPT6	Q14141	10409000	10888000	7336900	2605257	2605257	2605257	2605257	2605257	2605257	14651000	4	6	30nM;100nM;300nM;1000nM;3000nM;10000nM	1	1.04602	0.704861	0.250289	0.250289	0.250289	0.250289	0.250289	0.250289	1.40753	4.74504	1.74113	0.43693	2.02155	0.63969	0.392973
SEPT9	Q9UHD8	17068000	14523000	14289000	6434800	4376600	8462300	4695900	5119900	5668700	17288000	5	0		1	0.850891	0.837181	0.37701	0.256421	0.495799	0.275129	0.299971	0.332124	1.01289	7.79661	-1.05584	0.498995	2.60286	0.82241	0.367888
SERBP1	Q8NC51	7344900	12232000	18866000	21690000	8200800	9281300	10205000	10381000	10950000	12557000	7	0		1	1.66537	2.56859	2.95307	1.11653	1.26364	1.3894	1.41336	1.49083	1.70962	7.21773	-0.689041	0.237035	0.797547	0.182357	0.0496782
SERINC1	Q9NRX5	5855800	2605257	15435000	2605257	6622700	5887400	6969600	2605257	2605257	9456900	3	4	3nM;30nM;3000nM;10000nM	1	0.444902	2.63585	0.444902	1.13096	1.0054	1.1902	0.444902	0.444902	1.61496	7.68474	-0.721311	0.0930417	0.256518	0.00994384	0.001499
SETX	Q7Z333	2605257	5584800	4506300	2605257	6805200	5686700	7743400	5006800	2605257	2605257	3	4	DMSO;30nM;10000nM;30000nM	1	2.14367	1.72969	1	2.6121	2.18278	2.97222	1.92181	1	1	5.28573	-1.04609	0.282053	1.01046	0.266551	0.116344
SF1	Q15637	10889000	14877000	12520000	19415000	11990000	13582000	12254000	11716000	12149000	12418000	7	0		1	1.36624	1.14978	1.78299	1.10111	1.24731	1.12536	1.07595	1.11571	1.14042	7.13313	-0.279601	0.166431	0.51215	0.076633	0.00115186
SF3B1	O75533	13906000	12033000	12868000	12040000	9268100	7842800	7035600	7928300	7208500	11331000	14	0		1	0.86531	0.925356	0.865813	0.666482	0.563987	0.50594	0.570135	0.518373	0.814828	7.2156	-0.632894	0.757688	8.01266	1.87867	0.478259
SF3B2	Q13435	6380200	5664300	6467700	2605257	2605257	4913400	2605257	2605257	2605257	6364700	4	5	30nM;100nM;1000nM;3000nM;10000nM	1	0.887793	1.01371	0.408335	0.408335	0.770101	0.408335	0.408335	0.408335	0.997571	7.77687	-0.839591	0.510136	2.68583	0.846729	0.307739
SF3B3	Q15393	11319000	12261000	12795000	14222000	9111100	9028700	10045000	10901000	9937100	15999000	7	0		1	1.08322	1.1304	1.25647	0.804939	0.797659	0.887446	0.963071	0.877913	1.41346	4.74026	0.534539	0.468396	2.20875	0.700997	0.141544
SFT2D3	Q587I9	9981500	8241100	9783500	23700000	2605257	2605257	2605257	2605257	2605257	2605257	3	6	100nM;300nM;1000nM;3000nM;10000nM;30000nM	1	0.825637	0.980163	2.37439	0.261009	0.261009	0.261009	0.261009	0.261009	0.261009	7.1391	-2.37638	0.618477	4.05854	1.19746	0.833386
SFXN1	Q9H9B4	151350000	91778000	108760000	131260000	171320000	77617000	152430000	84981000	78448000	92532000	15	0		1	0.606396	0.718599	0.867261	1.13195	0.512831	1.00714	0.561487	0.518322	0.611378	5.67917	-0.548828	0.321005	1.19483	0.33918	0.0689069
SFXN2	Q96NB2	30800000	34855000	40281000	50970000	35571000	38164000	38340000	40165000	35193000	32208000	11	0		1	1.13166	1.30782	1.65487	1.1549	1.23909	1.24481	1.30406	1.14263	1.04571	5.04494	-0.283281	0.132544	0.425929	0.0493686	0.000479951
SFXN3	Q9BWM7	32185000	33283000	41198000	52466000	34382000	34231000	37094000	35771000	27827000	34479000	10	0		1	1.03412	1.28004	1.63014	1.06826	1.06357	1.15252	1.11142	0.864595	1.07128	7.09367	-0.289176	0.180633	0.563085	0.0941552	0.00206427
SFXN4	Q6P4A7	23451000	29866000	33364000	49140000	29675000	29154000	29184000	34407000	27502000	28037000	7	0		1	1.27355	1.42271	2.09543	1.2654	1.24319	1.24447	1.46719	1.17274	1.19556	7.10168	-0.281647	0.061328	0.191561	0.00238168	0
SGPL1	O95470	16686000	16786000	20100000	20439000	17885000	17415000	15056000	16721000	14730000	12630000	11	0		1	1.00599	1.2046	1.22492	1.07186	1.04369	0.902313	1.0021	0.882776	0.756922	5.19698	-0.513444	0.623782	4.15598	1.21924	0.231366
SGTA	O43765	20252000	16960000	18101000	12103000	2605257	2605257	6801700	2605257	2605257	21983000	5	4	100nM;300nM;3000nM;10000nM	1	0.837448	0.893788	0.59762	0.128642	0.128642	0.335853	0.128642	0.128642	1.08547	7.53469	-1.52492	0.478586	2.38173	0.755523	0.432973
SH3GLB1	Q9Y371;Q9NR46	2605257	3779300	5419200	4668500	2605257	2605257	2605257	2605257	2605257	3974500	3	6	DMSO;100nM;300nM;1000nM;3000nM;10000nM	1	1.45064	2.0801	1.79195	1	1	1	1	1	1.52557	7.26012	-0.66292	0.355775	1.38552	0.412629	0.112385
SHMT2	P34897	28178000	19160000	16863000	11610000	3291400	2605257	3901300	2605257	3716900	25387000	12	2	300nM;3000nM	1	0.679963	0.598446	0.412024	0.116807	0.0924571	0.138452	0.0924571	0.131908	0.900951	8.07356	-1.71881	0.514915	2.80162	0.87999	0.536385
SIN3A	Q96ST3	2605257	2605257	5199700	10879000	3380400	4198200	3747500	2605257	3028500	2605257	3	4	DMSO;3nM;3000nM;30000nM	1	1	1.99585	4.17579	1.29753	1.61143	1.43844	1	1.16246	1	7.09364	-0.862485	0.15266	0.464191	0.0610364	0.0197564
SKIV2L2	P42285	3257800	2605257	2605257	2605257	2605257	2605257	2670700	2605257	2605257	6391700	2	7	3nM;10nM;30nM;100nM;300nM;3000nM;10000nM	1	0.799698	0.799698	0.799698	0.799698	0.799698	0.819786	0.799698	0.799698	1.96197	4.76021	1.27602	0.969164	78.8732	4.62629	1.99845	up
SLC16A1	P53985	112040000	96482000	69585000	72395000	142420000	109380000	129250000	124870000	124380000	112110000	6	0		1	0.861139	0.621073	0.646153	1.27115	0.976258	1.15361	1.11451	1.11014	1.00062	7.27996	0.581716	0.594055	3.65848	1.10418	0.255209
SLC16A10	Q8TF71	22527000	21013000	2605257	2605257	26516000	26543000	29229000	27701000	26473000	21007000	3	2	10nM;30nM	1	0.932792	0.11565	0.11565	1.17708	1.17827	1.29751	1.22968	1.17517	0.932525	7.21989	1.41013	0.514594	2.65174	0.836787	0.458036
SLC16A7	O60669	5615500	8424400	11010000	15688000	8878500	7968100	7739000	8509100	8091200	8633400	4	0		1	1.5002	1.96064	2.7937	1.58107	1.41895	1.37815	1.51529	1.44087	1.53742	7.04947	-0.44064	0.0835588	0.259827	0.0104627	0.000249447
SLC18B1	Q6NT16	13326000	12795000	15981000	2605257	11920000	2605257	13603000	2605257	2605257	11406000	3	4	30nM;300nM;3000nM;10000nM	1	0.960153	1.19923	0.195502	0.894492	0.195502	1.02079	0.195502	0.195502	0.855921	7.78907	-1.07465	0.393515	1.6507	0.510839	0.231341
SLC19A1	P41440	6590600	7461300	9623700	9985100	7492700	7204300	7452900	8443600	7573400	8596000	3	0		1	1.13211	1.46022	1.51505	1.13688	1.09312	1.13084	1.28116	1.14912	1.30428	7.17867	-0.176855	0.0320003	0.110667	0	0
SLC1A3	P43003	2707200	2605257	2605257	3839500	2686800	2605257	3410600	2915600	2671900	2623600	2	3	3nM;10nM;300nM	1	0.962344	0.962344	1.41826	0.992465	0.962344	1.25983	1.07698	0.986961	0.969119	7.90847	0.181986	0.136055	0.40181	0.0424315	0
SLC1A4	P43007	7931300	9080900	10421000	10727000	9349900	9646700	9196600	10254000	9142500	2605257	4	1	30000nM	1	1.14494	1.31391	1.35249	1.17886	1.21628	1.15953	1.29285	1.15271	0.328478	4.76201	-1.90047	0.880746	18.5991	2.83917	1.71957	down
SLC1A5	Q15758	138980000	140590000	172920000	229530000	145430000	148040000	124420000	149640000	122600000	122310000	8	0		1	1.01158	1.24421	1.65153	1.04641	1.06519	0.895237	1.0767	0.882141	0.880055	7.04358	-0.40042	0.313615	1.15045	0.321812	0.034445
SLC25A1	P53007	132000000	159930000	189600000	166360000	157550000	151770000	151090000	168130000	136840000	135740000	9	0		1	1.21159	1.43636	1.2603	1.19356	1.14977	1.14462	1.27371	1.03667	1.02833	5.23738	-0.249501	0.294133	1.09051	0.298222	0.00606376
SLC25A10	Q9UBX3	90518000	80816000	72597000	57006000	90841000	75993000	93028000	89881000	78307000	72554000	12	0		1	0.892817	0.802017	0.629775	1.00357	0.839535	1.02773	0.992963	0.865099	0.801542	7.20114	0.204545	0.112128	0.325694	0.0231379	0
SLC25A11	Q02978	424600000	439420000	506540000	637560000	470690000	395010000	425580000	453030000	398860000	360310000	16	0		1	1.0349	1.19298	1.50155	1.10855	0.930311	1.00231	1.06696	0.939378	0.848587	6.98139	-0.340392	0.361517	1.42641	0.428088	0.0310996
SLC25A12	O75746	79047000	86806000	90533000	109600000	83925000	85570000	82890000	96559000	81182000	74467000	25	0		1	1.09816	1.14531	1.38652	1.06171	1.08252	1.04862	1.22154	1.02701	0.94206	5.03179	-0.26093	0.254647	0.879947	0.214806	0.00464814
SLC25A13	Q9UJS0	78529000	82829000	78315000	102900000	87000000	92270000	89758000	90219000	83812000	76782000	25	0		1	1.05476	0.997275	1.31034	1.10787	1.17498	1.14299	1.14886	1.06727	0.977753	7.86589	0.151014	0.29882	1.10628	0.304442	4.50666e-06	not
SLC25A15	Q9Y619	12784000	12344000	16427000	19271000	16798000	11412000	17515000	12714000	9843500	9160700	6	0		1	0.965582	1.28497	1.50743	1.31399	0.892678	1.37007	0.994524	0.769986	0.716575	5.46946	-0.70465	0.479441	2.31895	0.735964	0.219979
SLC25A17	O43808	14860000	4797100	12065000	9629400	14931000	15599000	20424000	5542100	15582000	8755000	2	0		1	0.32282	0.811911	0.648008	1.00478	1.04973	1.37443	0.372954	1.04859	0.589166	7.29263	0.487735	0.0976498	0.270547	0.012226	0.000600457
SLC25A19	Q9HC21	43892000	52510000	46997000	51938000	48357000	49934000	48336000	55684000	49349000	39596000	13	0		1	1.19635	1.07074	1.18331	1.10173	1.13766	1.10125	1.26866	1.12433	0.902123	4.76631	-0.340701	0.485577	2.41297	0.765163	0.0597632	not
SLC25A20	O43772	16050000	10827000	13429000	20548000	16961000	2605257	16582000	9746500	9802700	12012000	7	1	300nM	1	0.674579	0.836698	1.28025	1.05676	0.162321	1.03315	0.607259	0.61076	0.748411	6.85615	-0.603024	0.316402	1.16248	0.326529	0.0767953
SLC25A22	Q9H936;Q9H1K4	85374000	92058000	93116000	130860000	96198000	104040000	87691000	105060000	87520000	83392000	12	0		1	1.07829	1.09068	1.53279	1.12678	1.21864	1.02714	1.23059	1.02514	0.976785	5.219	-0.237116	0.162693	0.50785	0.075196	0.000268368
SLC25A24	Q6NUK1	6665200	5544200	7067800	9201700	9440600	5144300	8655900	4857900	4188900	5162400	6	0		1	0.831813	1.0604	1.38056	1.4164	0.771815	1.29867	0.728845	0.628473	0.77453	5.71332	-0.673432	0.439729	1.96432	0.620457	0.17477
SLC25A29	Q8N8R3	12788000	14569000	15420000	18084000	15000000	15654000	13085000	16862000	12982000	11181000	5	0		1	1.13927	1.20582	1.41414	1.17297	1.22412	1.02322	1.31858	1.01517	0.874335	5.03154	-0.433552	0.424703	1.88742	0.594238	0.0808775
SLC25A3	Q00325	2943900000	3286000000	3292400000	3362700000	3169700000	3695000000	3139700000	3658800000	3536200000	2947100000	18	0		1	1.11621	1.11838	1.14226	1.0767	1.25514	1.06651	1.24284	1.2012	1.00109	4.72444	-0.194822	0.207191	0.708828	0.147984	0.000170358	not
SLC25A30	Q5SVS4	2605257	10637000	14756000	14369000	9941800	10576000	9923200	10151000	2605257	7956000	4	2	DMSO;10000nM	1	4.0829	5.66393	5.51539	3.81605	4.05948	3.80891	3.89635	1	3.05383	5.4092	-1.07288	0.242029	0.852987	0.204154	0.0901228
SLC25A32	Q9H2D1	8359000	9462500	8600300	12023000	11228000	9692000	12616000	8506400	9097100	9343000	6	0		1	1.13201	1.02887	1.43833	1.34322	1.15947	1.50927	1.01763	1.0883	1.11772	5.67404	-0.219905	0.156918	0.49001	0.0693115	6.3335e-05
SLC25A33	Q9BSK2;Q96CQ1	15682000	17810000	21859000	30826000	19598000	17689000	18082000	20451000	15590000	12677000	7	0		1	1.1357	1.39389	1.96569	1.24971	1.12798	1.15304	1.30411	0.994133	0.808379	4.2531	-0.759204	0.271728	0.956568	0.245175	0.0771789
SLC25A4	P12235	49763000	60841000	49388000	53544000	62249000	56865000	62911000	63797000	52536000	50952000	22	0		1	1.22262	0.992464	1.07598	1.25091	1.14272	1.26421	1.28202	1.05572	1.02389	5.06041	-0.177923	0.170471	0.538861	0.0857132	0
SLC25A40	Q8TBP6	64258000	67241000	48979000	35596000	70724000	77911000	76512000	67820000	70604000	54518000	9	0		1	1.04642	0.762224	0.553954	1.10063	1.21247	1.1907	1.05543	1.09876	0.848424	7.16139	0.432068	0.360216	1.40759	0.420987	0.0553347
SLC25A42	Q86VD7	5580600	2605257	2605257	2605257	2605257	2605257	4993700	5327100	4558700	2605257	5	6	3nM;10nM;30nM;100nM;300nM;30000nM	1	0.466842	0.466842	0.466842	0.466842	0.466842	0.894832	0.954575	0.816883	0.466842	6.28186	0.658153	0.211522	0.694587	0.142551	0.0355426
SLC25A46	Q96AG3	5677500	6551100	9935000	10016000	8344600	6815300	6550600	6369100	6589600	5400000	3	0		1	1.15387	1.74989	1.76416	1.46977	1.20041	1.15378	1.12181	1.16065	0.951123	6.69132	-0.455619	0.281287	1.01545	0.268532	0.037592
SLC25A5	P05141;Q9H0C2	3121700000	2785100000	2644100000	2283600000	3075200000	3169000000	3204100000	3168000000	3204400000	2739200000	28	0		1	0.892174	0.847006	0.731524	0.985104	1.01515	1.0264	1.01483	1.02649	0.877471	7.13362	0.236997	0.380747	1.53933	0.470195	0.00896407	not
SLC25A6	P12236	910710000	876280000	683740000	384670000	994050000	1017000000	1069100000	956690000	1079000000	1011600000	28	0		1	0.962194	0.750777	0.422385	1.09151	1.11671	1.17392	1.05049	1.18479	1.11078	7.09914	0.594524	0.541357	2.95177	0.921986	0.220151
SLC27A4	Q6P1M0	6861100	6084400	8793800	14386000	8577500	5171500	6650900	5413100	5495300	7050600	6	0		1	0.886797	1.28169	2.09675	1.25016	0.753742	0.969364	0.788955	0.800936	1.02762	6.90602	-0.681873	0.314594	1.15061	0.321876	0.0899154
SLC2A1	P11166	55400000	51361000	39996000	41608000	56589000	54540000	59663000	49546000	53364000	57120000	4	0		1	0.927094	0.721949	0.751047	1.02146	0.984477	1.07695	0.894332	0.963249	1.03105	7.24193	0.280577	0.370537	1.48386	0.44962	0.0174543
SLC2A5	P22732	33714000	35043000	30299000	39513000	36151000	31944000	35655000	32911000	34470000	29381000	5	0		1	1.03942	0.898707	1.17201	1.07228	0.9475	1.05757	0.976182	1.02242	0.871478	4.76081	-0.229899	0.286154	1.00478	0.264301	0.00319157	not
SLC30A5	Q8TAD4	12877000	14678000	15962000	23170000	13197000	12640000	14264000	16676000	12618000	2605257	3	1	30000nM	1	1.13986	1.23957	1.79933	1.02485	0.981595	1.10771	1.29502	0.979887	0.202319	4.7757	-2.57852	0.637968	4.4268	1.27796	0.913735
SLC30A6	Q6NXT4	30283000	37535000	23815000	2605257	30370000	34641000	31929000	35862000	27733000	37391000	2	1	30nM	1	1.23947	0.786415	0.0860303	1.00287	1.14391	1.05435	1.18423	0.915794	1.23472	7.04459	0.606754	0.218672	0.704611	0.146372	0.0322942
SLC30A7	Q8NEW0	165440000	180580000	256110000	295910000	192280000	187400000	192830000	149940000	141750000	138190000	3	0		1	1.09151	1.54805	1.78862	1.16223	1.13274	1.16556	0.90631	0.856806	0.835288	6.15497	-0.725816	0.411995	1.7679	0.552641	0.170396
SLC33A1	O00400	15458000	18375000	19701000	28114000	18742000	19900000	18531000	21821000	17293000	16029000	7	0		1	1.1887	1.27449	1.81873	1.21245	1.28736	1.1988	1.41163	1.11871	1.03694	5.10061	-0.339186	0.154619	0.492803	0.0702241	0.00273355
SLC35A1	P78382	15086000	14845000	18474000	19923000	15741000	12616000	14390000	12919000	9914800	9837100	3	0		1	0.984025	1.22458	1.32063	1.04342	0.836272	0.953865	0.856357	0.657219	0.652068	5.90175	-0.81003	0.674549	5.18206	1.42925	0.495396
SLC35A2	P78381	23285000	2605257	31055000	2605257	25995000	32502000	34246000	22696000	23450000	20420000	3	2	3nM;30nM	1	0.111886	1.33369	0.111886	1.11638	1.39583	1.47073	0.974705	1.00709	0.876959	7.10854	0.904915	0.291355	1.03034	0.274432	0.10507
SLC35B2	Q8TB61	51122000	57565000	71181000	95110000	56616000	55600000	56370000	52122000	46161000	45148000	11	0		1	1.12603	1.39238	1.86045	1.10747	1.08759	1.10266	1.01956	0.902958	0.883142	7.04706	-0.489339	0.333851	1.26632	0.366961	0.061217
SLC35E1	Q96K37	71115000	84606000	105130000	115790000	89628000	94914000	76634000	97054000	96924000	87106000	7	0		1	1.18971	1.47831	1.62821	1.26032	1.33466	1.07761	1.36475	1.36292	1.22486	8.53522	0.172543	0.37541	1.58267	0.486117	0.000975436
SLC35E3	Q7Z769	2640400	3525500	3659500	3077300	3558900	3238600	2605257	2869200	2840100	3300000	2	1	1000nM	1	1.33521	1.38596	1.16547	1.34786	1.22656	0.98669	1.08665	1.07563	1.24981	6.47821	-0.221463	0.231703	0.770419	0.171766	0.0010968
SLC35F2	Q8IXU6	2605257	21108000	18573000	28744000	22735000	18980000	24186000	2605257	20036000	2605257	2	3	DMSO;3000nM;30000nM	1	8.10208	7.12905	11.0331	8.72659	7.28527	9.28354	1	7.6906	1	5.78723	-1.21929	0.273182	0.993733	0.25992	0.127773
SLC35F6	Q8N357	28291000	27533000	27708000	20318000	35627000	27994000	34680000	30669000	30575000	24547000	2	0		1	0.973207	0.979393	0.718179	1.25931	0.989502	1.22583	1.08405	1.08073	0.867661	7.25458	0.258682	0.291152	1.03062	0.274541	0.00641457
SLC37A4	O43826	19224000	19192000	22508000	29618000	25380000	15400000	23696000	16804000	16945000	13835000	3	0		1	0.998335	1.17083	1.54068	1.32022	0.801082	1.23263	0.874116	0.88145	0.719673	5.50039	-0.681222	0.362272	1.42842	0.428845	0.12125
SLC38A1	Q9H2H9	16209000	11398000	12498000	19531000	14498000	12055000	13715000	11608000	13980000	11216000	4	0		1	0.70319	0.771053	1.20495	0.894441	0.743723	0.846135	0.716145	0.862484	0.691961	6.82967	-0.232586	0.219223	0.707236	0.147375	0.0011793
SLC38A2	Q96QD8	18363000	15274000	2605257	2605257	15238000	15044000	17354000	13780000	14925000	18124000	2	2	10nM;30nM	1	0.831781	0.141875	0.141875	0.829821	0.819256	0.945053	0.750422	0.812776	0.986985	7.15068	0.996044	0.241364	0.821894	0.191908	0.0791863
SLC38A5	Q8WUX1	11830000	15287000	15064000	22132000	15959000	17668000	16028000	16977000	13563000	14116000	4	0		1	1.29222	1.27337	1.87084	1.34903	1.49349	1.35486	1.43508	1.14649	1.19324	5.26473	-0.280939	0.124559	0.403737	0.0429727	0.000311135
SLC38A7	Q9NVC3	29021000	31627000	34773000	2605257	37806000	47838000	27983000	39831000	33777000	38498000	4	1	30nM	1	1.0898	1.1982	0.0897714	1.30271	1.64839	0.964233	1.37249	1.16388	1.32656	7.1141	0.657203	0.318785	1.17054	0.329687	0.0877713
SLC39A10	Q9ULF5	2605257	8764500	2605257	2605257	7664700	8129000	2605257	2605257	2605257	2605257	2	7	DMSO;10nM;30nM;1000nM;3000nM;10000nM;30000nM	1	3.36416	1	1	2.94201	3.12023	1	1	1	1	6.15468	-1.10321	0.280304	0.976413	0.253049	0.11519
SLC39A14	Q15043	48354000	40789000	38033000	40621000	46504000	32854000	57526000	39495000	41614000	2605257	3	1	30000nM	1	0.84355	0.786553	0.840075	0.96174	0.679447	1.18968	0.816789	0.860611	0.0538788	4.76126	-4.03032	0.78309	9.02581	2.00815	1.60174	down
SLC3A2	P08195	31802000	27301000	28025000	25424000	26526000	23832000	25528000	27631000	22812000	28646000	10	0		1	0.858468	0.881234	0.799447	0.834098	0.749387	0.802717	0.868845	0.717313	0.900761	8.82563	-0.120952	0.535235	3.0389	0.945791	0
SLC43A1	O75387	11356000	12363000	14051000	21575000	13223000	11011000	11900000	11775000	10984000	10329000	6	0		1	1.08868	1.23732	1.89988	1.16441	0.96962	1.0479	1.0369	0.967242	0.909563	7.00794	-0.463622	0.286089	1.01208	0.267197	0.0387691
SLC43A3	Q8NBI5	83354000	82778000	90907000	95130000	98089000	84681000	89633000	85836000	82953000	74132000	5	0		1	0.99309	1.09061	1.14128	1.17678	1.01592	1.07533	1.02978	0.995189	0.889363	4.26597	-0.281369	0.484777	2.38746	0.757296	0.0328419	not
SLC5A3	P53794	9087000	11367000	14802000	15963000	10724000	10926000	13259000	12228000	10372000	10854000	4	0		1	1.25091	1.62892	1.75669	1.18015	1.20238	1.45912	1.34566	1.14141	1.19445	7.18792	-0.245128	0.0620856	0.204401	0.00346371	0
SLC5A6	Q9Y289	36551000	36754000	54477000	64392000	40205000	44646000	35971000	34581000	40155000	33206000	5	0		1	1.00555	1.49044	1.7617	1.09997	1.22147	0.984132	0.946103	1.0986	0.908484	6.61045	-0.455399	0.24799	0.841271	0.199534	0.0267468
SLC7A1	P30825;P52569	18004000	18848000	22924000	26559000	21908000	19904000	21730000	17674000	18747000	14232000	5	0		1	1.04688	1.27327	1.47517	1.21684	1.10553	1.20695	0.981671	1.04127	0.790491	4.62505	-0.581515	0.436195	1.96812	0.621739	0.142779
SLC7A5	Q01650	638410000	641670000	810820000	1213800000	789420000	676160000	675970000	710680000	625240000	551110000	8	0		1	1.00511	1.27006	1.90129	1.23654	1.05913	1.05883	1.1132	0.979371	0.863254	6.85417	-0.418038	0.215335	0.701157	0.145054	0.0149164
SLC7A6	Q92536;Q9UM01	59299000	55375000	83154000	69177000	62608000	68914000	72444000	61808000	65610000	60001000	5	0		1	0.933827	1.40228	1.16658	1.0558	1.16214	1.22167	1.04231	1.10643	1.01184	8.38322	0.254435	0.30833	1.15316	0.322875	0.00747592
SLFN11	Q7Z7L1;Q68D06	13373000	17400000	17269000	21003000	12379000	13328000	14610000	18608000	13011000	13354000	12	0		1	1.30113	1.29133	1.57055	0.925671	0.996635	1.0925	1.39146	0.972931	0.998579	7.23431	-0.325354	0.264889	0.911391	0.227258	0.0124895
SLIRP	Q9GZT3	10010000	9334600	6711200	7676800	7634300	2605257	5698900	6007100	5038100	8781800	2	1	300nM	1	0.932527	0.67045	0.766913	0.762667	0.260265	0.569321	0.60011	0.503307	0.877303	6.93369	-0.524838	0.391327	1.69314	0.52609	0.10189
SLIT2;SLIT1	O94813;O75093	3990200	5760700	5873700	11740000	5061300	5124100	4047200	4979800	5122300	2605257	2	1	30000nM	1	1.44371	1.47203	2.94221	1.26843	1.28417	1.01428	1.24801	1.28372	0.652914	7.0556	-0.7276	0.23717	0.791831	0.180121	0.0526788
SMARCE1	Q969G3	2791800	2718200	2605257	2605257	2605257	2605257	2605257	2605257	2605257	3827800	3	7	10nM;30nM;100nM;300nM;1000nM;3000nM;10000nM	1	0.973637	0.933182	0.933182	0.933182	0.933182	0.933182	0.933182	0.933182	1.37109	4.75958	0.54455	0.969794	80.5608	4.6531	0.795189
SMC2	O95347	33277000	35973000	37026000	41767000	34714000	31565000	31736000	34548000	29136000	33117000	41	0		1	1.08102	1.11266	1.25513	1.04318	0.948553	0.953692	1.03819	0.87556	0.995192	7.00409	-0.233875	0.490117	2.40499	0.762705	0.0158768	not
SMC4	Q9NTJ3	25913000	26969000	31664000	37420000	27502000	25768000	26363000	27934000	22165000	23565000	39	0		1	1.04075	1.22193	1.44406	1.06132	0.994404	1.01737	1.07799	0.855362	0.909389	7.02445	-0.313927	0.356629	1.39539	0.41637	0.0235082
SMEK2;SMEK1	Q5MIZ7;Q6IN85	3730100	4165500	5672100	4401900	2605257	2605257	2991100	2605257	3147600	2605257	3	4	100nM;300nM;3000nM;30000nM	1	1.11673	1.52063	1.1801	0.698442	0.698442	0.801882	0.698442	0.843838	0.698442	7.3388	-0.778274	0.73299	6.8661	1.71473	0.564225
SMN1	Q16637	27213000	33616000	40655000	40756000	31595000	34387000	29669000	39534000	35891000	35218000	9	0		1	1.23529	1.49396	1.49767	1.16103	1.26362	1.09025	1.45276	1.31889	1.29416	8.56716	0.0959159	0.368585	1.53026	0.466845	0
SMPD4	Q9NXE4	85077000	93556000	84004000	87491000	99205000	91848000	88218000	93912000	85783000	85694000	28	0		1	1.09966	0.987388	1.02837	1.16606	1.07959	1.03692	1.10385	1.0083	1.00725	5.1946	-0.0825495	0.154926	0.472187	0.0635669	0	not
SNAP23	O00161	12921000	12886000	10622000	11826000	11395000	10441000	9975300	11664000	10112000	13148000	7	0		1	0.997291	0.822073	0.915254	0.881898	0.808064	0.772022	0.902717	0.782602	1.01757	8.28764	-0.214227	0.380177	1.61474	0.497811	0.00564602	not
SNAP29	O95721	5121400	2605257	2605257	4118000	2605257	3689000	3666600	2605257	2605257	2605257	3	6	3nM;10nM;100nM;3000nM;10000nM;30000nM	1	0.5087	0.5087	0.804077	0.5087	0.720311	0.715937	0.5087	0.5087	0.5087	10.5229	-4.63089e-08	0.563214	3.33532	1.02385	0
SNRNP200	O75643	30661000	28996000	29300000	32720000	19217000	18277000	21909000	21247000	19183000	27872000	15	0		1	0.945696	0.955611	1.06715	0.626757	0.596099	0.714556	0.692965	0.625648	0.909038	7.25699	-0.51959	0.739327	7.19917	1.76451	0.336753
SNRNP70	P08621	4865100	4501700	5336800	2605257	4239700	4408500	2778700	3009900	2605257	3505300	5	2	30nM;10000nM	1	0.925305	1.09696	0.535499	0.871452	0.906148	0.57115	0.618672	0.535499	0.720499	7.77698	-0.564984	0.580589	3.51117	1.06815	0.236419
SNRPD1	P62314	2605257	2605257	2605257	2605257	2605257	2605257	10338000	2605257	8795700	9820600	2	7	DMSO;3nM;10nM;30nM;100nM;300nM;3000nM	1	1	1	1	1	1	3.96813	1	3.37614	3.76953	6.31255	1.56447	0.633626	4.33026	1.25733	0.725577
SNRPD2	P62316	20393000	25718000	27988000	34332000	20979000	27162000	22379000	37678000	27636000	31364000	7	0		1	1.26112	1.37243	1.68352	1.02874	1.33193	1.09739	1.84759	1.35517	1.53798	5.78682	0.284492	0.310502	1.15666	0.324249	0.0121406
SNRPD3	P62318	11156000	7414600	2605257	2605257	16802000	19223000	13040000	6411000	15361000	18181000	3	2	10nM;30nM	1	0.664629	0.23353	0.23353	1.5061	1.72311	1.16888	0.574668	1.37693	1.62971	7.25999	1.58654	0.528102	2.79809	0.878986	0.514189
SOAT1	P35610	284110000	359370000	194470000	183450000	345960000	385630000	315730000	389080000	413490000	343910000	16	0		1	1.2649	0.684488	0.645701	1.2177	1.35733	1.11129	1.36947	1.45539	1.21048	7.09954	0.576986	0.522058	2.73331	0.860461	0.196538
SORL1	Q92673	2605257	2605257	6941900	5340400	3556300	2605257	2605257	4636800	2605257	2605257	4	6	DMSO;3nM;300nM;1000nM;10000nM;30000nM	1	1	2.66457	2.04986	1.36505	1	1	1.77979	1	1	7.08052	-0.657072	0.15968	0.492563	0.0701457	0.0158257
SORT1	Q99523	10513000	11792000	12538000	19672000	12072000	11362000	10463000	13008000	9954400	10247000	9	0		1	1.12166	1.19262	1.87121	1.14829	1.08076	0.995244	1.23733	0.946866	0.974698	7.03246	-0.366416	0.189025	0.594261	0.105274	0.00668259
SPAG5	Q96R06	3689600	2605257	2605257	8321000	2605257	2605257	3625800	2605257	2605257	4066400	3	6	3nM;10nM;100nM;300nM;3000nM;10000nM	1	0.706108	0.706108	2.25526	0.706108	0.706108	0.982708	0.706108	0.706108	1.10212	7.12635	-0.562056	0.135426	0.391615	0.0396071	0.00580706
SPCS2	Q15005	21594000	22459000	44238000	31693000	26156000	28305000	35402000	25359000	22754000	24124000	7	0		1	1.04006	2.04862	1.46768	1.21126	1.31078	1.63944	1.17435	1.05372	1.11716	5.58681	-0.395139	0.150718	0.472793	0.0637598	0.00423212
SPCS3	P61009	28536000	34055000	39664000	48611000	33006000	33459000	32798000	36169000	27159000	25272000	3	0		1	1.1934	1.38996	1.7035	1.15664	1.17252	1.14936	1.26749	0.951745	0.885618	4.72816	-0.604343	0.320239	1.20531	0.34327	0.0812554
SPG11	Q96JI7	7463800	11006000	9970700	13502000	10754000	11465000	9830300	12611000	11077000	9322100	14	0		1	1.47458	1.33587	1.809	1.44082	1.53608	1.31706	1.68962	1.4841	1.24898	9.26717	0.0431642	0.448224	2.14831	0.681471	0
SPG7	Q9UQ90	58168000	64161000	59448000	42619000	2605257	2605257	58149000	75789000	2605257	2605257	3	4	100nM;300nM;10000nM;30000nM	1	1.10303	1.02201	0.732688	0.0447885	0.0447885	0.999673	1.30293	0.0447885	0.0447885	5.16441	-4.25722	0.343816	1.31941	0.387407	0.317272
SPRR1B	P22528	2605257	2605257	96697000	2605257	2605257	2605257	2605257	5850100	35514000	2605257	4	7	DMSO;3nM;30nM;100nM;300nM;1000nM;30000nM	1	1	37.1161	1	1	1	1	2.2455	13.6317	1	7.65154	-2.44327	0.141607	0.419812	0.0475768	0.0321204
SPRR2B;SPRR2E;SPRR2A;SPRR2D;SPRR2G	P35325;P22531;P35326;P22532;Q9BYE4;Q96RM1	2605257	2605257	36459000	2605257	2605257	2605257	2605257	8079000	22505000	2605257	3	7	DMSO;3nM;30nM;100nM;300nM;1000nM;30000nM	1	1	13.9944	1	1	1	1	3.10104	8.6383	1	7.66339	-1.42278	0.0715153	0.202107	0.00325503	0.00105217
SPTAN1	Q13813	15727000	15830000	16258000	17213000	11748000	11300000	11066000	14590000	14141000	15602000	37	0		1	1.00655	1.03376	1.09449	0.746996	0.71851	0.703631	0.927704	0.899154	0.992052	7.27252	-0.326145	0.545202	3.02585	0.942251	0.0662787
SPTBN1	Q01082;P11277;O15020	34530000	34532000	35291000	32526000	20139000	20891000	21281000	25392000	25728000	40659000	52	0		1	1.00006	1.02204	0.941964	0.583232	0.60501	0.616305	0.735361	0.745091	1.1775	7.44535	-0.449859	0.374005	1.53674	0.469238	0.0677482
SPTLC1	O15269	74777000	79487000	95516000	123030000	97269000	83461000	91419000	87960000	82558000	71229000	18	0		1	1.06299	1.27734	1.64529	1.30079	1.11613	1.22256	1.1763	1.10406	0.952552	4.49239	-0.408825	0.191338	0.628159	0.117642	0.0108042
SPTLC2	O15270	53194000	44124000	57979000	69529000	55121000	43497000	50629000	52635000	44653000	45096000	21	0		1	0.829492	1.08995	1.30708	1.03623	0.817705	0.95178	0.989491	0.839437	0.847765	6.91096	-0.269378	0.311158	1.13058	0.314008	0.00930253
SREBF2	Q12772	2605257	3656900	2605257	8456000	2605257	2605257	2605257	2605257	2973800	3077400	2	6	DMSO;10nM;100nM;300nM;1000nM;3000nM	1	1.40366	1	3.24575	1	1	1	1	1.14146	1.18123	7.11438	-0.760655	0.189938	0.589659	0.103616	0.0304861
SRI	P30626	9633600	9276800	6702100	2605257	2605257	2605257	2605257	2605257	2605257	13666000	3	6	30nM;100nM;300nM;1000nM;3000nM;10000nM	1	0.962963	0.6957	0.270434	0.270434	0.270434	0.270434	0.270434	0.270434	1.41858	4.74657	1.73579	0.481517	2.41164	0.764752	0.468871
SRP14	P37108	13657000	15268000	21269000	12616000	7576100	7306800	9410400	10922000	7883300	18540000	5	0		1	1.11796	1.55737	0.923775	0.554741	0.535022	0.689053	0.799736	0.577235	1.35755	7.56113	-0.788268	0.394759	1.64356	0.508259	0.171945
SRP54	P61011	2605257	4509600	2605257	2605257	2605257	2605257	3681300	2605257	2605257	4064500	4	7	DMSO;10nM;30nM;100nM;300nM;3000nM;10000nM	1	1.73096	1	1	1	1	1.41303	1	1	1.56011	4.73335	0.4683	0.231383	0.753699	0.16527	0.0228247
SRP68	Q9UHB9	13608000	12052000	7811100	6094000	7074000	5660900	8703600	2605257	8500000	9149000	4	1	3000nM	1	0.885655	0.574008	0.447825	0.519841	0.415998	0.639594	0.19145	0.624633	0.672325	8.29623	-0.840685	0.64425	4.7233	1.33943	0.483511
SRP72	O76094	7668900	8557500	6368000	10084000	6094200	5910900	5091200	5931100	5645900	6475800	7	0		1	1.11587	0.830367	1.31492	0.794664	0.770762	0.663876	0.773396	0.736207	0.844424	7.0865	-0.49143	0.607487	3.89509	1.16013	0.204357
SRP9	P49458	5577400	5477500	5674200	2605257	2605257	2605257	4577500	2605257	5559100	8915900	2	4	30nM;100nM;300nM;3000nM	1	0.982088	1.01736	0.46711	0.46711	0.46711	0.820723	0.46711	0.996719	1.59858	4.87198	1.21392	0.584464	3.55973	1.08013	0.534714
SRPRB	Q9Y5M8	10521000	9882400	13588000	17356000	11182000	7891000	7481000	9414900	8339800	8213400	6	0		1	0.939302	1.29151	1.64965	1.06283	0.750024	0.711054	0.894867	0.792681	0.780667	6.96487	-0.682064	0.544549	2.99009	0.932506	0.267912
SRRM2	Q9UQ35	2605257	14130000	15104000	22563000	6962600	2605257	2605257	17440000	2605257	8766000	4	4	DMSO;300nM;1000nM;10000nM	1	5.42365	5.79751	8.66057	2.67252	1	1	6.69416	1	3.36474	7.15666	-1.20213	0.197109	0.626375	0.116985	0.0551218
SRSF1	Q07955	8481100	9933900	12988000	9694700	11678000	10119000	7840300	15611000	11372000	13632000	8	0		1	1.1713	1.53141	1.14309	1.37694	1.19312	0.924444	1.84068	1.34086	1.60734	5.75378	0.372188	0.459913	2.15514	0.683691	0.066498
SRSF2	Q01130;Q9BRL6	17210000	19800000	23989000	26445000	13584000	14947000	13334000	17715000	15299000	19545000	5	0		1	1.15049	1.3939	1.53661	0.789309	0.868507	0.774782	1.02934	0.88896	1.13568	7.2421	-0.536563	0.506212	2.56299	0.810577	0.165229
SRSF3	P84103	13754000	17371000	20493000	15282000	18678000	14459000	10281000	22856000	19009000	23317000	7	0		1	1.26298	1.48997	1.11109	1.358	1.05126	0.747492	1.66177	1.38207	1.69529	5.68877	0.424195	0.473761	2.26034	0.717469	0.0943068
SRSF5	Q13243	7035500	2605257	2605257	2605257	6283200	6410900	2605257	5888900	7087700	7268500	3	4	3nM;10nM;30nM;1000nM	1	0.370302	0.370302	0.370302	0.893071	0.911222	0.370302	0.837027	1.00742	1.03312	5.54898	0.787941	0.324016	1.21703	0.347835	0.116249
SRSF6;SRSF4	Q13247;Q08170	19416000	20229000	18386000	23043000	18017000	23309000	19058000	21109000	22383000	22570000	6	0		1	1.04187	0.946951	1.1868	0.927946	1.2005	0.981562	1.0872	1.15281	1.16244	5.40377	0.146173	0.222584	0.720819	0.15258	0	not
SSBP1	Q04837	8354000	9467200	9244600	2605257	2605257	2605257	2605257	2605257	3585900	7618400	2	5	30nM;100nM;300nM;1000nM;3000nM	1	1.13325	1.10661	0.311857	0.311857	0.311857	0.311857	0.311857	0.429243	0.911946	7.77287	-1.44542	0.747862	7.56796	1.81751	0.988059
SSR1	P43307	41587000	36492000	48230000	41269000	34668000	40581000	39008000	41537000	102960000	37929000	3	0		1	0.877486	1.15974	0.992353	0.833626	0.97581	0.937985	0.998798	2.47577	0.91204	5.40757	0.818586	0.392906	1.62347	0.500983	0.176472
SSR3	Q9UNL2	303140000	278390000	406160000	392680000	355460000	305780000	339940000	352640000	336200000	315120000	6	0		1	0.918355	1.33984	1.29538	1.17259	1.00871	1.1214	1.16329	1.10906	1.03952	8.33792	0.286183	0.389842	1.6465	0.509321	0.0218625
SSR4	P51571	135450000	100720000	76336000	51769000	148550000	135360000	159790000	113000000	136300000	129840000	6	0		1	0.743595	0.563573	0.3822	1.09671	0.999336	1.1797	0.834256	1.00628	0.958583	7.22939	0.726075	0.471811	2.2389	0.710646	0.220121
SSRP1	Q08945	15899000	12707000	16840000	2605257	15146000	12822000	2605257	14795000	12867000	17763000	3	2	30nM;1000nM	1	0.799233	1.05919	0.163863	0.952639	0.806466	0.163863	0.930562	0.809296	1.11724	5.60373	0.486842	0.115679	0.341062	0.0266751	0.00227285
ST13;ST13P5;ST13P4	P50502;Q8NFI4;Q8IZP2	26908000	23256000	18961000	2605257	2605257	2605257	2605257	2605257	2605257	32462000	6	6	30nM;100nM;300nM;1000nM;3000nM;10000nM	1	0.864278	0.70466	0.0968209	0.0968209	0.0968209	0.0968209	0.0968209	0.0968209	1.20641	4.74147	2.05534	0.337637	1.35764	0.402025	0.26568
STAG2	Q8N3U4;Q8WVM7;Q9UJ98	10445000	9638000	9717500	7604700	11225000	10854000	10958000	10531000	10543000	8722600	16	0		1	0.922738	0.930349	0.728071	1.07468	1.03916	1.04911	1.00823	1.00938	0.835098	7.20645	0.193119	0.250644	0.836196	0.197535	0.000380198
STARD3	Q14849	13763000	17998000	2605257	25779000	16683000	2605257	17409000	20633000	18384000	15520000	3	2	10nM;300nM	1	1.30771	0.189294	1.87307	1.21216	0.189294	1.26491	1.49916	1.33576	1.12766	6.06217	0.476016	0.112053	0.315584	0.0209221	0.00143027
STARD3NL	O95772	7548700	9983700	11068000	9917900	10411000	9190900	9549900	8429600	9463000	9535900	2	0		1	1.32257	1.46621	1.31386	1.37918	1.21755	1.26511	1.1167	1.25359	1.26325	10.5229	1.17259e-08	0.488387	2.48982	0.788603	0
STAT1	P42224	3916400	6039500	2605257	2605257	3163400	3501500	3623500	2605257	3717400	4346000	4	3	10nM;30nM;3000nM	1	1.5421	0.665217	0.665217	0.807732	0.894061	0.925212	0.665217	0.949188	1.10969	8.25937	-0.707899	0.449046	2.06804	0.655143	0.196638
STAT3	P40763	22979000	31448000	34835000	35881000	27610000	28335000	29541000	34667000	28785000	26595000	16	0		1	1.36855	1.51595	1.56147	1.20153	1.23308	1.28557	1.50864	1.25267	1.15736	10.5229	4.611e-07	0.364964	1.51866	0.462553	0
STIP1	P31948	46839000	24982000	19985000	6979100	2605257	2605257	2605257	2605257	4550100	29069000	12	4	100nM;300nM;1000nM;3000nM	1	0.533359	0.426674	0.149002	0.0556215	0.0556215	0.0556215	0.0556215	0.0971434	0.620615	8.47176	-2.05819	0.708598	6.41584	1.64427	1.07275	down
STK11IP	Q8N1F8	2605257	8139700	2605257	2605257	2605257	2605257	2605257	8670800	2605257	8273600	2	7	DMSO;10nM;30nM;100nM;300nM;1000nM;10000nM	1	3.12434	1	1	1	1	1	3.32819	1	3.17573	5.81031	0.896237	0.289664	1.01958	0.270168	0.102393
STK17B	O94768	2605257	6423100	12085000	6773900	9542800	6113400	6298400	5887000	8338100	5832100	3	1	DMSO	1	2.46544	4.6387	2.60009	3.6629	2.34656	2.41757	2.25966	3.20049	2.23859	8.57339	0.245939	0.391909	1.70191	0.529228	0.0124966
STK26;STK25	Q9P289;O00506;Q9Y6E0	11128000	7498300	6967800	2605257	2605257	2605257	5174400	5530800	2605257	10115000	3	4	30nM;100nM;300nM;10000nM	1	0.673823	0.62615	0.234117	0.234117	0.234117	0.464989	0.497017	0.234117	0.908968	4.72397	1.10514	0.212462	0.76697	0.170424	0.0765023
STK38	Q15208;Q9Y2H1	7153000	9841700	8248900	7876400	6950500	8097400	5299900	7591300	5723200	7079200	6	0		1	1.37588	1.15321	1.10113	0.97169	1.13203	0.740934	1.06127	0.800112	0.989683	7.28165	-0.409088	0.359188	1.40262	0.419107	0.0487608
STMN1	P16949	40351000	27153000	27457000	43940000	2605257	2605257	22376000	2605257	23802000	65521000	8	3	100nM;300nM;3000nM	1	0.67292	0.680454	1.08894	0.0645649	0.0645649	0.554534	0.0645649	0.589874	1.62378	4.76787	1.75825	0.460833	2.17833	0.691201	0.426589
STOM	P27105	6233300	5485200	9467000	8601300	7087700	5690500	5980900	6968100	5088200	6212100	5	0		1	0.879983	1.51878	1.3799	1.13707	0.912919	0.959508	1.11788	0.816293	0.996599	6.95015	-0.372952	0.255055	0.863793	0.208421	0.0171148
STOML2	Q9UJZ1	292090000	383470000	353190000	404110000	347700000	413080000	343740000	466840000	451510000	417710000	24	0		1	1.31285	1.20918	1.38351	1.19039	1.41422	1.17683	1.59827	1.54579	1.43007	5.75529	0.267886	0.536738	2.98587	0.93135	0.0349242
STRAP	Q9Y3F4	13364000	17705000	19323000	18202000	15103000	16875000	15307000	22731000	15018000	17393000	8	0		1	1.32483	1.4459	1.36202	1.13013	1.26272	1.14539	1.70091	1.12377	1.30148	9.02674	3.12894e-06	0.243117	0.838078	0.198276	0
STT3A	P46977	239110000	231450000	274760000	316780000	250760000	222830000	244070000	228000000	207270000	210640000	22	0		1	0.967965	1.14909	1.32483	1.04872	0.931914	1.02074	0.953536	0.86684	0.880933	6.95428	-0.282171	0.416964	1.79285	0.561409	0.0233633
STT3B	Q8TCJ2	30058000	31089000	36911000	38670000	35404000	27441000	32562000	30674000	29489000	29259000	16	0		1	1.0343	1.22799	1.28651	1.17786	0.912935	1.08331	1.02049	0.98107	0.973418	6.80511	-0.233377	0.395522	1.65365	0.511905	0.00933358
STX17	P56962	11635000	14336000	14255000	18637000	13403000	11709000	11461000	14748000	11095000	10030000	6	0		1	1.23214	1.22518	1.6018	1.15196	1.00636	0.985045	1.26755	0.953588	0.862054	7.00989	-0.358818	0.309623	1.13485	0.315684	0.0253018
STX18	Q9P2W9	2605257	6864700	11345000	2605257	5674500	2605257	2605257	5629400	2605257	5815000	2	5	DMSO;30nM;300nM;1000nM;10000nM	1	2.63494	4.35466	1	2.1781	1	1	2.16078	1	2.23203	7.71998	-1.03442	0.206752	0.656729	0.128258	0.0535811
STX7	O15400	11478000	10046000	14194000	15016000	10478000	5122300	7848400	6991700	5818700	10178000	6	0		1	0.87524	1.23663	1.30824	0.912877	0.446271	0.683778	0.609139	0.506944	0.88674	6.97892	-0.851183	0.677555	5.26969	1.44574	0.526874
SUB1	P53999	16158000	21495000	27519000	27422000	18580000	21505000	14941000	22680000	16883000	18230000	5	0		1	1.3303	1.70312	1.69712	1.14989	1.33092	0.924681	1.40364	1.04487	1.12823	7.21821	-0.383607	0.212662	0.697386	0.143616	0.0116403
SUCLA2	Q9P2R7	9133200	8251800	8093700	9165300	2605257	2605257	2605257	6255600	2605257	7097100	4	4	100nM;300nM;1000nM;10000nM	1	0.903495	0.886184	1.00351	0.285251	0.285251	0.285251	0.68493	0.285251	0.777066	7.27458	-1.12945	0.692135	5.7237	1.528	0.710273
SUCLG1	P53597	11038000	14718000	16098000	21423000	13945000	10545000	2605257	15317000	11982000	14767000	2	1	1000nM	1	1.33339	1.45842	1.94084	1.26336	0.955336	0.236026	1.38766	1.08552	1.33783	6.98977	-0.606614	0.226285	0.732944	0.157245	0.0349741
SUMO1	P63165;G2XKQ0	13127000	13047000	17779000	15637000	12884000	12109000	12568000	12427000	14040000	12402000	5	0		1	0.993906	1.35438	1.19121	0.981489	0.92245	0.957416	0.946675	1.06955	0.94477	7.24663	-0.268863	0.357812	1.3991	0.417775	0.0134642
SUN1	O94901	7440400	6621900	10115000	13705000	5530400	8602200	7447200	8056700	7684600	7292700	10	0		1	0.889992	1.35947	1.84197	0.743293	1.15615	1.00091	1.08283	1.03282	0.980149	7.19999	-0.395006	0.200211	0.633725	0.119698	0.0100236
SUN2	Q9UH99	124160000	108300000	110560000	118830000	130100000	114430000	127390000	113260000	123610000	123520000	25	0		1	0.872262	0.890464	0.957072	1.04784	0.921633	1.02601	0.91221	0.99557	0.994845	7.61196	0.122267	0.204055	0.644007	0.123511	0	not
SUPT16H	Q9Y5B9	12129000	14465000	17456000	20618000	10592000	12160000	10778000	14002000	11592000	12837000	10	0		1	1.1926	1.4392	1.69989	0.873279	1.00256	0.888614	1.15442	0.955726	1.05837	7.22003	-0.494165	0.434169	1.92461	0.60697	0.10655
SUPT20H	Q8NEM7	2605257	4305000	4268400	6746500	4432700	5809100	5532200	5731600	5559900	4663600	3	1	DMSO	1	1.65243	1.63838	2.58957	1.70144	2.22976	2.12348	2.20001	2.13411	1.79007	8.51355	0.431672	0.631203	4.48821	1.29093	0.178106
SURF1	Q15526	5282400	6132000	2605257	2605257	6479900	6424000	7128200	7222800	6651700	6568300	3	2	10nM;30nM	1	1.16084	0.493196	0.493196	1.2267	1.21611	1.34942	1.36733	1.25922	1.24343	7.15697	0.80257	0.595057	3.67386	1.10789	0.383158
SURF4	O15260	178020000	127300000	122860000	165670000	151310000	157060000	173760000	143190000	207520000	156400000	3	0		1	0.715088	0.690147	0.930626	0.849961	0.88226	0.97607	0.804348	1.16571	0.878553	6.75385	0.308701	0.143663	0.423179	0.0485603	0.000856702
SYMPK	Q92797	77658000	83923000	94565000	117470000	89641000	80826000	82367000	82126000	79315000	67249000	35	0		1	1.08067	1.21771	1.51266	1.1543	1.04079	1.06064	1.05753	1.02134	0.865964	6.87278	-0.297675	0.29683	1.07537	0.292244	0.0126024
SYNCRIP	O60506	9241000	9906900	6885400	2605257	5307400	6306800	5951000	4584400	4174900	8142700	5	1	30nM	1	1.07206	0.745093	0.281924	0.574332	0.68248	0.643978	0.496093	0.45178	0.881149	8.07141	-0.852514	0.602172	3.91724	1.16525	0.42829
SYNE3	Q6ZMZ3	13052000	16625000	17160000	21101000	14540000	16295000	14325000	15816000	14104000	13558000	27	0		1	1.27375	1.31474	1.61669	1.11401	1.24847	1.09753	1.21177	1.0806	1.03877	7.14773	-0.255934	0.19492	0.633777	0.119717	0.00154489
SYNGR2	O43760	9647500	11149000	2605257	15940000	13476000	10243000	12651000	2605257	10158000	8024100	2	2	10nM;3000nM	1	1.15564	0.270045	1.65224	1.39684	1.06173	1.31132	0.270045	1.05292	0.831728	5.81916	-0.614216	0.186637	0.573661	0.0978967	0.0208575
SYVN1	Q86TM6	22724000	26694000	41091000	37642000	30156000	23903000	27485000	23726000	26931000	28213000	7	0		1	1.17471	1.80826	1.65649	1.32706	1.05188	1.20951	1.04409	1.18513	1.24155	6.99612	-0.385799	0.196978	0.637584	0.121126	0.00949696
TAF6L	Q9Y6J9	2605257	3074700	2915000	6478000	3329100	2605257	4647300	2605257	2651700	2605257	6	4	DMSO;300nM;3000nM;30000nM	1	1.18019	1.11889	2.48651	1.27784	1	1.78382	1	1.01783	1	5.68011	-0.528189	0.152816	0.462218	0.0604166	0.00871888
TAGLN2	P37802;Q9UI15	19903000	11608000	19296000	54291000	2605257	2605257	2605257	2605257	2605257	25006000	7	5	100nM;300nM;1000nM;3000nM;10000nM	1	0.583229	0.969502	2.72778	0.130898	0.130898	0.130898	0.130898	0.130898	1.25639	7.15332	-2.217	0.383663	1.56143	0.478328	0.326126
TAP1	Q03518	130970000	139240000	159220000	217380000	150780000	132000000	146580000	148680000	126380000	135360000	12	0		1	1.06314	1.2157	1.65977	1.15126	1.00786	1.11919	1.13522	0.964954	1.03352	7.01427	-0.284259	0.176387	0.550087	0.0896023	0.00171667
TAP2	Q03519	61105000	66227000	72682000	71719000	68589000	63044000	69346000	66636000	63297000	61810000	15	0		1	1.08382	1.18946	1.1737	1.12248	1.03173	1.13487	1.09052	1.03587	1.01154	4.6803	-0.156904	0.205975	0.697567	0.143685	0	not
TAPBP	O15533	37058000	36599000	47106000	51304000	35334000	28820000	36640000	31911000	30030000	26665000	4	0		1	0.987614	1.27114	1.38442	0.953478	0.7777	0.98872	0.86111	0.810351	0.719548	7.04797	-0.50753	0.59119	3.61641	1.09399	0.203799
TAPT1	Q6NXT6	98337000	107090000	105970000	146150000	112940000	110740000	110600000	116500000	112640000	104910000	22	0		1	1.08901	1.07762	1.48622	1.1485	1.12613	1.1247	1.1847	1.14545	1.06684	7.933	0.15468	0.222824	0.753355	0.165136	0
TARBP1	Q13395	118140000	142010000	131540000	164180000	140060000	160310000	140910000	166380000	156430000	127150000	39	0		1	1.20205	1.11342	1.38971	1.18554	1.35695	1.19274	1.40833	1.32411	1.07627	7.82179	0.176977	0.33648	1.35188	0.399828	0.000827337
TARDBP	Q13148	15048000	14497000	20769000	14897000	13512000	13143000	13969000	13234000	13560000	16070000	8	0		1	0.963384	1.38018	0.989965	0.897927	0.873405	0.928296	0.879452	0.901116	1.06792	7.55932	-0.31723	0.333575	1.25201	0.361423	0.0205068
TARS	P26639	6505200	7558300	5505900	3537500	2605257	2605257	2605257	2605257	2605257	10365000	4	5	100nM;300nM;1000nM;3000nM;10000nM	1	1.16189	0.846384	0.543796	0.400488	0.400488	0.400488	0.400488	0.400488	1.59334	4.74485	1.46239	0.529017	2.87754	0.901379	0.503771
TARS2	Q9BW92	4595400	4957000	5082000	4996400	4972200	5246100	3902900	5122500	3905300	4453400	6	0		1	1.07869	1.10589	1.08726	1.082	1.1416	0.849306	1.1147	0.849828	0.9691	6.2916	-0.202144	0.428228	1.87444	0.589771	0.00510295
TBC1D15	Q8TC07	8091000	9772000	10735000	9659500	8919500	9033700	9168100	11518000	8408800	9398200	11	0		1	1.20776	1.32678	1.19386	1.1024	1.11651	1.13312	1.42356	1.03928	1.16156	5.15877	-0.126194	0.0721747	0.221561	0.00523434	0
TBCD	Q9BTW9	69175000	72637000	83707000	96100000	84446000	76830000	79319000	79716000	70025000	63011000	38	0		1	1.05005	1.21008	1.38923	1.22076	1.11066	1.14664	1.15238	1.01229	0.910893	4.77543	-0.391606	0.377901	1.56636	0.48014	0.0511581
TBL2	Q9Y4P3	2605257	2955100	3596600	4453700	3486600	2760900	2605257	3123000	2776300	2633500	3	2	DMSO;1000nM	1	1.13428	1.38052	1.70951	1.33829	1.05974	1	1.19873	1.06565	1.01084	6.79585	-0.363807	0.282227	1.00818	0.265648	0.0214182
TBRG4	Q969Z0	3853300	2605257	2605257	2605257	2605257	2605257	3365200	3774400	3702400	2605257	2	6	3nM;10nM;30nM;100nM;300nM;30000nM	1	0.676111	0.676111	0.676111	0.676111	0.676111	0.873329	0.979524	0.960839	0.676111	6.24677	0.337334	0.216658	0.713858	0.14991	0.0081655
TCEB1	Q15369	11637000	11726000	11572000	2605257	9661100	7409900	9162000	10764000	8171400	15042000	4	1	30nM	1	1.00765	0.994414	0.223877	0.830205	0.636753	0.787316	0.924981	0.702191	1.2926	4.74919	0.748668	0.305398	1.12595	0.312185	0.0978875
TCEB2	Q15370	6407200	6187900	2605257	2605257	2605257	6416600	5327000	7720400	5347300	6920500	2	3	10nM;30nM;100nM	1	0.965773	0.406614	0.406614	0.406614	1.00147	0.831408	1.20496	0.834577	1.08011	6.72738	0.786154	0.356965	1.40994	0.421875	0.141589
TCF12	Q99081	5602300	5248900	2605257	2605257	5174200	2605257	2605257	5859200	5010200	4738700	3	4	10nM;30nM;300nM;1000nM	1	0.936919	0.465033	0.465033	0.923585	0.465033	0.465033	1.04586	0.894311	0.845849	5.74655	0.541256	0.219605	0.735028	0.158049	0.02894
TCL1A	P56279	12003000	2605257	2605257	2605257	2605257	2605257	6953600	2605257	8084800	13652000	2	6	3nM;10nM;30nM;100nM;300nM;3000nM	1	0.21705	0.21705	0.21705	0.21705	0.21705	0.579322	0.21705	0.673565	1.13738	4.91071	1.89026	0.475319	2.35532	0.747328	0.476903
TCOF1	Q13428	5958500	8049200	8060700	10231000	5918500	6217500	6031100	5972800	6035300	6289400	13	0		1	1.35088	1.35281	1.71704	0.993287	1.04347	1.01218	1.0024	1.01289	1.05553	7.18924	-0.47286	0.481755	2.33235	0.740161	0.120835
TCP1	P17987	14651000	14706000	14034000	6213000	3853300	4643400	2948900	4583100	4791800	21298000	11	0		1	1.00375	0.957887	0.424067	0.263006	0.316934	0.201276	0.312818	0.327063	1.45369	4.74546	1.57008	0.43325	1.97552	0.624239	0.363633
TECR	Q9NZ01	418780000	176420000	136060000	118440000	339440000	374840000	365790000	250170000	348590000	211800000	18	0		1	0.421271	0.324896	0.282822	0.810545	0.895076	0.873466	0.597378	0.832394	0.505755	7.24093	0.869386	0.180574	0.56816	0.0959467	0.0329142
TELO2	Q9Y4R8	54342000	57541000	65974000	63421000	65692000	63821000	66758000	62347000	57790000	50877000	29	0		1	1.05887	1.21405	1.16707	1.20886	1.17443	1.22848	1.14731	1.06345	0.936237	4.90908	-0.314308	0.466657	2.28156	0.724192	0.0446752	not
TEX10	Q9NXF1	5773900	6620800	8265000	11757000	6136100	5247100	6247600	7446300	6686100	5837700	7	0		1	1.14668	1.43144	2.03623	1.06273	0.908762	1.08204	1.28965	1.15799	1.01105	7.12973	-0.447027	0.227415	0.750386	0.163986	0.0203777
TFB2M	Q9H5Q4	15800000	14719000	18407000	16623000	17051000	15961000	16416000	17130000	14957000	13887000	10	0		1	0.931582	1.165	1.05209	1.07918	1.01019	1.03899	1.08418	0.946646	0.878924	5.05433	-0.246733	0.468907	2.23035	0.707917	0.0183181	not
TFRC	P02786;Q9UP52	73466000	74282000	77822000	71058000	59840000	57592000	60408000	58058000	57441000	71011000	24	0		1	1.01111	1.05929	0.967223	0.814526	0.783927	0.822258	0.79027	0.781872	0.966583	7.39979	-0.321675	0.750084	7.60857	1.82321	0.12506
TGM1	P22735	2605257	2605257	31802000	2605257	2605257	2605257	2605257	5752000	6179700	2605257	13	7	DMSO;3nM;30nM;100nM;300nM;1000nM;30000nM	1	1	12.2069	1	1	1	1	2.20784	2.37201	1	7.64472	-2.08912	0.181845	0.562179	0.0938362	0.0607588
TGM3	Q08188	2605257	2605257	36831000	2605257	2605257	2605257	2605257	15333000	3423000	2605257	11	7	DMSO;3nM;30nM;100nM;300nM;1000nM;30000nM	1	1	14.1372	1	1	1	1	5.88541	1.31388	1	7.65199	-1.91385	0.137724	0.40669	0.0438068	0.0263377
THADA	Q6YHU6	100840000	129260000	143910000	164550000	121840000	137330000	120040000	144530000	123110000	113470000	51	0		1	1.28183	1.42711	1.63179	1.20825	1.36186	1.1904	1.43326	1.22084	1.12525	5.02813	-0.242476	0.105743	0.352551	0.0294459	1.08471e-06
THEM6	Q8WUY1	43403000	51600000	33924000	43019000	47501000	50994000	45503000	54369000	43718000	38205000	10	0		1	1.18886	0.781605	0.991153	1.09442	1.1749	1.04838	1.25266	1.00726	0.880239	4.88733	-0.268981	0.170972	0.517433	0.0784086	0.000928164
TIMELESS	Q9UNS1	8830600	10369000	9523100	11206000	9178800	11299000	9608000	9401800	9371400	7944800	8	0		1	1.17421	1.07842	1.269	1.03943	1.27953	1.08803	1.06468	1.06124	0.89969	3.80199	-0.343284	0.378075	1.54759	0.473238	0.0357531
TIMM10	P62072	26020000	27049000	36247000	29519000	36256000	29783000	33442000	28225000	24947000	22663000	5	0		1	1.03955	1.39304	1.13447	1.39339	1.14462	1.28524	1.08474	0.958762	0.870984	5.35405	-0.458282	0.430917	1.93306	0.609849	0.0929754
TIMM10B	Q9Y5J6	8468400	10557000	12287000	12085000	10647000	9651900	11631000	9311900	9780800	11532000	4	0		1	1.24663	1.45092	1.42707	1.25726	1.13975	1.37346	1.09961	1.15498	1.36177	8.60901	0.0387678	0.346036	1.37426	0.408352	0
TIMM17A	Q99595	11606000	2605257	7242000	9344400	8090500	8055300	15270000	21775000	12802000	5988100	4	1	3nM	1	0.224475	0.623988	0.805135	0.697096	0.694063	1.3157	1.87618	1.10305	0.515949	6.30428	0.937885	0.339992	1.29002	0.376109	0.150583
TIMM17B	O60830	38696000	35417000	36375000	51578000	2605257	35592000	49353000	36739000	37476000	31302000	4	1	100nM	1	0.915263	0.94002	1.3329	0.0673263	0.919785	1.2754	0.949426	0.968472	0.808921	7.3623	-0.305983	0.102466	0.285843	0.0149533	1.21404e-05
TIMM21	Q9BVV7	11162000	14141000	16524000	19440000	14173000	12577000	12969000	13676000	12360000	12361000	11	0		1	1.26689	1.48038	1.74162	1.26975	1.12677	1.16189	1.22523	1.10733	1.10742	7.01693	-0.329988	0.218091	0.72977	0.156022	0.00797275
TIMM23;TIMM23B	O14925;Q5SRD1	108210000	127630000	160460000	194070000	108870000	115580000	127070000	117470000	110280000	96838000	6	0		1	1.17947	1.48286	1.79346	1.0061	1.06811	1.17429	1.08557	1.01913	0.894908	7.1744	-0.453352	0.349688	1.3623	0.403803	0.0584775
TIMM44	O43615	10495000	9595300	10348000	7064000	8137300	7401900	6673900	7715000	6270800	10452000	9	0		1	0.914273	0.985993	0.673082	0.77535	0.705279	0.635912	0.735112	0.597504	0.995903	7.77123	-0.401272	0.518393	2.78704	0.875844	0.103021
TIMM50	Q3ZCQ8	76537000	80455000	94909000	86802000	85491000	75684000	79819000	84676000	79575000	70617000	14	0		1	1.05119	1.24004	1.13412	1.11699	0.988855	1.04288	1.10634	1.03969	0.922652	3.13647	-0.232546	0.295475	1.07738	0.293039	0.00404089	not
TIMM8B	Q9Y5J9	4425900	7371100	8448500	2605257	3437100	2605257	2870000	3884100	2605257	8806200	3	3	30nM;300nM;10000nM	1	1.66545	1.90888	0.588639	0.776588	0.588639	0.648456	0.877584	0.588639	1.9897	7.76176	-0.972451	0.294133	1.04855	0.28164	0.115532
TIMM9	Q9Y5J7	28123000	20663000	35495000	36834000	32625000	23735000	26803000	29014000	21920000	29750000	8	0		1	0.734737	1.26213	1.30975	1.16008	0.843971	0.953063	1.03168	0.779433	1.05785	6.78397	-0.26674	0.177418	0.541748	0.0867095	0.00107929
TIMMDC1	Q9NPL8	12006000	11611000	13507000	15948000	13074000	11578000	12358000	11535000	12212000	11069000	8	0		1	0.9671	1.12502	1.32834	1.08896	0.964351	1.02932	0.96077	1.01716	0.921956	6.88946	-0.204125	0.278786	0.978091	0.253715	0.00124315
TK1	P04183	2605257	5359600	2605257	2605257	2605257	4473000	5251300	2605257	5441200	7396500	4	5	DMSO;10nM;30nM;100nM;3000nM	1	2.05723	1	1	1	1.71691	2.01566	1	2.08855	2.83907	4.98186	1.02048	0.567652	3.28381	1.0106	0.438745
TKT	P29401	51508000	52201000	35078000	23939000	2605257	2605257	2605257	4469200	4026600	73520000	17	3	100nM;300nM;1000nM	1	1.01345	0.68102	0.464763	0.0505797	0.0505797	0.0505797	0.0867671	0.0781743	1.42735	4.73991	2.12032	0.399806	1.73938	0.54256	0.363637
TLN1	Q9Y490	7681300	6977600	4701700	2605257	2605257	2605257	2605257	2605257	2605257	9243900	15	6	30nM;100nM;300nM;1000nM;3000nM;10000nM	1	0.908388	0.612097	0.339169	0.339169	0.339169	0.339169	0.339169	0.339169	1.20343	4.74603	1.38764	0.408979	1.83016	0.574439	0.311552
TM7SF2	O76062	79702000	148050000	233400000	234290000	141140000	129650000	135060000	132650000	150720000	187650000	6	0		1	1.85754	2.92841	2.93957	1.77085	1.62668	1.69456	1.66432	1.89104	2.3544	7.17902	-0.412133	0.0177375	0.0799652	0	0
TM9SF1	O15321	19871000	20141000	22612000	27806000	20299000	19600000	18303000	21437000	18423000	2605257	4	1	30000nM	1	1.01359	1.13794	1.39933	1.02154	0.986362	0.921091	1.07881	0.92713	0.131108	4.76892	-2.96558	0.836664	12.8277	2.40376	1.75371	down
TM9SF2	Q99805	46690000	40289000	37043000	26248000	45331000	38069000	53836000	44457000	39116000	38310000	9	0		1	0.862904	0.793382	0.562176	0.970893	0.815357	1.15305	0.952174	0.837781	0.820518	7.16756	0.267977	0.133941	0.394648	0.0404401	0.000156229
TM9SF3	Q9HD45	118420000	125120000	139020000	151750000	133360000	129420000	135740000	129240000	123780000	103270000	14	0		1	1.05658	1.17396	1.28146	1.12616	1.09289	1.14626	1.09137	1.04526	0.872066	3.97773	-0.387173	0.521071	2.78087	0.874086	0.0948134
TM9SF4	Q92544	80246000	71863000	86953000	107960000	98182000	75461000	92124000	82512000	74523000	60493000	15	0		1	0.895534	1.08358	1.34536	1.22351	0.940371	1.14802	1.02824	0.928682	0.753844	4.69115	-0.554255	0.40822	1.74149	0.543309	0.11527
TMC6	Q7Z403	2605257	3052700	2605257	5122700	4301400	4066900	3086600	3691700	3063800	3729100	3	2	DMSO;10nM	1	1.17175	1	1.96629	1.65105	1.56104	1.18476	1.41702	1.17601	1.43138	7.85393	0.464736	0.440797	2.01251	0.636666	0.0999501
TMCC3	Q9ULS5	12962000	13959000	13498000	10330000	13143000	12187000	13212000	12884000	12732000	12425000	18	0		1	1.07692	1.04135	0.796945	1.01396	0.94021	1.01929	0.993982	0.982256	0.958571	7.93087	-0.135383	0.258432	0.875683	0.21312	0	not
TMCO1	Q9UM00	43679000	37968000	61285000	73052000	49481000	42451000	45069000	41522000	39857000	33674000	4	0		1	0.869251	1.40308	1.67247	1.13283	0.971886	1.03182	0.950617	0.912498	0.770943	6.93064	-0.472012	0.302814	1.0974	0.30094	0.0459187
TMCO4	Q5TGY1	7663500	9255100	12260000	13284000	9588100	7083200	8300300	8404300	8487300	8842200	3	0		1	1.20769	1.59979	1.73341	1.25114	0.924277	1.0831	1.09667	1.1075	1.15381	7.00852	-0.444473	0.323557	1.21433	0.346783	0.0474733
TMED10	P49755	26344000	20644000	18579000	17819000	21890000	17029000	22623000	19772000	17317000	21488000	8	0		1	0.783632	0.705246	0.676397	0.830929	0.646409	0.858753	0.750531	0.657341	0.81567	8.62096	-0.0788438	0.546293	3.17288	0.981621	0
TMED2	Q15363	5003800	2605257	2605257	2605257	2605257	2605257	7836200	2605257	2605257	4472400	2	7	3nM;10nM;30nM;100nM;300nM;3000nM;10000nM	1	0.520656	0.520656	0.520656	0.520656	0.520656	1.56605	0.520656	0.520656	0.893801	6.40819	0.642082	0.148495	0.448101	0.0560375	0.0116638
TMED3	Q9Y3Q3	3991000	2605257	2605257	2605257	3509700	2605257	4529300	2605257	2605257	3762700	2	6	3nM;10nM;30nM;300nM;3000nM;10000nM	1	0.652783	0.652783	0.652783	0.879404	0.652783	1.13488	0.652783	0.652783	0.942796	7.28038	0.235368	0.0184721	0.0686297	0	0
TMED9	Q9BVK6	39672000	34279000	31743000	43471000	40298000	27791000	33916000	39294000	25963000	40673000	6	0		1	0.86406	0.800136	1.09576	1.01578	0.700519	0.85491	0.990472	0.654441	1.02523	6.81535	-0.169775	0.149857	0.452776	0.0574768	0
TMEM106B	Q9NUM4	10322000	10115000	12645000	13616000	10287000	9197900	9576000	10132000	9309300	8919300	3	0		1	0.979946	1.22505	1.31912	0.996609	0.891097	0.927727	0.981593	0.901889	0.864106	7.0379	-0.336283	0.518202	2.6928	0.848754	0.0645061
TMEM109	Q9BVC6	680430000	845850000	585470000	834320000	834800000	861170000	684190000	882480000	818280000	743570000	6	0		1	1.24311	0.860441	1.22617	1.22687	1.26563	1.00553	1.29694	1.20259	1.09279	7.67859	0.19252	0.260854	0.898719	0.222237	0.000506078
TMEM11	P17152	27118000	20903000	31934000	39434000	32974000	18401000	26471000	23382000	19040000	19268000	4	0		1	0.770816	1.17759	1.45416	1.21595	0.678553	0.976141	0.862232	0.702117	0.710524	6.77431	-0.544123	0.456778	2.10375	0.666911	0.1384
TMEM120A	Q9BXJ8	20417000	19987000	2605257	2605257	26201000	23007000	21807000	24807000	21341000	19021000	4	2	10nM;30nM	1	0.978939	0.127602	0.127602	1.28329	1.12686	1.06808	1.21502	1.04526	0.931626	7.23982	1.27055	0.446341	2.01862	0.638713	0.327475
TMEM120B	A0PK00	25224000	26020000	18905000	28136000	29306000	24984000	26788000	30438000	25023000	26802000	6	0		1	1.03156	0.749485	1.11545	1.16183	0.990485	1.062	1.20671	0.992031	1.06256	7.69468	0.256062	0.361957	1.41983	0.425608	0.0112261
TMEM126A	Q9H061	54923000	58435000	50422000	46942000	63168000	55314000	59904000	59293000	55439000	54620000	11	0		1	1.06394	0.918049	0.854687	1.15012	1.00712	1.09069	1.07957	1.00939	0.994483	7.2618	0.149954	0.327252	1.21644	0.347608	1.26953e-05	not
TMEM126B	Q8IUX1	14795000	16456000	2605257	2605257	17807000	16111000	15173000	17197000	16475000	14517000	2	2	10nM;30nM	1	1.11227	0.17609	0.17609	1.20358	1.08895	1.02555	1.16235	1.11355	0.98121	7.22265	1.05525	0.380136	1.53768	0.469584	0.209315
TMEM135	Q86UB9	22894000	24464000	33102000	50748000	26062000	28337000	21646000	23737000	18949000	19253000	7	0		1	1.06858	1.44588	2.21665	1.13838	1.23775	0.945488	1.03682	0.827684	0.840963	6.54623	-0.714516	0.299954	1.08183	0.294798	0.0870449
TMEM147	Q9BVK8	2605257	18976000	18908000	14192000	18021000	18638000	17377000	18347000	18211000	16117000	3	1	DMSO	1	7.28373	7.25763	5.44745	6.91717	7.154	6.66998	7.0423	6.9901	6.18634	10.5229	3.42448e-09	0.912003	27.0599	3.29178	0
TMEM161A	Q9NX61	32857000	24330000	2605257	2605257	34707000	37460000	35115000	23859000	42964000	29242000	4	2	10nM;30nM	1	0.740481	0.0792908	0.0792908	1.0563	1.14009	1.06872	0.726147	1.30761	0.889978	7.22463	1.50287	0.432797	1.91328	0.603104	0.3429
TMEM161B	Q8NDZ6	2605257	6402800	2605257	2605257	7886400	8863500	8857700	8307800	9201700	8088100	2	3	DMSO;10nM;30nM	1	2.45765	1	1	3.02711	3.40216	3.39993	3.18886	3.53197	3.10453	7.16555	1.23497	0.834205	12.7273	2.39473	1.15049	up
TMEM165	Q9HC07	89368000	113470000	104040000	96173000	118180000	113850000	108620000	117450000	103980000	106680000	5	0		1	1.26969	1.16418	1.07615	1.3224	1.27395	1.21542	1.31423	1.1635	1.19372	10.5229	0.0420303	0.455446	2.17838	0.691218	0
TMEM175	Q9BSA9	4474200	3649600	3577300	2605257	4119000	3641400	4245600	2605257	2605257	3415100	2	3	30nM;3000nM;10000nM	1	0.815699	0.79954	0.582284	0.920612	0.813866	0.948907	0.582284	0.582284	0.763287	5.72755	-0.360539	0.362994	1.47414	0.445991	0.0382329
TMEM177	Q53S58	17150000	12250000	10834000	10807000	16300000	12281000	13731000	12244000	12740000	12309000	4	0		1	0.714286	0.63172	0.630146	0.950437	0.716093	0.800641	0.713936	0.742857	0.717726	10.5229	-1.09731e-06	0.460114	2.21658	0.70351	0
TMEM181	Q9P2C4	27646000	2605257	2605257	2605257	26051000	27765000	2605257	2605257	25867000	23318000	2	5	3nM;10nM;30nM;1000nM;3000nM	1	0.0942363	0.0942363	0.0942363	0.942306	1.0043	0.0942363	0.0942363	0.935651	0.843449	5.21461	1.19697	0.180303	0.56886	0.0961942	0.0446735
TMEM184C	Q9NVA4	2605257	2605257	2605257	2605257	22434000	31452000	2605257	23376000	19650000	2605257	2	6	DMSO;3nM;10nM;30nM;1000nM;30000nM	1	1	1	1	8.61105	12.0725	1	8.97263	7.54244	1	7.29404	2.73954	0.415377	1.80919	0.567131	0.416134
TMEM186	Q96B77	10118000	10122000	2605257	2605257	2605257	8749100	13382000	9457000	9752100	2605257	2	4	10nM;30nM;100nM;30000nM	1	1.0004	0.257487	0.257487	0.257487	0.864706	1.32259	0.934671	0.963837	0.257487	6.68507	0.911477	0.141268	0.417763	0.0469814	0.0156993
TMEM192	Q8IY95	18273000	19992000	26332000	33574000	20167000	19242000	19907000	24509000	19438000	19748000	4	0		1	1.09407	1.44103	1.83736	1.10365	1.05303	1.08942	1.34127	1.06376	1.08072	7.12849	-0.332015	0.159154	0.492964	0.0702769	0.00249002
TMEM194A	O14524	15173000	17577000	24536000	23070000	18061000	16287000	16446000	17900000	18668000	14946000	7	0		1	1.15844	1.61708	1.52046	1.19034	1.07342	1.0839	1.17973	1.23034	0.985039	7.07619	-0.318083	0.207997	0.688477	0.140229	0.00598168
TMEM201	Q5SNT2	26436000	22760000	28407000	37916000	23292000	31965000	24519000	24419000	30303000	23852000	7	0		1	0.860947	1.07456	1.43426	0.881071	1.20915	0.927485	0.923703	1.14628	0.902255	8.24025	0.231704	0.0886257	0.249524	0.00888766	0
TMEM209	Q96SK2	25446000	25666000	29360000	37257000	28103000	25704000	25401000	29899000	24133000	27419000	12	0		1	1.00865	1.15382	1.46416	1.10442	1.01014	0.998232	1.175	0.948401	1.07754	7.01468	-0.193967	0.120317	0.35301	0.0295588	0
TMEM214	Q6NUQ4	3889000	3926600	5636000	7381000	3314200	3630800	3411200	4232800	2605257	3511400	3	1	10000nM	1	1.00967	1.44922	1.89792	0.852199	0.933608	0.877141	1.0884	0.669904	0.902906	7.16374	-0.662518	0.418189	1.80014	0.563964	0.155165
TMEM245	Q9H330	15025000	16298000	23427000	27074000	20848000	16288000	17252000	17468000	16160000	13214000	5	0		1	1.08473	1.5592	1.80193	1.38755	1.08406	1.14822	1.1626	1.07554	0.879468	6.79845	-0.429154	0.268944	0.949532	0.242384	0.0293092
TMEM263	Q8WUH6	27363000	23326000	24565000	34227000	20443000	23780000	23968000	27424000	17156000	23872000	3	0		1	0.852465	0.897745	1.25085	0.747104	0.869057	0.875927	1.00223	0.626978	0.872419	7.17861	-0.257495	0.272997	0.943932	0.240162	0.00514983
TMEM30A	Q9NV96;Q3MIR4	5161000	2605257	2605257	2605257	2605257	5311200	2605257	2605257	2605257	5647900	3	7	3nM;10nM;30nM;100nM;1000nM;3000nM;10000nM	1	0.504797	0.504797	0.504797	0.504797	1.0291	0.504797	0.504797	0.504797	1.09434	4.74524	0.889259	0.32403	1.25205	0.361437	0.137362
TMEM33	P57088	271030000	300410000	264090000	309720000	298470000	327110000	277710000	306490000	278800000	225570000	8	0		1	1.1084	0.974394	1.14275	1.10124	1.20691	1.02465	1.13083	1.02867	0.832269	4.7969	-0.391173	0.56283	3.24768	1.00123	0.111741
TMEM38B	Q9NVV0	37427000	38638000	36724000	49023000	39795000	33652000	64285000	44547000	33228000	37808000	2	0		1	1.03236	0.981217	1.30983	1.06327	0.899137	1.71761	1.19024	0.887808	1.01018	5.27621	-0.296286	0.111439	0.320043	0.0218883	5.62709e-05
TMEM39B	Q9GZU3	13477000	14301000	17838000	23034000	13548000	17445000	14204000	16684000	14897000	12895000	4	0		1	1.06114	1.32359	1.70913	1.00527	1.29443	1.05394	1.23796	1.10536	0.956815	7.16594	-0.248491	0.112468	0.338862	0.0261567	7.1388e-07
TMEM41A	Q96HV5	11014000	10881000	13916000	13426000	14299000	10103000	13169000	10521000	13714000	12400000	6	0		1	0.987924	1.26348	1.21899	1.29826	0.917287	1.19566	0.955239	1.24514	1.12584	8.33447	0.212997	0.218493	0.721241	0.152742	0.000585913
TMEM41B	Q5BJD5	19501000	18285000	23711000	28322000	21541000	17880000	18789000	18413000	20294000	15183000	3	0		1	0.937644	1.21589	1.45234	1.10461	0.916876	0.963489	0.944208	1.04066	0.778575	6.90818	-0.345153	0.346233	1.33423	0.393085	0.0293136
TMEM43	Q9BTV4	19621000	22278000	26830000	40108000	29280000	22528000	21130000	27605000	24769000	24950000	10	0		1	1.13542	1.36741	2.04414	1.49228	1.14816	1.07691	1.40691	1.26237	1.2716	6.79042	-0.265113	0.05934	0.184073	0.00184783	0
TMEM55B	Q86T03;Q8N4L2	24356000	29294000	35728000	51305000	34903000	28659000	31926000	34384000	26269000	30695000	6	0		1	1.20274	1.46691	2.10646	1.43303	1.17667	1.31081	1.41173	1.07854	1.26026	6.97821	-0.301305	0.0633601	0.196741	0.00279296	0
TMEM57	Q8N5G2	11150000	15962000	15641000	20846000	13544000	12956000	11696000	16040000	13317000	11903000	11	0		1	1.43157	1.40278	1.8696	1.21471	1.16197	1.04897	1.43857	1.19435	1.06753	7.09267	-0.338837	0.187008	0.599781	0.107269	0.00519262
TMPO	P42166	82486000	82783000	86478000	88175000	74664000	84061000	76706000	82381000	77572000	88712000	31	0		1	1.0036	1.0484	1.06897	0.905172	1.01909	0.929928	0.998727	0.940426	1.07548	7.31784	-0.0844809	0.206643	0.653728	0.127136	0	not
TMPO	P42167	62625000	54856000	74078000	76477000	53382000	52437000	52504000	52721000	50388000	56519000	20	0		1	0.875944	1.18288	1.22119	0.852407	0.837317	0.838387	0.841852	0.804599	0.902499	7.20183	-0.366041	0.58446	3.51901	1.07009	0.102395
TMPPE	Q6ZT21	10683000	14189000	13903000	10674000	14842000	11449000	16100000	12359000	10899000	10235000	4	0		1	1.32818	1.30141	0.999158	1.38931	1.0717	1.50707	1.15688	1.02022	0.958064	5.334	-0.344119	0.253027	0.866026	0.209303	0.0135161
TMX1	Q9H3N1	33377000	37181000	43524000	48040000	27907000	29858000	24968000	34305000	26261000	37792000	6	0		1	1.11397	1.30401	1.43931	0.836115	0.894568	0.74806	1.0278	0.786799	1.13228	7.23114	-0.480655	0.490719	2.4091	0.763971	0.12868
TMX2	Q9Y320	7681400	5743200	10728000	7741100	12006000	4922100	10223000	2605257	6210200	6265800	5	1	3000nM	1	0.747676	1.39662	1.00777	1.563	0.640782	1.33088	0.339164	0.808472	0.815711	5.78057	-0.744205	0.322143	1.18861	0.336751	0.105206
TNPO1	Q92973	1758400000	1909900000	1775500000	1534100000	2042400000	2143600000	2015200000	2008200000	2234700000	1829900000	36	0		1	1.08616	1.00972	0.872441	1.16151	1.21906	1.14604	1.14206	1.27087	1.04066	7.17973	0.235035	0.565209	3.28089	1.00984	0.0228376
TNPO2	O14787	327030000	352300000	413190000	500560000	333100000	383320000	351390000	379830000	392090000	307670000	27	0		1	1.07727	1.26346	1.53062	1.01856	1.17212	1.07449	1.16145	1.19894	0.940801	7.17002	-0.193785	0.113008	0.345563	0.0277481	0
TNPO3	Q9Y5L0	171030000	211270000	189320000	179270000	214740000	245520000	211240000	240870000	233880000	204250000	33	0		1	1.23528	1.10694	1.04818	1.25557	1.43554	1.2351	1.40835	1.36748	1.19423	7.05264	0.25269	0.598657	3.82589	1.144	0.0354004
TOMM22	Q9NS69	33142000	23415000	2605257	22808000	23722000	14021000	22136000	2605257	14393000	26469000	3	2	10nM;3000nM	1	0.706505	0.0786089	0.68819	0.715769	0.423058	0.667914	0.0786089	0.434283	0.798654	8.53499	-0.54587	0.315259	1.22141	0.349539	0.07053
TOMM40	O96008	64455000	43173000	45163000	61087000	52627000	38492000	55960000	36537000	39889000	50244000	8	0		1	0.669816	0.70069	0.947746	0.816492	0.597192	0.868203	0.566861	0.618866	0.779521	6.82429	-0.231626	0.231938	0.800402	0.183475	0.0017605
TONSL	Q96HA7	14910000	16029000	19260000	24701000	17928000	17361000	16785000	18575000	17473000	15527000	17	0		1	1.07505	1.29175	1.65667	1.20241	1.16439	1.12575	1.24581	1.1719	1.04138	7.0349	-0.185239	0.0379187	0.131643	3.06583e-05	0
TOR1AIP1	Q5JTV8	5832800	5078300	6337600	4301900	4038900	4288600	4362500	4575500	4665100	4875300	5	0		1	0.870645	1.08655	0.737536	0.692446	0.735256	0.747926	0.784443	0.799805	0.835842	7.72813	-0.369037	0.736399	7.10634	1.75083	0.170448
TOR1AIP2	Q8NFQ8	2605257	2605257	2605257	7097700	4487600	2605257	4052700	2605257	4625800	5553400	3	5	DMSO;3nM;10nM;300nM;3000nM	1	1	1	2.72438	1.72252	1	1.55559	1	1.77556	2.13161	7.9022	0.771966	0.312896	1.151	0.322026	0.104812
TP53I11	O14683	15859000	16648000	15305000	19302000	19997000	14950000	16689000	14940000	14404000	15804000	4	0		1	1.04975	0.965067	1.2171	1.26092	0.942682	1.05234	0.942052	0.908254	0.996532	6.68138	-0.198664	0.32978	1.23256	0.353873	0.00191038
TPD52L2	O43399	5560900	4582300	2605257	2605257	2605257	2605257	2605257	2605257	2605257	6322300	3	7	10nM;30nM;100nM;300nM;1000nM;3000nM;10000nM	1	0.824021	0.468496	0.468496	0.468496	0.468496	0.468496	0.468496	0.468496	1.13692	4.7521	1.10793	0.452944	2.19539	0.696702	0.323795
TPI1	P60174	13159000	13889000	49126000	20587000	14359000	15131000	11268000	21818000	18179000	14174000	10	0		1	1.05548	3.73326	1.56448	1.09119	1.14986	0.856296	1.65803	1.38149	1.07713	7.54958	-0.876503	0.125528	0.369381	0.033689	0.0101985
TPP2	P29144	16938000	12084000	7134100	4768300	3735100	2605257	2775500	3646700	2605257	12856000	9	2	300nM;10000nM	1	0.713425	0.421189	0.281515	0.220516	0.153811	0.163862	0.215297	0.153811	0.759003	8.3755	-1.45992	0.662683	5.18654	1.4301	0.790622
TRABD	Q9H4I3	12322000	19712000	18783000	25750000	16698000	15089000	14034000	15445000	14845000	14510000	4	0		1	1.59974	1.52435	2.08976	1.35514	1.22456	1.13894	1.25345	1.20476	1.17757	7.02928	-0.454475	0.270621	0.952341	0.243498	0.033469
TRAF3IP2	O43734	6745600	6035500	7003100	8415200	2605257	6406600	5063000	6340300	6642400	5563500	4	1	100nM	1	0.894731	1.03817	1.24751	0.386216	0.949745	0.750563	0.939916	0.984701	0.82476	7.33492	-0.365516	0.298226	1.06499	0.288142	0.0239113
TRAM1	Q15629	88126000	90211000	76398000	73212000	100150000	88058000	100510000	102580000	95729000	85831000	4	0		1	1.02366	0.866918	0.830765	1.13644	0.999228	1.14053	1.16402	1.08627	0.973958	7.2447	0.245677	0.478331	2.29492	0.72841	0.0186294
TRAP1	Q12931	15764000	9477100	9588000	4131200	2605257	3516300	2953000	2638200	2605257	19982000	8	2	100nM;10000nM	1	0.601186	0.608221	0.262065	0.165266	0.223059	0.187326	0.167356	0.165266	1.26757	4.74561	1.9725	0.488189	2.49699	0.79077	0.513998
TRIM28	Q13263	43836000	39669000	37817000	62004000	20034000	21307000	23172000	24862000	21056000	55077000	13	0		1	0.904941	0.862693	1.41445	0.457022	0.486062	0.528607	0.567159	0.480336	1.25643	7.218	-0.760562	0.380492	1.55994	0.477783	0.155033
TRIM32	Q13049	4926200	2605257	4845200	2605257	4144600	7865600	4139300	4091200	2605257	6671100	2	3	3nM;30nM;10000nM	1	0.528857	0.983557	0.528857	0.841338	1.59669	0.840262	0.830498	0.528857	1.35421	4.69033	0.664159	0.199018	0.623194	0.115814	0.0285766
TRIM4	Q9C037	9789100	7276400	11141000	7572000	14554000	2605257	10857000	6342900	4440500	5454900	5	1	300nM	1	0.743317	1.1381	0.773513	1.48676	0.266139	1.10909	0.647955	0.453617	0.557242	6.74219	-0.723911	0.364114	1.43326	0.430668	0.131421
TRIP13	Q15645	12777000	12061000	5269500	11468000	10909000	9020100	13571000	11955000	11100000	9945400	12	0		1	0.943962	0.412421	0.89755	0.8538	0.705964	1.06214	0.935666	0.868749	0.778383	6.31352	0.233777	0.0779372	0.224144	0.00553253	0
TROVE2	P10155	6164100	7535200	11841000	7029400	5595800	2605257	7087500	2605257	5913400	6244600	3	2	300nM;3000nM	1	1.22243	1.92096	1.14038	0.907805	0.42265	1.1498	0.42265	0.959329	1.01306	7.50419	-0.872506	0.388775	1.59032	0.488912	0.183757
TRPM2	O94759	19836000	26535000	32606000	33080000	25929000	27118000	24561000	26306000	24152000	21963000	18	0		1	1.33772	1.64378	1.66767	1.30717	1.36711	1.2382	1.32617	1.21758	1.10723	6.48062	-0.287829	0.103295	0.341425	0.0267612	8.61967e-05
TRRAP	Q9Y4A5	51250000	65531000	70652000	81363000	62836000	65346000	59178000	68258000	64513000	57572000	73	0		1	1.27865	1.37858	1.58757	1.22607	1.27504	1.15469	1.33186	1.25879	1.12336	7.11919	-0.155838	0.00883905	0.0744914	0	0
TSC2	P49815	11792000	14262000	15897000	15282000	13125000	11458000	12187000	13345000	9839100	13840000	17	0		1	1.20946	1.34812	1.29596	1.11304	0.971676	1.0335	1.1317	0.834388	1.17368	7.05615	-0.289823	0.312724	1.14214	0.31855	0.0127437
TSPAN14	Q8NG11	15225000	2605257	17567000	22554000	13546000	2605257	13320000	2605257	12264000	13096000	3	3	3nM;300nM;3000nM	1	0.171117	1.15383	1.48138	0.889721	0.171117	0.874877	0.171117	0.805517	0.860164	6.94625	-0.760616	0.181228	0.554704	0.0912137	0.0264557
TSPO	P30536	22447000	18904000	2605257	2605257	26448000	29664000	22813000	19946000	25688000	16101000	2	2	10nM;30nM	1	0.842162	0.116063	0.116063	1.17824	1.32151	1.01631	0.888582	1.14438	0.71729	7.23762	1.33637	0.397205	1.65016	0.510642	0.270306
TSR1	Q2NL82	10840000	12349000	15799000	16756000	9392100	9103200	11820000	12489000	8321200	9784800	6	0		1	1.13921	1.45747	1.54576	0.86643	0.839779	1.09041	1.15212	0.767638	0.902657	7.23282	-0.515388	0.459573	2.13047	0.675659	0.128214
TTC1	Q99614	6934100	6197000	2605257	6369600	2605257	2605257	2605257	4566600	2605257	8610200	2	5	10nM;100nM;300nM;1000nM;10000nM	1	0.893699	0.375717	0.918591	0.375717	0.375717	0.375717	0.658571	0.375717	1.24172	4.73602	1.15194	0.372852	1.55267	0.475108	0.226804
TTC27	Q6P3X3	25545000	25500000	29720000	33066000	29653000	28143000	28476000	28943000	27918000	24503000	18	0		1	0.998238	1.16344	1.29442	1.16081	1.1017	1.11474	1.13302	1.09289	0.959209	3.93326	-0.247297	0.243542	0.860515	0.207126	0.00329206	not
TTI1	O43156	201640000	234140000	254450000	350290000	251410000	254760000	237170000	265600000	245460000	204470000	26	0		1	1.16118	1.2619	1.7372	1.24683	1.26344	1.17621	1.3172	1.21732	1.01403	3.97915	-0.355578	0.132566	0.424184	0.0488553	0.0018446
TTI2	Q6NXR4	19851000	24192000	24093000	21414000	24505000	22916000	23183000	23041000	21826000	19596000	12	0		1	1.21868	1.21369	1.07874	1.23445	1.1544	1.16785	1.1607	1.09949	0.987154	4.7623	-0.242048	0.347602	1.39626	0.4167	0.0084112	not
TTN	Q8WZ42	477090000	850300000	743810000	714530000	2605257	2605257	2605257	779460000	2605257	2605257	4	5	100nM;300nM;1000nM;10000nM;30000nM	1	1.78226	1.55906	1.49768	0.00546072	0.00546072	0.00546072	1.63378	0.00546072	0.00546072	7.28587	-2.39786	0.564649	3.24803	1.00132	0.700998
TUBA1B	P68363;A6NHL2	11260000000	10491000000	8006400000	6519900000	10417000000	11963000000	11352000000	10579000000	11965000000	10065000000	29	0		1	0.931705	0.711048	0.579032	0.925133	1.06243	1.00817	0.93952	1.06261	0.893872	7.03591	0.376296	0.336665	1.27651	0.370896	0.0346741
TUBA1C	Q9BQE3	80617000	75463000	48236000	77900000	73966000	64073000	89682000	87140000	79087000	81516000	27	0		1	0.936068	0.598335	0.966297	0.917499	0.794783	1.11245	1.08091	0.981021	1.01115	6.26619	0.295364	0.370609	1.47859	0.447655	0.020906
TUBA4A	P68366	124330000	112500000	103300000	110830000	132220000	127150000	110800000	123570000	130650000	116590000	25	0		1	0.90485	0.830853	0.891418	1.06346	1.02268	0.891177	0.993887	1.05083	0.937746	7.35565	0.163768	0.294726	1.04652	0.280838	7.37664e-05	not
TUBB	P07437;A6NNZ2;Q9H4B7;CON__ENSEMBL:ENSBTAP00000025008	5073500000	4752500000	6003700000	7733800000	5325200000	5917900000	5114100000	6111000000	5231500000	5234600000	23	0		1	0.93673	1.18334	1.52435	1.04961	1.16643	1.008	1.20449	1.03114	1.03175	8.26635	0.265639	0.203489	0.659934	0.129459	0.00224091
TUBB2A;TUBB2B	Q13885;Q9BVA1	2250900000	2814800000	2954700000	3345600000	2686200000	2661300000	2478800000	2787100000	2120500000	2505700000	25	0		1	1.25052	1.31267	1.48634	1.19339	1.18233	1.10125	1.23822	0.942068	1.1132	6.70822	-0.248531	0.183397	0.586816	0.102595	0.000917001
TUBB4A	P04350	98221000	108870000	128050000	120680000	93911000	92659000	97038000	114560000	75406000	91669000	22	0		1	1.10842	1.30369	1.22866	0.956119	0.943373	0.987956	1.16635	0.767718	0.933293	7.25	-0.315963	0.397264	1.6501	0.510623	0.0305164
TUBB4B	P68371	3472100000	3437000000	3268400000	3678100000	3317500000	3483000000	3484700000	3292900000	3289500000	3054600000	25	0		1	0.989891	0.941332	1.05933	0.955474	1.00314	1.00363	0.948389	0.947409	0.879756	4.31479	-0.170491	0.552374	3.08597	0.958483	0.0031841	not
TUBB8	Q3ZCM7	1051100000	197900000	88713000	2605257	368960000	402370000	942650000	156240000	780820000	392130000	11	1	30nM	1	0.188279	0.0844002	0.0024786	0.351023	0.382808	0.896822	0.148644	0.74286	0.373066	6.8009	1.42461	0.0250216	0.0983479	0	0
TUBG1;TUBG2	P23258;Q9NRH3	12720000	13555000	16029000	14733000	14917000	11311000	13897000	13430000	12855000	13413000	6	0		1	1.06564	1.26014	1.15825	1.17272	0.88923	1.09253	1.05582	1.01061	1.05448	6.8454	-0.17391	0.288694	1.02877	0.273808	0.000228006	not
TUBGCP2	Q9BSJ2	66877000	76032000	85611000	93682000	80138000	79962000	80512000	83774000	76693000	70467000	33	0		1	1.13689	1.28013	1.40081	1.19829	1.19566	1.20388	1.25266	1.14678	1.05368	4.95627	-0.217025	0.168227	0.582556	0.101068	0.000225559
TUBGCP3	Q96CW5	69133000	77028000	82715000	84914000	84562000	82058000	84031000	84743000	82673000	71126000	29	0		1	1.1142	1.19646	1.22827	1.22318	1.18696	1.2155	1.2258	1.19585	1.02883	4.75878	-0.212243	0.270015	1.04938	0.281968	0.00208489	not
TUBGCP4	Q9UGJ1	33166000	34235000	37490000	54190000	37419000	38507000	36792000	39173000	36425000	33680000	11	0		1	1.03223	1.13037	1.6339	1.12823	1.16104	1.10933	1.18112	1.09826	1.0155	8.01992	0.20256	0.157228	0.491105	0.0696689	4.61241e-06
TUBGCP5	Q96RT8	2605257	2605257	5058000	2605257	4649300	2605257	4810600	4359900	2605257	2605257	2	6	DMSO;3nM;30nM;300nM;10000nM;30000nM	1	1	1.94146	1	1.78458	1	1.8465	1.6735	1	1	5.2121	-0.535663	0.153994	0.478813	0.0656861	0.00998687
TUBGCP6	Q96RT7	2605257	7573000	9036200	9776400	2605257	2605257	2605257	10459000	2605257	2605257	4	6	DMSO;100nM;300nM;1000nM;10000nM;30000nM	1	2.90681	3.46845	3.75257	1	1	1	4.01458	1	1	7.25586	-1.02503	0.215152	0.697174	0.143536	0.0598673
TUFM	P49411	16311000	16058000	13120000	8659800	2605257	2605257	2605257	4846100	4525400	31069000	9	3	100nM;300nM;1000nM	1	0.984489	0.804365	0.530918	0.159724	0.159724	0.159724	0.297106	0.277445	1.90479	4.75103	2.12487	0.632795	4.38871	1.26986	0.845926
TXN	P10599	42028000	53355000	61331000	49598000	43411000	55327000	52299000	53564000	60396000	42806000	6	0		1	1.26951	1.45929	1.18012	1.03291	1.31643	1.24438	1.27448	1.43704	1.01851	4.67852	-0.309258	0.180432	0.59757	0.106469	0.00352157
TXNDC5	Q8NBS9	4141000	7051500	6194000	9259300	4824600	6994800	4544800	8037500	7040400	6900100	5	0		1	1.70285	1.49577	2.23601	1.16508	1.68916	1.09751	1.94096	1.70017	1.66629	10.5229	3.21151e-08	0.265453	0.939508	0.238407	0
TXNL1	O43396	7341100	7733000	12297000	10878000	7596500	8237000	6744100	2605257	7571200	8418400	3	1	3000nM	1	1.05338	1.67509	1.48179	1.03479	1.12204	0.918677	0.354886	1.03134	1.14675	6.79086	-0.659101	0.295184	1.04798	0.281413	0.0745051
TYK2	P29597	2605257	3783600	2605257	2605257	3366000	3975000	2605257	3901500	3634000	2605257	3	5	DMSO;10nM;30nM;1000nM;30000nM	1	1.45229	1	1	1.292	1.52576	1	1.49755	1.39487	1	7.17477	0.200558	0.13918	0.418376	0.047159	0
TYMS	P04818	7265700	9408400	7312800	2605257	2605257	2605257	2605257	2605257	2605257	10689000	3	6	30nM;100nM;300nM;1000nM;3000nM;10000nM	1	1.29491	1.00648	0.358569	0.358569	0.358569	0.358569	0.358569	0.358569	1.47116	7.89878	-1.24727	0.39229	1.66635	0.516477	0.261206
TYW1;TYW1B	Q9NV66;Q6NUM6	6072600	5864200	4344400	2605257	2605257	6043700	6339700	2605257	6407600	2605257	3	4	30nM;100nM;3000nM;30000nM	1	0.965682	0.71541	0.429018	0.429018	0.995241	1.04398	0.429018	1.05517	0.429018	8.2663	-0.485444	0.180009	0.559923	0.0930427	0.0123859
U2AF1	Q01081;Q8WU68	8848600	14749000	18226000	15564000	11413000	10388000	9762300	13803000	13494000	14226000	3	0		1	1.66682	2.05976	1.75892	1.28981	1.17397	1.10326	1.55991	1.52499	1.60771	7.27889	-0.350382	0.0797514	0.240277	0.00757721	1.37294e-06
U2AF2	P26368	17878000	13323000	19892000	2605257	17154000	16499000	16595000	15233000	20310000	2605257	3	2	30nM;30000nM	1	0.745218	1.11265	0.145724	0.959503	0.922866	0.928236	0.852053	1.13603	0.145724	4.72256	-2.55075	0.398211	1.65446	0.512196	0.367263
UBA1	P22314	50891000	39610000	8358400	2605257	2605257	2605257	2605257	2605257	2605257	28433000	20	6	30nM;100nM;300nM;1000nM;3000nM;10000nM	1	0.77833	0.164241	0.0511929	0.0511929	0.0511929	0.0511929	0.0511929	0.0511929	0.558704	8.34154	-2.82115	0.809752	11.1536	2.24419	1.61878	down
UBAC2	Q8NBM4	49871000	59668000	52138000	61445000	63626000	60395000	67031000	57237000	57306000	55422000	7	0		1	1.19645	1.04546	1.23208	1.27581	1.21102	1.34409	1.1477	1.14908	1.11131	7.7335	0.139038	0.351502	1.42608	0.427965	1.09972e-07	not
UBE2G2	P60604	31865000	35300000	43186000	49284000	34152000	35102000	37419000	29027000	28731000	29925000	5	0		1	1.1078	1.35528	1.54665	1.07177	1.10158	1.1743	0.910937	0.901648	0.939118	6.11541	-0.483637	0.375474	1.51683	0.461874	0.0767238
UBE2I	P63279	7228300	7608300	2605257	2605257	7100200	8680500	7624600	7116800	7690500	8063900	2	2	10nM;30nM	1	1.05257	0.360425	0.360425	0.982278	1.2009	1.05483	0.984575	1.06394	1.1156	7.08291	0.78655	0.399314	1.66961	0.517652	0.174774
UBE2J1	Q9Y385	9619800	2605257	6534500	2605257	8908400	7138700	6953200	9427100	7314100	2605257	2	3	3nM;30nM;30000nM	1	0.270822	0.679276	0.270822	0.926048	0.742084	0.722801	0.979968	0.760317	0.270822	4.74535	-1.34843	0.21937	0.707177	0.147353	0.0762323
UBE2L6	O14933	11192000	18089000	15513000	16101000	11703000	13720000	12712000	21192000	12987000	15333000	3	0		1	1.61624	1.38608	1.43862	1.04566	1.22588	1.13581	1.8935	1.16038	1.37	5.84624	0.18319	0.127588	0.379355	0.0363016	0
UBE2N;UBE2NL	P61088;Q5JXB2	15330000	12949000	2605257	2605257	2605257	2605257	2605257	2605257	2605257	13909000	2	7	10nM;30nM;100nM;300nM;1000nM;3000nM;10000nM	1	0.844684	0.169945	0.169945	0.169945	0.169945	0.169945	0.169945	0.169945	0.907306	8.35153	-1.7936	0.593699	3.85732	1.15135	0.713658
UBE3B	Q7Z3V4	6115200	9484900	5140200	7752400	9108700	7033500	6307200	8646300	6511300	6648800	8	0		1	1.55104	0.840561	1.26773	1.48952	1.15017	1.0314	1.4139	1.06477	1.08726	5.13884	-0.192126	0.0645311	0.177148	0.00141778	0
UBE3C	Q15386	8852900	10130000	11118000	14143000	10709000	11254000	9550200	13124000	10288000	8439100	21	0		1	1.14426	1.25586	1.59756	1.20966	1.27122	1.07877	1.48245	1.16211	0.953258	4.90639	-0.407464	0.216826	0.735146	0.158094	0.0155153
UBE4A	Q14139	23569000	22339000	34427000	37993000	23239000	23285000	23402000	24249000	21915000	20114000	14	0		1	0.947813	1.46069	1.61199	0.985999	0.98795	0.992914	1.02885	0.929823	0.853409	7.11332	-0.443139	0.349632	1.35495	0.400999	0.0553604
UBIAD1	Q9Y5Z9	21078000	30063000	36967000	51311000	30350000	34422000	26713000	36763000	26710000	24281000	4	0		1	1.42627	1.75382	2.43434	1.43989	1.63308	1.26734	1.74414	1.2672	1.15196	4.60293	-0.562458	0.102889	0.326257	0.0232641	0.00280374
UBL4A	P11441	7690500	6195200	2605257	11530000	7555600	2605257	7806000	2605257	2605257	6176800	4	4	10nM;300nM;3000nM;10000nM	1	0.805565	0.338763	1.49925	0.982459	0.338763	1.01502	0.338763	0.338763	0.803173	6.80245	-0.692784	0.223549	0.729676	0.155986	0.0422177
UBR4	Q5T4S7	10721000	13715000	15832000	18253000	13108000	12590000	11554000	13798000	11664000	11247000	32	0		1	1.27926	1.47673	1.70255	1.22265	1.17433	1.0777	1.28701	1.08796	1.04906	7.04092	-0.330736	0.230652	0.780675	0.175763	0.0094383
UBR5	O95071	32472000	32651000	29870000	38205000	30494000	36930000	28310000	29439000	26279000	23299000	4	0		1	1.00551	0.919869	1.17655	0.939086	1.13729	0.871828	0.906596	0.809282	0.71751	5.36972	-0.486483	0.606624	3.85537	1.1509	0.199158
UBXN4	Q92575	12354000	8404700	10982000	11695000	10454000	8097000	9308200	7332200	9188500	10035000	4	0		1	0.680322	0.888943	0.946657	0.846204	0.655415	0.753456	0.593508	0.743767	0.812288	6.84043	-0.279326	0.416073	1.83351	0.575606	0.0232058
UFL1	O94874;Q92845	8449900	7365300	10780000	11817000	9590300	4932600	7252700	6457300	5341900	7003600	13	0		1	0.871643	1.27575	1.39848	1.13496	0.583747	0.858318	0.764187	0.632185	0.828838	6.82637	-0.673261	0.622697	4.12627	1.21264	0.341544
UGGT1	Q9NYU2	9040500	6716200	6869800	12200000	6765700	5112400	5822900	6185400	6828000	9209800	8	0		1	0.742901	0.759892	1.34948	0.748377	0.5655	0.64409	0.684188	0.755268	1.01873	7.08144	-0.401207	0.254091	0.866809	0.209612	0.0209832
UNC13D	Q70J99	6536400	5622200	2605257	2605257	6055100	5954800	6176100	4540700	5494500	5729500	7	2	10nM;30nM	1	0.860137	0.398577	0.398577	0.926366	0.911021	0.944878	0.694679	0.8406	0.876553	7.21717	0.541301	0.178157	0.567382	0.0956716	0.0161373
UNC45A	Q9H3U1	11351000	13900000	14421000	17503000	9235700	10202000	8781900	12967000	10528000	12436000	10	0		1	1.22456	1.27046	1.54198	0.813646	0.898775	0.773668	1.14237	0.927495	1.09559	7.23502	-0.469527	0.465916	2.18119	0.692124	0.111217
UNC93B1	Q9H1C4	42396000	50374000	54884000	84833000	53919000	46957000	48875000	50874000	51421000	40471000	3	0		1	1.18818	1.29456	2.00097	1.27179	1.10758	1.15282	1.19997	1.21287	0.954595	7.01074	-0.351321	0.146174	0.450116	0.0566564	0.00224361
UQCR10	Q9UDW1	12965000	13397000	16047000	10134000	13839000	9809600	14050000	10518000	9924900	10302000	2	0		1	1.03332	1.23772	0.781643	1.06741	0.756622	1.08369	0.811261	0.765515	0.794601	7.74884	-0.355863	0.392859	1.62046	0.499889	0.0419971
UQCRB	P14927	42060000	31943000	27315000	20518000	44454000	27688000	38533000	40792000	29242000	36416000	9	0		1	0.759463	0.649429	0.487827	1.05692	0.658298	0.916144	0.969853	0.695245	0.865811	7.26837	0.341731	0.111327	0.332909	0.0247738	0.000372109
UQCRC1	P31930	157200000	134820000	116410000	88800000	179900000	132260000	181660000	145160000	136980000	136750000	15	0		1	0.857634	0.740522	0.564885	1.1444	0.841349	1.1556	0.92341	0.871374	0.869911	7.25799	0.35801	0.246425	0.822381	0.1921	0.0137133
UQCRC2	P22695	176410000	154620000	213360000	281820000	186160000	137790000	176980000	137620000	115830000	130050000	19	0		1	0.876481	1.20946	1.59753	1.05527	0.781078	1.00323	0.780115	0.656595	0.737203	6.92377	-0.606665	0.460645	2.13612	0.677501	0.165921
UQCRFS1;UQCRFS1P1	P47985;P0C7P4	30381000	22264000	36642000	42703000	27856000	23168000	25453000	24739000	20872000	21707000	7	0		1	0.732826	1.20608	1.40558	0.916889	0.762582	0.837793	0.814292	0.687008	0.714493	7.01328	-0.531633	0.46042	2.13323	0.676559	0.135249
UQCRH	P07919;A0A096LP55	68383000	50868000	76880000	52641000	73128000	53686000	72230000	47750000	58031000	48044000	4	0		1	0.743869	1.12426	0.769797	1.06939	0.785078	1.05626	0.698273	0.848617	0.702572	5.72843	-0.299608	0.291904	1.03198	0.275079	0.0119329
UQCRQ	O14949	17605000	15215000	18740000	16556000	17982000	13278000	16572000	12486000	13079000	11883000	6	0		1	0.864243	1.06447	0.940415	1.02141	0.754218	0.941323	0.70923	0.742914	0.674979	5.91191	-0.505181	0.636274	4.38592	1.26926	0.234202
URB1	O60287	30560000	33556000	37413000	43744000	35984000	35148000	35305000	35405000	32705000	27727000	37	0		1	1.09804	1.22425	1.43141	1.17749	1.15013	1.15527	1.15854	1.07019	0.907297	3.89028	-0.407725	0.368554	1.51129	0.459819	0.0536022
URB2	Q14146	92885000	120260000	125030000	127370000	119100000	125990000	107920000	134350000	116520000	99977000	52	0		1	1.29472	1.34607	1.37127	1.28223	1.35641	1.16187	1.44641	1.25445	1.07635	4.81504	-0.277013	0.185905	0.654366	0.127375	0.00274897
USE1	Q9NZ43	8677200	8732300	13016000	16494000	9310200	9037200	10220000	10042000	9903000	9197600	5	0		1	1.00635	1.50002	1.90084	1.07295	1.04149	1.1778	1.15729	1.14127	1.05997	7.1362	-0.361924	0.16372	0.508736	0.0754914	0.00397057
USMG5	Q96IX5	145020000	138730000	144270000	167290000	170260000	122760000	137790000	161450000	143050000	124860000	3	0		1	0.956627	0.994828	1.15357	1.17404	0.846504	0.950145	1.11329	0.986416	0.860985	6.76295	-0.150949	0.231703	0.758032	0.166951	0
USP24	Q9UPU5	18257000	20258000	23210000	29971000	21708000	19937000	19644000	21110000	18660000	16816000	35	0		1	1.1096	1.27129	1.64162	1.18902	1.09202	1.07597	1.15627	1.02207	0.921071	6.98755	-0.303993	0.223362	0.74153	0.16056	0.00605306
USP34	Q70CQ2	18605000	22297000	25589000	27584000	24027000	22483000	22857000	24820000	21944000	19392000	48	0		1	1.19844	1.37538	1.48261	1.29143	1.20844	1.22854	1.33405	1.17947	1.0423	4.94262	-0.300093	0.218641	0.777127	0.17438	0.00645947
USP9Y	O00507	9417300	11371000	6793900	9681700	12310000	11945000	11251000	12110000	9691100	10837000	14	0		1	1.20746	0.721428	1.02808	1.30717	1.26841	1.19472	1.28593	1.02907	1.15075	7.46276	0.330005	0.393382	1.62747	0.502434	0.0341716
UTP20	O75691	50460000	60596000	68507000	78722000	62917000	69309000	57227000	72058000	61595000	55214000	67	0		1	1.20087	1.35765	1.56009	1.24687	1.37354	1.13411	1.42802	1.22067	1.09421	4.95644	-0.251387	0.113163	0.380152	0.0365134	3.6392e-05
VAC14	Q08AM6	44425000	54977000	57970000	76410000	50751000	52675000	48881000	59569000	47868000	45750000	21	0		1	1.23752	1.3049	1.71998	1.1424	1.18571	1.1003	1.34089	1.0775	1.02983	7.11818	-0.259223	0.137567	0.424553	0.0489637	0.000198223
VAMP5	O95183	5194100	7784700	8223200	6942900	4166200	4375600	4923500	5583600	2605257	4348900	2	1	10000nM	1	1.49876	1.58318	1.33669	0.802102	0.842417	0.947902	1.07499	0.50158	0.837277	7.3404	-0.797347	0.604782	3.82576	1.14397	0.392649
VAMP7	P51809	7191300	7062800	6955500	7753500	7603100	6990000	7494800	7616900	5849800	5657400	3	0		1	0.982131	0.96721	1.07818	1.05726	0.972008	1.0422	1.05918	0.813455	0.786701	5.24022	-0.353396	0.845444	13.6799	2.47802	0.211597	not
VAPA	Q9P0L0	26474000	16924000	13123000	21435000	23629000	12811000	26112000	16244000	17143000	22180000	11	0		1	0.639269	0.495694	0.809662	0.892536	0.483909	0.986326	0.613583	0.647541	0.837803	10.5229	-1.09623e-08	0.229322	0.780342	0.175633	0
VAPB	O95292	8299400	8012600	9993000	8593000	8698600	5105800	9837400	6624600	5764000	7473000	6	0		1	0.965443	1.20406	1.03538	1.0481	0.615201	1.18531	0.798202	0.694508	0.900427	6.90462	-0.338592	0.324958	1.20493	0.34312	0.0236094
VARS	P26640	8135400	5648400	4690700	2801700	2605257	2605257	2605257	2605257	2605257	7213500	8	5	100nM;300nM;1000nM;3000nM;10000nM	1	0.694299	0.576579	0.344384	0.320237	0.320237	0.320237	0.320237	0.320237	0.88668	8.44299	-0.882133	0.549368	3.24006	0.999241	0.380827
VAT1	Q99536	11668000	10855000	11235000	7807100	2605257	2605257	2605257	2605257	2605257	8057900	2	5	100nM;300nM;1000nM;3000nM;10000nM	1	0.930322	0.96289	0.669104	0.223282	0.223282	0.223282	0.223282	0.223282	0.690598	7.49081	-1.70531	0.826012	12.1306	2.33969	1.3693	down
VAV1	P15498	19518000	22980000	24730000	26310000	22027000	22993000	21945000	22746000	21657000	19134000	21	0		1	1.17737	1.26704	1.34799	1.12855	1.17804	1.12435	1.16539	1.10959	0.980326	3.37985	-0.283546	0.280513	1.03305	0.275504	0.00965386
VCP	P55072	21183000	21381000	29419000	15512000	14929000	11477000	13723000	14332000	14001000	24247000	18	0		1	1.00935	1.3888	0.732285	0.704763	0.541802	0.647831	0.67658	0.660955	1.14464	7.70784	-0.697353	0.508842	2.61909	0.8272	0.244296
[truncated: 56 more rows]
